# Supplementary material for: Systematic proteome and proteostasis profiling in human Trisomy 21 fibroblast cells
Source: Nat Commun. 2017 Oct 31;8:1212. doi: 10.1038/s41467-017-01422-6 (PMC5663699; doi:10.1038/s41467-017-01422-6)
Supplement: Supplementary file 4 — Supplementary Data 1 [file 41467_2017_1422_MOESM4_ESM.xlsx]

## Sheet: Sheet1
Supplementary Data 1. Sample information for the genetically unrelated individuals.
SampleName	Age	Gender	Ethinicity feature	Karyotype
DS_S1	<1 year	M	African	47,XY, +21
DS_S2	<1 year	M	African	47,XY, +21
DS_S3	1 year	M	White	47,XY, +21
DS_S4	1 year	F	…	47,XX, +21
DS_S5	1 year	F	White	47,XX, +21
DS_S6	1 year	F	White	47,XX, +21
DS_S7	2 years	M	White	47,XY, +21
DS_S8	14 years	F	White	47,XX, +21
DS_S9	21 years	M	White	47,XY, +21
DS_S10	18–22 fetal weeks	F	White	47,XX, +21
DS_S11	18–22 fetal weeks	F	White	47,XX, +21
N_S1	<1 year	M	White	46,XY
N_S2	<1 year	M	African	46,XY
N_S3	1 year	M	African	46,XY
N_S4	1 year	M	White	46,XY
N_S5	1 year	M	African	46,XY
N_S6	9 years	F	African	46,XX
N_S7	11 years	F	White	46,XX
N_S8	19 years	M	White	46,XY
N_S9	20 years	M	White	46,XY
N_S10	16 fetal weeks	F	African	46,XX
N_S11	20 fetal weeks	M	African	46,XY
