# Supplementary material for: Systematic proteome and proteostasis profiling in human Trisomy 21 fibroblast cells
Source: Nat Commun. 2017 Oct 31;8:1212. doi: 10.1038/s41467-017-01422-6 (PMC5663699; doi:10.1038/s41467-017-01422-6)
Supplement: Supplementary file 5 — Supplementary Data 2 [file 41467_2017_1422_MOESM5_ESM.xlsx]

## Sheet: Sheet 1
Supplementary Data 2. Relative and absolute proteomic quantification by SWATH-MS.
The SwissProt protein IDs were listed as protein identifiers (http://www.uniprot.org/). T1DS and T2N denote the twin samples having Down Syndrome or Normal states respectively. “t1” and “t2” denote two temporally independent cell culture replicates (1.5 months apart) of the twin samples. “rep” means experimental replicates of each sample. “DS” and “N” denote genetically unrelated Down Syndrome an…
Relative quantification
SwissProt Protein ID	T1DS_t1_rep1	T1DS_t1_rep2	T1DS_t1_rep3	T2N_t1_rep1	T2N_t1_rep2	T2N_t1_rep3	T1DS_t2_rep1	T1DS_t2_rep2	T1DS_t2_rep3	T2N_t2_rep1	T2N_t2_rep2	T2N_t2_rep3	DS_S1_rep1	DS_S1_rep2	DS_S2_rep1	DS_S2_rep2	DS_S3_rep1	DS_S3_rep2	DS_S4_rep1	DS_S4_rep2	DS_S5_rep1	DS_S5_rep2	DS_S6_rep1	DS_S6_rep2	DS_S7_rep1	DS_S7_rep2	DS_S8_rep1	DS_S8_rep2	DS_S9_rep1	DS_S9_rep2	DS_S10_rep1	DS_S10_rep2	DS_S11_rep1	DS_S11_rep2	N_S1_rep1	N_S1_rep2	N_S2_rep1	N_S2_rep2	N_S3_rep1	N_S3_rep2	N_S4_rep1	N_S4_rep2	N_S5_rep1	N_S5_rep2	N_S6_rep1	N_S6_rep2	N_S7_rep1	N_S7_rep2	N_S8_rep1
A0AVT1	2.17197	2.1904	2.0479	2.24881	1.64579	1.68691	2.41656	2.64779	2.2329	1.12445	1.60074	2.91773	2.88116	2.77344	2.62541	2.32498	1.81388	2.5867	1.64799	2.69945	2.68655	2.69053	2.61066	2.77766	2.64456	2.65545	2.80099	2.7629	2.93767	2.83194	2.48811	2.36826	2.39483	1.77113	2.22202	2.59424	2.27321	2.70318	2.63555	2.78059	1.84671	3.07314	2.47064	2.87671	2.8239	3.20654	2.40357	1.83876	2.92466
A0FGR8	2.94243	2.90324	3.03624	3.14657	3.02925	2.8537	2.91248	2.57129	2.91284	2.86905	3.37925	3.34626	2.63426	2.71434	2.75648	2.79972	2.90003	2.89183	3.05223	2.84532	2.23502	2.15616	2.80099	2.88912	3.24347	3.1872	2.82125	2.83194	2.39483	2.45653	2.6318	2.62541	3.06014	2.94165	2.50057	2.40482	2.45307	2.18308	2.33706	2.30026	2.98642	2.86569	2.91796	2.71699	2.49826	2.5041	2.88622	2.90529	2.18308
A0MZ66	0.608455	0.445093	0.6214	0.0877833	0.118254	-0.444771	0.0815566	0.128004	0.15469	0.228883	0.0675506	0.0772189	-0.364056	-0.687709	1.07804	1.33041	0.793644	0.661884	-0.354386	-0.017059	-0.269073	-0.173263	0.97103	0.902927	-0.0853818	-0.0946261	1.46974	1.61668	0.723797	0.468959	0.965033	1.02367	0.589235	0.505778	1.55952	1.42754	0.230859	0.112401	1.87923	1.93166	-0.0994419	-0.251987	0.737895	0.756986	0.267631	0.160722	0.40161	0.103847	1.27816
A1A4S6	0.613702	0.45235	0.582972	0.777424	0.678626	0.834703	0.69333	0.465259	0.643238	1.01127	0.842706	0.273618	-0.647411	-0.439133	0.419593	0.865815	0.421853	0.939905	0.606244	-0.597834	0.706417	0.797487	0.59691	0.593344	0.674166	-1.10724	0.746499	0.397761	0.609562	0.497053	0.806033	0.041324	-1.01974	0.443348	0.227234	0.517416	0.547089	0.774989	0.412579	0.307301	-0.037326	-0.412415	0.924863	-0.0792725	0.410659	-0.682462	-0.171447	0.253969	0.0431302
A1L0T0	2.95506	3.17383	2.99618	3.32715	3.31672	3.07398	2.71248	2.72185	2.84179	3.06981	3.14354	3.26208	1.56444	1.57962	2.33806	2.3337	2.18751	2.42118	2.49943	2.33806	1.89917	2.21499	2.52651	2.51589	2.64352	2.59891	2.47299	2.68098	2.47299	2.42479	2.26058	2.23949	2.64352	2.49259	2.85078	2.93206	2.59299	2.21153	2.66526	2.77621	2.60709	2.72731	2.96804	2.9143	2.61066	2.60603	2.87258	2.76154	2.58555
A1X283	-1.55379	-0.457857	-0.761662	-1.70146	-1.52302	-1.65433	-0.883104	-0.906559	-0.847282	-1.07296	-1.51401	-1.06255	0.465388	0.282141	-0.0231028	-0.113785	-0.418149	-0.347103	-0.420231	-0.223076	0.00221261	0.265736	0.207973	0.331929	-0.753816	-0.278208	-0.30424	-0.451555	0.176184	0.0257051	-0.376898	-0.240988	-0.43191	-0.779914	-0.284778	-0.563066	0.108382	0.136518	-0.451555	-0.171447	-0.234521	-0.0668118	-0.642907	-0.160816	-0.139223	0.0796776	0.498823	-0.179895	0.273906
A2RRP1	1.70262	1.45259	1.59736	1.86407	2.02835	1.50306	1.65514	1.72837	1.82944	2.05826	2.44376	2.25061	1.82164	1.74363	1.97718	2.16092	1.95753	2.00179	2.32498	1.79052	1.56673	1.59721	1.37522	1.45515	1.88698	1.96703	1.96374	1.7074	1.273	1.21241	1.15829	0.949807	0.9012	1.49354	2.42118	2.39232	1.68341	2.01057	1.70095	1.75262	2.23384	2.27193	2.09803	1.88336	1.91872	1.44321	1.84887	2.08675	1.2394
A3KMH1	2.48451	2.51024	2.52051	2.06703	1.88169	2.27301	1.95896	2.43379	2.7838	1.59973	1.52285	1.70842	3.56626	3.68849	3.61528	3.46534	2.88116	2.88622	3.26002	3.31525	3.47826	3.43848	3.22739	3.33065	3.26204	3.35545	3.69474	3.53313	3.7153	3.71137	2.92325	2.95426	3.7532	3.5832	3.44059	3.4531	3.74715	3.74506	4.18695	3.9913	3.34617	3.29404	2.95426	3.13283	4.00543	4.01272	3.22897	3.31051	3.63911
A4D1P6	-2.32035	-1.79336	-1.78002	-2.12636	-2.0561	-2.09946	-1.91368	-1.10967	-1.85689	-1.99541	-1.71347	-2.07325	-0.622098	-1.1846	-0.4968	-0.34926	-0.560428	-0.581962	-0.4814	-0.354386	-0.405448	-0.731504	-1.15195	-0.740061	-0.498931	-0.592954	-0.551413	-0.374566	-0.560428	-0.333321	-0.77703	-0.650097	-0.525709	-0.189254	-0.43404	0.0449737	-0.696402	-0.851548	-0.76324	-0.361213	-0.600991	-0.595616	-0.90091	-0.520602	-1.13692	-0.182138	-0.223076	-0.371842	-0.717884
A5A3E0	6.39995	7.30718	5.58335	7.6638	7.02361	7.59563	7.36213	6.17473	6.27534	7.82265	7.15823	6.45969	5.36948	5.48105	5.6751	2.30924	6.43582	5.58449	6.36472	6.1874	5.18715	5.95387	6.65189	6.46056	6.20998	7.45707	6.70634	6.57755	6.15642	6.52986	6.20998	5.80242	6.72501	6.50483	6.51701	5.98195	5.39893	5.98195	4.96299	5.91924	5.54414	6.35395	6.68818	6.97985	4.52261	6.86817	5.66286	6.42406	5.16193
A5YKK6	1.75189	1.79968	1.6846	1.64348	1.45644	1.18366	1.94091	2.0323	2.02527	1.54366	1.7063	1.67473	2.76034	2.71214	2.721	2.11258	2.75297	2.7312	2.57211	2.50756	2.721	2.84656	2.36282	2.41657	2.52149	2.51481	2.6707	2.45307	2.65311	2.35344	2.57041	2.12971	2.16304	2.34417	2.71085	2.70069	2.59424	2.58422	2.75158	2.76952	2.61176	2.63876	2.48313	2.21738	2.66041	2.34176	2.6578	2.39009	2.7055
A6ND36	-2.66494	-2.46118	-2.04198	-2.8345	-2.9591	-3.08188	-3.35933	-3.27801	-3.14258	-2.80841	-3.24553	-2.52363	-3.24678	-3.17505	-1.89964	-2.66614	-1.16971	-1.05027	-2.78829	-3.36051	-3.52477	-2.34932	-1.66013	-4.32826	-2.86055	-3.2788	-2.2638	-2.10045	-1.52411	-1.73021	-3.36051	-1.82496	-2.04301	-2.49317	-1.08386	-1.46239	-2.11825	-2.07388	-2.17722	-2.59116	-3.24678	-2.9309	-2.29561	-2.12737	-2.27362	-2.40909	-1.86423	-2.29561	-1.98951
A6NDG6	-0.329302	-0.380167	-0.877688	-0.657673	-0.980047	-0.683717	-0.683717	0.164441	0.399662	-0.607535	-0.89598	0.476112	0.0737775	0.14921	-0.429083	-0.642907	-0.249913	-0.0583326	-0.972285	-0.528058	0.0994083	0.130503	-0.141142	-0.154414	-0.280396	-1.41628	-0.227458	-0.34926	0.0153656	0.0191251	0.209812	0.08599	-0.515466	-0.692961	-5.18784	-2.66614	-0.00628049	0.311096	-0.316992	-0.548918	-0.955902	-0.642907	-0.48388	-0.869748	-0.236732	-1.80721	-1.37801	-0.364056	0.340322
A6NDU8	-0.732993	-1.08929	-0.909636	-1.4523	-1.46583	-1.30859	-0.797908	-1.39799	-0.618311	-1.43691	-1.41526	-1.87119	0.172371	0.0328527	-0.097184	-0.232011	-0.574395	-0.796156	-0.90091	-0.664982	-0.528058	-0.685123	-0.0440738	-0.0835215	-0.443889	-0.0897522	-1.17364	-1.53378	-0.22051	-0.0871252	-0.436859	-0.782323	-1.24405	-1.65534	-0.65321	-0.247616	-0.227458	0.0816935	0.257898	0.130503	-0.71254	-0.498931	-0.751206	-1.45327	-0.276095	-0.443889	-0.77703	-0.90091	0.201879
A6NGQ2	-0.970873	-1.10943	-0.859075	-0.980047	-0.983084	-1.11625	-0.831819	-0.826692	-1.21897	-1.32685	-1.27586	-1.28039	-0.866863	-0.866863	-0.569091	-0.740061	-1.0602	-0.592954	-0.782323	-0.287188	-0.614557	-0.536109	-0.717884	-0.664982	-0.881412	-1.41232	-0.81336	-1.00805	-0.819574	-0.569091	-0.851548	-0.904369	-0.930609	-0.876134	-0.701839	-1.10016	-0.469692	-0.576764	-1.0602	-1.00428	-1.10016	-1.21634	-1.15195	-1.07413	-0.974869	-1.05633	-1.12698	-0.647411	-0.805381
A6NHR9	1.86201	1.63518	1.87972	1.82891	1.9838	1.59973	2.26937	2.27745	2.21175	1.56087	2.00789	2.00618	1.07651	0.939905	1.0219	1.21638	1.54001	1.68113	2.02995	1.49264	1.24546	1.16728	0.949807	1.29664	1.01333	1.19676	1.63747	1.70989	0.928984	0.797487	1.01182	0.501994	0.894697	1.09627	1.75371	1.77582	1.27048	1.52029	1.21478	1.10733	1.89431	1.81112	1.69516	1.44435	1.27816	1.35661	0.988728	1.28862	0.836935
A6NL28	5.07028	5.19052	5.25875	4.75445	4.82073	5.00552	4.86878	5.01435	5.1131	4.95327	5.08859	4.91388	5.11445	5.14474	5.30528	5.24102	5.0444	5.0444	4.89401	4.83773	4.89401	4.82604	5.10933	5.13486	5.19658	5.18233	5.56167	5.53905	5.37923	5.16716	5.19203	5.16716	5.52009	5.52009	5.27512	5.13486	4.85436	4.92231	5.25116	5.14474	4.52261	4.62594	5.31887	5.38918	5.26565	5.20189	5.46652	5.54918	5.10007
A8MXV4	-0.967474	-1.21875	-1.19451	-0.479688	-0.666307	-0.484817	-0.633605	-1.1762	-1.60923	-0.278805	-0.669184	-0.334214	-1.42082	-1.94742	-1.42971	-1.81971	-1.59978	-1.56877	-1.54144	-1.6652	-1.81381	-1.57429	-1.46694	-1.50149	-1.24405	-1.44315	-1.21634	-1.10724	-1.49688	-0.945405	-1.29759	-1.25985	-1.02555	-1.1173	-1.91474	-1.62915	-1.66013	-1.40228	-1.27327	-1.34853	-1.54144	-1.59437	-1.45327	-1.24798	-1.74627	-1.73021	-1.26755	-1.61984	-0.939307
C9JLW8	1.78339	1.77728	1.82447	1.48589	1.58104	1.7302	1.69057	2.05768	2.04855	1.72561	1.74717	1.78392	2.60028	2.68372	2.60603	2.12255	2.66668	2.44872	2.33706	2.26862	2.67187	2.80099	2.74607	2.32019	2.62212	2.59195	2.37402	2.23069	2.5893	2.53948	2.34847	2.59299	2.49127	2.30249	2.1389	1.90722	1.96374	2.59195	2.46096	2.47954	2.41299	2.1116	2.32367	2.16179	1.96374	2.44747	2.3672	1.80993	2.38416
O00115	3.05158	3.07924	3.09486	3.62127	3.56448	3.56625	3.1901	3.24192	2.54365	3.52573	3.65974	3.50812	3.42257	3.37156	3.81496	3.82087	3.36537	3.38781	3.31051	3.28752	3.05059	3.05223	3.57199	3.6811	3.59942	3.49659	3.41924	3.45463	3.11393	3.09116	3.48805	3.4531	3.78172	3.61528	3.35381	3.48311	3.02336	3.00124	3.47658	3.52579	3.42438	3.44965	3.94036	4.12498	3.33065	3.38939	3.44751	3.42995	2.42017
O00116	3.08628	3.12045	3.2077	3.26159	3.22699	3.03471	3.03471	2.94992	3.15812	3.15208	3.63562	3.93595	2.29548	2.22083	2.39804	2.36618	2.88622	2.91054	3.15539	2.77073	2.31443	2.71962	2.64117	3.01545	2.66041	2.64352	3.06275	2.87545	2.38035	2.38896	2.43209	2.51014	3.12085	3.11537	2.7326	2.67447	2.80505	2.57548	2.63658	2.49259	3.32049	3.32747	3.27441	3.147	2.83446	2.57041	2.56812	2.89055	2.75408
O00139	1.62333	1.67896	1.65178	1.2625	1.26111	1.25442	1.51078	1.37312	1.44977	1.36179	1.54484	1.43701	1.65892	1.94258	1.8498	1.55738	1.39558	1.82296	0.743077	1.51895	1.54239	1.45378	1.63866	1.45145	1.60778	1.12626	1.45036	1.42754	1.58093	1.57015	1.53138	1.52768	1.39818	1.89135	1.37802	1.67873	1.63866	1.40301	1.338	1.26422	1.32764	1.34822	1.5216	1.77917	1.59225	1.09765	1.45515	1.65273	1.68439
O00148	2.32718	2.0658	2.34748	2.20923	2.42016	2.17197	2.36714	2.50462	2.60429	2.18941	2.25566	1.76275	2.53003	2.45865	2.46096	2.57673	2.43649	2.55836	2.86427	2.61748	2.35489	2.53243	1.85721	2.18513	2.33003	2.45865	2.59785	2.58304	2.12053	2.21372	2.08326	2.07573	2.71214	2.77766	2.53125	2.50057	2.15726	2.55721	2.41172	2.24206	2.66668	2.48541	2.46601	2.35962	2.36383	2.34758	2.15726	2.17109	2.33237
O00151	4.37853	4.49613	4.42719	4.23775	4.16741	4.52404	4.19923	4.20243	4.2669	3.92523	4.06815	3.83926	4.16646	4.3709	4.67006	4.67006	3.78403	3.72492	4.26562	4.35021	4.08462	3.90717	4.42583	4.50366	4.57101	4.61909	5.21111	5.12462	4.34176	4.32502	4.88555	4.84635	4.8737	5.08137	4.63292	4.6883	3.90257	4.10434	4.89401	4.87014	3.94513	3.97704	4.56465	4.61582	4.70712	4.84193	5.03629	4.96299	5.13982
O00154	2.61885	2.70709	2.75953	1.63387	1.65178	1.55845	2.58444	2.8115	2.56148	1.71016	1.78437	1.2841	3.62539	3.79263	3.11537	3.00124	3.39775	3.30053	3.23533	3.22581	3.42794	3.36373	3.14266	3.27938	3.47155	3.44253	2.55605	2.63998	3.19341	3.16964	2.72473	2.9306	2.88479	2.94889	2.61066	2.66938	3.89795	3.91801	3.32747	3.31357	3.38313	3.33229	2.52401	2.5893	2.88235	2.99258	2.9143	2.8239	3.43691
O00159	4.76227	4.75445	4.59676	4.80467	4.76227	4.72848	4.46414	4.50235	4.42753	4.84022	4.67954	4.60783	4.49458	4.44794	4.71437	4.61909	4.70712	4.63599	4.88555	4.80627	4.25316	4.28186	5.02788	4.93083	4.99416	4.92627	5.52653	5.44093	4.76	4.73044	4.47676	4.52556	4.86673	4.82604	4.76796	4.76796	4.35874	4.17904	4.79403	4.8737	5.06189	5.07699	5.10007	5.20189	4.84193	4.93461	5.0444	5.06643	4.81045
O00161	2.37492	2.23599	2.64375	2.63577	2.60622	2.53516	2.72003	2.65612	2.8115	2.20709	2.66562	2.71396	2.23623	2.09461	1.93931	2.23949	1.93381	2.01279	2.13078	1.9706	2.18197	1.65159	2.56812	1.7831	1.92635	2.3817	1.67261	1.68113	1.52029	1.48879	2.04377	2.16535	2.30675	2.02888	2.36938	2.26058	1.60061	1.92848	2.32731	2.21253	2.18967	2.03224	1.72424	1.94151	1.78046	2.13643	2.24904	1.94621	1.57366
O00170	2.32004	2.36274	2.49382	1.83812	1.7245	1.81969	2.49007	2.43813	2.48372	1.75978	1.75403	1.59813	3.17828	3.14127	2.98216	2.90802	2.45527	2.70808	2.32152	2.38785	2.95174	2.85078	3.06424	2.96256	2.83705	2.78527	2.36938	2.35099	3.01545	3.04474	2.78059	2.79422	2.24548	2.23384	1.90027	2.11719	2.92633	2.86835	2.94165	2.93897	2.45307	2.36938	2.08675	2.01179	2.86569	2.83582	2.89683	2.87816	3.1872
O00178	0.174174	0.424607	0.172347	-0.24606	-0.223587	-0.382367	-0.0355882	-1.01586	-0.421378	-0.182685	-0.425541	-0.681054	0.384523	0.185239	0.3883	0.00430659	-0.3424	-0.412415	-0.390621	-0.429083	-0.109122	-0.0814223	0.198216	-0.0668118	0.326818	0.421853	-0.790657	-0.0289696	0.0485359	-0.052346	-0.130648	-0.319271	-0.358889	-0.609192	-0.953079	-0.418149	-0.294791	-0.202296	0.12842	-0.122981	-0.991541	-0.261994	-1.59978	-0.808203	-0.0897522	-0.160816	-0.717884	0.14921	0.37023
O00186	2.79223	2.62815	2.37055	2.40595	2.54881	2.29286	2.57228	2.71777	2.83795	2.38654	2.67989	2.3206	2.2295	2.21253	2.66938	2.17698	3.19765	3.15539	3.08548	3.08409	2.17	2.82125	3.09696	3.37339	1.71691	2.09333	3.38481	3.28918	2.78905	3.03833	2.75019	2.93634	2.67447	2.81733	2.72346	2.66385	3.11537	2.36618	2.66041	2.57807	3.23724	3.14266	2.83705	3.03952	3.14266	2.42929	2.79677	3.16793	3.2516
O00193	1.02731	0.969037	0.945557	0.685364	0.748538	0.708853	0.683691	0.468861	0.505699	-0.0838292	-0.648638	0.0302481	0.684814	0.756986	0.446411	0.431488	0.194366	0.0838098	0.286243	0.0309344	0.650153	0.501994	0.433644	0.340322	0.303586	0.0502133	0.433644	0.206159	0.850357	0.652	0.569585	0.477864	0.92636	0.834042	0.196485	0.138548	0.12842	0.414731	0.568199	0.699224	0.26188	0.311096	0.253969	0.174194	0.207973	0.663447	0.688046	0.39986	0.771606
O00203	2.39478	2.46704	2.38654	1.39158	1.13146	1.11248	2.13963	2.49312	2.36758	1.65656	1.84285	1.7937	3.32889	3.38608	3.37635	3.41542	3.20341	3.1525	2.89683	2.66781	3.15116	3.09116	3.23409	3.40272	3.23887	3.19056	2.81184	2.89183	3.34617	3.39595	3.33685	3.41384	2.70953	2.65311	3.19056	3.07581	3.14831	3.17702	3.28428	3.32889	2.77903	2.65909	2.65545	2.49127	3.23724	3.21867	3.29766	3.25827	3.35381
O00217	3.09802	2.92254	3.0149	3.45139	3.75343	3.65804	3.31179	3.3505	3.24807	3.68122	3.62544	3.51767	2.25382	1.79627	2.20153	2.42249	2.98216	2.78059	3.03693	2.87258	2.7386	2.46222	2.81184	2.7312	2.51704	2.57934	2.95016	2.80632	2.7363	2.72346	2.6782	2.57327	3.04474	3.03134	3.06424	2.92912	2.71575	2.74481	2.61992	2.81843	3.42634	3.37339	3.49983	3.53544	3.1813	3.14395	3.20043	3.05223	2.48541
O00231	4.09088	3.97769	4.01333	3.84299	3.77002	3.65016	4.09389	4.04541	4.0615	3.82761	3.7173	3.86206	4.38329	4.29524	4.1594	4.10217	4.24741	4.13035	4.11991	4.32165	4.35309	4.20627	4.26272	4.12263	4.06757	4.23971	4.09954	3.94513	4.32165	4.28186	4.03478	4.01025	3.66389	3.64296	4.20905	4.22829	4.25023	4.51926	4.37351	4.33592	4.09002	4.0469	4.32165	3.95605	4.19824	4.17904	4.01508	4.05344	3.90514
O00232	3.4635	3.42614	3.519	3.14084	3.36645	2.8204	3.37925	3.45644	3.34755	3.20305	3.02667	3.16451	3.48494	3.49983	3.56275	3.4948	3.73934	3.63129	3.7153	3.65795	3.79263	4.05535	3.82722	3.96983	3.62326	3.56999	3.5537	3.33537	3.76535	3.81496	3.65234	3.71711	3.26371	3.12383	3.64296	3.64853	3.42438	3.69266	3.58134	3.54079	3.65382	3.64853	3.32747	3.61734	3.72135	3.43691	3.63911	3.64853	3.51535
O00233	1.86988	1.99688	1.94091	1.25813	1.02119	1.11554	2.06047	4.23815	3.33888	2.07748	1.82994	2.85659	4.0515	4.02188	3.7532	3.78624	3.90025	3.88773	4.05535	4.09622	4.14388	4.0515	3.89595	3.92692	3.90514	3.72135	3.69843	3.69843	3.92876	3.96022	3.91358	3.81888	3.52395	3.772	3.78816	3.65963	4.09002	3.77989	3.63129	3.75527	3.76975	4.05749	3.72135	3.6767	3.70069	3.56091	3.94299	3.85896	3.73103
O00244	-0.791886	-0.826423	-0.738713	-0.970873	-1.21875	-0.980047	-0.370173	-0.214711	-0.350459	-0.786488	-1.01562	-0.72787	0.96018	0.884338	-0.177871	-0.097184	-0.58746	-0.3424	-0.523114	-0.546576	0.487261	0.257898	-0.158711	-0.160816	-0.876134	-0.753816	-1.47619	-0.984349	-0.189254	-0.0505469	-0.405448	-0.202296	-0.673353	-0.58746	-0.443889	-0.0190257	0.15904	0.307301	0.124728	0.185239	-0.315149	-0.50113	-1.21634	-0.968831	-0.512423	-0.393162	-0.581962	-0.340305	0.485635
O00264	4.46414	4.50202	4.3316	5.16552	5.10274	5.01813	4.30473	3.88635	3.92963	4.66432	4.89232	4.80106	3.147	3.1758	3.46841	3.56449	3.29574	3.38939	3.26842	3.23724	3.13992	3.02979	3.61139	3.66575	3.69843	3.41198	4.22829	4.35309	3.46841	3.44751	3.15818	3.14566	3.50413	3.40634	3.57563	3.70408	3.46365	2.73382	3.02597	3.14127	3.46841	3.44059	4.08723	4.01975	3.67306	3.55906	3.92478	3.81313	3.10949
O00267	2.04107	1.97663	2.14872	2.3682	2.11792	2.23707	1.93322	1.91992	1.75689	2.32718	2.4293	2.24935	2.01499	1.87651	1.86733	1.91755	1.70469	1.63963	1.7074	1.84244	1.77582	1.85721	2.09215	2.16768	1.75371	2.08	2.01604	1.80496	1.96272	1.73807	2.02646	1.99736	2.18059	1.95408	2.04708	1.74679	1.76764	1.86595	1.67382	1.90462	2.0095	1.81815	1.72184	1.81522	1.70469	1.73807	1.89032	1.80278	1.92319
O00273	-0.265292	-0.311156	-0.243741	-1.31361	-0.545037	-0.492733	-0.45542	-0.283444	-0.382692	-1.09902	-1.17951	-0.886602	0.311096	-0.00422281	0.0174062	-0.321382	-0.33095	-0.619441	-0.860057	-0.816904	0.246745	-0.0135071	-0.287188	-0.115813	-0.324152	-0.00851783	-0.884445	-0.35193	0.32865	0.103847	-0.0135071	0.263784	0.372169	-0.48388	-0.137102	0.0952532	0.0523796	-0.211574	-0.189254	0.041324	-0.379486	-0.294791	-1.32821	-0.891243	-0.374566	-0.197833	-0.292242	-0.113785	0.198216
O00291	1.6648	1.74964	1.61684	1.92472	2.02712	2.12802	1.85554	1.99331	1.95407	2.22408	2.17792	2.03118	2.44498	2.48905	2.60487	2.59785	3.06014	3.09405	2.97614	2.88622	3.24641	3.35545	3.00124	3.01275	2.4355	2.71085	3.39775	3.22154	2.46333	2.63426	2.6507	2.55969	2.80099	2.90665	2.95999	2.99977	1.85613	1.74008	2.46455	2.42479	3.0491	2.96256	3.36663	3.31705	3.18894	3.10784	3.39243	3.26842	3.0188
O00299	4.56611	4.4837	4.38455	3.15208	3.1901	3.42614	4.81274	4.96988	4.91023	3.30352	3.14512	3.11234	6.05253	5.97195	5.31461	5.26022	5.15753	5.11445	4.91864	4.93848	5.72937	5.66868	5.43584	5.48652	5.29529	5.31887	4.49787	4.67402	5.56167	5.57217	4.99416	5.14888	4.61282	4.78642	4.95458	4.87738	5.42414	5.49831	5.52653	5.51366	5.01551	4.95458	3.9933	4.09622	5.20189	5.16193	5.18233	5.17246	6.00895
O00303	3.71935	3.55178	3.83649	2.49382	2.78703	2.671	3.43674	3.63599	3.70804	2.21471	2.4003	2.52092	4.01508	4.10434	4.03478	3.89388	4.23101	4.14869	3.99827	3.80744	4.18427	4.30641	3.79903	4.03702	4.09954	4.09002	3.64119	3.58513	3.93296	3.92692	4.10217	3.82968	3.48805	3.46688	3.95205	3.96277	4.22046	4.14388	3.76762	3.51739	3.66162	3.59789	3.56999	3.36373	3.96533	3.772	3.85645	3.92692	3.93736
O00330	1.01127	0.971887	1.22427	1.43011	1.394	1.47694	1.17663	0.874919	0.829679	1.29951	1.33682	1.32827	0.374297	1.28862	0.917773	0.511779	1.78506	0.756986	1.27952	1.07804	1.54867	0.774989	3.07581	1.06726	0.3343	0.584212	0.914373	1.12626	0.64482	2.8409	1.18848	1.92955	1.34053	1.46426	1.73493	0.869221	1.86363	1.09627	0.676283	0.832708	1.13505	1.09509	1.10023	1.13505	1.24666	1.78506	1.74477	0.71649	0.814279
O00391	0.15505	0.0716459	-0.470632	0.157203	0.601218	0.336583	0.110356	0.00369716	-0.485124	0.428601	0.400092	0.483691	-0.33095	-0.264649	-0.337448	-0.280396	-0.90772	-0.726386	-0.395478	-0.696402	-0.505956	-0.403274	-0.71254	-0.796156	-0.30424	0.0449737	-0.294791	-0.441657	-0.381576	-0.576764	-0.978331	-0.515466	-0.199922	0.00913894	-0.616908	-0.692961	-0.451555	-0.289891	-0.264649	-0.308223	-0.58746	-0.699269	-0.745878	-0.0135071	-0.312847	-0.240988	-0.71498	-0.42488	-0.637618
O00399	1.17237	1.14892	1.28712	0.756089	0.630957	0.764081	1.11248	1.86585	1.47528	0.603041	1.03631	1.90128	1.74131	1.74477	1.91872	1.84244	1.91395	1.6576	1.3683	1.57739	1.51075	1.52523	1.64561	1.60537	1.63497	1.66221	1.46552	1.40579	1.98116	1.85516	1.60061	1.50575	1.41385	1.09509	1.46172	1.26142	1.71571	1.88131	1.77697	1.72424	1.38353	1.4984	1.18403	1.2353	1.72306	1.50701	1.59225	1.59081	1.72856
O00400	1.25694	0.965966	1.03631	0.44673	1.56818	1.24892	0.931013	0.79948	0.541288	1.48589	1.55234	1.62411	-0.0814223	-0.0309291	0.313272	0.494584	0.00221261	0.547089	0.259801	0.403569	0.101498	0.248372	0.448369	0.238681	0.0952532	0.272092	0.749598	0.857648	0.257898	0.431488	0.497053	0.394107	0.741285	0.760142	0.494584	0.485635	0.509548	0.0698761	0.292557	0.397761	0.14921	0.15904	0.811154	0.94809	0.45205	-0.00851783	0.384523	0.298212	-0.0309291
O00401	-0.0778304	0.112305	0.213577	-0.932371	-0.705604	-0.463045	0.13848	-0.0612975	0.283823	-0.449918	-0.340947	-0.345809	0.579221	0.713538	0.500344	0.272092	0.591137	0.292557	0.0934896	0.652	0.414731	0.419593	0.470816	0.571561	0.505778	0.120273	0.08599	0.0502133	0.840247	1.05991	0.305283	0.696133	-0.14988	0.0213673	0.112401	0.0284763	0.307301	0.338515	0.619238	0.585875	0.0309344	0.144876	-0.0309291	0.238681	0.498823	0.722023	0.611419	0.691174	0.676283
O00410	4.40025	4.54249	4.17995	3.29228	3.49301	3.3366	4.48695	4.44953	4.20243	3.66399	3.35863	3.29582	4.70076	4.81861	4.47676	4.39557	4.78642	4.72205	4.65924	4.6812	4.80246	4.76401	4.62912	4.59476	4.83773	4.93848	4.23971	4.11991	4.80627	4.77859	4.5749	4.69229	4.12498	4.4345	4.5749	4.61582	4.76796	4.85436	4.47676	4.46607	4.50991	4.52556	4.3709	4.26817	4.56137	4.54721	4.71062	4.65609	4.88555
O00422	3.57727	3.47966	3.81918	3.63136	3.89245	3.82761	3.9076	4.04297	3.98068	3.96587	3.96815	3.91443	3.28271	3.38939	3.67103	3.48675	3.73495	3.7411	4.14643	4.02924	3.46841	3.72135	3.30704	3.42995	3.52579	3.33375	3.85645	3.98418	3.50777	3.276	3.42257	3.29574	3.84459	3.86934	3.7492	3.71344	3.69652	3.61313	3.48983	3.38608	4.04198	4.02688	3.97977	3.92876	3.19467	3.14266	3.36989	3.70408	3.28918
O00423	0.217202	0.272184	0.317602	-0.602131	-0.468002	-0.118242	0.201894	-0.157458	0.171951	0.0795445	0.128349	0.107862	0.606244	0.615112	0.653431	0.587738	0.585875	0.408873	0.694478	0.756986	0.634565	0.64482	0.691174	0.653431	1.13505	1.29013	0.286243	0.138548	0.554327	0.341795	0.259801	0.679731	0.795369	0.793644	0.259801	0.183374	0.443348	0.653431	0.19248	0.35629	0.665157	0.714972	0.201879	0.112401	0.691174	0.563163	0.487261	0.384523	0.628839
O00425	3.49126	3.51332	3.54594	3.75761	3.68491	3.88601	3.30867	3.3057	3.19337	3.7173	3.67889	3.60414	3.00804	2.92325	2.91569	2.99682	2.85078	2.91191	2.95174	3.06884	2.92186	2.97939	2.69686	2.81184	3.05651	3.01275	2.83048	2.6578	1.97488	1.93063	3.38313	3.30383	3.35036	3.36663	3.17702	3.24069	2.87671	3.02717	3.1525	3.24805	2.61858	2.58078	3.04208	2.89683	2.79972	2.83048	1.87301	1.82621	1.93931
O00429	2.28484	2.31167	2.26035	1.693	1.68691	1.39272	2.445	2.18773	2.45697	1.97916	2.0764	1.93163	3.08409	3.19184	3.08548	3.01545	2.83828	2.7386	2.62541	2.71085	3.04346	3.00679	3.09861	3.08972	2.62306	3.13842	2.53739	2.40033	3.15539	3.13992	2.25695	2.32152	1.83775	2.59195	2.85447	2.68778	3.27938	3.44253	3.10503	3.06275	2.49592	2.42249	2.37815	2.20153	2.93476	2.91685	2.79041	2.81304	3.15986
O00442	2.445	2.19443	2.43874	1.11099	0.924104	1.42879	2.24427	1.58923	1.82723	0.920663	1.15782	0.978547	2.83446	2.87967	3.09116	3.06884	2.7017	2.62656	2.24904	2.38302	2.89183	2.99091	2.9306	2.99682	2.28269	2.61289	2.34291	2.33116	3.11966	3.07041	3.08548	2.84818	1.92955	1.97718	2.47954	2.70808	3.06275	3.13656	3.21692	3.0188	2.07788	2.12971	2.42704	2.19391	2.93897	2.588	2.79833	2.92325	2.99808
O00443	1.10958	1.14416	0.992771	0.873853	1.05629	0.956139	1.03805	0.490849	0.842263	1.07747	0.833287	0.983088	1.28481	1.22463	1.24546	1.36195	1.04001	0.882665	1.19935	1.21077	1.16428	1.29535	0.978142	0.976671	0.899663	0.936195	0.421853	0.606244	1.22859	0.941704	1.75161	1.43136	1.32896	1.24666	1.40074	1.49446	0.860883	1.39943	0.978142	0.714972	0.694478	0.817585	0.00430659	0.870463	0.739592	0.946211	1.90357	1.85946	1.99534
O00461	3.06223	3.05158	3.04157	3.22118	3.09208	3.1219	2.8817	2.71288	2.78141	3.15492	3.09802	3.2081	1.45904	1.48466	1.50575	1.43136	1.51442	1.64676	1.6539	1.60654	1.81388	1.75371	1.2051	1.44192	1.55129	1.54131	1.23127	1.59225	1.6255	1.50061	1.57478	1.77917	1.97975	1.85093	1.517	1.54131	1.98326	1.83775	1.19935	1.39558	1.82296	1.49264	1.81815	1.66801	1.33916	1.43487	1.06266	1.04936	1.37101
O00462	-0.809655	-0.623097	-0.549944	-0.408566	-0.313517	-0.489837	-0.899302	-0.52948	-0.442743	-0.539727	-0.377738	-0.725281	0.362511	0.428338	0.604459	0.428338	-0.0835215	-0.0210519	-0.238904	-0.186844	-0.284778	-0.276095	0.15904	-1.74121	-0.208724	-0.371842	-0.319271	-0.650097	-0.405448	-0.65321	-1.69653	0.101498	-0.216051	0.101498	-0.111622	-0.042026	0.155093	0.0737775	0.476212	0.503709	-0.420231	-0.491847	0.257898	-0.037326	-0.046192	-0.171447	-0.0814223	0.0309344	-0.276095
O00468	0.465715	-0.295457	-0.435039	0.467556	0.532893	0.348874	0.250093	-0.596827	0.0444718	0.40912	0.0546558	0.305041	0.0756696	0.416037	0.374297	0.424301	0.265736	0.0548644	0.0431302	-0.0835215	-0.0946261	-0.0668118	-0.00422281	0.0523796	0.200086	0.124728	0.587738	0.207973	0.147074	0.000434215	0.424301	0.498823	0.467255	-0.251987	0.213551	0.108382	0.501994	0.615112	0.410659	0.417704	0.211441	0.0838098	0.157251	-0.193911	0.336389	0.132721	-0.139223	0.124728	0.232782
O00469	4.00111	4.01088	3.97279	5.46015	5.38811	5.43449	3.98033	4.15806	4.05425	5.66177	5.6437	5.51283	4.0696	4.12745	4.87738	4.82931	4.21506	4.24204	4.22304	4.35309	3.73495	3.6767	4.40233	4.34176	4.42583	4.56137	5.14888	5.19658	3.72492	3.73934	4.63292	4.72602	4.81045	4.73044	4.87738	4.84193	3.92692	4.01735	3.54251	3.56449	4.47364	4.49787	4.07427	4.1594	3.8715	3.92478	3.88271	3.91358	3.10503
O00471	2.94814	1.94202	3.3618	2.77255	3.95446	4.19923	3.76139	2.65011	2.83153	1.72785	2.2579	3.9612	1.71571	1.90027	1.82164	2.14108	1.42348	1.40974	1.49446	1.68902	1.41673	1.75487	1.87514	1.76408	1.86162	1.88806	4.01508	3.97224	1.68113	1.63002	1.62315	1.60905	1.64561	4.38623	1.6539	1.82955	3.84459	1.90722	2.09215	1.93671	1.27816	1.46974	1.48729	3.96533	1.72075	1.89541	1.90823	3.83212	2.04492
O00479	1.2145	1.39007	1.59973	1.82994	1.52662	2.09064	1.08582	1.11346	1.0404	1.31024	1.55961	1.02829	1.16572	0.548748	1.00139	-0.839488	1.02791	0.520962	0.526701	1.13638	1.29821	1.113	1.12203	0.912498	1.15379	1.02646	1.71571	2.00397	0.864247	1.00789	1.1871	1.20767	1.37247	1.80496	1.05527	1.77462	0.790001	0.426365	0.869221	1.63963	0.547089	1.04936	1.55836	1.4902	0.924863	1.36437	-0.297155	1.29664	1.07036
O00483	3.89634	3.48798	3.93343	4.68307	4.1826	4.34585	3.96587	4.94522	5.06519	4.26077	3.86766	4.84491	2.68902	2.52651	2.9306	3.06141	3.2714	3.41384	3.50189	3.52579	3.06596	3.00124	3.38136	3.24191	3.30053	3.06014	3.33685	3.30563	2.98522	3.07975	3.20341	2.88347	5.07699	3.19615	3.24805	3.46688	3.19887	2.98216	3.35728	3.09261	3.46365	3.51535	3.45463	3.68667	3.48675	3.42097	2.96948	2.98522	2.9131
O00487	2.86625	2.66295	2.85248	2.72003	2.59093	2.70356	2.93268	3.06408	3.10151	2.91119	3.00465	2.905	3.92052	3.98418	3.89795	3.83399	3.92692	3.88271	3.37156	3.16793	4.04912	3.92052	3.276	3.45619	3.02979	3.11537	2.98359	3.17971	3.25337	3.11107	3.43179	2.54435	2.90141	3.04208	3.3022	3.1525	4.01508	4.12745	4.02426	3.96983	3.33229	3.34063	3.31525	3.12519	4.00045	3.20209	3.12519	3.31209	2.98953
O00488	-0.906268	-0.508847	-0.84402	-0.618028	-0.680702	-0.435039	-0.786488	-0.453041	-0.809915	-0.615593	-0.561525	-0.285793	-0.930609	-1.3318	-1.29371	-1.27697	-0.968831	-1.73557	-0.546576	-0.911093	-0.878932	-1.61433	-1.08386	-1.98039	-0.845236	-0.751206	-1.63947	-1.68118	-0.58746	-0.515466	-2.22462	-0.74266	-0.914354	-0.619441	-1.02555	-0.701839	-1.12019	-0.942487	-1.03916	-1.15572	-0.692961	-0.968831	-1.26994	-0.476385	-2.03465	-0.833114	-0.692961	-0.799511	-2.2638
O00499	0.336583	-0.145964	0.510005	-0.0778304	-0.484817	-0.265292	0.223171	0.489149	0.37815	0.0877833	-0.0671633	-0.636438	1.29013	1.48729	1.4193	1.45904	1.12901	1.14174	1.13638	0.155093	1.09627	0.96018	1.34971	1.30513	1.23268	1.39411	0.994934	1.0202	1.0219	1.05527	1.00313	1.05527	0.785139	0.979849	0.988728	1.0749	1.12764	1.60173	1.27952	1.18533	1.46552	1.19137	0.819051	0.718545	1.26142	1.27184	1.30788	0.734158	1.05991
O00505	2.94532	2.86758	3.15776	2.84273	2.91863	2.78703	3.22699	3.27605	3.39438	3.04028	3.31672	3.13133	3.30905	3.24488	3.32747	3.2516	3.51175	3.47496	3.3942	3.00679	3.18894	3.46172	3.07837	3.21121	3.05371	3.147	2.93767	2.94599	3.28271	3.05651	2.91796	3.00679	2.86294	2.68518	3.27441	3.34744	3.17828	3.27441	3.09861	3.17285	3.39775	3.35036	2.7133	2.33237	3.15116	2.90665	3.17702	2.98953	3.26002
O00506	-1.63839	-1.52302	-1.93037	-2.14754	-2.12636	-2.27271	-1.4956	-0.899624	-0.794955	-1.66422	-1.7625	-1.79359	-0.58746	-0.860057	-0.369385	-0.397734	-0.667835	-0.720632	-1.38563	-0.939307	-0.89722	-0.581962	-0.344763	0.0502133	-0.512423	-0.560428	-1.28944	-0.851548	-0.451555	-0.245526	-0.793021	-0.710104	-1.16662	-1.94742	-0.911093	-1.12698	-1.14831	-0.609192	-0.510129	-0.574395	-1.55944	-1.30079	-1.1846	-1.07097	-0.624345	-0.924217	-0.523114	-0.640276	-0.673353
O00541	3.1901	3.11052	3.29896	3.34875	3.22857	3.519	2.78829	2.74169	3.3057	3.11197	3.39574	2.92437	2.77479	2.69412	2.64352	2.59424	2.88347	2.76417	3.33229	2.90399	2.60942	2.58078	2.77621	3.54413	2.70668	2.94889	3.45155	3.54793	2.66668	2.31775	2.37402	2.38896	2.56091	3.75142	2.95426	2.88622	3.22276	2.85686	2.60232	2.5041	3.75142	2.85686	2.53373	3.42794	2.87258	2.70318	2.36383	3.1813	2.03327
O00560	1.64944	1.7245	1.37925	2.02949	2.05826	1.78639	1.75978	1.7322	1.56156	1.82551	1.89601	1.55077	1.68439	1.94717	1.99216	1.87778	1.79386	1.9211	1.524	1.55836	1.79938	1.54741	1.74477	1.71691	2.03688	2.04957	1.63963	1.65273	1.62771	1.72533	1.79627	1.83986	1.98876	2.02646	1.51075	1.43633	1.26892	1.34331	1.86474	1.95408	1.77582	1.83405	2.08123	2.21372	1.52997	1.41521	1.85516	1.98876	1.51895
O00566	0.46362	0.382917	0.538139	1.1171	0.734832	0.861666	0.69503	0.336123	0.474262	0.927017	0.951859	1.0404	0.761887	0.557996	0.824443	0.613167	0.780358	0.575311	0.890013	1.15991	0.505778	0.824443	0.0485359	0.857648	0.481919	0.176184	0.708305	0.864247	0.444839	0.374297	0.824443	0.437161	0.968348	0.591137	0.71649	0.638478	0.64	0.263784	0.689781	0.444839	1.14174	0.965033	1.05694	0.921727	0.554327	0.699224	0.410659	0.414731	0.421853
O00567	3.61916	4.22139	4.28908	3.94094	4.64141	4.82073	4.31375	3.85978	3.74566	4.34863	4.39067	4.02785	3.5832	3.54079	3.71137	3.73495	3.60366	3.50588	3.92692	3.80109	3.71711	3.65596	3.41542	3.42257	3.46534	3.6767	3.7231	3.65596	3.63331	3.63911	3.60139	3.62122	3.82324	3.67103	3.91801	3.36663	3.48805	3.63129	3.49659	3.43691	3.98209	3.66389	3.7532	3.73275	3.54251	3.44751	3.73934	3.45802	3.147
O00571	3.75551	3.70935	3.73952	3.20164	3.37784	3.30028	3.74319	3.61773	3.67154	3.25116	3.21822	3.28925	3.93296	3.75142	3.84459	3.90257	4.07929	3.98418	4.38623	4.65259	4.68465	4.60566	3.65382	3.74715	3.63331	3.7492	4.21752	4.39273	4.21752	4.00543	4.53534	4.95108	4.20107	3.9913	4.07929	4.08723	3.96277	4.09289	3.94299	3.97704	3.90514	3.96763	4.01975	4.06279	4.37717	4.22829	4.74054	4.75232	4.0696
O00584	-0.951613	-1.16214	-0.967474	-0.237276	-0.00654841	-0.308871	-0.440033	-0.322593	-0.233011	-0.487205	0.101382	0.405092	0.196485	0.0571919	0.569585	0.545181	-0.0153441	-0.130648	0.242694	-0.162595	-0.592954	-1.3047	-0.347103	-0.510129	0.227234	0.617118	0.292557	0.414731	-1.61433	-1.51063	0.166352	0.242694	-0.566104	-0.211574	0.961756	0.92636	-0.642907	-0.35193	0.505778	0.450143	0.198216	0.403569	0.378348	0.697601	-0.57931	-0.249913	0.566619	0.430081	-0.845236
O00592	2.8204	2.76075	3.08181	3.55904	3.41744	3.35195	2.33591	1.56979	1.79817	3.32715	3.18677	2.86011	2.76832	3.27441	2.45653	2.83446	3.10503	3.14972	3.21867	2.75019	2.93331	3.07041	1.94384	2.44374	3.77989	2.86994	2.02888	2.21959	2.07449	2.49592	3.03134	3.30704	3.84267	3.48805	1.29013	1.28352	1.7571	1.88223	1.26597	1.43633	3.4531	3.51739	2.76034	2.66041	2.45527	2.46001	2.92325	3.4948	1.89785
O00602	1.86777	1.58852	2.01235	0.543783	0.703414	1.01002	1.90182	1.94502	1.95856	1.55234	1.71252	2.12271	2.81733	2.93331	2.71575	2.7055	2.5867	2.41172	2.55836	2.69791	2.7578	2.83446	2.42369	2.51372	2.86166	2.83961	2.62909	2.57211	2.69171	2.53003	2.72233	2.81733	2.72473	2.47683	2.37292	2.56203	2.97056	2.96121	2.63876	2.56203	2.52401	2.46601	2.51481	2.71085	2.63426	2.721	2.49723	2.59659	2.68372
O00622	1.78745	1.72335	1.79425	2.37712	2.26401	2.31426	1.41802	1.66196	1.51263	2.17197	2.28366	2.20754	2.00841	1.82737	2.21153	2.28382	1.73807	1.76527	2.01391	2.15421	1.84787	1.92848	1.87187	1.66457	2.04151	2.10606	2.03224	1.85825	1.83286	1.58214	1.91178	1.97718	2.20394	2.14794	1.7571	1.93271	1.93381	2.0252	1.82164	1.69516	2.29204	2.30811	2.09461	1.85946	1.85721	1.79052	2.24779	2.08452	1.63963
O00629	2.84584	2.40479	2.78341	2.42705	2.43084	2.36714	2.4293	2.46862	2.30594	2.27821	2.44249	2.26091	1.92635	1.98876	2.61066	2.49592	2.69686	2.588	2.49592	2.22569	1.98876	2.53948	2.24904	2.36826	2.17698	2.24454	2.48905	2.26423	2.62909	2.49943	2.31888	1.97604	1.27457	1.27816	2.45756	2.55229	2.2503	2.41299	2.55353	2.71434	2.60837	2.20948	1.94151	1.76527	2.50636	1.99328	2.22434	2.13785	2.48313
O00743	-1.19807	-1.22488	-1.08929	-0.834919	-1.00977	-0.747277	-0.778511	0.395802	-0.761978	-0.482337	-0.841161	0.0693035	0.933499	0.864247	0.617118	0.593344	0.697601	0.543372	0.166352	0.435537	0.834042	0.723797	0.64482	0.780358	0.659944	0.659944	0.32865	0.110461	0.882665	0.968348	0.820669	0.907441	0.0594715	0.22502	0.426365	0.433644	0.728611	0.804126	0.734158	0.76821	0.218995	0.412579	0.330289	0.276198	0.632368	0.769663	0.364859	0.563163	0.869221
O00746	1.44894	1.35644	1.32744	2.1606	2.16505	2.23823	1.70897	2.07347	2.00846	2.44376	2.4193	2.65857	0.741285	0.198216	0.265736	1.48466	-0.097184	0.407156	0.474366	0.265736	0.122593	0.743077	-0.426772	0.0328527	0.330289	0.37023	0.591137	0.433644	-0.459557	-0.462078	0.463248	0.727211	1.45145	0.577394	0.51935	-0.278208	-0.306002	0.820669	1.22038	0.288563	1.43633	0.151174	0.424301	-0.240988	1.02933	0.580762	-0.595616	-0.374566	0.315127
O00748	-0.243741	-0.697772	-0.482337	0.354597	0.326974	0.552774	-0.359624	-0.475266	-0.511309	0.864965	1.02119	0.716653	-0.548918	-0.600991	-0.667835	-0.515466	-1.01089	-0.624345	-0.393162	-0.312847	-1.49688	-0.667835	-0.439133	-0.65321	-0.488597	-0.43191	0.0548644	-0.017059	-1.23326	-1.34458	0.358569	0.428338	-1.12019	-0.505956	-0.726386	-0.904369	-1.13692	-0.904369	-1.05633	-0.991541	-0.0583326	-0.147553	-0.284778	-0.371842	-0.642907	-0.478654	0.0972449	0.140422	-0.726386
O00754	2.70097	2.42118	2.81659	2.73891	2.92985	2.70212	2.8976	3.05204	3.12373	2.94532	3.19724	3.1267	2.56315	2.64928	3.10658	2.99091	3.33875	3.19341	3.19184	2.72845	2.43872	2.63076	3.03693	2.98801	2.86427	2.84358	3.29095	3.18569	2.88116	2.91569	3.07161	3.11966	3.08674	3.20341	3.1568	3.20654	2.31303	2.61066	2.89683	2.85447	3.16291	2.97203	3.11688	3.02979	2.83582	2.72845	3.22154	3.09531	2.64456
O00764	1.74164	1.60186	1.72335	1.10516	1.35508	1.31413	2.02835	2.1761	1.81715	1.84608	1.72785	1.95936	3.14972	3.23409	3.02979	3.04208	2.59195	2.68098	2.46455	2.3561	2.79553	2.92325	2.86427	2.84358	2.53373	2.30924	2.52149	2.52401	3.26204	3.17971	2.71962	3.11808	2.06881	2.08218	2.16179	2.32269	2.57548	2.60028	2.51481	2.71575	2.33514	2.31656	2.13996	1.8892	2.40482	1.92635	2.49476	2.20528	2.69053
O00767	-0.118242	0.166328	0.0776066	1.02588	0.878827	0.60494	0.698146	0.196065	0.314871	0.523375	0.341937	0.309167	-0.737385	-0.632522	-0.788183	-0.914354	-1.34853	-0.984349	-1.20593	-0.467007	-0.619441	-1.17713	-0.658936	-1.03916	-0.690483	-1.42497	-0.90772	-0.774478	-1.03916	-1.08386	-0.569091	-0.911093	-0.757223	-0.193911	-1.42497	-1.45832	-0.616908	-1.51063	-1.08083	-0.82488	-0.726386	-0.701839	-0.358889	-0.426772	-1.1173	-0.987573	-0.842582	-0.972285	-1.45832
O14495	2.18721	2.15298	1.99384	2.42479	2.45869	2.31036	2.72766	2.55664	2.58254	2.27438	2.5053	2.22465	1.66124	1.32358	1.53621	1.67992	2.88479	2.91569	2.18751	2.55114	2.03914	1.69742	2.7488	2.70668	2.37604	2.31051	2.16179	2.41931	2.71699	3.23724	1.60778	1.59468	1.86733	2.01279	1.71571	1.7037	0.628839	0.968348	1.18403	1.1871	3.21549	3.23533	2.19391	2.33116	1.61668	1.44052	2.08903	1.71845	2.90141
O14497	0.459592	0.759097	0.407391	0.847703	0.982045	0.962455	0.956139	1.02404	0.907737	0.90204	1.06521	1.00675	0.492629	0.448369	0.32865	0.561669	0.676283	0.669205	0.976671	1.1144	0.714972	0.700981	0.758455	-0.390621	0.819051	0.59497	0.35629	0.364859	0.568199	0.573376	-0.211574	-0.135097	0.769663	1.26422	0.489242	0.743077	0.683151	0.324961	0.643178	0.528564	0.865815	1.13041	0.905914	0.966774	0.953996	0.921727	0.820669	0.829438	0.276198
O14519	-4.73371	-6.05097	-4.73371	-4.57989	-4.73371	-4.45934	-4.45934	-4.979	-5.56556	-4.57989	-6.05097	-5.56556	0.0113	0.276198	0.414731	0.345099	0.836935	0.891493	0.774989	0.743077	-0.656596	0.176184	-0.70723	-1.15572	-0.267073	0.114212	0.116109	0.681272	-0.884445	-1.01377	0.168636	-0.679139	-0.113785	-1.5647	0.857648	0.758455	0.374297	0.286243	0.419593	-0.551413	1.19676	0.890013	0.155093	0.341795	0.315127	-0.316992	-0.175571	-0.0606377	-0.227458
O14524	-1.0489	-0.932371	-1.1396	-0.786488	-0.989949	-1.13252	-1.20779	-1.1133	-0.896228	-2.39439	-1.86325	-0.938248	-1.83062	-2.88235	-2.78829	-1.74627	-2.52458	-3.20773	-2.54102	-1.43815	-1.54609	-1.83062	-1.64529	-1.64529	-2.28505	-1.98951	-2.10045	-1.61984	-1.28146	-1.41628	-2.12737	-2.28505	-1.59437	-1.98039	-2.0191	-2.05712	-1.69051	-2.46217	-1.73021	-2.40909	-2.49317	-1.75741	-2.49317	-1.30079	-2.72187	-2.39527	-1.6652	-1.71463	-2.29561
O14530	0.000131739	0.0916884	-0.285444	-0.915978	-0.643949	-0.591231	0.254054	0.370018	0.360221	-0.0950651	0.00643725	0.290429	1.13753	1.31047	1.36705	1.11147	1.17998	1.40429	0.773355	1.00313	1.26755	1.48466	1.16728	1.21366	1.29411	1.54239	0.672215	0.865815	1.29013	1.338	1.25603	0.969628	0.611419	0.3883	1.03879	1.08949	1.05527	1.27952	1.26892	1.23268	0.800789	0.871694	0.40161	0.0717875	1.19137	1.10137	0.859171	0.782083	1.1494
O14558	4.84896	4.77711	4.90571	2.50184	2.62445	2.83632	4.66821	4.79686	4.8654	2.64375	2.65225	2.60077	4.72602	4.67006	3.57199	3.35545	3.62122	3.53544	3.14127	3.24191	3.95205	3.90934	4.33052	4.11734	3.31525	3.43848	2.65434	2.59537	3.89211	3.97224	3.81114	3.73495	2.08801	2.05759	2.9143	2.66781	2.9306	2.98953	3.83399	3.7902	2.63426	2.61289	2.39483	2.46096	3.51907	3.53313	2.61748	2.66266	4.33316
O14561	2.87054	2.71248	2.69205	3.09957	2.67854	3.01207	3.36513	3.22154	3.08808	2.94668	3.69487	3.67525	2.07227	1.64442	2.28618	2.79296	3.01545	2.88778	3.37635	3.08972	2.50057	2.21057	2.40033	2.19459	2.65311	2.57041	2.99682	2.74353	2.66938	1.93671	2.56927	2.45527	2.90257	2.95016	2.37604	2.37604	2.66041	2.74757	2.78297	2.65545	3.22276	2.72346	3.07449	2.97614	2.87422	2.51481	2.96677	2.37604	2.50756
O14562	1.17381	1.22962	1.27793	1.28457	1.10516	1.21199	0.433936	1.02065	0.459136	0.174174	0.151123	0.310869	1.61927	1.82514	1.46974	0.86758	1.20358	1.00487	1.05386	0.785139	1.34576	1.43754	1.34576	1.06266	1.01634	1.16728	0.857648	0.886237	1.53866	1.52997	1.3606	1.47455	1.163	1.113	1.29535	1.42618	1.36326	1.36326	1.68786	1.60778	1.113	0.684814	1.2063	0.648562	1.28736	1.3683	1.33702	0.99971	1.68902
O14578	0.701619	0.889075	0.691698	-0.401207	-0.0526048	-0.204899	0.225066	0.775177	0.725418	0.0230157	0.0736326	-0.348069	1.06266	1.01634	1.51075	1.28736	1.08632	1.13505	0.76821	0.783765	0.609562	0.472471	0.94809	1.33327	1.03067	1.01182	0.700981	0.783765	1.80626	1.70231	1.70469	1.79833	0.786813	0.674166	0.405245	0.3883	0.59691	1.02367	0.771606	0.589235	0.288563	0.815991	0.743077	0.702867	1.18981	1.30788	0.743077	0.840247	0.892949
O14579	3.89029	3.99401	3.92099	3.23503	2.84273	3.03776	3.47482	3.94852	3.69095	2.79343	2.83378	2.96523	4.61282	4.69229	4.4625	4.47004	4.50366	4.38912	4.49787	4.51633	4.56758	4.64608	4.23101	4.3007	4.45992	4.47364	4.22046	4.25959	4.37351	4.31884	4.22556	4.18997	3.69652	4.40964	4.33861	4.34468	4.41324	4.2906	4.35874	4.33052	4.15133	4.27697	3.98882	3.7902	4.35874	4.27697	4.25023	4.25023	4.3125
O14617	2.59213	2.68688	2.41786	1.4888	1.54366	1.6826	2.47962	2.40174	2.4775	1.60307	1.54008	1.51651	3.14566	3.73103	3.7411	3.60958	2.74216	3.27938	2.29674	3.05223	3.69652	3.69036	3.51739	3.36989	3.38481	3.32889	2.6782	3.08972	3.72704	3.62931	3.4702	3.26842	3.13842	2.80099	3.36045	3.30704	3.37497	3.36373	3.34617	3.36989	2.93767	2.87545	2.88912	2.82125	3.31357	3.38781	3.56999	3.52756	3.75142
O14639	0.0877833	0.101382	-0.267606	-0.0694157	-0.440033	-0.0312471	-0.157144	0.17577	-0.269806	0.19248	-0.196322	-0.144186	-1.56877	-1.81381	-1.74627	-1.94742	-1.92359	-2.00418	-1.097	-0.949556	-1.77431	-1.40768	-1.61984	-1.38227	-1.70258	-1.78747	-0.71498	-0.737385	-1.27697	-1.20867	0.120273	0.166352	-0.0756584	0.0756696	-0.796156	-1.21987	-1.75741	-2.15653	-1.61012	-1.78118	-1.51503	-1.60472	-1.37029	-1.67015	-2.18481	-2.21547	-0.839488	-1.18863	-0.869748
O14653	0.918684	0.868335	1.07747	1.11863	1.1639	1.06668	0.701619	0.326573	0.568192	1.06668	1.15186	1.27509	0.000434215	-0.130648	-0.0690718	0.0548644	-0.154414	-0.0646701	0.176184	0.126626	0.110461	0.0174062	-0.191647	-0.310465	0.12842	0.238681	-0.243132	-0.191647	-0.0734668	-0.173263	0.352573	0.292557	0.221265	0.487261	0.0717875	0.259801	0.201879	-0.158711	-0.308223	-0.160816	0.319463	0.170368	0.230859	0.240824	-0.256924	-0.213852	0.108382	0.118357	-0.34926
O14656	1.66029	1.4247	1.46549	2.02347	1.96754	2.1455	1.54137	1.53703	1.60619	2.34407	2.26741	2.51064	2.44747	2.40702	2.6578	2.42369	2.5655	2.45527	2.93476	2.83582	2.48691	2.66266	2.36938	2.36938	2.48905	2.2295	3.10322	2.98642	2.49723	2.51917	2.71821	2.61521	2.68372	2.79972	2.81843	2.76154	2.4519	2.60837	2.71575	2.55969	2.81843	2.74757	3.09861	3.18282	2.43649	2.63658	2.73956	2.7312	2.0675
O14657	2.07183	1.98173	2.11418	2.48193	2.44376	2.39918	1.8735	2.20656	2.09228	2.67594	2.58822	2.60551	1.99328	1.98326	2.13078	2.25811	2.01391	2.04846	2.16768	2.36282	2.1747	2.07573	2.14108	2.10745	2.36618	2.41428	2.46925	2.41657	2.16428	2.11258	2.25482	2.34058	2.61858	2.588	2.19698	2.31656	1.99841	2.18967	2.32269	2.12367	2.3154	2.39921	2.64588	2.70318	2.12154	2.29093	2.33806	2.30349	2.28269
O14662	-0.758648	-1.12246	-0.823698	-0.752517	-0.474985	-0.877688	-0.677838	-1.79359	-0.935318	-0.725004	-0.470632	-0.801568	-1.39446	-1.70258	-1.43815	-0.917201	-1.09409	-0.933665	-1.12369	-2.76539	-1.87812	-1.87214	-1.07097	-2.30811	-1.42082	-1.8919	-4.32826	-4.00941	-1.69653	-2.07388	-3.24678	-2.40909	-4.22476	-1.52411	-0.47222	-0.557662	-1.13356	-1.42971	-1.13356	-0.953079	-2.9309	-2.8358	-1.43322	-1.42971	-1.14101	-1.53786	-4.11524	-3.75298	-2.19563
O14672	2.26517	2.29772	2.10812	2.8151	2.83378	2.73298	2.46819	2.65987	2.60301	2.62815	2.84877	2.95552	1.97157	1.90722	1.82621	1.76297	1.83876	1.95753	1.98533	1.94151	1.85721	1.83653	2.00075	2.01179	2.10501	2.04046	1.82621	2.01279	1.74131	1.74679	1.98116	2.04492	2.11719	2.10305	1.47346	1.69028	1.82514	1.53749	1.73588	1.7831	1.98636	2.00397	2.20394	2.12971	1.84244	1.68439	1.8605	2.07573	1.76649
O14681	0.781041	0.847703	0.619704	1.4668	1.3848	1.28587	1.04868	0.5117	1.03263	1.27551	1.35926	1.70709	-2.13724	-1.69653	-1.61012	-1.41628	-1.37421	-0.869748	-0.405448	-0.766089	-1.30079	-1.75114	-2.12737	-0.476385	-1.20289	-1.16332	-0.454585	-0.557662	-1.00428	-0.642907	0.0636222	0.221265	0.0660219	0.204209	-1.28146	-1.06355	-0.566104	-1.21987	-0.991541	-0.881412	-0.734519	-0.0994419	-0.0271014	-0.169673	-0.77703	-1.28146	-1.98039	-1.78747	-0.942487
O14683	-0.040048	0.223171	-0.492733	0.630957	0.499124	-0.165537	-0.967474	-0.666613	-1.36944	-0.023357	-0.278805	-0.0675454	0.282141	0.324961	0.90898	1.17141	0.340322	0.500344	0.708305	0.790001	0.394107	0.22502	0.606244	0.691174	0.98578	0.764964	1.03378	1.27457	0.366513	0.443348	0.627145	0.743077	0.692759	0.696133	0.563163	0.751261	0.37023	0.584212	0.528564	0.606244	0.838704	1.04299	0.955419	1.12764	0.366513	0.394107	0.773355	0.797487	0.694478
O14734	2.08522	1.68138	2.23045	2.55369	2.12802	2.50646	2.19782	1.86041	1.88588	2.35335	2.42016	2.21873	1.44898	1.36583	1.25206	1.51895	1.66009	1.33916	1.69635	1.966	1.68667	1.55352	1.62771	1.54741	1.63747	1.48218	1.92524	2.11719	1.77799	1.66801	1.94151	1.98876	2.00724	2.16656	1.75161	1.90357	1.63632	1.34053	1.30788	1.49264	1.61927	1.95856	2.26862	2.12154	1.70231	1.81623	1.86162	1.86162	1.40074
O14735	3.80956	3.72952	3.60792	3.75161	4.20725	3.77819	3.68862	3.00785	3.30912	3.72327	4.09389	4.10564	1.84355	1.76066	2.36383	2.55605	2.20948	2.26423	2.28777	2.15616	1.96804	2.00279	2.2503	2.16535	2.46333	2.24904	2.46222	2.66781	2.0609	1.93569	2.21499	2.10847	2.33514	2.37062	2.26653	2.35704	2.39483	2.08123	1.97249	1.75823	2.57807	2.13184	2.94599	2.77766	2.41657	2.47299	2.63426	2.35489	1.91178
O14737	1.14416	1.11392	1.25174	0.69333	0.394348	0.751855	1.40819	2.07799	1.43569	0.528966	0.89072	1.02685	3.51535	3.56999	3.30704	3.32568	3.18569	3.20209	2.84358	2.72473	3.39595	3.42995	3.11537	3.14127	3.21867	3.17702	2.68372	2.57807	3.09405	3.13144	2.92186	3.13992	2.03455	1.99432	3.13393	3.14266	3.56091	3.65234	3.4531	3.31705	2.94889	2.85313	2.33806	2.15616	3.16458	3.30053	2.63286	2.81985	3.772
O14744	2.3661	2.42016	2.41426	2.05011	2.18029	1.94772	2.61198	2.72937	2.49057	2.14979	2.33357	2.17965	3.14831	3.08674	2.95016	2.98216	2.80925	2.96121	2.87816	2.94462	3.17702	3.15986	2.81733	2.92633	2.78178	2.84212	2.84959	2.99682	3.12811	3.10503	3.05503	3.08237	2.5893	2.8239	3.08548	2.99537	3.01117	3.20341	3.02336	2.91569	2.91569	2.84818	3.01275	2.92912	3.22154	3.13393	2.95289	2.91685	3.25643
O14745	-0.285444	-0.25543	-0.398547	-0.308871	-0.457857	-0.218726	-0.0526048	-0.250756	-0.0741847	-0.187382	-0.30248	-0.359942	1.37938	1.48589	0.457261	0.648562	0.686501	0.720246	0.305283	0.683151	0.843564	0.786813	0.785139	0.0613468	1.38883	1.45036	-0.189254	0.0717875	0.628839	0.704478	-0.0309291	0.0879063	-0.124512	0.144876	-0.315149	-0.037326	0.346598	0.543372	0.046953	0.187197	0.912498	0.873175	0.389913	0.584212	0.526701	0.534271	1.338	1.26279	0.984393
O14763	-0.347771	-0.317662	-0.262696	0.478265	0.588124	0.560251	-0.53466	-0.368059	-0.281269	0.319615	0.225066	0.279726	-1.23989	-1.24405	-1.68574	-1.00158	-1.19567	-1.11435	-0.790657	-0.774478	-1.08709	-0.845236	-1.94065	-0.71498	-0.884445	-1.25571	-1.15982	-1.12698	-1.34853	-1.24405	-0.292242	0.000434215	-0.287188	-0.216051	-1.98951	-1.097	-2.02661	-1.74627	-1.14456	-1.54144	-1.02555	-0.822347	-1.05335	-1.14101	-1.13058	-1.14101	-1.19213	-0.70723	-0.827767
O14773	3.02537	2.92394	3.21234	3.36645	3.36348	3.43161	3.19854	2.90231	2.55053	3.92099	3.86554	4.05012	3.86337	3.51907	4.96299	4.95108	4.41955	4.5322	4.40233	4.4228	3.51175	3.37807	4.87738	4.71437	4.91496	4.97113	5.31021	5.29529	4.31565	4.25611	4.75232	5.11445	5.25516	5.53905	5.09437	5.28453	2.66163	2.83446	5.18715	4.72205	4.00306	3.7902	5.72937	5.52009	4.57839	4.66606	4.82604	4.72602	4.09622
O14776	2.99474	2.83756	3.20001	3.1901	3.00325	3.35519	2.87331	2.61468	2.74838	2.92548	3.02793	2.5801	2.58078	2.45307	2.55353	2.50521	2.57548	2.6242	2.79296	2.94165	2.67313	2.55605	2.26758	2.33806	2.47954	2.6578	2.79833	2.70668	2.31303	2.33237	2.32731	2.34997	2.83331	2.99537	2.63555	2.65311	2.51917	2.43872	2.41931	2.26295	2.92912	2.89573	2.68655	2.7408	2.46455	2.56674	2.44247	2.51121	2.40597
O14777	1.20036	1.99156	0.597432	2.00789	2.07527	2.30336	0.334488	1.1355	-1.04145	0.124638	0.845984	1.00183	1.41257	1.45145	1.43359	1.44646	1.20767	0.892949	1.31047	1.55129	1.163	1.31565	1.16142	1.019	1.70599	1.48466	1.48589	1.34971	1.1144	1.04582	1.50433	1.30645	1.53251	1.45263	1.2394	1.22859	1.2425	1.21241	0.848676	0.840247	1.30237	1.53866	1.40974	1.08949	0.754289	0.899663	1.11613	1.10864	1.14786
O14786	0.303706	0.263874	0.284252	1.36566	0.976025	1.459	1.30889	1.64066	1.17475	1.32337	1.41922	0.837201	1.90462	1.82296	1.39282	1.81623	1.88223	1.97157	1.83986	1.7037	1.80764	1.86162	2.00841	2.18059	1.90027	1.85721	1.8892	2.04046	1.59081	1.69276	1.38761	1.338	0.969628	1.25603	1.74363	1.73588	1.77462	1.43754	1.95268	1.98762	1.9706	2.01604	2.18396	2.0587	2.2468	2.30349	2.14242	2.07681	1.95533
O14787	0.284252	0.245025	0.18523	0.201894	0.207991	0.0755342	-0.209396	-0.0196374	0.192185	0.424607	0.315307	0.203756	0.40161	0.678104	0.972615	0.474366	0.323423	0.391787	0.0502133	-0.243132	0.481919	0.534271	1.12901	0.477864	0.0309344	0.561669	0.303586	1.02646	0.431488	0.907441	-0.563066	-0.120405	0.207973	0.934831	-0.0397273	0.282141	0.246745	0.573376	1.06726	1.00139	0.778631	-0.405448	0.876296	-0.326431	0.485635	0.571561	0.634565	0.766566	0.609562
O14818	3.58925	3.59945	3.5935	3.41173	3.47647	3.53537	3.70935	3.74984	3.86799	3.39574	3.14221	3.84774	4.40592	4.39273	4.1407	4.22046	4.44117	4.50054	4.30641	3.92052	4.02426	4.45741	4.21506	4.36852	4.30362	4.28186	3.70917	4.01735	4.47004	4.47676	4.27101	4.28186	4.23971	3.91143	4.36524	4.19263	4.3092	4.45992	4.34468	4.28811	4.13279	4.38329	4.18997	4.32762	4.55761	4.43176	4.17649	4.10728	4.43176
O14828	2.51382	2.61665	2.35478	2.61198	2.75566	2.63577	2.8204	2.70402	2.89278	2.95097	2.99474	2.98929	2.40819	2.45401	2.18059	2.44116	2.3337	2.23846	2.34058	2.32269	2.20293	2.15328	2.43872	2.40819	2.63876	2.58199	2.51589	2.76154	2.31182	2.42249	2.44872	2.57807	2.95731	2.81184	2.39698	2.5384	2.07573	2.31182	2.17	2.12154	2.64456	2.2707	2.66041	2.588	2.15977	2.63286	2.41657	2.32731	2.17826
O14880	4.49914	4.27218	4.23487	5.03057	5.22903	4.80071	4.16487	4.37231	4.20761	4.64461	4.54562	4.45883	2.55353	2.42017	2.84358	2.98642	2.57426	2.93767	3.10322	2.96256	2.88116	2.63286	2.83828	3.02336	3.51535	3.29262	2.6471	2.49476	4.07693	4.02188	2.96677	2.58078	2.41428	2.59424	2.93767	2.85929	2.70808	1.98226	2.93897	2.95426	3.36373	3.46534	3.91358	3.53738	3.05059	3.00248	3.18282	3.06596	2.20153
O14907	1.70769	1.4913	1.66712	1.02119	1.37506	0.305428	1.84285	1.46628	1.48964	1.51191	1.19374	1.40775	2.59659	2.51704	1.95408	1.95856	1.62771	1.5884	1.27574	1.03378	2.01852	1.99534	1.77799	1.85721	1.15991	1.29163	1.17423	1.13638	1.93472	1.97249	1.80993	1.6939	0.814279	0.783765	1.54131	1.6255	1.78826	1.89239	2.23846	2.27321	1.40579	1.31962	1.05386	0.923338	1.88473	1.69742	1.28202	1.4971	2.33806
O14908	2.76601	2.98729	2.99029	3.5275	3.21077	3.30678	2.98729	2.81812	2.20656	1.95337	2.53962	2.13316	3.00385	3.02848	2.85929	2.61645	2.90925	2.97497	2.94735	2.99394	2.90802	2.92081	2.92466	2.86994	2.95731	2.74607	2.73956	2.82267	3.0491	3.03952	2.81304	2.5893	2.98522	2.98216	3.1001	3.03833	2.75648	2.76702	2.7326	3.00527	2.93206	2.94035	3.02597	3.08548	3.03258	2.93634	3.17424	3.24641	2.88778
O14929	0.892191	0.893789	0.798223	0.568538	0.589728	0.740211	0.898814	0.881437	0.977018	0.545617	0.240881	0.283823	0.704478	0.99971	1.01054	0.669205	0.924863	1.24546	0.998143	1.04455	1.24416	1.25206	0.891493	0.876296	1.29303	1.13898	1.41811	1.22038	0.842027	0.751261	0.862601	1.10137	1.35065	1.42221	1.41521	1.29013	1.09765	1.26422	0.634565	0.854055	1.05991	1.04001	0.946211	0.896196	0.993364	1.00789	0.984393	0.927661	0.850357
O14936	0.467556	-1.22848	0.330433	0.610068	0.274025	0.525264	0.957594	0.861165	0.450022	0.712361	0.57007	0.811343	0.769663	1.03378	1.44898	1.66801	1.17141	1.10864	1.28352	0.855953	0.931743	1.0527	1.19284	1.22714	0.754289	0.14921	1.56078	1.66221	0.824443	0.804126	0.955419	0.788453	0.797487	1.16428	1.74256	1.47979	1.01769	1.14472	1.54867	1.51442	1.44321	1.37938	1.50701	1.54867	1.10585	0.718545	1.12351	1.47577	1.03696
O14964	3.07398	2.97714	2.98884	2.68688	2.58822	2.52544	2.45759	2.1983	2.65857	2.64961	2.6772	2.57271	3.2714	3.32214	3.12383	2.98522	3.40272	3.44059	3.21692	3.26986	3.39963	3.38136	3.5684	3.57563	3.2516	3.32214	3.26842	3.34617	3.55906	3.60366	3.31525	3.12811	3.06424	2.93206	3.0188	2.79422	3.15385	3.49828	3.09116	3.32049	3.08674	2.99258	3.04081	2.83446	3.21549	3.09405	2.95174	3.31525	3.4531
O14974	4.26925	4.2802	4.26925	3.95249	3.96336	4.17483	4.05204	4.08048	4.06382	3.97516	3.95249	3.9898	4.16195	4.20389	4.33052	4.31565	4.39557	4.29797	4.09622	4.16195	4.33861	4.27916	4.44794	4.47004	4.59106	4.62594	4.38036	4.33316	4.18997	4.28811	4.22829	4.30362	4.09002	4.10728	4.59868	4.59106	4.18997	4.18427	4.37717	4.35021	4.33861	4.41955	4.35021	4.27697	4.10728	4.21506	4.15133	4.24204	4.46607
O14976	1.65783	1.51703	1.91447	1.92799	1.84168	1.84608	0.842706	0.552275	0.926625	1.41663	1.73163	1.00826	0.561669	0.577394	0.539461	0.187197	0.166352	0.568199	0.534271	-0.43191	0.389913	0.689781	0.211441	0.341795	0.0994083	0.424301	-0.0231028	0.0548644	0.37023	0.348704	0.743077	0.543372	0.348704	0.448369	-0.167305	-0.393162	0.162905	0.634565	0.0153656	0.324961	-0.0309291	-0.276095	0.126626	0.0449737	0.269915	0.200086	0.292557	0.534271	0.3883
O14979	4.73599	4.88806	4.64461	4.99688	4.81685	5.24967	5.01406	5.16585	5.1764	5.22903	5.19518	5.13353	4.58177	4.63967	4.60566	4.09954	4.83773	4.76796	5.14474	5.26986	4.85436	4.86258	4.60208	4.58797	4.67402	4.72602	5.11445	4.94638	4.51926	4.59106	4.50691	4.54095	5.41432	5.5029	4.97113	4.95898	4.76401	4.64947	4.46607	4.49148	5.08137	5.02788	5.30025	5.34798	4.73746	4.7442	4.88128	4.83773	4.42889
O14980	3.14354	3.19574	3.04028	2.22176	2.45759	1.92472	3.18677	2.86134	3.40127	2.57228	2.47962	2.32531	3.39963	3.59585	3.19467	3.20954	3.41769	3.33537	3.07837	3.20209	3.62713	3.70569	3.24488	3.33537	3.30563	3.18437	3.22433	3.07314	3.51175	3.38313	3.24972	3.19056	3.21549	2.98359	3.31051	3.30563	3.50588	3.52395	3.42097	3.37339	3.24191	3.07161	2.89055	3.02018	3.27792	3.38313	3.20209	3.01117	3.70763
O14981	-1.0412	-1.22204	-0.575396	-1.00321	-0.437668	-1.16214	-0.558809	-0.163504	0.0930723	-1.0762	0.219034	-0.411109	-0.42488	-0.723677	-0.441657	-0.528058	0.0257051	-0.229754	0.108382	-0.972285	-0.726386	-0.656596	-0.554592	-0.731504	-0.728888	-0.673353	-0.597834	-0.366947	-1.34037	-1.18069	-0.726386	-1.44935	-1.21634	-0.830317	0.0328527	0.0879063	-0.614557	-0.397734	-0.344763	-0.592954	-0.22051	0.0660219	-0.805381	-0.505956	-0.420231	-0.632522	-0.810957	-0.476385	-0.632522
O15013	-1.41526	-1.54951	-1.21123	-1.52718	-1.62819	-1.25859	-1.54064	-1.82991	-1.52736	-1.45708	-1.34743	-1.52324	-0.462078	-0.566104	-0.43191	-0.876134	-0.830317	-0.491847	-0.995027	-1.51063	-0.81336	-0.560428	-0.261994	-0.662213	-0.476385	-0.052346	-0.687709	-0.930609	-0.30424	0.0485359	-0.930609	-0.851548	-1.76355	-1.49148	-0.518154	-0.82488	-0.81336	-0.692961	-0.476385	-0.456878	-0.857883	-1.06355	-0.548918	-0.96552	-0.175571	-0.866863	-0.699269	-0.753816	-0.139223
O15027	1.92369	2.22289	2.14765	1.39007	1.52033	1.18944	1.9711	1.95056	1.67473	1.47454	1.27426	0.869431	2.51481	2.64352	2.45756	2.46698	2.17109	2.25928	2.00397	2.01179	2.40131	2.43994	2.42929	2.28618	2.42017	2.43872	2.36163	1.95408	2.43872	2.26295	2.29204	2.53373	1.90935	1.90935	2.35099	2.41787	2.49723	2.41056	2.54296	2.53125	1.91996	1.84244	1.92524	2.104	2.39119	2.38416	2.19391	1.97157	2.53629
O15031	2.25249	2.3803	2.35601	2.56944	2.57445	2.59321	2.57568	2.45134	2.36423	2.68943	2.49731	2.67263	2.29674	2.3561	2.49723	2.08123	2.34291	2.38416	2.46925	2.51372	2.13643	2.21253	2.23623	2.55969	2.20635	2.38896	2.43649	2.41522	2.28618	1.85426	2.15509	1.76527	2.588	2.48998	2.11451	2.16768	2.06311	1.78407	2.3452	2.37717	2.49127	2.44982	2.31775	2.36938	2.11578	2.22434	2.33926	2.21959	2.10745
O15042	2.31529	2.54079	2.39918	2.54313	2.58323	2.62684	2.68811	2.64659	2.63136	2.68134	2.54079	2.45347	2.18197	2.48541	2.6471	2.59195	2.4355	2.57327	2.55605	2.48313	2.57327	2.7363	2.31303	2.42017	2.24314	2.41299	2.5275	2.41056	2.57548	2.60232	2.42929	2.41172	2.47834	2.71575	2.57041	2.50885	2.49127	2.73956	2.59659	2.47683	2.51481	2.3672	2.60232	2.66781	2.71214	2.60942	2.41299	2.47545	2.70452
O15047	-0.834919	-0.549944	-0.646208	-0.831819	-0.738713	-0.666307	-0.292957	-0.578136	-0.578136	-0.552724	-0.171837	-0.596827	-0.0835215	-0.046192	-0.297155	-0.827767	-0.878932	-0.528058	-0.35193	-0.515466	-0.426772	-0.366947	-1.00158	-0.576764	-0.287188	-0.21816	-0.0289696	-0.505956	-0.90091	-0.701839	-0.491847	-0.4968	-0.634932	-0.0541075	-0.42488	-0.571404	-0.204428	-0.478654	-1.11065	-0.728888	-0.551413	-0.292242	-0.139223	-0.191647	-0.790657	-0.510129	-0.280396	-0.319271	-0.699269
O15061	1.53755	1.76562	1.55135	1.94091	2.53388	2.99029	0.532893	1.47528	1.63936	3.10891	3.14928	2.94709	1.81729	1.65635	1.46301	1.33563	1.67382	1.84887	1.84887	2.39698	1.74575	2.06627	1.72647	1.77582	2.49943	2.49375	1.53621	1.40201	0.711739	0.978142	2.00502	1.90578	1.84458	1.78937	1.67382	1.42221	1.24765	1.44898	0.896196	0.498823	2.09461	2.25584	0.902927	0.88822	1.24105	0.749598	1.15991	1.30645	0.648562
O15067	1.55961	1.49841	1.47694	1.17815	1.14416	1.28712	1.98933	1.89129	2.41465	0.954746	1.03471	1.86722	2.25482	2.41299	1.93166	1.48102	1.65892	1.90935	1.61668	1.57478	2.33237	2.37062	1.98326	2.10501	1.82621	1.79272	2.47545	1.96161	2.77903	2.37815	2.19293	2.25584	2.6707	1.54741	2.04266	2.03111	2.34417	2.59891	2.77621	2.64225	2.01279	1.8605	1.67502	1.71226	2.16179	2.30559	1.55226	1.62876	2.88912
O15091	-1.41965	-1.68488	-1.61871	-0.823698	-0.674914	-1.29246	-1.22488	-1.06618	-1.34765	-1.26222	-0.5216	-0.423708	-2.16656	-1.87812	-2.2638	-1.60472	-1.46239	-1.40768	-0.933665	-1.34853	-1.38563	-1.94742	-2.47541	-1.72519	-1.21987	-2.15653	-1.54609	-1.78118	-2.57658	-2.23315	-1.95538	-1.17364	-0.306002	-2.19563	-1.51503	-1.41628	-1.47619	-1.59437	-2.46217	-2.44888	-1.44315	-1.19213	-1.26755	-1.12698	-1.40228	-2.12737	-2.98962	-2.37313	-1.74121
O15116	-3.01198	-3.57836	-3.68868	-3.46768	-4.97869	-4.1138	-3.46768	-1.02762	-1.12957	-2.23232	-2.4919	-1.8243	0.00913894	-0.236732	-0.4814	-0.147553	-0.0190257	-0.21816	-0.589933	-0.4814	0.136518	-0.748676	-0.0250642	-0.206448	-0.692961	-0.469692	-0.634932	-0.731504	0.0756696	0.218995	-0.106481	-0.287188	-0.546576	-0.731504	-0.478654	-0.407859	-0.47222	-0.287188	0.147074	0.242694	-0.685123	-0.96552	-0.723677	-0.884445	-0.595616	-0.984349	-0.860057	-0.701839	-0.315149
O15118	2.46005	2.6534	2.3484	3.0149	2.99029	2.96337	1.63765	1.33983	1.34269	2.52662	2.1828	2.18218	2.13996	2.12971	2.7488	2.96411	2.11041	2.31656	2.40033	2.41428	1.93166	2.04846	2.56927	2.65545	2.77766	2.40921	2.80222	2.59195	2.18967	2.43649	2.4519	2.46333	2.64827	2.51121	2.34417	2.46925	2.57211	2.21624	2.05282	2.43332	2.13415	2.21624	3.1001	2.86294	2.35843	2.6242	2.47166	2.588	1.73588
O15121	2.45531	2.57228	2.47173	2.83883	2.76747	2.81359	2.01341	1.67352	1.49318	2.62565	2.58216	2.18537	1.02791	0.96018	1.29013	1.30909	1.21638	1.40715	1.45515	1.25603	1.09091	1.10388	0.811154	1.30117	1.53749	1.30513	1.3902	1.38226	0.709903	1.00313	1.49354	1.5858	1.73908	1.18271	0.691174	0.746499	1.23127	0.811154	1.01182	0.584212	1.37247	1.21478	1.51895	1.48102	1.0749	0.996291	0.952555	1.40429	1.00487
O15126	1.55483	1.44044	1.29512	1.79968	1.69658	1.55135	1.31413	1.11497	1.04813	1.82994	1.81033	1.49211	0.755544	1.07036	0.912498	1.19935	0.321356	0.968348	0.734158	0.609562	0.718545	0.728611	0.826011	0.663447	0.722023	0.652	0.974029	1.13197	0.579221	0.608042	1.17423	1.05386	1.14174	1.14635	0.835559	0.965033	0.453852	0.846921	0.755544	0.815991	0.774989	0.672215	0.774989	0.364859	0.758455	0.737895	0.860883	0.571561	0.711739
O15127	2.68134	2.99903	2.60255	3.08768	2.89373	3.14789	2.57957	2.34677	2.31692	3.3366	3.07794	2.83293	1.69635	1.78407	1.63002	2.17	2.43083	2.01057	2.52651	1.86943	1.8605	1.99939	1.58962	2.00179	2.1501	2.1447	1.81815	1.80993	2.06988	1.90243	1.95533	2.14585	1.94717	2.34847	1.44435	1.70989	1.56905	1.67614	1.58454	1.53621	2.38302	2.46455	2.1747	1.40579	1.63002	1.78046	1.84671	1.90243	1.4193
O15143	3.81525	3.91406	3.86973	2.75824	2.7712	2.82831	3.65016	3.86206	3.82802	2.93701	2.81112	2.76375	4.52833	4.54095	4.27697	4.28811	4.09002	4.18997	3.52395	3.5537	4.41324	4.30362	4.41625	4.41625	3.95605	4.0696	3.7153	3.70763	4.10728	4.17649	3.97457	4.08723	3.67477	3.63911	3.75527	3.81888	4.18695	4.42889	4.64947	4.71062	3.60958	3.66575	3.57369	3.70408	4.3709	4.4228	3.95205	4.20627	4.76
O15144	4.24845	3.95018	4.20725	3.69282	3.6037	3.67115	3.99179	4.28938	4.31091	3.41363	3.31494	3.95478	4.77514	4.73413	4.56465	4.75609	4.64947	4.75232	4.33861	4.27101	4.6883	4.70712	4.73746	4.73044	4.44479	4.60566	4.31565	4.47004	4.81437	4.81045	4.56465	4.57839	4.43794	4.4228	4.73746	4.72205	4.76	4.77859	4.91147	4.98613	4.4345	4.44794	4.61582	4.5749	4.88555	4.84635	4.67006	4.54409	4.89401
O15145	3.97516	3.94573	4.26077	3.06981	3.23189	3.32184	3.73952	3.84533	3.88125	3.0149	3.1793	2.97178	5.14474	5.20189	4.91496	4.90293	4.94638	4.88555	4.34468	4.47004	4.9826	4.92231	5.03629	5.11931	4.76401	4.82931	4.47915	4.45076	4.98613	4.75232	4.65609	4.5322	3.93296	3.72492	4.88555	4.76401	4.93461	4.9826	5.22081	5.30025	4.49458	4.51633	4.35309	4.56465	5.17246	4.99416	4.6812	4.68465	5.27512
O15155	1.58466	1.75517	1.5499	1.93735	1.88524	1.62464	1.86094	1.3439	1.1528	1.49712	1.69766	1.59553	0.669205	0.591137	0.627145	0.850357	0.688046	0.638478	0.778631	0.323423	0.384523	0.58255	0.556212	1.07651	0.842027	0.700981	0.965033	0.842027	0.286243	0.700981	0.754289	1.12492	1.09387	1.0219	0.517416	0.135066	0.643178	0.45205	0.503709	0.455421	0.678104	0.541324	1.09627	0.862601	0.623973	0.468959	0.532505	0.702867	0.505778
O15160	2.79471	2.08866	3.18084	3.2431	3.12336	3.21655	1.27551	1.30711	1.60994	0.939039	1.33419	1.50781	1.81388	1.6539	1.93807	1.74256	1.68439	1.80384	2.01057	1.73137	2.16428	2.12367	1.63747	1.53749	2.01057	1.69028	1.84671	1.78607	2.03224	1.51801	1.85613	1.87514	2.0565	2.08801	2.09581	2.20635	1.83065	2.00841	2.08123	1.99216	1.76171	1.60428	1.85516	1.95268	1.93931	1.43238	1.90027	1.73493	2.18863
O15173	3.54594	3.72726	3.4683	4.45856	4.33429	4.33702	3.56448	3.12232	3.17112	4.29143	4.3316	4.28655	2.87258	2.79972	3.69036	3.92276	3.17702	3.42995	3.20954	3.35728	2.95016	2.77903	3.79263	3.83399	3.78172	3.54597	4.05535	4.10434	3.60593	3.68849	3.92876	3.92876	3.68477	3.64681	3.51175	3.77989	3.90514	3.07581	3.48675	3.67103	3.45988	3.40802	4.77859	4.6883	3.60593	3.67103	3.79263	3.63129	2.86427
O15212	2.18603	1.58592	2.1202	0.950478	0.967619	1.03631	1.97788	2.42413	2.35142	0.908197	0.948987	1.02237	3.37807	3.40452	3.07722	2.96121	2.97056	3.05371	2.90925	3.05836	3.41924	3.49134	3.31873	3.24805	3.20209	3.27441	2.97056	2.83705	3.13393	3.4011	3.16134	3.24488	2.71434	2.92912	3.00951	3.06424	3.37339	3.21867	3.25337	3.2714	3.00679	3.09405	2.81304	2.85313	3.29574	3.34244	3.10658	3.08409	3.58134
O15226	-0.506762	-0.408566	-0.570062	0.0755342	-0.182685	-0.0650006	-0.362115	-1.16237	-1.87119	-0.0998056	0.242767	-0.722432	-1.1173	-0.887777	-0.914354	-1.3234	-1.47619	-1.44315	-0.86268	-0.662213	-1.11065	-0.933665	-1.26994	-1.68118	-1.28944	-1.09409	-0.836467	-0.96552	-1.09409	-1.06355	-1.26755	-0.685123	-0.538464	-0.451555	-1.11065	-1.05633	-1.16332	-0.998164	-1.04666	-1.10397	-0.799511	-0.81336	-0.525709	-0.541574	-1.01377	-1.23326	-0.857883	-1.02266	-1.07741
O15228	-1.1873	-1.5584	-2.24286	-2.1557	-2.17611	-2.72088	-1.92233	-0.974027	-0.596827	-0.691661	-0.773315	-0.343454	-1.74627	-1.40768	-1.39446	-2.0191	-1.48638	-1.76909	-1.45327	-1.38563	-1.53786	-1.26325	-1.01089	-1.29759	-0.790657	-1.13058	-1.44315	-1.17364	-1.70832	-1.315	-1.98951	-1.37421	-1.04666	-1.05027	-1.06355	-0.881412	-1.21244	-1.98951	-1.00158	-1.0602	-3.04183	-1.07097	-0.469692	-0.995027	-1.75741	-1.10016	-1.08083	-0.930609	-1.07413
O15243	0.0546558	0.0110625	-0.311156	0.215487	-0.0565249	-0.0694157	-0.127055	-0.580742	-0.274685	-0.178313	-0.0875662	-0.0799831	-3.46913	-4.32826	-2.9309	-2.28505	-2.74465	-3.14347	-2.80948	-2.33619	-2.08354	-3.36051	-2.10902	-2.68404	-3.52477	-3.17505	-2.22462	-2.02661	-2.43258	-2.16656	-2.8358	-2.54102	-2.39527	-2.12737	-2.76539	-2.47541	-2.90401	-3.24678	-3.24678	-2.43258	-3.2788	-2.98962	-2.0191	-1.75114	-2.34932	-2.3599	-2.0191	-3.81384	-3.46913
O15254	2.08078	2.13741	2.03751	2.29531	2.23929	1.87459	1.93735	1.88799	1.68316	1.9711	2.3066	2.20054	0.860883	0.650153	1.05991	1.42886	1.53364	1.57478	1.56318	1.42478	1.17277	1.35065	2.20731	2.28777	2.23728	2.0565	1.72761	1.75823	1.33041	1.41257	1.1786	0.734158	1.10733	1.11916	1.72184	1.78607	1.38883	1.31047	1.60291	1.72982	2.01971	1.98762	2.11451	1.67873	1.37802	1.03696	1.70095	1.70231	1.09234
O15258	2.65811	2.85626	2.26401	2.92548	2.94954	2.89921	2.64025	2.36109	2.44425	2.95659	2.75065	2.98335	0.882665	0.632368	0.343289	0.760142	0.522969	0.501994	0.953996	1.03535	0.678104	0.64	0.579221	0.0994083	0.615112	0.505778	0.931743	0.912498	0.472471	0.412579	0.924863	1.11007	1.41673	1.46301	1.08632	1.17141	0.95109	0.238681	0.766566	0.489242	0.941704	1.02646	1.68543	1.80878	0.507562	0.728611	0.878089	0.832708	0.180837
O15260	6.31261	6.66826	5.99888	6.78655	6.56032	6.23162	6.0614	6.22147	6.31288	6.58995	6.52874	6.6335	3.88271	3.82722	4.14643	4.24204	3.73103	4.10434	4.33052	4.36852	4.04435	3.81496	3.63911	3.72492	3.9913	3.84267	4.41324	4.41324	3.83399	3.88561	4.21752	4.50691	4.47364	4.14388	4.15133	4.21506	4.65259	3.92276	3.62931	3.82524	4.45992	4.47004	4.97113	4.92627	4.00763	3.94036	4.4228	4.25611	3.64853
O15264	0.246801	0.36504	-0.0335667	0.627628	0.75339	0.34046	0.0171895	-0.228369	0.0672446	0.685364	0.515891	0.653493	0.0698761	0.166352	0.566619	0.674166	0.29076	0.481919	0.122593	0.319463	-0.0562074	-0.124512	0.809558	0.585875	0.766566	0.732097	0.76353	0.905914	0.0918108	0.162905	-0.052346	-0.0250642	0.490927	0.600743	0.646538	0.503709	0.250017	0.132721	1.01769	0.894697	0.187197	0.130503	0.64179	0.723797	0.0796776	0.300025	0.672215	0.704478	0.389913
O15269	3.35863	3.44578	3.21512	3.73516	3.47145	3.4096	3.32715	3.09103	3.26846	3.51527	3.63753	3.7027	2.30132	2.04377	2.28884	2.4519	2.5041	2.64225	2.76548	2.86835	2.44374	2.5041	2.47834	2.6707	2.7326	2.54576	2.88235	2.83961	2.57934	2.50057	2.91054	2.78297	3.24069	3.23533	2.70808	3.00679	2.72346	2.63777	2.67685	2.47166	2.79181	2.84959	2.90003	2.96547	2.57211	2.60118	2.72988	2.63555	2.57327
O15270	3.02793	2.89921	2.88544	2.98158	3.13237	2.55986	3.02118	2.82746	2.88588	2.71863	3.28238	3.26374	1.93381	1.97157	1.72306	1.90462	2.2468	2.62541	2.86994	2.46601	2.12255	2.30924	1.99534	2.08561	2.45653	2.43209	2.05048	2.00179	1.61668	1.4971	1.93472	1.76764	2.00502	1.99841	2.44621	2.38035	2.19293	2.02393	1.84787	1.76527	2.21738	2.15977	2.08326	2.0552	1.64442	1.52892	2.21959	1.84355	1.26892
O15294	0.873853	1.02874	0.922535	0.767202	0.897076	0.803082	0.908197	0.715091	1.47186	1.13305	1.00872	1.55803	1.27952	1.40301	1.20767	1.07651	1.46426	1.37802	1.27816	1.27816	1.44052	1.48342	1.14635	1.163	1.37374	1.40301	1.06854	1.05991	1.59721	1.39558	1.14786	1.22315	1.51188	1.73908	1.49354	1.24105	1.21906	1.43889	1.3606	1.23127	1.2063	1.30237	1.31047	0.829438	1.3902	1.46301	1.13898	1.10137	1.30237
O15305	0.274025	0.69503	0.572009	-0.0335667	-0.081767	-0.297756	0.962455	1.2841	1.02685	0.274025	0.584637	0.954311	2.13517	2.3452	1.83775	1.80993	1.27574	1.45904	1.37247	1.56558	1.85198	1.68341	1.93271	1.57366	1.34053	1.53364	1.517	1.58454	2.01731	2.09333	2.26758	2.1389	1.46974	1.59371	1.43487	1.32358	1.92955	2.1447	2.09923	1.95936	1.41673	1.59854	1.38632	1.63963	1.82621	1.87651	1.68341	1.87422	2.1501
O15320	0.0755342	-0.00241273	0.108271	0.282254	0.521388	0.748538	-0.285444	-0.755871	-0.348069	0.309593	0.358767	0.428181	-1.49148	-1.78118	-1.75741	-0.836467	-2.60998	-2.30811	-2.15653	-2.47541	-2.55983	-1.75741	-1.72021	-1.59437	-2.03465	-1.67015	-1.62915	-1.46239	-2.05712	-1.94742	-1.81381	-2.03465	-1.65534	-2.29561	-1.38227	-1.4717	-0.793021	-1.53786	-1.45327	-1.46239	-2.05712	-2.09185	-1.61984	-1.53378	-1.95538	-0.936161	-1.01681	-0.936161	-1.98039
O15321	1.01845	1.17959	1.09982	1.53873	1.60669	1.04692	1.48466	1.16045	1.21542	1.55745	1.39683	1.70201	-0.420231	0.0594715	-0.213852	-0.162595	0.0284763	0.110461	0.330289	-1.1846	-0.344763	-0.208724	-0.312847	-0.456878	-0.175571	-0.216051	0.138548	0.252077	-0.0756584	0.0431302	0.155093	0.0816935	0.559807	-0.538464	0.0502133	0.253969	0.200086	-0.017059	0.0191251	-0.0231028	0.769663	0.534271	0.32865	-0.624345	-0.182138	-0.113785	-0.328595	-0.267073	-0.167305
O15347	1.71135	1.54137	1.57261	1.23498	1.35644	1.51804	1.77498	2.08689	1.94256	1.70498	1.45032	1.60138	2.61066	2.69297	2.07111	2.23384	2.13078	2.09923	2.13184	2.16179	2.46001	2.64928	2.12717	1.90935	2.23502	2.02287	2.10847	2.07336	1.83534	1.75262	1.48879	1.58962	2.22434	2.15328	1.74131	1.76764	2.37717	2.3561	2.55836	2.57548	2.40597	2.2295	1.69028	1.6939	1.76171	2.09677	1.66221	1.7074	2.40243
O15355	2.55246	2.63577	2.50646	2.52293	2.53139	2.74926	2.41786	2.33279	2.48947	2.45194	1.99894	2.24233	2.39581	2.56091	2.44982	2.42929	2.56203	2.55471	2.43994	2.6507	2.52149	2.54865	2.57807	2.41056	2.65199	2.80367	2.53373	2.63876	2.43083	2.44747	2.88235	2.56315	2.98642	3.00527	2.51372	2.54712	2.56416	2.68655	2.65311	2.51704	2.23949	2.41931	2.14361	2.11258	2.34058	2.51917	2.43649	2.44247	2.61521
O15357	-0.425541	-0.416187	-0.271605	0.188853	-0.112012	0.0448076	-1.61871	-1.31833	-1.27247	-1.51835	-1.39775	-1.30891	0.455421	0.362511	0.515488	0.253969	0.433644	0.12842	-0.0814223	-0.441657	-0.390621	0.541324	0.191011	-0.0250642	-0.162595	0.00221261	-0.400157	-0.324152	0.278053	0.101498	-0.0289696	-0.546576	-0.508023	0.0370634	0.244966	-0.376898	0.221265	0.340322	0.168636	0.457261	0.135066	-0.692961	-0.052346	-0.530787	0.172371	0.232782	-0.0712654	0.248372	-0.0190257
O15371	2.8098	2.2825	2.76601	2.21032	2.48193	2.29897	2.58216	3.92963	3.65644	1.92267	1.96323	3.82163	3.90514	3.81313	3.64681	3.38781	3.80744	3.70069	3.6829	3.56999	3.88561	3.71344	3.66389	3.46688	3.58729	3.76762	3.34063	3.10322	3.61734	3.58513	3.59789	3.65382	3.28752	3.41384	3.66575	3.73103	3.73495	3.55559	3.36373	3.66575	3.38481	3.49134	3.21549	3.32049	3.36045	3.58729	3.68667	3.69474	3.6767
O15372	3.20917	3.25962	3.14221	2.29657	2.53516	2.47173	3.06981	3.19612	3.27144	2.41521	2.29531	2.94434	3.90025	3.60958	3.83399	3.77594	3.63746	3.63911	3.32568	3.62326	3.87593	3.77795	3.54793	3.63129	3.63129	3.6191	3.57944	2.87422	3.54413	3.73275	3.368	3.52939	3.07975	3.24191	3.42995	3.49828	3.64296	3.78172	3.50988	3.45155	2.94318	3.35381	3.37943	3.37497	3.26204	3.42995	3.55181	3.59585	3.71344
O15381	-0.423415	-0.834919	-0.189792	-0.572664	-0.235072	-0.37532	-0.580437	-0.620915	-0.64893	-0.257696	-0.380167	-0.419142	-1.71463	-1.73021	-0.557662	-0.96552	-0.48388	-0.728888	-0.397734	-0.851548	-1.55473	-1.95538	-1.35773	-2.12737	-1.097	-1.57935	-0.422632	-0.634932	-1.097	-1.02854	-1.17364	-1.51063	-0.592954	-0.510129	-0.306002	-0.486351	-1.00158	-1.08709	-1.52808	-1.43322	-0.679139	-0.525709	-0.876134	-1.09409	-1.39893	-1.5647	-0.96552	-1.02555	-1.39446
O15382	0.00643725	-0.163113	-0.135486	0.504126	0.114125	0.469289	-0.418869	0.362276	0.184858	0.764081	0.680228	0.852445	0.697601	0.487261	0.00430659	-0.0271014	0.468959	0.421853	0.307301	0.443348	0.437161	0.522969	0.0523796	0.242694	0.166352	0.497053	0.101498	-0.101531	-0.0440738	-0.0775522	-0.326431	-0.124512	0.19248	0.0777533	0.101498	0.142757	0.168636	0.215462	0.15904	0.309473	0.899663	0.617118	0.430081	0.39986	0.743077	0.956781	0.00430659	-0.301778	-0.204428
O15397	-0.697772	-0.492733	-0.591231	-1.16214	-1.26922	-1.33079	-0.37272	-0.265649	-0.207331	-1.0186	-0.902866	-1.01	0.166352	0.046953	-0.115813	-0.418149	-0.177871	-0.407859	-0.467007	-0.240988	0.0523796	-0.037326	-0.737385	-0.405448	-0.282477	-0.245526	-0.924217	-0.576764	-0.508023	-0.294791	-0.525709	-0.478654	-0.571404	-0.439133	-0.685123	-0.371842	-0.634932	-0.169673	-0.611925	-0.622098	-0.536109	-0.670734	-0.597834	-0.90091	-0.249913	-0.0871252	-0.0871252	-0.503209	-0.371842
O15400	3.22699	3.26159	3.14657	3.34032	3.34032	3.2431	2.95793	2.86533	2.76375	3.37784	3.16089	3.22013	2.67313	2.64117	2.99808	3.17828	3.06424	3.05503	2.95581	2.95999	2.77479	2.74353	3.22014	3.17971	3.06275	3.10503	3.14566	3.24972	3.00527	3.09405	3.13656	3.12243	3.29574	3.40981	3.1525	3.16627	2.63076	2.41931	2.96677	2.94318	3.07314	3.0491	3.38313	3.44059	2.85686	2.93897	3.10949	3.04761	2.66163
O15427	3.59945	3.59791	3.49301	4.01567	4.21295	3.72512	4.1701	4.28655	4.18554	4.29631	4.54249	4.49648	2.51252	2.40357	2.93331	3.21408	3.02717	3.24972	3.22014	2.90003	2.66526	2.78656	2.66041	2.7408	3.27441	3.1813	3.37943	3.62326	2.54173	2.50636	3.07722	3.00248	2.73956	2.75911	3.20812	3.19184	2.55836	2.35099	2.60942	2.70953	3.349	3.33375	2.70953	2.57934	2.61176	2.54991	2.72346	2.6318	2.85447
O15439	-2.13616	-1.60369	-2.07309	-1.17596	-1.41526	-1.59865	-1.63306	-1.28039	-1.46605	-1.15443	-1.33079	-0.809915	-1.01377	-1.01681	-0.530787	-0.254904	-0.692961	-0.614557	-0.891243	-1.28944	-1.28944	-1.32821	-0.696402	-0.520602	-0.632522	-1.26994	-0.128761	0.200086	-1.48638	-1.14831	-1.3047	-1.1173	-0.96552	-0.936161	-0.523114	-0.34926	-0.232011	-0.640276	-0.287188	-0.321382	-0.728888	-0.710104	0.0898282	-0.101531	-0.571404	-0.407859	-0.802835	-1.32821	-1.34037
O15446	1.16253	1.08452	1.15186	1.52773	1.54008	1.53257	1.15486	1.38566	1.10059	1.46971	1.57261	1.69487	0.630387	0.800789	0.658377	0.686501	0.934831	0.894697	1.08495	0.972615	1.14174	0.974029	1.163	0.809558	1.05115	0.62091	1.36437	1.3222	1.29163	1.23668	0.511779	0.764964	1.25603	1.26892	1.35303	0.820669	0.730518	0.746499	0.706417	0.806033	1.07944	1.02367	0.963067	1.15533	0.756986	0.85214	0.835559	0.520962	0.714972
O15460	5.42306	5.3521	5.40753	5.74909	5.82506	5.88505	5.26407	5.37362	5.27391	5.90869	5.77965	5.80148	5.44625	5.45684	5.41432	5.47639	5.40357	5.31887	5.61468	5.66286	5.35987	5.34798	5.18715	5.06643	5.44093	5.45105	5.75807	5.72174	4.91864	4.95458	5.99076	6.00027	6.36472	6.41326	5.5029	5.38504	5.29529	5.28933	4.76	4.80627	5.6751	5.72937	5.62761	5.72174	5.13982	5.10406	5.26986	5.25516	4.86673
O15484	0.573856	0.806756	0.588124	1.03471	1.30093	1.27551	1.14892	1.03263	0.972945	1.52896	1.46971	1.38825	0.414731	0.384523	-0.860057	0.269915	0.543372	0.489242	0.628839	0.92636	0.812556	0.869221	0.630387	0.345099	-0.143413	0.550377	0.552302	0.678104	0.256122	0.405245	0.632368	0.593344	0.439399	0.665157	-0.454585	0.412579	0.341795	0.0213673	-0.796156	0.0676774	0.88822	0.916142	0.718545	0.656647	0.59691	-0.0792725	0.917773	0.815991	0.59691
O15498	5.21474	5.17607	5.27361	4.55585	4.49613	4.58636	4.83209	4.99719	4.94522	4.65445	4.73599	4.65478	5.53905	5.54918	6.1018	6.04371	5.80242	5.76657	5.50914	5.6751	5.42414	5.40887	6.23281	6.3291	6.02574	6.00027	5.91023	5.92795	5.91924	5.95387	5.63924	5.6751	5.60893	5.62161	5.80929	5.75028	5.63924	5.66286	6.14554	6.30147	5.48105	5.36948	5.47639	5.49254	5.50914	5.55489	6.03519	6.01692	5.94508
O15511	4.01567	4.06815	4.02251	3.13483	3.00465	3.13237	3.98701	4.1499	4.16519	3.07669	2.90861	3.14824	4.89401	4.90293	4.66232	4.77859	4.45992	4.49458	3.9933	4.15429	4.75609	4.69229	4.76796	4.78642	4.43176	4.47004	4.10728	4.15133	4.67402	4.64298	4.40592	4.41324	3.99827	3.97224	4.49787	4.54721	4.70712	4.69645	5.03629	5.01145	4.07693	4.05535	4.12498	4.09954	4.72602	4.81437	4.40964	4.3709	4.97883
O15514	3.40092	3.36348	3.42614	4.0377	3.87641	4.02751	3.31843	3.29267	3.58769	4.05204	4.10815	4.06621	3.07722	3.21408	3.37497	3.35036	3.2307	3.03394	3.42438	3.4702	3.14566	3.07314	2.9131	2.88479	3.42634	3.276	3.24069	3.3942	2.96256	3.08087	3.69843	3.66738	3.60139	3.59153	3.19765	2.86039	2.96121	2.85313	2.32152	2.65658	3.32568	3.43372	3.38481	3.46841	2.90802	1.06266	3.28428	3.14266	2.7386
O15523	-1.25444	-0.951613	-1.17596	-1.00656	-1.0412	-0.823698	-1.4478	-1.42875	-1.51422	-0.970873	-0.607535	-1.04918	0.403569	0.298212	0.528564	0.37023	0.498823	0.366513	-0.894384	-0.58746	-1.12369	-0.704095	1.13753	0.965033	0.463248	0.672215	-0.991541	-1.26325	0.754289	0.800789	-0.71498	-1.24798	-0.833114	-1.26325	0.754289	0.800789	0.340322	0.580762	0.764964	0.557996	0.276198	0.0485359	0.806033	0.902927	-0.839488	-1.24405	-1.08386	-0.536109	0.760142
O15533	2.21346	2.21131	2.03646	2.72653	2.67477	2.39115	2.34046	1.89332	2.16911	2.37911	2.41171	2.55779	1.42478	1.41673	1.31434	1.26892	1.38761	1.45515	1.52658	1.71571	1.24765	1.26755	1.78826	1.5884	1.6255	1.76649	1.73908	1.8457	1.40715	1.29664	1.37671	1.43754	1.87187	1.6576	1.39818	1.39411	1.30645	1.21366	1.65159	1.78167	1.81623	1.89431	1.76649	1.72761	1.67154	1.6539	2.12154	2.00614	1.31831
O43143	3.79495	3.9704	3.76562	3.90555	4.01567	3.86973	4.13897	4.25463	3.98291	4.35702	4.46414	4.48407	3.49134	3.62931	3.57944	3.58729	4.03702	4.01975	4.28186	4.21506	3.55181	4.07202	2.86039	3.6767	3.83854	3.47299	3.97457	3.94299	3.37807	3.20812	3.45802	3.59585	3.99614	2.9143	4.10728	3.84957	3.77594	3.80744	3.6829	3.13527	4.1407	4.17398	4.19824	3.62122	3.81888	3.33229	3.5832	2.96121	3.56626
O43148	1.91225	1.93866	1.91928	2.23359	2.10698	1.99793	1.82551	1.53449	1.84971	1.83916	1.95896	2.00283	1.8605	1.75161	1.89239	1.90823	1.80278	1.67035	2.09803	2.16304	1.72647	1.81112	1.84244	1.63223	1.64331	1.81112	2.40702	2.26295	1.88131	1.72856	1.69516	1.86733	2.24454	2.53739	2.0609	2.08452	1.82057	1.90243	2.1116	1.91283	1.87187	2.0609	2.41931	2.41931	1.99087	1.88336	2.0675	2.02888	1.62771
O43159	-0.941152	-0.95777	-1.14702	-0.508847	-0.7005	-0.708617	-0.864983	-0.859271	-2.01834	-0.364977	-0.564334	-0.835229	-1.35365	-1.71463	-1.91474	-1.80166	-1.41232	-1.69653	-1.53786	-1.52411	-2.01164	-1.61984	-1.29759	-1.51503	-1.18863	-1.3234	-1.13356	-1.12369	-1.22573	-1.35773	-1.83062	-1.46239	-1.13356	-0.851548	-1.14456	-1.28542	-1.87812	-2.24389	-1.50633	-1.26994	-1.18863	-1.50633	-1.18069	-1.35365	-1.62438	-1.67015	-1.50633	-1.1846	-1.19567
O43166	1.12856	1.30339	1.08186	1.7485	1.65514	1.59605	1.18497	1.17067	1.30172	1.76925	1.79968	1.86041	1.09091	1.28202	1.20927	1.08377	1.3518	1.55226	1.587	1.83286	1.77345	1.66584	1.29821	1.69635	1.6266	1.72856	1.71691	1.43136	0.931743	1.30909	1.32358	1.25995	1.66009	1.58326	1.33041	1.17024	1.95856	1.72982	0.737895	1.08495	1.39172	1.59225	1.86363	1.88473	1.1144	1.57613	1.14472	1.5017	1.74679
O43169	3.11342	3.11636	3.27106	3.63339	3.59588	3.38459	3.14084	2.73339	3.14258	3.36513	3.70585	3.73984	1.80878	1.83286	1.74008	1.96503	2.21738	2.43994	2.56315	2.02393	2.01604	1.84787	1.91512	2.10606	2.44498	1.99939	1.8457	2.37604	2.08326	2.1006	1.77917	1.95654	2.91569	2.5384	1.80878	1.96272	2.40033	1.66692	2.08801	2.20028	2.80222	2.77903	2.72473	2.39804	2.16428	1.97975	2.51372	2.78297	1.54599
O43172	2.80837	2.8042	2.8513	3.09064	3.07256	3.24161	2.77529	2.96383	2.63834	3.14928	3.24766	2.65265	2.75158	2.45527	2.85807	2.88778	2.852	2.80099	2.85686	3.14266	2.66041	2.54991	2.58422	2.63076	2.80367	2.98953	2.90529	2.6795	2.44247	2.50173	2.66526	2.72346	3.12811	2.90257	2.97203	2.97939	2.852	2.92186	3.11393	2.9585	2.93897	3.22276	3.08409	3.20341	2.8409	2.85929	2.94735	2.83446	2.39009
O43175	3.56999	3.55752	3.61916	2.05826	2.21713	2.32256	3.49126	3.55216	3.54633	1.81158	1.92048	2.0599	5.33372	5.17772	5.13982	5.11445	5.15366	5.0901	4.77514	4.90293	5.31021	5.15753	5.37473	5.12462	4.06519	4.27697	4.80627	4.91496	5.77335	5.78751	5.31021	5.30528	4.7442	4.7983	5.57217	5.6574	5.74378	6.05253	6.07269	6.08331	4.84193	4.95108	4.97505	5.02385	5.91023	5.95387	4.29797	4.36852	6.17576
O43181	0.550823	0.390149	0.59548	0.940833	0.777424	0.69503	0.33214	1.62411	1.0828	0.863353	1.03314	0.940287	0.537758	0.552302	0.481919	0.709903	0.788453	0.840247	0.788453	0.862601	0.600743	0.674166	0.874631	0.870463	0.815991	0.564813	0.869221	0.75285	0.873175	0.730518	0.648562	0.579221	0.958316	1.02791	0.860883	0.924863	0.548748	0.446411	0.625454	0.838704	1.19541	1.019	1.14293	1.13898	0.67066	0.678104	0.86758	0.934831	0.606244
O43237	2.27917	2.50897	2.4024	1.74164	1.70897	1.96552	2.33225	2.37436	2.48011	1.75189	1.75078	1.74107	3.65795	3.61734	3.6829	3.67874	3.54597	3.44751	3.1525	3.26524	3.3942	3.38781	3.67477	3.71711	3.61528	3.64681	3.349	3.27792	3.75142	3.64119	3.55755	3.48805	3.04208	3.04081	3.62539	3.67477	3.56275	3.60593	3.81496	3.76762	3.20812	3.13283	3.42438	3.45463	3.50588	3.6811	3.48983	3.49828	3.65795
O43242	3.83242	3.96587	3.84299	3.8984	3.67889	3.89029	4.13631	4.09768	3.97811	4.23205	4.01567	4.46833	3.70569	3.6811	3.60788	3.64119	3.43372	3.28115	3.49134	3.54597	3.50189	3.61313	3.33685	3.29262	3.37635	3.28115	3.14831	3.38313	3.12383	3.44253	3.42634	3.54597	3.07581	3.32747	3.39243	3.39775	3.349	3.59348	3.62122	3.43179	3.50777	3.4702	3.23533	3.21867	3.69036	3.70917	3.4948	3.62122	3.35887
O43252	2.39918	2.75065	2.62565	2.6233	2.63098	2.57827	2.62445	2.67517	2.26213	2.66295	2.73544	2.47887	2.74481	2.97497	2.56674	2.47299	2.68098	2.67563	2.71962	2.73747	3.00527	2.92633	2.53501	2.83828	2.58555	2.54173	2.88116	2.9306	2.80222	2.6279	2.91569	2.8945	3.20209	3.29095	2.53243	2.43209	2.46698	2.81985	2.39581	2.46925	2.66266	2.77479	2.78297	2.25482	2.6318	2.48082	2.81304	2.60232	2.60118
O43264	1.86094	1.94091	1.69878	2.11536	2.14437	2.12447	1.61943	2.04385	2.92598	1.88639	1.96098	3.43202	1.30361	1.60173	1.72647	1.72856	2.18396	1.99736	2.14585	1.91049	1.56444	1.80993	1.44321	2.19391	1.93166	1.78826	1.77011	1.68786	1.53749	1.53251	1.96927	1.74679	2.15977	2.28618	1.4603	1.48218	1.64331	1.82737	1.62315	1.52997	2.23623	2.12841	2.10305	2.23728	1.79719	1.69963	1.57015	2.08123	1.67261
O43290	2.14437	2.1202	1.93215	2.45194	2.3682	2.43333	2.35217	2.38084	2.08464	2.49007	2.23599	2.48011	2.02071	1.81729	1.56558	1.52523	1.91872	2.01499	2.06505	2.16092	2.42249	1.93807	1.77917	1.97249	1.8457	2.11352	2.19064	2.11041	1.93063	1.81815	1.97604	2.00279	2.3337	2.4355	1.76649	1.86844	2.0517	1.86263	1.77011	1.84671	2.05759	2.21057	2.19912	2.04492	1.89785	2.15509	1.81815	2.04957	2.00075
O43292	1.50436	1.72675	0.380743	1.89842	2.05363	0.871033	1.69766	1.23451	1.42693	1.39158	1.83329	1.78148	-0.74266	-0.634932	-0.642907	-0.429083	-0.43404	-1.00805	-0.528058	-0.448991	-0.640276	-0.696402	-0.369385	-0.315149	-0.551413	-0.690483	-0.0271014	0.130503	-0.4968	-0.42488	-0.152135	-0.415156	0.106231	0.0485359	-0.627062	-0.446344	0.0431302	-0.71254	-0.645201	-0.566104	-0.340305	-0.48388	-0.171447	-0.22051	-0.819574	-0.43404	-0.225179	-0.269073	-0.609192
O43293	0.0386735	0.128349	0.11602	0.34046	0.545617	0.476514	0.0836688	-0.121302	-0.28833	0.219034	0.288696	0.259486	-1.31931	-0.81336	-0.22051	-0.833114	-0.167305	-0.143413	-0.117755	0.0257051	-0.00628049	-0.227458	0.253969	0.276198	0.180837	0.0485359	0.046953	-0.213852	-0.171447	-0.152135	0.122593	0.204209	-0.111622	0.303586	-0.204428	-0.33095	-0.169673	-0.515466	-0.968831	-1.02555	-0.245526	-0.400157	0.135066	-0.152135	-0.0231028	-0.145567	-0.369385	0.138548	-0.548918
O43294	2.98588	3.07115	2.77255	1.89726	1.75292	2.00013	2.96482	2.44044	2.38826	1.46423	1.30486	1.04343	3.59789	3.70069	3.7902	3.81496	3.96763	4.06054	3.54079	3.44965	3.73934	4.02924	4.50991	4.52833	4.02924	4.06279	3.51739	3.39775	3.65234	3.68667	4.20627	3.56999	3.16964	2.71962	3.4948	3.70917	4.06279	4.18997	4.26562	4.27916	3.49311	3.47826	2.48811	2.35489	3.41769	3.3022	3.40802	3.20654	4.14388
O43301	-0.0856724	-0.588519	-0.109569	-0.937983	-0.623097	-0.651523	0.629282	0.751418	0.854359	-0.468002	-0.0173066	-0.0781191	0.958316	0.804126	0.0548644	0.326818	0.955419	0.9012	0.769663	0.269915	0.12842	0.444839	0.256122	0.162905	0.487261	0.545181	-0.097184	-0.184614	0.14921	0.477864	0.0838098	1.04455	0.706417	-0.208724	-0.132747	-0.145567	0.372169	0.3883	0.380477	0.313272	0.0431302	-0.0690718	0.75285	0.463248	0.532505	0.386675	1.01333	1.0584	0.162905
O43310	-0.408566	-0.964134	-0.508847	-1.26922	-0.752517	-0.697772	-1.65919	-1.00049	-0.990268	-1.5052	-1.34341	-1.51422	-1.30079	-1.08386	-0.656596	-0.310465	-0.403274	-0.543973	-0.576764	-0.319271	-0.397734	-0.297155	-0.267073	-0.0775522	-0.914354	-1.12019	-0.4968	-0.390621	0.168636	0.294558	0.110461	0.234984	-0.197833	0.0816935	-0.87263	-0.790657	-0.0210519	-0.0353122	-0.175571	-0.037326	-0.96552	-0.878932	-0.43191	-0.894384	-0.319271	-0.189254	-0.249913	-0.216051	-0.109122
O43324	2.37811	2.42816	2.36377	2.10012	2.22176	2.26035	2.10144	2.18537	2.2481	2.09643	2.19669	1.99091	2.43649	2.04957	1.92955	2.61176	2.53003	2.52149	2.29913	2.40033	2.59785	2.64827	2.54173	2.34758	2.53739	2.55721	2.6507	2.53948	2.6782	2.71434	2.65434	2.79833	2.29093	2.02762	2.56812	2.6795	2.7312	2.96948	2.73504	2.79041	2.08903	1.97157	2.51121	2.53373	2.99537	2.95174	2.77621	2.38035	2.65545
O43390	5.32255	4.75077	5.51262	5.47532	5.51863	5.58876	4.47787	6.36383	6.42322	3.93801	3.90555	6.50372	4.11248	4.21506	4.18427	4.14643	4.13815	3.9913	3.50588	3.48805	3.12811	3.80294	3.86934	5.93635	3.00679	3.77594	4.96299	4.48556	4.41625	4.41625	5.85989	5.81773	6.1653	4.3007	3.54413	3.97977	3.30704	4.10728	3.97977	4.06279	3.10949	3.772	3.97224	4.34752	3.57199	3.92052	3.07722	3.04346	3.31051
O43395	2.27688	2.14872	2.43084	2.61665	2.57694	2.64253	2.32484	2.3206	2.31929	2.39478	2.26162	2.50356	2.36383	2.03327	2.01971	2.04599	1.86263	1.82856	2.04151	2.25155	1.92955	2.16891	2.20528	2.32367	1.87187	2.34847	1.66316	1.94621	2.27193	2.03587	2.37717	2.02762	2.26058	2.18751	2.36163	2.22313	1.93931	1.79162	1.72424	1.68667	2.51917	1.97249	2.38035	2.65658	1.71226	1.82164	2.41787	2.45307	1.97718
O43396	2.81231	2.77958	2.88978	2.14074	2.32718	2.48699	2.81231	2.95828	2.86262	2.34166	2.34511	2.14378	3.54793	3.50413	3.29574	3.32889	3.20654	3.12383	3.00385	3.11966	3.36204	3.36989	3.28428	3.17285	3.33685	3.21549	2.70452	3.12085	3.27792	3.38481	3.13144	3.1568	2.96121	2.96411	3.35728	3.37497	3.47155	3.64296	3.65382	3.63129	3.01545	3.03952	2.852	2.93634	3.48983	3.48311	3.14566	3.09116	3.43505
O43399	4.68307	4.51466	4.65112	3.85446	3.94824	3.92523	4.39395	4.367	4.27554	4.10815	4.16024	3.95056	4.8897	4.87738	4.67402	4.5749	4.57101	4.59106	4.4228	4.40964	4.76	4.68465	4.8897	4.75609	4.75232	4.90748	4.11014	4.11459	4.72602	4.70712	4.91147	4.76401	4.14869	4.05749	4.47364	4.35309	4.84635	5.00254	4.82604	4.80246	4.20905	4.17163	4.06757	4.05535	4.64947	4.60566	4.35021	4.38329	4.87738
O43402	1.90767	1.84922	1.84922	2.40479	2.3044	2.43996	1.77041	2.18419	2.16791	2.68272	2.37055	2.53436	2.04377	1.97249	2.16428	2.1006	2.08561	2.0552	2.23384	2.29548	2.32269	2.20635	1.95936	2.03455	1.94384	2.01499	2.21624	2.16428	2.19459	2.01604	2.23846	2.24454	2.47299	2.57807	2.12367	2.24779	2.0675	2.07111	1.93472	2.07336	2.31182	2.17352	2.46333	2.61748	2.09581	2.07895	2.2326	2.13184	1.85825
O43414	0.772288	0.866625	0.75339	0.635218	0.512131	0.510005	0.705139	0.739748	1.05303	0.85491	0.467556	0.73805	0.672215	0.412579	0.611419	-1.74121	0.515488	0.311096	0.321356	0.483784	0.771606	-3.62898	0.278053	0.860883	-2.46217	0.465388	-2.38426	-2.38426	0.836935	0.974029	1.0527	0.760142	0.943291	1.03378	0.659944	0.646538	0.174194	0.613167	0.627145	1.1208	0.696133	0.587738	0.672215	0.936195	0.815991	0.846921	0.450143	0.652	0.902927
O43432	1.47241	1.50834	1.46169	1.54246	1.05209	1.23365	1.22133	1.19331	0.930563	1.68928	1.79867	1.62521	1.85946	1.90134	1.6312	1.65892	1.57366	1.67746	1.48879	1.6312	1.7037	1.6255	1.88131	1.65635	1.71962	1.76171	1.60061	1.65635	1.82856	1.75047	1.92848	1.99939	1.78046	1.66922	1.5681	1.85426	1.94504	2.0675	1.78937	1.8498	1.37938	1.36705	1.59962	1.73908	1.91755	1.93472	1.97975	1.95753	1.71469
O43447	1.96867	1.75741	2.10698	1.99487	2.0764	1.92162	2.4193	2.41222	2.6018	1.82891	2.20709	2.52339	3.02717	2.93767	2.78905	2.46222	2.75648	2.85929	3.04081	2.92186	2.91569	2.97497	2.46222	2.50885	2.72619	2.60942	3.07722	2.79833	2.67313	2.68372	2.47166	2.43649	2.37916	2.77903	2.93206	2.96121	2.61289	2.71085	2.61521	2.66266	3.34063	3.27441	2.99258	2.7629	2.81067	2.64827	3.09861	2.84959	2.87422
O43464	1.75978	1.93735	1.70769	2.02465	2.02465	2.25132	1.75517	1.9139	1.87507	2.05937	1.85023	2.13907	1.41673	1.4193	1.26142	1.35303	1.64799	1.61161	1.77113	1.96161	1.45904	1.45036	1.82057	1.80031	1.77917	1.80152	1.79719	1.76408	1.53364	1.35828	1.67746	1.69855	2.12053	1.95533	1.53866	1.33434	1.37101	1.30513	1.64799	1.70095	1.96161	1.89541	2.2326	2.12367	1.77917	1.89032	1.25472	0.979849	1.31691
O43488	2.61198	2.47841	2.90861	2.40354	2.49731	2.58216	2.58574	2.09348	2.80738	2.60139	2.43333	2.56872	3.51175	3.44965	3.20654	2.93767	3.08548	3.10164	3.13283	3.12974	2.83048	3.24805	3.05503	3.11537	3.07837	3.16458	3.03258	3.02848	2.33237	3.14972	2.31656	3.23228	3.17828	3.26524	2.90529	2.95731	3.16134	3.07722	3.19341	3.29262	3.06731	3.07449	3.05371	3.05503	2.94599	3.03258	3.13283	3.18282	3.43179
O43491	4.08539	3.97516	4.17483	4.21002	4.12336	3.06367	3.67317	2.97469	2.98623	3.91635	4.05595	2.74707	3.20475	3.55181	3.12243	3.276	3.15116	3.58923	2.83048	3.00527	3.13656	3.34617	3.02597	3.15539	2.97939	3.64119	3.84459	3.84459	3.57369	3.64296	3.1813	3.23724	3.1872	3.56999	2.97799	3.29927	2.80367	3.11245	3.23724	3.05651	3.32889	3.12811	3.44592	3.43505	3.57563	3.55181	3.26842	3.14972	3.29262
O43493	2.56435	2.50184	2.54881	2.78703	2.64961	2.69715	2.46226	2.55539	2.46986	2.7214	2.73667	2.6573	1.75161	1.58326	1.81623	2.01179	1.95533	1.86363	1.57877	1.64676	1.58326	1.58214	1.25995	1.83161	1.92955	1.71962	1.89917	1.79052	1.71226	1.70599	1.78607	1.78607	2.30453	2.34636	1.74679	1.79272	1.76527	1.57739	1.71691	1.69742	1.524	1.50575	1.74575	1.83876	1.91049	1.88223	1.94944	2.01604	1.57251
O43504	0.796232	0.676865	0.703414	1.29136	1.10347	1.08891	0.54747	0.744953	0.6255	1.2625	1.01269	1.10308	2.22083	2.2295	3.19887	3.04474	2.32019	2.60028	2.518	2.75297	2.29788	2.20948	2.75297	2.77479	2.71821	2.66266	3.33065	3.22581	2.71575	2.88347	2.99808	3.06014	3.33065	3.30704	2.94165	2.9131	2.13517	2.11258	2.9809	2.9131	2.64928	2.65434	3.53149	3.48311	2.97497	2.99537	3.08674	3.12243	2.02071
O43516	0.813279	0.881877	0.898814	-0.0192834	-0.173762	0.201894	0.56525	0.736191	0.589249	0.110356	-0.023357	0.184858	1.88131	1.96503	1.92319	1.94258	1.63368	1.62163	1.28862	1.35661	2.03796	1.97852	1.78506	2.09803	1.59962	1.67614	1.6576	1.45904	2.08988	1.98116	1.64105	1.65159	1.19935	1.23807	1.80278	1.71845	1.88131	2.05048	2.06405	2.09461	1.46172	1.43238	1.14174	1.49446	1.71691	1.84355	1.61292	1.56197	2.17352
O43583	1.85133	1.52896	1.41376	0.905152	0.328792	0.658859	2.36377	2.6418	2.6101	1.76442	1.40191	1.01669	2.94599	2.85686	2.56203	2.72731	2.2746	2.16768	2.1501	2.23384	2.84818	2.73747	2.51481	2.54066	2.68236	2.53003	2.38896	2.31775	3.01728	3.02848	2.66041	2.65658	2.16428	2.18634	2.08675	2.21253	2.81446	3.03134	2.97331	2.85686	2.07111	2.16768	2.11952	2.05048	2.82267	2.68902	2.54066	2.62212	3.21549
O43592	2.26937	2.05826	2.42479	1.12995	1.5499	1.28043	2.38892	2.88207	2.56746	1.51312	2.08755	1.724	3.60366	3.62326	3.47826	3.37339	3.30704	3.1568	3.147	3.08237	3.46688	3.71711	3.45155	3.49828	2.68098	3.04474	3.20043	3.25643	3.84459	4.05535	3.55906	3.65596	2.67685	2.79181	3.47299	3.56091	3.57369	3.82324	3.83854	3.82722	3.21692	3.15116	3.17828	3.07581	3.84072	3.70408	3.22581	2.9809	3.98882
O43598	-0.457857	-0.340947	-0.421064	-0.0213152	-0.20047	-0.196322	-0.511029	-0.22152	-0.362504	-0.0901819	-0.150337	-0.406586	0.041324	0.157251	0.0952532	0.204209	-0.0690718	-0.169673	-0.566104	0.0388402	0.309473	-0.0113117	-0.109122	0.0918108	-0.0775522	-0.451555	0.160722	-0.498931	0.211441	0.419593	0.0756696	0.110461	0.0257051	-0.249913	-0.147553	-0.238904	0.0994083	0.323423	0.140422	0.236768	-0.326431	-0.154414	-0.211574	-0.364056	0.0613468	-0.104049	-0.0922927	-0.0190257	0.227234
O43615	2.8042	2.9073	2.87736	3.12045	3.08345	2.7426	2.87736	3.17967	3.04459	3.2872	3.37313	3.2258	2.24548	2.18513	2.17943	2.46925	2.73504	2.64827	3.05371	2.95731	2.18863	2.26184	2.28618	2.50636	2.54991	2.51704	2.77766	2.64827	2.2746	2.10501	2.2326	1.77345	2.33806	2.21848	2.59659	2.54296	2.59195	2.69171	2.59424	2.40597	3.17828	3.19765	3.38939	3.23887	2.66163	2.69791	2.36618	2.16535	2.33706
O43617	1.61684	1.70125	1.66238	1.28176	1.24742	1.20886	1.32876	1.88217	1.74912	1.55483	1.30763	1.43981	2.62541	2.6707	2.65545	2.50636	2.64352	2.5287	2.20635	2.40702	2.54066	2.47545	2.69412	2.70318	2.60028	2.65434	2.38302	2.44872	2.69412	2.65909	2.73956	2.60028	2.34847	2.41172	2.34758	2.43083	2.40702	2.46222	2.57934	2.54173	2.17352	2.23502	2.3154	2.50521	2.57327	2.58422	2.61176	2.57041	2.57548
O43633	-0.492733	-0.513621	-0.711283	-0.506762	-0.82105	-0.648638	-0.290547	0.453733	0.66717	-0.432662	-0.37272	-0.250756	1.32896	1.3518	0.739592	0.665157	0.718545	0.741285	0.183374	0.303586	0.85214	1.05115	0.855953	1.09387	0.646538	0.912498	0.548748	0.257898	1.25472	1.21906	0.871694	0.923338	0.191011	0.278053	0.480048	0.444839	1.05694	1.00139	1.18271	1.26142	0.654891	0.591137	0.362511	0.389913	0.836935	0.9012	0.652	0.76353	1.43018
O43657	0.517822	0.834703	0.334488	1.07303	1.03157	0.611898	0.510005	0.492552	0.563151	0.465715	0.608455	0.498749	-0.987573	-0.726386	-0.00422281	0.305283	-0.508023	-0.637618	-0.974869	-0.0190257	-0.243132	-0.0440738	-0.0353122	0.778631	-0.289891	-1.59437	0.511779	0.64482	-0.126658	-0.857883	0.144876	0.209812	0.29076	0.160722	-0.347103	-0.273679	-0.619441	-0.597834	-0.177871	-0.407859	-0.774478	-0.354386	0.350404	0.311096	-0.328595	-0.953079	-0.640276	-0.182138	-0.193911
O43660	0.525264	0.588124	0.372413	0.957594	0.885238	0.950478	0.866625	1.00525	1.11497	1.36424	1.39808	1.65359	0.824443	0.788453	0.609562	0.809558	0.737895	0.730518	0.949807	0.96018	0.826011	0.812556	0.430081	0.679731	0.871694	0.755544	0.928984	0.806033	0.341795	0.490927	0.686501	0.362511	1.0202	1.08097	0.77664	0.914373	0.622659	0.688046	0.722023	0.575311	0.92636	1.03696	0.756986	0.981276	0.580762	0.758455	0.628839	0.727211	0.364859
O43663	-2.07309	-1.46583	-2.35902	-2.57548	-2.38335	-2.41977	-1.99541	-1.74556	-2.34842	-1.9792	-2.20342	-1.91389	-1.91474	-1.29759	-2.11825	-2.3599	-0.790657	-1.23674	-1.52808	-1.20289	-1.94742	-1.66013	-2.2638	-1.75114	-1.19567	-0.911093	-1.28542	-1.52411	-1.55944	-2.09185	-1.24798	-1.02854	-1.36636	-1.14831	-1.55049	-1.68118	-1.10016	-1.49148	-2.05712	-2.54102	-1.62915	-1.78118	-2.2043	-2.02661	-1.35773	-0.90772	-2.07388	-2.16656	-1.95538
O43670	2.88978	2.95506	2.96337	2.99752	3.05763	3.23189	2.69715	3.22433	3.21691	3.07794	3.06367	3.04892	3.11688	3.14395	3.16627	3.349	3.45802	3.29574	3.57369	3.50988	3.26688	3.31873	3.16458	3.1568	3.30905	3.29404	3.48983	3.41198	3.01417	3.07161	3.12085	3.09696	3.62326	3.80294	3.349	3.34244	3.24641	3.26002	3.15116	3.15818	3.4702	3.55906	3.36045	3.3942	3.19184	3.1872	2.88912	3.07975	3.00951
O43674	2.11672	2.06831	1.97204	2.23929	2.26517	2.04218	2.08755	1.91173	1.64645	2.27688	2.19265	2.26786	0.29076	0.172371	1.00934	0.734158	0.755544	0.248372	0.965033	0.956781	1.12203	0.517416	1.09627	0.611419	0.509548	0.568199	0.376472	0.467255	1.07036	1.09627	0.559807	-0.0606377	0.630387	0.992023	0.930256	1.08238	0.881173	0.728611	0.681272	0.8224	1.29013	1.10388	0.646538	1.21366	0.658377	0.771606	1.04299	1.07651	0.882665
O43676	1.57135	1.58466	1.693	2.17197	2.25249	2.0658	1.95986	1.88328	2.00079	2.1606	2.02129	2.2329	0.865815	0.860883	0.634565	0.963067	1.40715	1.39818	1.34331	1.35828	1.23807	1.04764	1.25206	0.76353	0.64	0.8224	1.1871	1.32631	1.21777	1.2506	1.04936	1.17565	1.73807	1.65273	1.3421	1.57478	1.00789	0.764964	0.774989	1.00313	1.64105	1.65635	1.71845	1.69028	1.29535	1.3222	1.38883	1.54477	0.933499
O43678	2.0658	2.08958	2.34626	2.58098	2.86489	3.04999	2.52415	2.72305	2.6159	2.85738	2.90594	2.98065	2.19064	1.91395	1.66922	2.21848	2.6318	2.66526	2.68098	2.82662	2.19459	2.32367	2.46333	2.65658	2.32269	2.31303	2.44621	2.46333	2.43447	1.80384	1.95753	2.16304	2.97497	3.02336	2.46222	2.23949	2.36496	2.01604	2.20839	1.87187	2.85807	2.7578	2.7408	2.90665	2.47435	2.4355	2.65311	2.77207	2.1116
O43681	3.72512	3.54789	3.65392	3.43161	3.55367	3.52933	3.5935	3.39261	3.36675	3.63136	3.56839	3.54824	3.95205	3.85188	3.92478	3.93296	3.83854	3.74296	3.76762	3.772	3.91143	3.89795	4.01272	4.11991	3.76535	3.89595	3.86337	3.80109	4.02924	4.11014	3.66575	3.97457	3.81114	3.92052	3.95399	3.96763	3.60958	3.89388	4.16195	4.18695	3.61139	3.72492	3.7411	3.7022	3.97457	3.98643	3.83212	3.89211	4.05344
O43684	3.79053	3.79932	3.88813	3.95654	3.90308	4.05835	3.92926	3.87431	3.9898	3.92926	4.10033	3.91668	2.87967	3.53149	3.53544	3.51338	3.70917	3.82524	3.91358	3.87851	3.7971	3.76116	3.81496	3.64441	3.65596	3.79263	3.77405	3.79903	3.57199	3.51535	3.56626	3.58513	4.06757	4.27101	3.76312	3.89211	3.67103	3.82968	3.53544	3.71711	3.91801	3.82324	3.80294	3.79903	3.69266	3.64853	3.47155	3.65006	3.70917
O43707	6.24269	6.25407	6.20857	6.10065	6.07135	6.30002	5.91783	5.98972	5.85086	6.02449	5.82506	5.66199	6.74476	6.91625	6.86817	6.84685	6.95661	6.89261	7.04931	7.07876	6.84685	7.00159	7.24808	7.27938	7.24808	7.13213	7.33565	7.30843	6.72501	6.70634	6.25538	6.03519	6.60292	6.65189	7.13213	7.13213	6.52986	6.50483	7.21373	7.24808	6.70634	6.78789	7.30843	7.36325	6.93526	6.89261	7.00159	6.91625	6.82676
O43715	-1.09595	-1.58393	-1.29646	-0.280966	-0.607535	-0.340947	-1.5052	-1.22505	-1.38136	-0.519124	-0.484817	-0.490239	-4.32826	-3.31891	-0.58746	-1.67015	-1.49148	-1.34037	-0.854625	-0.753816	-0.685123	-1.14456	-1.01681	-1.37421	-0.808203	-0.728888	-0.845236	-0.627062	-0.836467	-1.23989	-1.07097	-0.810957	-0.748676	-0.81336	-1.35773	-1.09056	-0.802835	-1.15572	-0.962149	-0.571404	-0.802835	-0.972285	-0.533678	-0.71254	-0.491847	-2.98962	-0.788183	-0.881412	-0.802835
O43719	1.88393	1.80421	1.8827	2.26401	1.99156	2.33105	1.97663	2.05425	1.81504	2.34511	2.27438	1.92424	2.02646	1.92635	1.79162	1.66457	2.25382	1.84671	2.05282	2.19064	2.293	1.94621	2.19698	1.79938	1.8498	2.08123	1.91872	2.20028	1.98533	1.85721	1.93931	2.03327	1.98762	1.78167	2.12717	2.10189	1.91512	2.18197	1.57877	1.78407	2.29093	2.29548	1.82514	2.00279	1.78407	2.01179	2.23949	1.93472	1.76297
O43741	-1.98831	-1.609	-1.74022	-2.00315	-2.18402	-1.93037	-1.7625	-1.99559	-2.5757	-2.645	-3.01198	-2.59041	-2.46217	-2.16656	-2.0191	-2.05712	-1.95538	-2.44888	-3.31891	-3.20773	-2.15653	-2.37313	-1.51503	-1.49688	-1.87812	-1.89964	-1.75114	-1.8848	-0.854625	-1.31017	-1.55049	-1.51935	-2.72187	-2.80948	-2.10902	-1.6652	-2.40909	-1.87812	-1.17713	-1.34458	-4.46064	-3.11248	-2.64593	-2.14879	-1.90734	-1.45832	-1.42082	-1.72021	-1.12698
O43747	2.68411	2.66188	2.52293	2.56435	2.49835	2.51713	2.69593	2.80884	2.90367	2.77673	2.7342	2.85776	3.12383	3.13144	3.147	3.07041	3.04624	3.1001	3.01275	3.19765	3.2516	3.08972	3.12519	3.20209	3.13992	3.26986	3.18437	3.17118	3.20341	3.31705	3.23533	3.13656	3.2714	3.276	2.88347	2.80925	3.10322	3.09696	3.02717	3.00679	2.99682	2.75019	3.09696	2.97939	3.11966	3.07581	3.06596	3.30905	3.12243
O43752	0.953313	1.04692	0.93418	1.37925	1.31544	1.33899	1.25694	0.477776	0.060851	1.36311	1.30339	1.36511	0.130503	0.244966	0.368291	0.286243	0.263784	0.0796776	0.313272	0.535861	-0.111622	0.194366	0.246745	0.374297	0.364859	0.378348	0.37023	0.494584	0.338515	0.15904	0.684814	0.681272	0.75285	0.62091	0.354401	0.405245	0.00913894	-0.143413	-0.14988	0.319463	0.278053	-0.00422281	0.532505	0.741285	0.180837	0.309473	0.476212	0.29076	0.0777533
O43759	0.92963	1.02119	0.638923	0.775638	0.584637	0.69024	0.474701	0.360221	0.20946	0.430295	0.350623	0.481823	-0.297155	-0.390621	0.0388402	0.0309344	-0.723677	-0.4814	-0.132747	-0.337448	-0.333321	-0.299282	0.0153656	-0.14988	0.147074	0.0388402	0.455421	0.465388	0.00913894	0.0636222	0.147074	0.172371	0.487261	0.725253	-0.21816	-0.124512	-0.369385	-0.199922	0.180837	0.256122	-0.510129	-0.87263	-0.520602	-0.436859	-0.0871252	-0.256924	0.678104	0.785139	0.0594715
O43760	0.168602	-0.023357	0.00200842	0.284252	0.157203	0.172347	-0.116167	0.500282	-0.131389	0.376692	0.506139	0.048108	0.19248	0.300025	0.465388	0.539461	0.569585	0.428338	0.732097	0.658377	0.257898	-0.326431	1.08495	0.547089	1.1208	1.0146	0.734158	0.507562	0.593344	0.557996	0.309473	0.439399	0.246745	1.02507	0.500344	0.674166	0.309473	0.273906	0.711739	0.674166	0.0796776	0.240824	0.326818	0.638478	-0.658936	0.207973	0.584212	0.426365	-0.160816
O43765	1.8546	1.9838	1.94319	1.40964	1.41512	1.41105	1.97433	2.01858	1.96703	1.40419	1.29951	1.60504	2.46096	2.42929	2.09677	2.34176	2.15726	2.03914	1.74933	1.7074	2.5041	2.42593	2.0609	1.97488	2.03587	2.21372	1.70469	1.57124	2.15726	2.31888	2.01057	2.09106	2.01731	1.52892	1.8605	1.85093	2.33116	2.45093	2.44498	2.29674	1.49264	1.83653	1.59591	1.60654	2.16891	2.29788	1.72075	1.67502	2.42704
O43772	-0.0838292	0.0877833	0.0697106	0.345245	0.422213	0.410927	-0.269546	-0.0799831	-0.380449	0.300157	0.388501	0.537717	-1.15982	-0.984349	-0.968831	-1.19567	-1.51063	-0.974869	-1.0602	-1.00158	-1.25571	-0.995027	-1.43815	-0.326431	-1.08386	-1.06355	-0.469692	-0.361213	-1.0602	-0.734519	-0.50113	-1.16332	-0.682462	-1.07413	-1.73557	-0.664982	-0.949556	-0.968831	-0.737385	-0.70723	-0.364056	-0.891243	-1.09409	-0.740061	-0.82488	-0.7721	-1.21634	-1.26994	-0.748676
O43776	3.69282	3.66936	3.56625	2.61545	2.50768	2.60139	3.3678	3.55596	3.47519	2.21713	2.10012	2.39963	4.3125	4.35309	4.29274	4.26817	4.33316	4.23663	3.84459	3.81496	4.36852	4.33316	4.25611	4.39273	3.88047	4.07929	3.95817	4.00045	4.55761	4.51312	4.38912	4.47364	3.81496	3.49983	4.25959	4.25611	4.44479	4.70076	4.82931	4.76796	3.69652	3.78172	3.94513	4.05749	4.70076	4.70712	3.86934	3.98643	4.65924
O43795	4.47509	4.48695	4.22139	4.57296	4.51144	4.3514	4.40754	4.4432	4.58984	4.77375	4.59676	4.8172	4.00763	4.05535	4.46607	4.58471	4.07693	4.15429	4.64608	4.64298	3.78624	3.83212	4.33316	4.36524	4.41324	4.34468	4.70712	4.71062	4.49787	4.49148	4.79403	4.67759	4.80627	4.86258	4.16933	4.17163	3.67477	3.68477	4.1594	4.14388	4.26562	4.16195	4.62912	4.51312	4.20905	4.28186	4.59868	4.53811	4.20389
O43809	3.0485	3.06367	3.2906	3.45451	3.62544	3.72726	3.37616	3.42461	3.57038	3.29375	3.57198	3.52218	2.26058	2.32152	2.39921	3.00527	3.56091	3.34441	3.49311	3.55559	3.13527	2.98522	2.98359	3.11393	2.20394	2.55836	3.45802	3.53738	3.32396	3.35224	3.31209	3.07581	3.79903	3.83212	4.03478	3.89595	3.20341	3.50189	3.24069	3.29927	3.83399	4.01025	3.96022	3.88047	3.40981	2.87258	2.80925	3.69266	3.52579
O43813	2.07295	1.99039	1.92799	1.38061	1.51445	1.24217	2.02712	2.40637	2.23871	1.18366	1.39272	1.51763	2.07788	2.13415	2.03796	1.83775	1.92428	1.93166	1.77697	1.79719	2.03455	2.03587	2.57211	2.87545	1.96927	1.90578	2.75019	2.65545	2.43649	2.56091	2.66385	3.10503	2.44747	2.00841	2.1723	2.31775	1.4902	2.09106	2.36383	2.2503	1.4971	1.41385	1.7482	1.73137	2.27842	2.42017	2.41172	2.20948	2.38536
O43815	2.39005	2.64375	2.28601	2.86352	2.69205	2.90196	2.33915	2.76375	2.09692	3.19297	3.09208	3.42653	1.46552	1.71691	1.59225	1.6266	1.09509	1.23807	1.40201	1.70095	1.71469	1.68239	1.73241	1.81388	1.65635	1.81815	1.3606	1.6312	1.72075	1.83775	1.79386	1.54741	2.40597	1.78046	1.57124	1.54599	1.54741	1.7369	1.45648	1.83161	1.47455	1.34678	1.66922	1.82296	1.87923	1.75823	1.85198	1.6939	1.65046
O43818	1.45259	1.83329	1.72887	2.01675	1.74393	1.85655	1.22962	1.7892	1.62739	1.84824	1.91928	2.20863	2.08903	2.1447	2.21624	2.35099	2.26653	2.13415	2.08218	2.10942	2.12367	2.20153	2.23171	2.04492	1.94621	2.30026	1.99534	2.08801	2.23728	2.08326	2.21153	2.39347	2.42479	2.36826	2.32367	2.45093	1.97975	2.27842	2.17352	2.1723	2.12367	2.24779	2.05416	2.24206	2.23728	2.34058	2.16891	2.08561	2.293
O43819	-0.237276	-0.198313	-0.24606	0.57583	0.484131	0.386876	-0.189792	-0.0821182	0.11378	0.443587	0.775638	0.795635	-1.28542	-1.05633	-1.38971	-1.07097	-1.39446	-1.28944	-0.904369	-0.637618	-1.17364	-0.658936	-0.89722	-1.22573	-0.878932	-1.28944	-0.927808	-0.86268	-0.984349	-1.23674	-0.884445	-0.589933	-0.145567	-0.34926	-1.39446	-0.930609	-1.05335	-1.48638	-1.31931	-2.08354	-0.81336	-0.611925	-0.464707	-0.308223	-1.22573	-1.02854	-0.676689	-0.474149	-1.13058
O43823	1.40964	1.52033	1.52896	1.82779	1.78082	1.91685	1.4888	1.16628	1.17911	1.67524	1.6919	1.55561	0.916142	1.17565	0.884338	0.838704	1.13505	0.848676	1.37671	1.13505	0.878089	1.1871	0.869221	1.15379	1.2394	1.00636	1.54239	1.31691	0.826011	0.788453	1.09091	1.12901	1.54867	1.20213	1.03535	0.994934	0.692759	0.797487	0.769663	1.03378	1.16871	1.18403	1.27698	1.27048	0.842027	1.07036	1.02933	0.845235	0.855953
O43837	1.63881	1.2656	1.77264	2.15298	2.08078	2.08406	1.4443	1.74557	1.70709	1.63019	1.81969	1.94256	1.70231	1.6266	1.66009	1.73137	1.8605	1.80278	2.16656	2.11258	1.52029	1.73137	1.46301	1.86363	1.87301	1.76066	1.81623	1.73908	1.65489	1.55836	1.75823	1.67261	1.92428	2.06988	1.53138	1.39172	1.75262	1.7571	1.65892	1.71691	2.2527	2.15726	2.17	2.08218	1.89541	1.90722	1.67992	1.68902	1.58962
O43847	0.89072	0.842706	0.785809	0.296371	0.687006	0.897076	1.37925	2.15025	1.99944	1.6365	1.08452	2.20182	2.11719	2.24454	3.47976	1.34576	1.95268	2.02762	3.32396	1.86844	1.74933	2.34997	3.83212	3.80929	1.94258	1.70469	1.67614	1.75487	2.06881	3.67103	3.29262	3.36045	3.18894	3.10784	3.55559	3.31209	3.32214	1.80152	1.68439	1.76408	3.23533	2.01499	1.52997	3.02336	2.09803	1.76764	3.52395	3.47155	2.13415
O43852	7.48306	7.55391	7.55391	7.82265	7.78789	7.82265	7.48306	7.62478	7.66403	7.97887	7.82265	7.82282	7.21373	7.24808	7.38944	7.42023	7.36325	7.48403	7.82351	7.7888	7.48403	7.42023	7.30843	7.24808	7.59697	7.51764	7.7888	7.75353	7.51764	7.55516	7.42023	7.55516	7.66497	7.59697	7.30843	7.38944	7.38944	7.30843	7.10714	7.04931	7.66497	7.62548	7.7888	7.93003	7.75353	7.82351	7.7888	7.75353	7.21373
O43865	1.25962	1.09332	1.03805	1.13851	1.28457	1.20176	1.18233	1.49908	1.1484	0.935529	1.24378	1.08839	2.68518	2.68902	2.3817	2.00841	2.07895	2.14585	1.8457	1.99087	2.30811	2.19459	2.22434	2.32605	2.06505	2.56203	1.99939	2.00279	2.41172	2.64928	2.04266	2.16891	1.88698	1.91049	1.88596	2.02173	2.19808	2.41787	2.52281	2.63076	1.75944	1.87055	1.83161	1.82955	2.35704	2.57426	2.24083	1.82164	2.57211
O43920	2.54188	2.9536	2.43333	3.08181	3.26159	3.24766	3.26334	3.30714	3.32224	3.50179	3.5275	3.62763	2.03224	2.13299	2.39483	2.63555	2.82662	2.88347	2.86835	2.81304	2.59072	2.61289	2.88622	2.59299	2.64117	2.68098	2.852	2.89683	2.80632	2.68236	2.63777	2.66385	2.68236	2.5287	2.82525	2.77073	2.36282	2.80925	2.95174	2.80367	2.95426	3.03833	3.05223	3.10658	2.77903	2.65311	2.94165	3.03134	2.54712
O60216	3.86369	2.53016	3.69052	4.10283	4.40754	3.75343	3.88601	3.91668	3.45827	3.47007	4.0377	4.03343	2.90802	2.7312	2.28035	2.49127	2.97799	2.96256	1.7831	3.18437	3.12974	3.22581	2.20839	2.01057	2.88479	2.83194	2.74607	2.69297	1.82057	2.12607	2.1116	1.87187	2.77479	2.89683	2.61748	2.38896	2.86994	2.77903	2.07449	2.03224	3.89595	3.94964	2.45653	2.33003	2.6471	2.14585	2.46601	2.24206	2.26536
O60220	1.36968	1.4888	1.27277	1.90873	1.89075	2.05479	1.08732	0.730655	0.755691	1.91106	1.89842	1.71549	1.21478	1.25719	1.03067	1.05386	1.02367	0.910567	1.22995	1.32358	1.43238	1.51188	0.993364	1.23395	1.64561	1.20213	1.50061	1.50958	1.26279	1.31565	1.06434	1.39282	1.70989	1.42618	1.28481	1.62771	0.990321	1.26755	1.11916	1.37938	1.22995	0.952555	1.74008	1.75371	1.60291	1.14293	1.52029	1.53498	1.58214
O60231	1.60074	1.63387	1.31544	1.61684	1.73276	1.62786	1.34188	1.3935	0.861165	1.51574	1.46549	0.923645	1.04455	1.0146	0.86758	0.791985	0.878089	0.919599	1.23807	1.07651	1.19935	0.791985	0.552302	0.907441	1.12203	1.19541	0.874631	1.04764	0.669205	0.766566	1.07357	0.982676	0.949807	1.00789	1.01769	1.0146	0.74791	1.22038	0.699224	0.914373	0.788453	0.928984	1.0146	0.904423	0.679731	1.00934	0.946211	1.10388	0.600743
O60238	-0.856407	-1.00977	-0.643949	-0.495175	-0.447298	-0.396233	-0.499781	-0.856702	-0.868714	-0.137516	-0.241531	-0.15526	-2.14879	-2.64593	-1.37801	-1.5647	-1.40228	-1.25155	-1.35365	-1.49148	-1.51935	-1.55944	-1.48132	-0.74266	-1.03916	-0.927808	-0.77703	-1.01974	-1.20593	-0.760045	-0.802835	-0.866863	-0.857883	-0.974869	-2.27362	-0.753816	-1.15572	-1.34458	-1.3318	-1.81381	-0.878932	-1.315	-0.833114	-1.10016	-3.31891	-0.839488	-0.959087	-1.07741	-1.61012
O60256	1.88079	1.91685	1.9838	2.09176	2.07295	2.07183	1.85655	1.74456	1.80745	1.39545	1.23095	2.43489	1.88473	1.99328	1.96503	1.62315	1.72982	2.19808	2.07111	2.05048	1.77697	1.65046	2.23728	2.02995	1.93569	2.03587	2.17	2.0252	2.26058	1.5858	2.14108	2.6279	1.72982	1.94504	1.587	1.87651	1.59371	1.74933	1.79386	1.44052	1.61414	1.89338	2.12255	1.35939	1.89431	1.73588	2.43447	1.31303	1.86263
O60264	-0.0565249	-0.116167	-0.393934	0.106104	-0.537063	-0.389012	-0.350091	-0.613377	-0.194661	-0.313517	-0.951613	-0.0906044	-1.05633	-0.154414	-0.647411	-0.629784	-1.56877	-0.35625	-0.0583326	-1.11435	-1.39446	-1.10397	-2.96037	-1.66013	-0.165064	-0.202296	-1.65018	-1.71463	-0.74266	-1.83062	-1.87214	-1.69653	-1.48132	0.0257051	-2.16656	-2.96037	-0.126658	-1.19923	-0.454585	-0.276095	-0.191647	-0.650097	-0.443889	-1.19213	-1.69051	-0.645201	-0.70723	-0.894384	-0.569091
O60271	2.15076	2.10698	2.22541	1.25442	1.42212	1.40293	1.5924	1.82723	1.74343	1.34188	1.30216	1.51979	2.85807	2.87422	2.63658	2.50057	2.52149	2.42929	2.20394	2.40597	2.49259	2.40921	2.83194	2.71575	2.60232	2.43332	2.01391	2.09215	2.96411	2.94735	2.60359	2.58422	1.88043	1.966	2.13996	2.0675	2.04266	2.56812	2.59785	2.56315	1.99632	2.1447	2.15224	1.79272	2.48185	2.38659	2.47683	2.30026	2.75911
O60282	-0.646208	-0.343127	-0.401207	-0.545037	-0.636143	-0.585999	-1.03454	-1.76834	-1.7137	-0.738713	-0.697772	-0.977206	-0.486351	-0.4968	-0.227458	-0.35193	-0.616908	-0.397734	-0.984349	-1.07741	-0.520602	-0.494162	-0.557662	-0.113785	-0.609192	-0.400157	-0.609192	-0.84846	-0.270841	-0.328595	-0.393162	-0.474149	-0.690483	-0.247616	-0.560428	-0.810957	-0.857883	-0.456878	-0.321382	-0.202296	-1.42971	-1.29759	-0.609192	-0.876134	-0.597834	-0.476385	-0.740061	-0.4968	-0.0541075
O60306	-2.06601	-2.07309	-1.48009	-1.58886	-1.68962	-1.37699	-1.02739	-0.967746	-1.56807	-1.0659	-1.17596	-1.36124	-1.20289	-1.315	-1.23326	-1.15195	-0.571404	-0.692961	-0.22051	-0.456878	-1.38227	-1.16971	-1.40228	-1.097	-1.02854	-0.914354	-0.802835	-0.426772	-1.16662	-1.05027	-1.35365	-1.19923	-0.569091	-0.802835	-0.611925	-0.760045	-1.1173	-0.717884	-0.995027	-1.50633	-0.261994	-0.0210519	-0.86268	-0.930609	-1.19923	-1.22974	-1.22304	-0.87263	-1.10016
O60313	1.94202	1.83452	2.09881	2.41426	2.66821	2.50419	1.79657	1.55192	1.52728	2.59213	2.66188	2.79384	2.13184	1.85516	2.2758	2.07111	2.09215	2.29548	2.31775	2.16428	1.65892	2.05759	1.95157	2.2503	2.18396	2.38302	2.47435	2.51481	1.83653	1.87301	1.81729	2.08903	2.55353	2.55471	2.39119	2.33599	1.81815	2.15224	2.41056	2.54865	2.29913	2.18751	2.58304	2.40131	2.28142	2.30453	2.00075	2.04492	2.02646
O60333	-0.937983	0.19248	-1.32685	-1.53248	-1.53694	-1.51401	-0.340947	-0.0295708	-0.0196374	0.20983	-0.0115801	-1.06618	-2.37313	-2.30811	-0.723677	-0.109122	-0.81336	-0.177871	-0.802835	-1.13692	-0.76324	-0.35193	-0.227458	-0.784672	-0.942487	-0.782323	-0.43191	-0.808203	-0.541574	-0.4968	-0.748676	-0.254904	-0.536109	-0.474149	-0.407859	-0.536109	-0.891243	-0.4814	-0.728888	-0.962149	-0.0135071	-1.20867	-0.426772	-1.31931	-0.104049	-1.17713	-0.177871	-1.08386	-1.23326
O60341	1.22554	1.1413	1.23365	1.57624	1.58592	1.50577	1.53003	1.40652	1.17067	1.53628	1.48217	1.01366	1.15226	1.07944	1.41521	1.36985	1.33434	1.4971	1.53498	1.49951	1.47243	1.5681	1.17565	1.23268	1.1786	1.30909	1.58454	1.61414	1.14472	1.27698	1.26597	1.06434	1.70231	1.75371	1.69168	1.50831	1.2506	1.55129	1.40074	1.21241	1.73807	1.59081	1.59468	1.65635	1.31303	1.33563	1.40974	1.13197	1.25334
O60343	0.424607	0.290871	0.528966	-0.209396	-0.0796228	-0.10695	0.305428	0.380255	0.627192	-0.0335667	0.20983	0.11378	-0.82488	-0.603614	-0.592954	-1.14456	0.689781	-2.13724	0.75285	0.307301	-2.47541	-0.894384	-2.68404	-2.05712	-1.42497	-1.51063	-2.19563	-1.60472	-2.76539	-2.59116	-1.12369	-0.822347	-1.8506	-3.08347	-3.75298	-3.4132	-3.4132	-0.914354	-1.37801	-2.25362	0.64482	0.556212	-2.30811	-0.0583326	-1.00428	-1.42082	-3.4132	-3.08347	-0.866863
O60443	-0.389012	-0.545037	-0.37532	-1.06961	-1.19807	-1.35223	-0.449918	-0.375636	-0.57567	-1.69541	-2.09946	-1.50542	0.256122	0.218995	0.561669	0.643178	0.378348	0.307301	-0.197833	-0.122981	0.22502	0.591137	0.568199	0.617118	-0.284778	-0.614557	0.000434215	-0.0712654	0.374297	0.362511	-0.0646701	-0.469692	-0.760045	-0.647411	0.294558	0.323423	0.975253	1.25719	1.08949	0.802349	-0.162595	-0.160816	-0.505956	-0.443889	0.537758	0.138548	-0.629784	-0.71498	0.86758
O60476	-2.29466	-2.6293	-2.8345	-2.06601	-1.22848	-1.4419	-1.36922	-1.87119	-1.76271	-1.22848	-0.826423	-0.823934	-2.9309	-3.01293	-2.38426	-3.31891	-3.08347	-2.46217	-2.25362	-2.66614	-3.24678	-2.96037	-3.17505	-4.58093	-4.46064	-3.20773	-3.81384	-4.58093	-3.11248	-3.62898	-2.38426	-3.46913	-3.04183	-2.13724	-3.46913	-2.42067	-2.37313	-2.96037	-3.36051	-2.9309	-2.60998	-2.57658	-3.01293	-2.01164	-2.9309	-3.68996	-4.73485	-3.46913	-3.2788
O60488	2.59444	2.36489	2.62944	2.66562	2.70992	2.43448	2.76994	2.58869	2.68602	2.49268	2.7426	2.48609	2.01057	2.0587	2.13643	2.08903	2.4519	2.49943	2.33926	2.15726	2.18967	2.33806	1.8457	1.73241	2.4519	2.20028	2.11041	2.18751	2.38659	2.07449	2.07573	2.27709	1.85613	1.68439	2.42704	2.44116	2.53948	2.52281	1.81923	1.8457	2.10942	2.04377	2.14696	1.91049	2.26653	2.20293	2.36826	2.44498	2.04957
O60493	3.26652	3.32184	3.25611	2.68411	2.7048	2.71863	2.86352	3.07826	3.17279	2.58822	2.56219	2.36109	4.0469	3.97224	3.97457	4.01735	3.84072	3.85645	3.50413	3.50413	3.7532	3.80744	4.07427	4.17649	3.71344	3.7153	3.63129	3.5832	4.07929	4.14643	4.04198	4.20389	3.27441	3.06014	3.92052	3.75527	3.50189	3.25643	3.94964	4.23101	3.25827	3.11245	3.60593	3.48675	3.78403	3.88561	4.02924	3.98882	3.82968
O60494	2.62125	2.73029	2.76462	3.08917	3.05592	3.25611	2.74522	2.95703	2.96781	-1.38113	3.55178	3.80167	3.1758	3.07722	3.24641	3.7492	3.46534	3.33065	3.59942	3.65006	3.12243	3.50413	3.58134	3.23887	3.83399	3.73934	3.16627	3.50588	3.50588	3.39243	3.54793	3.56275	3.98882	4.2906	2.29674	2.68236	3.36204	2.76548	2.96256	2.79833	3.68667	3.5832	3.7153	3.76535	3.44592	3.27792	3.52579	3.66925	3.28752
O60502	1.75403	1.76801	1.75292	1.09857	1.21199	1.13305	1.85348	1.80863	1.92846	1.2032	1.23636	1.06908	1.71339	1.38883	2.13184	1.78167	1.72184	1.52768	1.60537	1.46821	1.91512	1.98429	1.63002	1.54599	1.54131	1.51442	1.09627	1.21638	1.78607	1.66922	1.53251	1.55129	0.817585	1.07804	1.74477	1.82737	1.44192	2.0565	2.48541	2.48445	1.63747	1.65273	1.04142	1.42221	1.95157	1.54001	1.54741	1.67261	2.15104
O60504	2.52415	2.516	2.52885	2.17558	2.23707	2.19887	2.48911	2.45923	2.61239	1.95106	2.03402	2.07347	2.7488	2.81843	2.54712	2.38896	2.61289	2.62909	2.5867	2.59299	2.56927	2.588	2.81843	2.77073	2.57327	2.7017	2.47683	2.20839	2.38416	2.31303	2.3337	2.54066	2.34758	2.2468	2.23171	2.07895	2.37062	2.54066	2.39698	2.41428	2.40243	2.26536	1.91755	1.74477	2.08218	2.39921	2.2746	2.20635	2.52401
O60506	5.61348	5.77965	5.85859	5.98946	5.63806	5.85057	6.04252	5.72824	5.66199	5.51262	5.42306	5.85086	5.61468	5.5029	5.59623	5.59623	5.16716	5.45105	5.49831	5.53185	5.3287	5.56731	4.85881	4.93848	5.52653	5.48105	5.32395	5.05762	4.7442	4.74054	4.58177	4.57101	4.22304	4.34468	5.0444	5.12971	5.66868	5.35987	5.5029	5.3287	5.35987	5.25116	5.60251	5.28453	5.49254	5.45684	4.95898	5.12971	5.35361
O60507	-0.0875662	-0.410782	-0.37272	0.0230157	0.0386735	-0.170052	-0.352697	-0.703157	-0.378088	-0.524149	-0.423415	-0.633871	-1.14456	-0.927808	-1.23989	-0.933665	-1.03237	-1.79452	-1.25571	-1.87214	-0.836467	-0.728888	-1.31017	-0.995027	-1.68118	-1.26325	-1.01089	-0.830317	-0.959087	-1.5647	-0.933665	-1.19567	-1.51063	-1.15195	-0.808203	-0.799511	-0.833114	-0.89722	-1.63947	-1.69051	-1.12019	-0.793021	-0.7721	-0.395478	-1.19567	-1.51935	-0.942487	-1.54144	-1.69051
O60508	1.57025	1.56206	1.66342	2.1708	1.98484	2.00344	1.68016	1.17761	1.58795	2.16155	2.16623	1.80481	0.842027	0.996291	0.459262	0.894697	0.459262	0.67066	1.06726	1.15379	0.64482	0.790001	0.917773	0.250017	1.20767	1.03067	0.94809	0.899663	0.783765	0.630387	0.749598	-1.50149	-1.98951	1.53498	0.643178	0.835559	0.164859	-0.589933	0.862601	0.886237	1.39818	1.29411	1.21077	1.11007	0.988728	1.15379	1.25995	1.28202	0.965033
O60513	-0.588519	-0.315688	-0.864983	0.00406876	0.288696	0.227269	-0.725004	-1.22224	-1.18357	0.126549	-0.539727	-0.453041	-1.43322	-1.41232	-1.24405	-1.79452	-1.59437	-1.35773	-1.5647	-1.50633	-1.70832	-1.65018	-1.46239	-1.65018	-1.21634	-1.08083	-1.78747	-1.87214	-1.86423	-1.90734	-1.10016	-1.00428	-1.06355	-0.836467	-1.12369	-1.40228	-1.84349	-1.83598	-1.70832	-2.04871	-1.3047	-1.95538	-1.94065	-1.63405	-1.36636	-1.43815	-1.54609	-1.24405	-1.48132
O60518	1.15332	1.61684	1.30763	0.523375	0.738513	0.745421	1.17815	1.04633	0.847195	0.581214	0.556632	0.350201	1.55352	1.56078	0.939905	0.956781	1.12626	1.13638	1.07357	0.860883	0.953996	1.23268	1.06854	1.09765	1.22038	1.40429	0.871694	0.723797	1.12492	1.19814	1.11147	1.0879	0.309473	0.483784	1.22714	1.23268	1.23395	1.19935	1.05694	0.978142	0.855953	1.17998	0.870463	0.580762	1.03535	1.00636	1.12764	1.11759	1.17277
O60524	0.430295	0.35276	0.196489	-0.0312471	-0.0273482	-0.161187	0.0755342	-0.0426665	-0.27202	-0.0738158	-0.280966	-0.137858	0.457261	0.556212	0.534271	0.382696	0.0523796	0.041324	0.204209	0.106231	0.284129	0.305283	-0.037326	0.218995	0.296242	0.284129	-0.00628049	-0.154414	0.041324	0.00670692	0.15904	0.457261	-0.0922927	-0.354386	-0.195874	-0.270841	0.122593	0.309473	0.0796776	-0.904369	-0.225179	-0.508023	-0.256924	-0.00422281	0.132721	0.236768	0.259801	-0.00217223	-0.171447
O60565	0.897076	1.28176	1.08732	1.1413	1.08452	1.5536	1.06521	1.23587	1.38427	1.15332	1.19903	1.40142	-0.259876	-0.137102	-0.998164	-1.33559	-1.8848	-1.61433	-1.41232	-0.443889	-0.793021	-0.576764	-0.881412	-1.24405	-0.195874	-1.09056	-1.17713	-0.881412	-1.80166	-1.8919	-0.799511	-0.195874	-0.132747	0.124728	-1.44315	-1.29371	-1.70258	-1.8506	-1.1173	-0.87263	0.366513	0.0796776	-0.337448	-0.361213	-0.609192	-0.637618	-0.0897522	-0.321382	-1.31017
O60568	4.16741	4.17483	4.21295	4.89232	4.9209	4.82446	4.3399	4.43974	4.45249	5.10759	5.06043	4.96988	4.13815	4.19563	4.00543	3.91143	4.36852	4.38329	4.5322	4.49787	4.45992	4.34752	4.22304	4.07427	4.17649	4.27101	4.17398	4.34176	3.94964	3.86729	4.49787	4.4625	4.76796	4.81437	4.26272	4.23971	3.7231	3.99614	4.15691	4.19563	4.61582	4.60922	4.58471	4.74879	4.17398	4.25316	4.34468	4.37351	3.96022
O60573	-1.57826	-1.42851	-1.68962	-2.52339	-2.47445	-2.47445	-1.56789	-1.04918	-0.850423	-1.81876	-1.81275	-1.92259	-1.6652	-1.74627	-2.19563	-2.23315	-1.69653	-2.38426	-2.59116	-1.96405	-1.63947	-1.50149	-1.8506	-1.8506	-2.06722	-2.06722	-2.09185	-1.9963	-1.63947	-2.32153	-1.42971	-1.4717	-1.62915	-2.2043	-2.32153	-2.15653	-2.10045	-1.89964	-1.75741	-1.96405	-2.50746	-2.46217	-2.54102	-2.59116	-2.42067	-2.76539	-2.04871	-2.18481	-2.43258
O60610	3.55367	3.5935	3.36962	3.06091	3.09802	3.28395	3.67115	3.72183	3.61773	3.30188	3.24605	3.07148	4.30641	4.28811	4.08204	3.92876	2.0565	2.02888	4.09289	3.82324	3.90514	3.95399	4.12498	1.95533	3.92692	3.97704	3.96983	3.94784	3.91143	3.77989	3.99614	4.05344	3.70763	3.73103	3.91358	3.88773	3.96763	1.49264	4.19824	4.11014	3.62326	3.49659	3.84267	3.89595	3.78816	3.86337	3.86516	1.78826	3.91801
O60613	3.03206	3.11197	2.98729	2.47173	2.58098	2.60255	3.00059	2.09228	1.21693	2.53853	2.45869	1.50252	1.61414	1.81815	2.93206	2.88235	1.93671	1.99841	2.09923	2.17826	1.72856	1.64923	2.2746	2.58304	2.16092	2.01057	2.68518	2.66041	1.63223	1.70989	2.04046	1.58326	1.4913	2.02393	2.47166	2.41428	2.08801	1.68113	3.18894	2.15104	1.8892	1.97375	1.77231	2.14361	2.1389	2.16179	2.14361	2.09581	1.77113
O60637	0.617707	0.502337	0.341937	-0.124914	1.04868	0.653874	0.513903	0.457144	0.341612	0.729294	1.04085	1.2893	0.498823	0.622659	1.37101	1.45263	-1.93148	0.539461	-0.284778	0.368291	0.108382	-0.0712654	1.33916	0.59497	1.93671	0.548748	1.4902	1.77011	-0.128761	1.41811	1.48218	1.43359	1.16428	1.78607	0.591137	0.736022	-0.186844	0.0676774	0.931743	0.725253	1.5681	0.326818	1.49354	1.40715	0.282141	0.278053	0.819051	1.81923	1.53138
O60645	1.68016	1.74603	1.7341	1.53003	1.78537	1.63985	1.95211	1.75923	1.75923	1.8221	1.89281	1.65128	2.15224	2.15328	2.17698	2.10305	2.07681	2.04377	1.97249	2.16768	2.01057	2.1447	2.1918	2.24548	2.12971	2.33926	2.21848	2.17826	2.2295	2.24779	2.1747	2.10745	2.03327	2.01731	2.14696	2.11578	1.85825	2.06311	2.07227	2.2295	1.99939	2.01179	2.03688	2.10942	2.18634	2.1447	2.33706	2.26058	2.17943
O60664	4.87973	4.7965	4.8529	3.41744	3.33509	3.43674	4.79223	4.73628	4.83248	3.24455	3.0485	3.07826	5.55489	5.57914	4.80246	4.73746	4.66606	4.61282	4.52261	4.5322	5.37473	5.3287	4.79403	4.79403	5.03629	4.98613	4.29797	4.3092	5.28453	5.29529	4.9904	5.04907	4.33592	4.40592	4.36199	4.43794	5.02385	5.07226	5.07699	5.10406	4.60922	4.63967	3.61528	3.66738	5.03201	5.02385	4.85436	4.84635	5.39431
O60669	-0.497621	-0.228022	-0.384713	-0.127055	-0.248206	-0.311156	-0.170052	-0.432938	-0.212462	-0.269546	-0.359624	-0.315949	-4.46064	-2.47541	-4.32826	-2.43258	-2.57658	-3.01293	-2.60998	-2.46217	-2.19563	-2.57658	-1.42497	-3.31891	-2.32153	-2.27362	-1.53786	-1.55473	-1.74121	-1.29759	-2.03465	-1.56877	-1.41628	-1.29759	-1.37801	-1.16971	-2.16656	-2.44888	-1.93148	-1.68118	-1.1846	-1.23326	-1.90734	-1.62438	-1.72519	-3.11248	-1.90734	-3.14347	-3.8668
O60684	2.52293	2.58216	2.39695	2.30234	2.09881	2.03865	2.3803	3.2699	3.3782	2.47691	2.4531	2.34333	2.78785	3.00248	3.12811	3.03833	3.19615	3.04474	3.06424	3.13656	3.33875	3.32049	3.10784	2.94165	2.96677	2.7312	2.99537	3.22276	3.20812	3.13527	3.14395	2.68902	2.72346	3.25643	3.09696	3.07722	3.12383	3.14266	2.96121	3.06014	3.26524	3.12243	2.81733	2.98216	2.92466	2.98216	3.12811	3.05503	3.17828
O60701	4.56929	4.51773	4.53373	3.0429	3.17383	3.2954	4.39691	4.39109	4.40796	3.06223	2.90987	2.93176	5.23587	5.22555	4.19263	4.1594	4.76	4.76401	5.32395	5.34356	5.0444	5.05354	4.64298	4.51926	5.06643	5.06643	3.81313	3.81693	5.31021	5.39893	4.99842	5.10933	4.93083	4.97883	4.33592	4.3007	4.94638	5.10406	4.41324	4.4345	4.73746	4.78978	3.64853	3.76312	4.27408	4.22046	4.63599	4.52833	4.64298
O60711	0.106104	-0.12912	0.309593	0.0592857	0.0776066	0.142685	0.419922	1.05575	1.37175	0.386876	0.0347151	-0.104879	2.53501	2.54865	1.62315	1.80626	1.26597	1.19408	0.530414	0.944849	2.42369	2.3561	1.17703	1.19137	1.27574	1.43889	1.41385	1.33327	2.40819	2.41172	0.783765	0.780358	0.364859	0.0898282	0.840247	1.01333	2.14905	2.47435	1.52658	1.63368	0.579221	0.702867	1.32492	1.52523	3.00124	3.03952	1.61546	1.94151	2.31051
O60716	4.4837	3.81918	4.13363	4.82073	4.37201	4.0703	4.15773	4.01833	4.04541	3.8389	4.12836	3.85261	3.71344	3.66738	3.37807	3.47155	3.79263	3.85188	3.83212	3.77405	3.7492	3.83609	3.63555	3.69843	3.7153	3.7231	3.75737	3.75737	3.35036	3.44965	3.28752	3.38481	3.70569	3.70763	3.94513	3.87345	3.62122	3.73495	3.75142	3.7492	4.01272	3.95399	3.79263	3.68477	3.58923	3.54793	3.45619	3.26524	3.51739
O60749	1.60551	1.59736	1.74164	0.671152	0.59377	0.615666	1.49265	1.41876	1.57832	0.315307	0.248431	0.922051	2.8239	2.83331	2.90003	2.85078	2.48905	2.3717	2.08988	2.07227	2.45401	2.33514	3.09405	3.06731	2.55353	2.55114	2.08675	2.13184	2.81733	2.90925	2.77479	2.74353	1.89541	1.81522	2.83446	2.78785	2.33514	2.33599	2.93206	2.97497	2.03111	1.81388	2.12485	2.23069	2.69791	2.6707	2.59785	2.48313	2.92325
O60762	2.82831	2.83107	2.65572	3.16089	3.12627	3.05451	2.89624	2.52092	2.72305	3.18084	3.17534	3.19181	2.12255	2.05282	1.89541	1.94831	2.2295	2.44982	2.15832	2.31303	2.29422	2.22569	2.75911	2.20394	2.33599	2.30559	2.53501	2.39921	2.16092	2.21738	2.43872	2.55721	2.82779	2.60118	2.8945	2.93897	2.35962	2.44116	1.71845	1.69168	2.70452	2.19698	2.68902	2.60942	2.66526	2.47683	2.83828	2.51589	1.79386
O60763	3.9704	4.06347	3.9076	3.483	3.61533	3.60596	3.75343	3.82163	3.78044	3.63919	3.60792	3.4499	4.42889	4.52556	4.17398	4.02188	3.67477	3.94299	3.93112	3.9933	4.38623	4.27697	4.10217	4.14388	4.16646	3.9933	3.81114	3.73275	4.12745	4.13545	4.36524	4.46607	4.29797	3.65963	3.83212	4.00763	4.23101	4.11248	4.02188	4.03956	3.5537	3.9351	3.65596	4.00763	3.92276	3.85405	4.27697	3.88271	4.23663
O60783	0.663979	0.643664	0.83616	1.11248	1.23235	0.918684	1.12582	0.969953	0.984728	1.22277	1.17237	1.20127	0.0485359	0.0232039	0.0523796	-0.270841	0.389913	0.140422	0.669205	0.489242	0.198216	0.000434215	-0.310465	0.324961	0.272092	0.29076	0.362511	0.000434215	0.265736	0.444839	-0.042026	0.294558	0.444839	0.622659	-0.0583326	-0.0583326	0.135066	-0.104049	0.207973	-0.0250642	0.537758	0.430081	0.465388	0.343289	0.209812	0.157251	0.130503	0.480048	0.122593
O60784	2.00013	2.2	2.06369	1.96995	1.99276	2.00789	1.8221	1.65858	1.84231	1.88744	1.80193	2.03923	2.96948	2.94318	3.29404	3.36373	2.86039	2.85078	2.52149	2.66526	2.50756	2.56091	3.44059	3.44432	2.99258	2.95731	3.05223	3.04474	3.23228	3.18569	3.04208	2.93331	2.65434	2.6242	2.91569	2.98642	2.70318	2.86039	3.50189	3.49134	2.50636	2.55114	3.03833	3.19056	3.15818	3.35887	3.20654	3.20209	3.10658
O60826	2.60509	2.32256	2.29188	1.69541	1.7404	1.77834	2.15802	1.90351	2.66875	1.33899	1.31024	1.24008	2.62656	2.6318	2.39009	2.22836	2.02762	1.96503	1.73493	1.77345	2.1389	1.89338	2.47299	2.31303	2.11828	2.28035	2.2793	2.09677	2.50756	2.59072	2.20528	2.39119	1.63866	1.67614	1.67035	2.16891	2.06505	2.08	2.36496	2.79972	1.7087	1.74131	1.80993	1.83065	2.25382	2.36826	2.38536	2.293	2.39347
O60828	2.05121	1.95896	2.0192	2.23045	2.28959	2.36377	2.06831	1.1986	1.94383	2.47306	2.25006	2.05531	1.78046	1.96703	1.82856	1.80764	2.01279	2.03455	2.04377	2.1447	2.02173	2.02173	1.70469	1.87422	1.88596	1.87651	2.20948	1.97604	1.52281	1.37101	1.75595	1.79052	2.20293	2.28777	1.94036	1.93472	1.94258	1.83405	1.88223	1.81248	2.19064	2.15104	1.95856	2.11719	1.78708	1.77011	1.75262	1.77799	1.97975
O60831	4.37506	4.4679	4.16266	4.78062	4.68663	4.53373	4.36953	3.97315	4.17516	4.57296	4.58325	4.82478	2.18513	2.28777	2.75408	2.91054	2.32269	2.49259	2.6578	2.69557	2.53501	2.3817	2.13299	2.21253	2.21959	2.20731	2.87816	2.89848	2.39581	2.41931	2.87967	2.99394	3.25337	3.16793	2.60028	2.73956	3.02192	2.73504	2.70069	2.64928	2.77479	2.57548	3.21692	3.3022	2.64588	2.73956	3.14831	2.88235	2.05759
O60832	2.9742	3.15492	2.87602	3.11342	3.1074	3.03338	2.87054	2.98929	3.02439	3.25962	3.30188	3.3491	2.52651	2.51252	2.53243	2.72619	1.98326	2.08218	2.69686	2.63998	1.98636	2.69791	1.90134	2.48313	2.60942	2.24206	2.76154	2.33237	1.55836	1.89338	2.67313	2.80367	3.08548	2.27321	2.56416	2.47683	2.32367	2.65658	2.57327	2.42369	2.46925	2.293	2.69171	2.70668	2.60603	2.76952	2.2271	1.94504	2.26295
O60841	3.13614	3.02118	2.93967	2.97272	2.98158	3.13943	3.29375	3.71394	3.56871	3.80771	3.83242	3.7977	2.81446	2.81446	2.71962	2.70069	2.85807	2.73747	2.66526	2.588	2.98359	2.85807	2.78905	3.34441	2.80783	2.7488	2.64117	2.5041	2.99537	2.90665	3.35036	3.25501	2.32019	2.41931	2.88235	2.75648	2.96547	2.96256	2.77207	2.65199	2.60359	2.52532	2.40597	2.65545	2.74353	2.75297	2.74481	2.70452	2.79972
O60869	2.40129	2.55129	2.49731	1.43883	1.40419	1.72335	2.62815	2.46518	2.4988	1.47843	1.4913	1.79256	2.63076	2.55836	3.19765	3.05836	2.93767	3.00385	2.7326	1.84887	3.12681	3.22897	2.60028	2.92772	2.00075	2.1006	2.7326	1.74256	2.95289	2.93331	3.10949	3.15385	2.56315	2.57934	2.40243	2.2793	3.21408	3.23228	2.99682	3.08548	2.69297	2.79833	2.64225	2.46222	2.84358	3.12519	2.72845	2.78905	3.11688
O60879	-3.75174	-3.04068	-4.45934	-3.57836	-3.57836	-3.62788	-3.31773	-2.20359	-2.62956	-4.73371	-3.81271	-3.46797	-1.07097	-1.16332	-1.47619	-2.72187	-1.8919	-1.9963	-2.68404	-2.3599	-2.50746	-1.71463	-1.84349	-3.4132	-1.64529	-1.68574	-3.20773	-4.32826	-1.65018	-1.73557	-3.94439	-4.00941	-3.81384	-4.00941	-2.66614	-3.62898	-1.53786	-1.44315	-2.42067	-1.70258	-2.33619	-2.66614	-3.14347	-4.58093	-1.57429	-2.16656	-1.70832	-2.88235	-1.59978
O60884	3.01207	3.04028	2.93403	2.57568	2.74124	2.90324	2.9073	3.15379	3.14693	2.82831	2.52763	2.76913	3.49828	3.49311	3.44432	3.33685	3.39963	3.37497	3.26524	3.17118	3.43372	3.45155	3.32214	3.3942	3.41542	3.368	3.27441	3.13283	3.60139	3.34617	3.26986	3.33537	2.94165	3.13393	3.29766	3.44253	3.53544	3.64119	3.52939	3.60139	3.14831	3.14127	3.1813	2.89848	3.49828	3.47496	3.26371	3.28918	3.48494
O60885	1.37088	1.31808	1.37789	1.52033	1.49354	1.61562	1.33147	1.2526	0.998534	1.65913	1.51312	1.04813	1.08097	1.05527	1.08632	1.26142	1.30237	1.35409	1.52029	1.6539	1.24666	1.33041	0.865815	1.43487	1.4984	1.48102	1.60778	1.57613	1.06854	0.993364	1.0879	1.13898	1.77345	1.74679	1.13357	1.19814	1.08632	0.923338	0.608042	1.04582	1.60537	1.63368	1.5681	1.51895	1.35409	1.41811	1.31047	0.998143	1.33165
O60888	3.09637	3.28884	2.99752	2.1112	2.01557	2.18603	2.29188	3.28758	3.18716	2.07183	1.76206	1.65013	3.68477	3.49828	3.46365	3.57369	2.99977	3.02848	2.44374	2.89183	3.56999	3.46688	3.53313	3.47155	3.00124	3.07041	3.09116	2.99537	3.61139	3.67306	3.19887	3.22154	2.32605	2.721	3.25501	3.40272	3.51535	3.36663	3.72935	3.78624	2.33237	2.33003	2.56674	2.56315	3.31209	3.37943	3.32214	3.34063	3.91143
O60925	2.90461	2.88407	2.81899	2.8002	2.86625	2.7712	2.1708	2.59138	2.655	1.85023	1.74503	3.07024	2.94462	3.6829	3.772	3.89795	3.67103	3.81114	3.47299	3.17971	3.30563	3.54079	3.2516	4.05749	3.74506	3.92478	3.07837	3.13656	3.46365	3.65795	3.38608	3.49828	3.63555	3.97977	3.08674	2.85686	3.48983	3.76535	4.11734	4.01025	3.20209	3.42257	3.75142	3.71137	3.80109	3.77989	3.13842	3.74296	3.68849
O60934	-0.705604	-0.127055	-0.633605	-0.492733	-0.367727	-0.0526048	-0.331665	-0.069786	-0.394243	-0.14159	-0.25543	-0.320192	1.89032	1.88596	1.82057	1.59081	0.185239	1.39558	1.10023	0.992023	1.39282	1.33916	1.47346	-0.491847	1.59854	1.40579	0.850357	0.722023	1.21638	0.244966	-0.4968	-0.518154	0.132721	0.395984	1.42071	1.5017	1.54599	1.65892	1.46552	1.3683	0.907441	0.71649	1.11147	0.884338	1.62163	1.58093	1.15675	1.18533	1.60173
O75063	-0.206982	0.11602	-0.159148	0.0897071	-0.0998056	-0.206982	-0.212114	-0.100151	-0.129426	0.302074	-0.0213152	0.190577	1.07804	1.47455	1.90462	1.0584	0.59497	1.30237	0.988728	1.03067	1.64442	-0.543973	2.29548	-0.167305	1.40429	0.860883	0.688046	0.453852	1.6266	-0.400157	-0.126658	-0.395478	0.272092	0.286243	1.83876	2.52401	1.0527	1.25206	2.14108	2.18059	0.118357	1.10864	1.43487	1.42071	0.0972449	1.39411	2.07111	2.0552	1.55226
O75083	5.49696	5.50184	5.54806	4.53669	4.53669	4.51144	5.57111	5.62046	5.63251	4.49613	4.55948	4.53979	6.09314	6.02574	5.80242	5.78102	5.6574	5.61468	5.31461	5.38918	5.84322	5.75028	5.98195	5.97195	5.86744	5.89361	5.29529	5.25516	5.78751	5.74378	5.58449	5.56731	5.00719	5.06189	5.56731	5.41984	5.73694	5.75807	5.98195	5.98195	5.18715	5.34798	5.00719	5.10007	5.65062	5.71214	5.50914	5.53185	6.01692
O75116	2.45405	2.55246	2.44749	1.46027	1.45774	1.55616	2.32004	2.44425	2.47359	1.63765	1.69057	1.53449	2.92325	2.87816	3.03952	3.00804	3.13283	2.61521	2.02173	2.28269	3.13283	3.1001	3.29095	3.17828	3.08237	3.26842	2.22083	2.18967	3.32568	3.19341	2.61176	2.74757	2.23384	2.03455	2.54435	2.55836	3.08822	3.17118	3.03394	2.9306	2.28777	2.45401	2.15421	2.26952	2.95174	2.94599	2.62656	2.75648	3.35545
O75131	1.7245	1.34314	1.89075	1.18366	1.21742	1.26722	2.00233	2.21987	2.24581	1.57751	1.59381	2.02527	3.31525	3.24805	3.0491	2.74607	2.47166	2.48313	2.11352	2.4519	2.68372	2.75525	2.7386	2.80925	2.83446	2.87545	2.7312	2.55114	2.84959	2.97203	2.50057	2.52401	2.09581	1.98984	2.09106	2.40702	2.6707	2.85929	2.89573	2.49592	2.27842	2.43209	2.08801	2.15328	2.83194	2.69686	2.63555	2.37402	3.16291
O75147	1.40191	1.98703	0.90204	1.56684	1.56684	1.51191	1.59866	1.97489	2.06763	2.31876	2.30336	1.77562	2.41172	2.49375	2.45093	2.39581	2.21153	2.2758	2.35226	2.56416	2.21057	2.15832	1.88223	2.22836	2.45756	2.38659	2.56927	2.58422	2.30026	2.20948	2.19698	2.26653	2.30559	2.27842	2.09215	2.10847	2.11952	2.13299	2.16768	2.34847	2.24206	2.51252	2.55836	2.61176	2.30811	2.42118	2.42704	2.39347	2.26952
O75150	-0.173762	-0.84402	-0.30248	0.0448076	0.153201	0.128349	-1.16867	-0.279123	-0.41658	-0.531951	-0.84402	-0.440358	-0.723677	-0.528058	-0.793021	-0.995027	-0.854625	-0.833114	-0.658936	-0.236732	-1.13058	-0.936161	-1.01974	-0.955902	-0.538464	-0.337448	-0.569091	-0.186844	-1.08386	-1.1846	-0.788183	-0.704095	-0.301778	-0.0922927	-0.412415	-0.282477	-0.769368	-0.381576	-0.546576	-0.462078	-0.177871	-0.627062	-0.728888	-0.386184	-1.0673	-0.560428	-0.546576	-0.805381	-0.810957
O75152	1.52773	1.62183	1.51703	1.7341	1.59482	1.75627	1.55745	1.24834	1.35018	1.61562	1.49712	1.87292	0.809558	1.00789	1.35065	1.42221	1.60291	1.69742	1.85946	2.11352	1.26422	1.27574	2.02071	1.83405	1.86943	1.72306	1.72533	1.55474	1.04455	1.23807	1.5157	1.51442	2.13996	2.14108	1.61668	1.87514	1.37522	1.01634	1.25603	1.33702	1.76297	1.75262	1.73493	1.98984	1.21777	1.32764	1.40579	1.53866	1.13041
O75153	0.380743	0.270023	0.20983	-0.214375	-0.050809	-0.0565249	0.265825	0.922051	0.641839	0.321525	-0.427582	0.47071	1.37247	1.54239	1.22038	1.21777	1.18981	1.34822	1.17024	1.05991	1.54131	1.46426	1.21906	1.41521	1.45036	1.4984	0.795369	0.563163	1.42618	1.4902	1.28065	1.29664	0.928984	0.966774	1.19284	1.28736	1.36437	1.43018	1.24666	1.21478	1.07036	0.870463	0.585875	0.625454	1.13505	1.38883	1.06143	1.01769	1.17423
O75157	-1.09281	-1.09281	-1.11625	-1.38473	-1.80631	-1.38113	-1.42391	-1.49586	-1.67441	-1.3932	-1.80049	-2.74366	-1.28146	-1.07741	-0.876134	-1.06355	-1.05027	-1.01089	-3.11248	-2.03465	-1.01377	-1.03916	-0.914354	-1.61984	-1.25155	-0.981215	-1.73557	-2.33619	-0.822347	-0.927808	-1.34853	-1.10724	-1.93148	-1.97147	-1.74627	-1.73557	-1.59437	-1.37421	-0.945405	-1.28944	-0.968831	-1.56877	-2.15653	-2.07388	-1.00158	-1.21634	-1.46239	-1.38563	-0.860057
O75165	2.32594	2.46819	2.2	1.83205	2.29188	2.07295	2.67347	2.50356	2.57129	2.32004	2.49007	2.50946	2.9143	2.88116	3.22276	3.03525	3.05503	3.00248	2.97056	2.95289	2.43083	2.55229	2.68372	2.64928	2.9306	2.93206	3.00804	2.81184	2.75297	2.61645	2.69412	2.33237	2.53125	2.61748	3.16458	3.19056	2.60837	2.79677	3.04624	2.96121	2.94735	2.92325	3.25501	3.2307	2.89848	2.68098	2.77479	2.84656	2.58422
O75175	-1.49027	-1.57309	-1.38113	-1.61346	-1.89086	-1.93937	-1.84232	-1.7194	-1.80073	-1.57309	-2.04801	-1.97944	-1.26325	-1.55944	-1.71463	-2.49317	-2.33619	-4.11524	-3.20773	-1.97147	-1.6652	-2.11825	-1.76909	-1.58517	-5.18784	-1.22304	-2.15653	-2.39527	-2.07388	-1.46694	-1.87812	-1.93148	-1.58517	-2.00418	-1.76909	-2.44888	-1.6652	-1.69653	-1.3234	-1.58517	-2.38426	-2.2043	-2.74465	-3.2788	-1.53378	-1.70832	-1.8919	-1.97147	-1.8919
O75179	-0.899302	-0.935107	-0.547536	-1.21509	-1.31361	-1.63839	-0.804171	-0.700768	-1.10967	-1.53248	-0.529153	-1.09616	-0.0897522	-0.301778	0.0918108	-0.0353122	0.110461	0.106231	-0.195874	-0.204428	-0.254904	-0.0922927	-0.234521	-0.191647	-0.33095	-0.141142	-0.546576	-0.476385	-0.386184	-0.267073	-0.251987	-0.158711	-0.860057	0.0698761	-0.0814223	0.209812	0.08599	0.162905	-0.225179	-0.117755	-0.0646701	-0.195874	-0.234521	-0.645201	-0.193911	-0.111622	-0.282477	-0.0309291	0.12842
O75190	0.787471	0.828448	0.920663	0.784313	0.851156	0.851156	0.944099	0.653493	0.498749	0.834703	1.07146	0.850639	0.646538	0.490927	0.923338	0.702867	0.758455	0.718545	0.559807	0.470816	0.598887	0.421853	0.778631	0.886237	0.806033	0.774989	0.608042	0.511779	0.782083	0.313272	0.575311	0.474366	0.526701	0.232782	0.814279	0.829438	0.481919	0.739592	0.933499	0.827698	0.234984	0.453852	0.653431	0.64	0.564813	0.882665	0.694478	0.296242	0.309473
O75251	1.82551	1.81433	1.89378	2.41521	2.61087	2.40129	1.93215	2.23093	2.40405	2.45759	2.37163	2.3952	1.75595	1.56197	1.7087	1.93166	1.61292	1.54867	1.66009	1.86595	1.66457	1.47577	1.98116	1.71469	1.52997	1.86595	1.60905	1.98116	1.90935	1.80878	1.43754	1.21638	1.89682	1.75262	2.20948	1.99432	1.90722	1.96927	1.77582	2.10745	2.11352	2.05282	2.30675	2.42017	2.1447	2.11952	2.04599	2.17	1.85093
O75306	3.17792	2.9756	2.89373	3.30867	3.50179	3.52573	3.40092	3.59628	3.25162	3.83432	3.36962	3.22154	3.35036	3.24069	3.42438	3.44592	3.24191	3.00527	3.32049	3.45802	3.36373	3.45988	3.12681	2.86294	3.7492	3.42438	3.54251	3.45988	3.32889	2.98216	2.7488	2.92186	3.19467	3.46365	3.23724	3.37943	3.4948	3.37635	3.23228	3.34244	3.56275	3.4814	3.60788	3.65382	3.61528	3.56449	3.77989	3.74506	3.39775
O75312	-0.171837	-0.783535	-0.170052	-1.12246	-0.727615	-1.08275	-0.327078	0.232437	0.173813	-0.508847	-0.235072	-0.0954893	0.573376	0.835559	0.0756696	0.180837	0.408873	0.0523796	-0.383993	-0.420231	-0.097184	0.204209	-0.276095	0.112401	-0.104049	-0.160816	-1.02854	-0.571404	0.280035	0.209812	-0.294791	-0.748676	-1.44935	-0.955902	0.00670692	0.242694	0.303586	0.881173	0.348704	0.414731	-0.14988	0.0134166	-1.01377	-1.00158	-0.308223	-0.137102	-0.953079	-0.43404	0.809558
O75326	2.02712	1.84714	2.03176	2.50646	2.34166	2.31761	1.2656	1.09135	1.2332	2.10144	2.13485	2.11365	2.26423	2.19064	2.00502	2.1447	1.89032	1.85516	2.11952	2.04957	2.23623	2.23171	1.68113	1.52997	1.37101	1.45378	2.05416	2.08218	1.7037	1.61546	2.45401	2.41931	1.74363	1.75161	1.4193	1.47243	1.81248	1.60905	1.84887	1.77799	1.78937	1.83986	1.83286	1.84458	1.89135	1.98326	2.55229	2.5287	1.92955
O75340	1.46027	1.71728	1.25031	1.06084	0.83616	0.995695	1.27156	1.56634	1.4941	0.734832	0.816664	0.929246	2.66385	2.84358	2.50173	2.1723	2.12607	2.03688	1.82411	2.08675	2.18308	2.25482	2.40131	2.2758	1.72982	1.7689	1.77345	1.91395	2.86835	2.73747	2.47435	2.41056	1.65892	1.80878	2.26058	2.34847	2.34636	2.49826	2.53125	2.41299	1.94504	2.00724	2.04846	2.13785	2.53501	2.43332	2.20293	2.20394	2.92633
O75347	2.62684	2.60965	2.73783	1.34951	1.42062	1.60669	2.87477	3.26692	3.13133	1.53257	1.48342	1.43306	3.70763	3.64119	3.51535	3.37156	3.51338	3.3022	2.96411	2.79296	3.17971	3.44253	3.65596	3.56275	3.19887	2.86166	2.61992	2.64117	3.31209	3.24641	3.34063	3.36663	2.27193	2.45401	3.36989	3.27938	3.51907	3.47155	3.72492	3.64853	3.11966	2.83828	2.43773	2.3717	3.24069	3.16458	3.15385	2.83331	4.39273
O75348	2.03176	2.05121	1.94667	2.48699	2.28019	2.59559	1.54246	2.25725	2.21873	2.81231	2.87187	2.35751	2.95426	2.8945	3.78816	3.76975	3.29927	3.26986	2.93331	3.09861	2.73504	2.73382	3.56999	3.71915	3.33065	3.32396	3.57726	3.48983	3.39775	3.31525	3.24488	3.32214	3.40272	3.47658	3.50588	3.41198	2.7578	2.69053	3.57563	3.59789	2.89683	2.87422	3.78624	3.7971	3.4702	3.46688	3.66738	3.60958	2.87967
O75351	0.895419	0.954746	1.02119	0.416276	0.336583	0.23284	0.959305	1.03109	1.16927	0.170345	0.160688	0.119821	2.25155	2.14696	2.05981	1.99632	1.61546	1.66692	1.16572	1.40301	1.95268	1.966	2.12154	1.95268	1.74933	1.75371	1.24546	1.34331	2.09581	2.03688	1.67154	1.80152	0.941704	1.00636	1.51188	1.57366	1.89431	1.97852	2.32019	2.22569	1.46683	1.28202	0.800789	0.881173	1.77697	1.86162	1.51075	1.61927	2.23384
O75352	3.92731	3.53537	3.73721	3.7312	3.99401	3.50403	4.24057	3.68156	3.88635	3.42419	3.85688	4.15806	1.09765	0.949807	1.46426	1.91049	1.54867	1.94944	2.02762	1.93931	1.1786	1.36985	1.38226	1.34971	1.39818	1.35828	2.17943	2.20635	1.31163	1.38075	1.59081	1.4603	2.40357	2.1918	1.5216	1.83876	2.09461	1.1871	1.31831	1.54239	2.35704	2.39119	2.8945	2.59537	1.76297	1.55129	1.94717	1.97718	1.23268
O75367	4.70224	4.47787	4.54249	5.02234	4.90134	4.74259	5.23428	4.82478	4.61142	5.08859	4.63111	5.18596	3.80109	3.67874	4.06519	3.77405	4.18427	4.46607	4.73746	4.56758	3.97977	4.00306	4.31565	4.35021	4.04198	3.97224	4.61282	4.63967	4.19824	4.15691	4.36199	4.22304	4.81437	4.93848	4.16409	3.92276	4.09289	4.01025	3.88986	3.81114	4.41324	4.37351	4.50054	4.55412	4.13815	4.23663	3.97224	4.31884	3.85188
O75368	2.35335	2.33915	2.56107	1.72214	1.72785	1.78437	2.54593	2.3038	2.26786	1.30093	1.2625	1.44131	3.33375	3.3022	2.88778	2.71434	2.33514	2.61748	2.04957	1.95856	2.588	2.6279	2.81446	2.97056	2.2326	2.48185	1.95268	1.87422	2.78178	2.76034	2.37604	2.13299	2.16891	2.37292	2.58199	2.77479	2.56315	2.95581	3.27792	3.28918	2.26295	2.38659	2.45093	2.57041	2.61748	2.63076	2.53003	2.42369	3.32747
O75369	6.11183	6.20857	5.98946	4.76625	4.63111	5.17607	5.40753	5.47086	5.40262	4.48991	4.33702	4.18031	6.01692	6.34239	6.74476	6.63443	6.449	6.35395	4.56758	6.27633	4.6812	6.1018	6.89261	7.04931	6.89261	6.72501	6.50483	6.46056	5.01551	5.13486	6.34239	6.42406	6.125	6.26534	6.43582	6.48946	6.34239	6.35395	6.68818	6.80843	4.82931	5.86744	6.28822	6.19824	6.22267	6.449	6.82676	5.02385	6.68818
O75379	-2.08241	-2.13616	-1.93937	-1.7625	-1.78002	-1.96287	-2.18402	-2.34842	-2.68321	-1.63839	-1.78002	-2.37226	-2.80948	-3.36051	-3.75298	-2.64593	-5.56668	-3.4132	-4.58093	-5.18784	-2.78829	-3.14347	-3.36051	-3.8668	-3.75298	-3.52477	-3.08347	-4.22476	-2.9309	-3.36051	-3.01293	-2.9309	-2.43258	-2.24389	-4.98021	-5.56668	-3.2788	-3.46913	-3.4132	-3.94439	-3.81384	-5.18784	-3.36051	-3.36051	-3.75298	-3.8668	-3.04183	-3.24678	-3.94439
O75380	1.44769	1.2625	1.21742	1.66824	1.66712	1.77956	1.41376	1.41192	1.39885	1.90985	2.02238	1.83865	1.59962	1.5681	1.49951	1.26755	1.79627	1.7369	1.85301	1.94944	1.52281	1.84671	1.77582	1.74477	1.85198	1.68341	1.79507	1.76527	1.91049	1.61927	1.56197	1.59591	2.16179	2.21499	1.73137	1.38761	1.5436	1.587	1.67873	1.93807	2.00841	2.05981	1.84458	1.95533	1.92848	1.95157	1.89431	1.91049	1.61292
O75381	2.10012	2.24655	2.03532	2.335	2.35601	2.3878	2.05363	1.80135	1.96504	2.2281	2.32989	2.27103	0.608042	0.755544	0.187197	0.244966	0.956781	0.842027	0.585875	0.917773	0.988728	0.686501	1.01054	1.30361	0.904423	0.688046	0.976671	1.07944	1.28352	1.12492	1.12764	0.568199	0.459262	1.02646	1.25472	1.56197	1.00636	-0.240988	0.515488	0.29076	0.623973	0.902927	0.879663	1.38494	0.714972	0.550377	1.42071	0.993364	0.946211
O75382	-0.382367	-0.786488	-0.663495	-0.861498	-0.886308	-1.0659	-2.08241	-1.05543	-1.6898	-2.16549	-1.64413	-1.49051	-0.71498	-0.551413	-0.77703	-0.436859	-0.740061	-0.86268	-1.10724	-0.998164	-0.634932	-1.09056	-0.278208	-0.289891	-0.409933	-0.4814	-0.757223	-0.945405	-0.881412	-0.395478	-0.645201	-0.731504	-0.788183	-0.704095	-0.991541	-1.02555	-1.03916	-0.917201	-0.498931	-0.65321	-1.15572	-1.28542	-0.984349	-0.839488	-0.662213	-0.58491	-0.216051	-0.280396	-0.685123
O75390	4.4611	4.46414	4.40754	4.9736	5.0348	4.78062	4.63453	4.5933	4.65141	4.87228	5.02234	4.72055	3.73697	3.68667	3.67477	3.75943	4.22556	4.19563	4.76796	4.7442	3.82722	3.98418	3.65963	3.89211	4.27916	4.03247	4.08462	4.02426	3.73495	3.93112	3.52395	3.46688	4.50366	4.57101	3.68849	3.8715	4.30641	4.02924	3.46688	3.5537	4.76796	4.67402	4.4345	4.47364	4.04198	4.01025	4.23386	4.27697	3.70408
O75391	-0.730177	-0.705604	-0.674914	-1.08929	-1.05219	-0.970873	-0.980047	-0.758928	-1.15096	-1.30859	-1.51835	-1.69563	-0.333321	-0.132747	-0.728888	-1.38971	-0.991541	-1.81971	-0.851548	-0.656596	-0.22051	-1.91474	-0.839488	-0.699269	-2.59116	-0.866863	-2.47541	-2.63057	-0.439133	-0.467007	-0.488597	-0.606249	-0.273679	-0.238904	-0.930609	-0.7721	-0.953079	-0.436859	-0.972285	-0.690483	-0.670734	-1.03916	-2.8358	-0.779914	-0.462078	-1.13058	-0.530787	-0.525709	-0.595616
O75394	-2.6293	-2.80841	-2.78711	-1.82413	-2.22371	-2.13616	-2.39439	-6.05121	-3.24578	-2.307	-1.69541	-2.29485	-2.64593	-3.14347	-3.17505	-2.86055	-3.75298	-2.98962	-2.42067	-2.64593	-2.57658	-2.90401	-3.8668	-3.52477	-3.46913	-2.9309	-3.75298	-3.75298	-3.36051	-4.46064	-3.11248	-5.56668	-3.2788	-2.30811	-3.4132	-4.00941	-3.81384	-2.8358	-3.11248	-3.8668	-1.85777	-2.33619	-2.60998	-3.46913	-3.01293	-2.8358	-3.8668	-3.31891	-3.20773
O75396	5.98047	5.96112	6.03386	6.52874	6.63327	6.376	6.13378	5.68132	5.87564	6.376	6.51593	6.74363	3.9933	4.02688	4.42889	4.65259	4.05344	4.19263	4.45382	4.24204	3.84957	3.81313	4.13279	4.26817	4.60566	4.24518	4.50054	4.53811	3.95605	4.15429	4.61582	4.83403	4.69645	4.79403	4.34468	4.33592	4.71062	3.94513	4.11991	4.1594	4.33316	4.41324	5.07699	4.87014	4.33861	4.17398	4.70712	4.78978	3.64119
O75400	2.90987	3.08497	2.99183	3.2649	3.21512	3.3618	3.06825	3.08959	3.04892	3.26652	3.16743	3.09248	2.86039	2.74757	2.72346	2.62541	2.84212	2.80925	3.03833	3.03693	2.89848	2.9585	2.66938	2.62103	2.84818	2.99682	2.98522	2.97939	2.60603	2.48905	2.83828	2.83705	3.16627	3.04624	2.78785	2.90257	2.64456	2.80505	2.65199	2.70318	3.05651	2.97799	3.03952	2.90925	2.78418	2.7312	3.02336	2.69791	2.69557
O75410	0.493008	0.645331	0.665752	0.588124	0.653874	0.372413	1.52164	0.829679	1.11197	1.18097	1.24517	1.15584	0.12842	0.221265	0.250017	0.368291	0.535861	0.826011	0.403569	0.859171	-0.0541075	0.547089	0.67066	1.02507	0.769663	0.44133	1.02646	1.03879	0.634565	0.480048	0.617118	0.699224	0.722023	1.00313	1.14293	0.859171	0.286243	0.305283	0.654891	0.213551	0.0502133	0.8224	0.815991	1.14635	0.713538	0.391787	0.876296	0.477864	0.284129
O75431	1.61431	1.58338	1.62333	2.14325	2.06831	2.22056	1.42062	1.12398	1.18049	2.21032	2.12331	2.31692	1.39411	1.23127	1.54131	1.31163	1.50575	1.54131	1.23268	1.64923	1.44541	1.2425	1.5436	1.64216	1.22315	1.29303	1.59854	1.48218	1.28065	1.33916	1.52029	1.52997	1.8498	2.00075	1.48102	1.6312	1.35303	1.45036	1.25719	1.26755	1.69635	1.50433	1.84671	1.98533	1.46426	1.44646	1.5216	1.63747	1.18848
O75436	2.71611	2.79885	2.59444	1.90074	1.93111	2.24293	2.35335	2.67017	2.37753	2.01341	2.0658	1.64645	3.78172	3.86337	3.94964	3.93736	3.57944	3.64853	3.06731	3.23533	3.63555	3.55906	3.96022	3.89388	3.67103	3.60366	3.47155	3.47976	3.91801	3.92276	3.69474	3.69652	3.08087	3.04474	3.59942	3.58923	3.3942	3.4948	4.01272	3.9933	3.17285	2.88622	3.37156	3.31873	3.76116	3.82722	3.82087	3.73697	3.92876
O75438	1.57885	1.68016	1.51804	2.02028	2.19782	2.1955	2.21935	2.00729	2.07347	2.25132	2.30794	2.42057	0.76353	0.513488	0.773355	1.05694	1.60428	1.59468	1.32764	1.26597	0.378348	1.03696	0.76353	0.896196	0.718545	0.838704	0.968348	1.53498	1.06726	0.998143	1.25719	1.04582	1.34971	1.42754	1.49264	1.43754	1.05115	1.25838	1.1871	1.23807	1.42886	1.64216	1.79386	1.72075	1.60173	1.65273	1.28352	1.20213	0.99971
O75439	2.77529	2.92701	2.94954	3.36513	3.26334	3.30188	3.14657	2.97594	2.94288	3.31672	3.18845	3.03114	2.30924	2.17	2.29674	2.38302	2.95174	2.94889	3.07722	3.16291	2.81985	2.2746	2.73382	2.79041	2.19391	2.23502	3.02717	2.80099	2.46455	2.47299	2.78905	2.99537	3.03525	2.86569	2.5655	2.30026	2.9131	2.49592	2.17698	2.04266	3.08237	3.1001	2.96948	3.00951	2.35962	2.43209	2.62306	2.90141	2.06881
O75448	-0.537063	-1.07296	-0.364977	-0.708617	-0.127055	-0.623097	-0.159148	-0.382692	-0.0880038	-0.732993	0.13848	-0.230652	-1.23674	-0.884445	-0.949556	-0.685123	-0.189254	-0.371842	0.112401	-0.810957	-1.08083	-1.20289	-1.26325	-1.02266	-1.61012	-1.20289	-1.12698	-1.05335	-1.14456	-1.39446	-1.39446	-3.4132	-2.2043	-2.90401	-0.0153441	-0.046192	-1.10724	-0.82488	-0.670734	-1.42082	-0.0332924	0.12842	-1.51503	-1.23989	-1.76355	-2.04301	-1.44315	-1.3234	-1.14101
O75475	1.81852	2.00132	1.94442	1.95106	1.88967	1.80672	1.9838	1.62628	1.74659	1.60186	1.78639	1.51859	2.41428	2.58078	2.36163	2.37815	2.55605	2.43332	2.34176	2.43083	2.40482	2.31051	2.13996	2.24314	2.38785	2.28142	2.17352	2.35226	2.30249	2.27321	2.22202	2.15726	2.48691	2.50885	2.48998	2.40033	2.588	2.50636	2.30249	2.13415	2.43649	2.21959	2.29093	2.18513	2.33237	2.16092	2.20948	2.29093	2.29788
O75477	3.30352	3.20305	3.28884	3.25785	3.59945	2.99618	3.35357	2.90635	3.07567	2.94101	3.4404	3.37961	2.6795	2.59891	2.35843	2.54173	2.48445	2.60118	2.47166	2.18197	2.28382	2.31182	2.59537	2.01971	2.71214	2.6707	2.62306	2.69945	2.51252	2.41522	1.86363	1.84123	1.93569	2.42816	2.50756	2.64928	2.61403	2.35843	2.38302	2.12717	2.90003	3.00248	2.78059	2.72731	2.51121	2.33926	2.84532	2.87671	2.46698
O75489	3.5935	3.48664	3.61739	4.01333	4.28304	4.16266	3.97279	3.74774	3.92557	3.99401	4.39691	4.07542	2.42369	2.80222	2.7408	2.94035	3.04208	3.0491	3.32214	2.88116	2.68518	2.49592	2.98801	3.01117	3.06141	2.78059	3.29404	3.02192	2.92912	2.9143	2.47834	2.58304	3.23533	3.21121	3.31705	3.31705	3.03952	3.05059	2.80783	2.96677	3.7971	3.88986	3.80518	3.73103	3.27441	3.24069	3.30053	3.25643	2.6795
O75494	3.41173	2.34281	3.43833	3.41363	3.75551	3.39081	3.46677	3.64722	3.59397	3.67317	3.63919	3.5777	2.80367	2.59785	2.6242	2.61992	3.23409	3.26842	3.66925	3.32889	3.00951	3.1525	2.8945	2.87816	2.75911	3.07449	3.19765	3.12974	2.96804	2.83705	2.58199	2.85447	3.36663	2.96547	3.44432	3.51739	2.89573	2.88778	2.72845	2.72845	3.63911	3.56091	3.29766	3.50413	3.05836	2.77073	3.05836	3.11107	2.71821
O75503	-0.345485	-0.257696	-0.345485	0.403794	0.046777	0.28638	-0.0292308	-0.0359361	-0.302832	0.36504	0.528966	0.330076	-0.308223	-0.412415	0.498823	0.232782	-0.206448	-0.324152	-0.204428	0.0548644	-1.3234	-1.50633	-0.264649	-0.132747	-0.269073	-0.282477	0.227234	0.0636222	-0.642907	-0.624345	0.101498	0.14921	0.564813	0.433644	0.0485359	0.187197	-0.548918	-0.808203	-0.247616	-0.476385	-0.456878	-0.361213	0.284129	0.636815	-0.799511	-0.978331	-0.126658	-0.366947	-1.08083
O75506	1.99039	2.06369	2.07064	1.52529	1.62565	1.42062	1.73517	1.89674	1.88799	1.62183	1.65292	1.44265	1.55129	1.44898	2.24314	1.61292	1.83986	1.54741	1.67261	1.88043	1.35409	1.64799	1.54741	1.7037	1.74575	1.60537	1.77799	2.12717	2.16891	1.80278	2.52651	2.12154	1.81923	1.75944	2.38035	2.40357	1.46683	1.38075	2.26423	2.35962	1.97604	2.14361	2.02995	1.66009	1.54981	1.69276	2.6795	2.15509	2.13078
O75521	2.75447	2.75204	2.81359	3.68862	3.39081	3.6272	3.18845	3.14557	3.21866	3.86973	3.96081	3.80589	2.09215	2.10745	1.73241	1.99432	2.19391	2.13643	2.47435	2.49723	2.2503	2.0095	2.20293	2.14585	2.08801	2.1389	2.2271	2.10189	2.24454	2.25155	2.08988	2.33514	2.68778	2.71214	1.96161	2.03688	2.03796	2.04708	1.74477	1.80384	2.60603	2.44374	2.42118	2.40597	2.40921	2.33806	2.78297	2.67313	2.19808
O75525	-0.104479	0.0500684	-0.0738158	-0.641468	-0.758648	-0.752517	0.725949	0.676384	0.809771	-0.575396	-0.393934	-0.974027	0.217173	-0.0994419	0.0191251	-0.173263	-0.324152	-0.223076	0.37023	0.183374	-1.38971	-0.467007	0.232782	-0.156737	0.0328527	0.180837	-0.208724	-0.160816	-0.478654	-0.287188	-0.43191	-0.566104	0.563163	0.468959	0.26188	0.0349135	0.0232039	-0.0113117	0.244966	0.3883	0.32865	0.286243	0.448369	0.303586	-0.156737	-0.347103	0.554327	0.391787	-0.443889
O75530	-4.1138	-4.32711	-4.00845	-3.86588	-4.57989	-4.57989	-3.01198	-2.55883	-2.78734	-2.8345	-3.31773	-3.57862	-4.11524	-3.62898	-3.68996	-3.8668	-1.73021	-2.10045	-2.0191	-3.01293	-2.54102	-2.2043	-2.9309	-1.95538	-2.47541	-4.00941	-2.66614	-2.68404	-2.78829	-2.47541	-1.92359	-2.2638	-1.92359	-2.33619	-2.21547	-2.33619	-2.60998	-3.01293	-4.32826	-3.68996	-2.52458	-2.3599	-1.78118	-1.97147	-2.40909	-3.24678	-2.10045	-2.74465	-3.01293
O75531	4.73918	4.83621	4.69455	4.3601	4.3399	4.39067	5.1809	5.2398	5.21972	4.68663	4.81274	4.78092	4.77192	4.55761	4.56137	4.66606	4.97883	4.93848	4.96299	4.77192	4.75232	4.62287	4.60566	4.57839	4.16195	4.33052	4.73746	4.84193	4.91147	4.76	4.76796	4.81045	5.48652	5.36428	5.08558	5.02788	4.44794	4.58471	5.04907	5.09437	4.93461	5.05762	4.85436	4.76796	4.93461	4.47004	4.59476	4.87014	5.09437
O75533	4.03309	4.26925	4.17735	4.13631	3.92523	4.06587	4.50521	4.05879	4.367	4.26381	4.19654	4.34895	4.37351	4.4345	4.44479	4.32502	4.52833	4.53534	4.71786	4.71437	4.53811	4.72205	4.43794	3.86516	4.39557	4.53811	4.4625	4.48853	3.88047	3.46534	3.91801	4.09002	4.65609	4.61909	4.47915	4.50366	4.65609	4.55761	4.34176	4.3709	4.76401	4.60566	4.66606	4.67006	4.49458	4.72205	4.48853	4.70076	4.4228
O75534	3.17236	3.15637	3.12336	2.62815	2.70097	2.83378	2.96063	3.21547	3.17575	2.6772	2.77392	2.73339	3.7411	3.83399	3.59942	3.42634	3.72935	3.75142	3.51175	3.45619	3.72135	3.74715	3.56091	3.70763	3.67306	3.65963	3.47976	3.43179	3.53313	3.5537	3.83399	3.79903	3.28115	3.34244	3.59348	3.44592	3.63129	3.53149	3.37807	3.40802	3.43848	3.35545	3.44059	2.84212	3.6829	3.52939	3.58513	3.57563	3.55906
O75569	1.8757	2.05363	2.22681	2.14437	1.94999	1.94999	1.77956	1.98118	1.91992	1.82336	1.64234	1.77096	1.96703	2.19579	2.01731	2.42017	2.63076	1.96272	2.37497	2.5655	2.2326	2.17943	2.63426	2.6507	2.06199	2.16428	2.42704	2.46222	2.54066	2.46096	2.57934	2.65434	2.2271	2.49943	2.99808	3.24347	2.36081	1.99216	2.35843	2.15616	2.32019	2.30924	1.93063	2.79041	2.46333	2.01499	2.57211	2.51252	2.20028
O75592	4.74678	3.3994	3.80135	4.27781	3.42079	4.47509	2.6233	4.5562	3.75993	4.941	4.7325	5.31364	4.50991	4.46607	4.07202	4.33052	4.65259	4.09954	3.81693	4.85436	3.38608	4.18695	4.01975	3.97704	4.65924	4.69229	3.88561	4.90748	3.60788	3.92052	2.83446	5.10406	4.39273	4.82223	4.18997	4.5322	4.47364	4.89885	4.42889	4.36852	3.7492	4.42583	3.85188	4.35309	4.50691	4.89401	4.29524	4.07427	4.24204
O75607	2.15936	2.00344	2.08522	2.55854	2.59804	2.62231	2.46605	2.27493	2.3905	2.8098	2.80146	2.78999	1.74477	1.83161	1.61292	1.4603	1.94036	1.84355	2.30559	2.32866	2.04599	2.104	1.42754	1.48102	1.74679	1.96161	1.87514	1.88223	1.4971	1.40715	1.5017	1.966	2.51252	2.72233	1.77697	1.92635	1.87514	2.08801	1.98762	1.80878	2.24083	2.0675	1.94621	2.09581	1.67502	1.89338	1.54239	1.64442	1.49354
O75608	1.00572	0.940833	1.24067	1.18233	1.25306	1.3261	0.67484	1.04813	0.795635	1.25574	1.47344	1.50383	2.13299	2.13643	2.29788	2.17109	1.93063	1.81729	1.88336	1.97604	1.78407	1.81522	1.97852	2.13517	2.34176	2.26862	2.23384	2.13643	1.92955	1.95856	1.77697	1.77011	2.08326	2.16428	1.87055	2.16656	2.01499	2.02888	2.46813	2.36383	1.7571	1.78607	2.27193	2.18059	1.96927	2.21499	2.18634	2.28777	2.11828
O75629	-1.29646	-1.53694	-3.14236	-1.02152	-0.352697	-0.95777	-2.29466	-2.02585	-2.10824	-1.16214	-0.744265	-1.08614	0.407156	0.267631	2.0095	1.89032	0.850357	0.532505	0.29076	-0.0668118	-0.139223	0.0257051	1.38632	1.04142	-0.199922	-0.478654	1.24765	1.28202	1.42478	1.25334	1.12626	0.878089	-0.310465	-0.569091	0.987278	0.972615	0.556212	0.928984	2.04046	1.57366	0.15904	0.554327	1.8498	1.45904	1.19541	0.870463	0.718545	1.35522	0.238681
O75635	-6.05097	-6.6284	-6.6284	-6.05097	-6.6284	-5.56528	-6.05097	-2.70317	-3.41205	-1.14333	-1.25045	-0.990268	-0.35193	-0.101531	-1.03916	-0.386184	-1.74627	-1.57429	-0.731504	-0.344763	-1.26994	-0.987573	-0.936161	-0.819574	-0.676689	-0.566104	-0.563066	-0.936161	-2.13724	-2.24389	-0.609192	-0.71254	-0.436859	-0.0792725	-1.70258	-1.38227	-0.264649	-0.77703	-0.757223	-0.987573	-1.05027	-1.62438	-1.57429	-1.11065	-1.60472	-0.945405	-1.73557	-1.65534	-2.0191
O75643	2.86352	2.8537	2.73891	3.10109	2.97875	3.03903	3.01207	3.41944	3.16621	3.357	3.1074	3.1251	3.7971	3.63746	3.63129	3.51739	3.38136	3.91143	4.08462	4.36199	4.17163	3.93296	3.78172	3.77795	3.66738	3.6811	4.21179	4.01272	3.60958	3.53738	3.35728	3.46534	4.12263	4.47676	3.97457	3.91592	3.87345	4.01975	3.66925	3.63331	4.07202	4.13815	3.91592	4.20389	3.91143	3.94513	3.66162	3.6829	3.68667
O75663	2.32989	2.18835	2.35091	2.20709	2.10144	1.9711	2.37055	2.56614	2.29825	2.23242	1.99156	2.48242	2.07681	2.10305	2.46001	3.05059	2.8945	3.03258	2.23846	1.54477	2.24454	2.44374	2.54712	1.91395	2.02888	1.28352	2.64456	2.46813	3.02455	3.25643	2.1501	1.89682	0.727211	1.34822	2.90257	1.70469	2.04377	2.2746	3.96533	3.7971	2.97799	2.6707	3.50189	3.1813	3.26524	2.93331	1.79272	2.0565	2.78527
O75683	1.94319	1.95469	2.44118	2.57342	2.76462	2.461	1.90641	1.60504	2.17965	2.77392	2.92985	3.02168	1.71962	1.66124	2.20839	1.93569	1.7831	2.05048	1.90935	2.55229	2.17943	2.10847	1.43487	1.71962	2.07336	1.88473	2.13299	2.23949	2.04492	1.81923	1.83405	1.75595	2.49476	2.80505	2.13299	1.84123	2.25482	1.96374	2.08452	1.85093	2.10305	2.30453	2.60028	2.63076	2.00179	1.80384	1.63002	2.33237	1.83405
O75691	0.806756	0.911521	0.660543	0.969037	1.03631	0.878827	1.29641	1.28002	1.14215	1.05209	0.903656	1.391	1.0749	1.04142	0.934831	1.0146	1.10585	1.0202	1.2425	1.6576	1.42221	1.23807	1.06434	1.06854	0.944849	1.01634	1.27698	1.36195	1.29535	1.2394	1.27816	1.23268	1.7087	1.51442	1.17703	1.29411	1.27457	1.36195	1.113	1.03067	1.15099	1.24666	1.34971	1.57015	1.17277	1.27952	1.00487	1.02507	0.625454
O75694	2.55369	2.69834	2.58822	2.76462	2.7085	2.73029	2.58098	2.41575	2.34333	2.88407	2.99752	2.89545	2.7312	2.66266	2.87258	2.79553	2.69945	2.7133	2.96256	3.20043	2.59424	2.69412	2.92325	2.86039	2.87131	2.94462	3.14266	2.94462	2.50521	2.54865	2.33599	2.23623	2.59424	2.91796	2.6279	2.7408	2.77766	2.79296	3.00527	2.75525	3.02848	3.03525	3.11245	3.17118	2.89573	2.87967	2.32152	2.86835	2.86994
O75695	0.841032	0.743708	0.647143	0.334488	0.637299	0.856719	1.12162	1.33243	1.46764	0.948987	1.08041	1.5052	1.32631	1.30361	0.894697	1.0527	1.0584	1.13197	1.32631	1.29013	1.15991	1.07651	1.00636	1.12351	1.5017	1.56318	1.27184	1.55226	1.16428	1.21077	1.14034	1.19408	1.24666	1.24929	0.88822	0.990321	0.593344	0.575311	0.836935	0.782083	1.22164	1.33327	0.998143	0.910567	0.90898	1.17703	0.791985	1.32631	1.09509
O75717	-0.806865	-0.996913	-0.970873	-0.61039	-0.861498	-0.744265	-0.691661	-1.19474	-1.50983	-0.225736	-0.465556	0.0988769	-1.40228	-1.09409	-2.21547	-1.22573	-0.71254	-0.760045	-0.690483	-1.08709	-1.47619	-1.23989	-1.50633	-1.09056	-2.14879	-1.02266	-0.321382	-0.335342	-1.39893	-1.65534	-1.02854	-1.47619	-2.04871	-0.76324	-0.830317	-1.02854	-1.19923	-0.664982	-1.62438	-2.32153	-1.03237	-1.8506	-1.51063	-1.11435	-2.70408	-1.98951	-1.61433	-1.49148	-1.84349
O75718	5.48523	5.47994	5.26407	5.91783	5.8662	5.87533	5.42884	5.54323	5.58358	6.05131	5.94374	5.909	5.08137	5.12462	5.18233	5.15753	5.12971	5.15753	5.27512	5.40887	5.08137	5.01145	4.84635	4.95108	5.13982	5.15753	5.25116	5.28933	5.05762	5.10406	5.64484	5.66286	5.9624	5.95387	5.25116	5.30025	5.0901	5.20622	4.91864	4.82931	5.31461	5.37923	5.48105	5.53185	5.18233	5.25516	5.23587	5.14888	4.72602
O75746	1.3128	1.38872	1.31941	1.81158	1.89179	1.59866	1.62786	1.5918	1.74107	1.82094	1.79755	2.06517	1.21366	1.08495	0.949807	1.03378	1.04299	1.15991	1.09765	1.03879	1.13505	1.20767	1.23395	0.981276	0.969628	1.08238	1.00139	1.03696	0.92636	1.21777	1.07944	1.09091	0.994934	1.27048	1.06854	1.19137	1.28612	1.04001	0.993364	1.13638	1.13041	1.14293	1.3518	1.15379	1.35939	1.37671	1.2394	1.0527	1.25719
O75781	-0.713724	-0.150337	-0.572664	-0.868455	-0.970873	-0.797908	-0.902866	-0.396533	-0.148394	-0.120882	-0.0901819	-0.750196	-0.611925	-1.11435	0.64179	0.579221	0.240824	0.487261	0.110461	0.480048	-1.17713	-0.21816	0.178381	0.215462	0.859171	0.791985	0.927661	0.952555	0.684814	0.230859	0.756986	0.994934	-0.182138	-0.0712654	0.3883	0.472471	0.103847	-0.152135	-1.21634	-0.974869	-1.22304	-0.538464	0.613167	0.561669	-0.637618	-0.699269	-0.619441	-0.167305	-0.202296
O75787	0.0448076	0.200095	-0.049071	0.00886872	0.108271	-0.0778304	-0.123267	0.046416	0.196065	0.194368	0.362766	0.548723	0.722023	0.873175	0.783765	0.696133	0.547089	0.817585	0.490927	0.414731	1.07213	1.07036	0.622659	0.788453	0.88822	0.874631	0.378348	0.45205	1.06266	1.08495	0.902927	0.85214	0.282141	-0.4968	0.22502	0.364859	0.984393	1.08495	0.917773	1.03879	0.172371	0.126626	-0.120405	-0.58491	1.17998	1.13041	0.780358	-0.692961	1.11613
O75794	-0.0998056	-0.292957	-0.594101	-0.531951	-0.477237	-0.53466	0.108271	0.279726	0.205782	-0.0355882	0.0254519	-0.203119	0.543372	0.783765	0.240824	0.497053	0.708305	0.700981	0.500344	0.430081	0.730518	0.998143	0.483784	0.739592	0.700981	0.820669	0.252077	0.477864	0.569585	0.571561	0.524871	0.554327	-0.0353122	0.12842	0.751261	0.786813	0.227234	0.732097	0.638478	0.75285	0.263784	0.416037	0.185239	0.162905	0.550377	0.773355	0.376472	-0.0756584	0.3343
O75817	-1.26625	-1.80631	-0.671956	-0.989949	-0.631011	-0.501936	-0.941152	-0.556222	-0.263087	-0.623097	-0.182685	-0.450246	-0.498931	-0.642907	-0.634932	-0.57931	-0.609192	-0.315149	-0.0690718	-0.0853818	-0.202296	-0.676689	-0.132747	-0.546576	-0.528058	-0.297155	-0.165064	-0.199922	-0.491847	-0.546576	-0.21816	-0.381576	0.288563	-0.326431	-0.364056	-0.456878	-0.120405	-0.405448	-0.508023	-0.195874	-0.132747	-0.0113117	-0.22051	0.046953	-0.287188	-0.753816	-0.685123	-0.595616	-0.436859
O75821	3.43353	3.52171	3.48973	2.62565	2.68272	2.84724	3.51167	3.52788	3.45176	2.86489	2.8042	2.9414	4.04912	4.12498	3.80929	3.67477	4.12498	3.83399	3.79263	3.98209	4.27101	4.11991	3.84681	3.5537	3.81693	3.35381	3.29766	3.23409	3.96533	3.91592	3.96983	3.76312	3.67306	3.62931	3.56626	3.4011	4.20107	3.76116	3.47299	3.68849	3.21408	3.36537	3.20654	3.69843	3.82968	3.36989	3.64441	3.81114	3.84459
O75822	3.06091	3.26334	2.98448	2.18483	2.16623	2.35833	2.3091	2.7801	2.56261	2.01799	2.03646	1.57934	3.24191	3.22014	3.08674	3.12085	2.98953	2.93331	2.86039	2.89306	3.21549	3.18437	3.03525	2.98216	2.86039	3.12681	2.81843	2.91569	3.20654	3.31209	3.21275	3.2714	2.48998	2.7017	3.12085	3.03258	3.19184	3.20043	3.22154	3.34063	2.94035	2.68236	2.70808	2.60837	3.16627	3.28597	2.61066	2.83705	3.20654
O75828	1.8735	1.83205	1.89478	1.44185	1.34435	1.44536	2.05826	2.0218	2.03594	1.11863	1.13851	1.0868	2.69945	2.43083	1.94717	1.92848	1.89431	1.74256	1.63497	1.4971	2.17698	2.23949	1.79833	1.84244	1.67992	1.56078	1.39282	1.04299	2.07788	2.104	1.21906	1.35065	1.14786	1.07944	1.38761	1.16428	1.0749	1.91178	1.73137	1.89239	1.36705	1.27184	0.923338	0.689781	1.43018	1.42618	1.00789	1.28352	2.10942
O75832	-0.818321	-1.00321	-1.09595	-1.11625	-1.35661	-1.20495	-0.932371	-0.542836	-0.789704	-1.77343	-1.93037	-2.01087	-0.799511	-0.737385	-1.08083	-1.35365	-1.87214	-1.53786	-1.80721	-1.55944	-0.784672	-0.799511	-1.12369	-1.08709	-1.32821	-0.822347	-1.18069	-1.23674	-0.760045	-0.650097	-1.28944	-0.65321	-1.25155	-1.28542	-1.75741	-1.86423	-1.39446	-1.0673	-0.891243	-0.981215	-1.59437	-1.8919	-2.09185	-1.37421	-1.02555	-0.911093	-1.51063	-1.22974	-0.498931
O75844	3.27106	3.25785	2.98293	3.70081	3.44737	3.36513	3.13943	2.62265	2.97916	3.21234	3.00059	3.23888	1.65635	1.6255	1.30645	1.83161	1.81522	1.66316	1.94151	1.63223	1.83286	1.41257	1.524	1.55474	2.01971	2.15328	1.19935	1.17141	1.57366	1.66124	1.57613	1.72647	2.28382	2.5041	1.72761	1.68667	1.95157	1.09234	1.54981	1.76649	2.3452	2.01279	2.25482	2.2746	1.56673	1.85198	1.68113	1.27952	0.802349
O75874	2.51024	2.4024	2.34166	2.19367	1.81295	2.06947	2.27561	2.50817	2.59138	1.94319	2.02712	1.9175	3.92478	3.86138	3.43372	3.32049	2.90529	2.84358	2.51589	2.84656	3.44751	3.38481	3.52181	3.63746	2.92325	3.05651	2.96804	3.07581	3.41542	3.38608	3.1001	2.99808	2.61066	2.71821	2.95731	2.96804	3.31525	3.50988	3.88271	3.7532	2.96121	2.88116	2.76548	2.97203	3.46365	3.57369	3.03525	2.95426	3.73495
O75880	1.58714	1.5924	1.51899	2.17912	2.05937	2.03176	1.75292	1.82944	1.83519	2.1828	2.01557	2.44549	1.12351	1.17423	1.03879	1.3683	1.45145	1.36195	1.47845	1.52523	1.4193	1.39282	0.764964	0.758455	1.35661	1.31163	1.31831	1.41115	1.31962	1.587	1.07036	1.29979	1.39558	1.41673	1.17141	1.20358	1.43487	1.35661	1.50575	1.38632	1.37802	1.47979	1.35409	1.43633	1.43889	1.4913	1.20767	1.17565	1.40201
O75886	-0.465556	-0.477237	-0.423415	-0.499781	-0.406267	-0.499781	-0.577842	-0.631314	-0.708915	-0.741354	-0.877688	-1.16888	-0.418149	-0.788183	-0.65321	-0.819574	-0.337448	-0.508023	-0.58746	-0.876134	-0.904369	-0.381576	-0.656596	-1.08386	-0.90772	-0.87263	-1.22573	-0.87263	-1.08083	-0.819574	-1.14101	-2.23315	-2.34932	-0.869748	-0.645201	-0.866863	-1.02555	-0.673353	-1.19923	-1.6652	-0.911093	-0.574395	-1.46239	-1.86423	-0.87263	-1.08386	-0.962149	-0.911093	-0.576764
O75891	1.15049	1.39158	1.13595	1.96323	1.92575	1.82551	1.00238	0.893271	0.734324	1.83329	2.00674	1.71201	0.547089	0.389913	0.345099	0.410659	0.338515	0.498823	0.814279	0.949807	0.511779	0.403569	-1.08083	0.465388	0.921727	0.522969	0.755544	0.58255	0.246745	-0.137102	0.76821	0.71649	0.944849	0.975253	-1.315	-0.830317	0.426365	0.232782	-0.0835215	0.372169	0.669205	0.606244	0.884338	0.930256	0.653431	0.444839	0.522969	0.706417	-0.017059
O75909	1.17107	1.21873	1.12719	1.40567	1.26722	1.12719	1.14416	0.998534	0.950087	1.21334	1.30622	1.22773	0.124728	0.253969	0.727211	0.534271	0.405245	0.860883	0.879663	1.07357	0.126626	0.912498	0.819051	0.591137	1.02367	0.907441	1.20213	1.16871	0.284129	0.426365	0.554327	0.834042	1.35828	1.06266	0.879663	0.528564	0.569585	0.857648	0.585875	0.736022	1.13197	1.17024	1.15226	1.17277	0.811154	0.976671	0.8224	0.326818	0.691174
O75915	5.11277	5.30884	4.90992	5.76504	5.56018	5.72795	4.86106	4.22427	4.3433	5.45543	4.7965	5.01842	3.67306	3.73275	3.58513	3.69474	3.63911	3.46688	3.90514	3.98643	3.20654	3.24488	3.83399	3.81114	4.13035	4.08204	3.83609	3.85645	3.68849	3.89388	3.86516	3.7971	3.94964	3.78403	3.33537	3.47658	3.53738	3.00679	2.98359	3.08972	3.99827	3.94513	4.19263	4.01025	3.60139	3.47155	4.56137	4.28811	3.24347
O75934	1.90403	1.91333	1.90767	2.07961	1.94202	1.91225	1.95703	1.51145	1.71315	1.97204	1.98587	2.04053	1.7831	1.79719	1.64331	1.74363	1.73241	1.77697	2.01731	1.91178	1.71339	1.97975	1.48218	1.64442	1.63963	1.69516	2.01279	1.57877	1.54981	1.57366	1.40429	1.50831	2.08675	2.18059	1.89431	1.89239	1.7037	1.90462	1.86263	1.59468	1.98116	2.09581	1.966	2.08452	1.57015	1.76527	1.65892	1.82514	1.38226
O75935	2.99333	2.94532	2.93832	2.55986	2.63799	2.61885	3.10604	2.60661	2.91026	2.26401	2.31642	2.50692	3.16291	3.14266	3.13656	3.10784	3.1001	3.07161	2.76417	2.85313	3.07975	3.13144	3.25643	3.22014	3.01728	3.22014	2.81446	2.93767	3.31525	3.20654	3.00385	2.96256	2.61289	2.62656	3.08822	3.17702	3.10949	3.147	3.22433	3.25827	2.71699	2.71434	2.86569	2.85447	3.11393	3.25827	3.2307	3.12681	3.34063
O75936	-0.10695	0.0189447	-0.114153	-0.526649	-0.539727	-0.542551	-0.694601	-0.125263	0.236452	-1.10607	-1.09902	-0.0568868	0.188857	0.463248	0.348704	-0.0835215	0.372169	0.340322	-0.328595	-0.0353122	0.751261	0.391787	0.213551	0.489242	-0.106481	0.240824	0.0816935	0.520962	-0.184614	-0.301778	0.435537	0.691174	-0.256924	0.0523796	0.450143	-0.175571	0.397761	0.910567	0.439399	0.746499	-1.01974	-0.278208	-0.165064	-0.319271	0.0284763	0.476212	-0.0853818	-0.0153441	0.820669
O75937	2.60044	2.64961	2.74797	2.93268	2.81776	2.99752	2.8069	2.65146	3.23725	2.82181	2.88978	3.04192	3.10164	2.95174	2.93897	3.19341	3.08822	3.33685	3.20043	3.00248	3.07837	2.97203	3.06731	2.95581	3.16964	3.17285	2.90802	2.93206	2.7629	2.8239	2.8558	3.05371	3.11688	3.08822	2.76832	3.01545	2.85313	3.01117	2.50521	2.9143	3.14266	3.09531	2.28142	2.78905	2.69053	2.80099	3.16964	2.95174	2.91796
O75940	0.543783	0.248431	0.741942	0.959305	0.683691	0.719141	-0.133199	0.37815	0.391603	0.0500684	-0.1396	0.384336	0.194366	0.272092	0.340322	0.228836	0.524871	0.32865	0.543372	0.257898	0.474366	0.40161	0.0934896	0.301962	0.395984	0.276198	0.191011	0.292557	0.0816935	-0.0583326	0.507562	0.0523796	0.956781	0.584212	0.346598	0.368291	0.248372	0.397761	0.267631	0.101498	0.162905	0.178381	0.483784	0.35629	0.0934896	0.368291	0.153252	0.0698761	0.348704
O75947	3.88813	3.86766	3.82123	4.50202	4.47787	4.68663	4.18519	4.11342	4.21895	4.80467	4.68307	4.79259	2.55471	2.11451	2.02646	2.40357	2.64456	2.6782	2.86294	2.82525	2.39804	2.64588	1.98226	2.15726	2.41657	2.20293	2.55721	2.74216	2.27321	2.3672	2.97331	2.86294	3.41924	3.27792	2.36826	2.63876	2.91191	2.70808	2.16535	2.38536	2.82662	2.86039	3.88271	3.93112	3.51739	3.22276	2.57673	2.71575	2.42816
O75955	3.14928	3.01207	3.39081	3.68122	3.84496	3.7413	3.34409	3.04459	3.37353	3.74944	3.95446	3.67933	2.78297	2.92633	2.75911	2.78527	2.93476	2.97614	2.90802	2.88479	2.73956	2.69686	3.00804	3.02717	3.0188	3.23887	2.93206	2.72988	2.68778	2.64117	3.08972	2.42704	2.7363	3.20043	2.92912	2.73747	2.49943	2.88347	2.67447	2.68098	3.26371	3.38136	3.349	3.11107	2.96948	2.85313	2.98953	2.92186	2.66385
O75962	0.740211	0.760808	0.667734	0.545617	0.60673	0.500672	1.00572	1.0449	0.82795	0.881877	1.10223	0.856226	1.7087	1.93569	1.37938	1.47695	1.88043	1.81623	1.71339	1.92319	2.09677	2.03224	1.61161	1.56444	1.94036	2.02888	1.64923	1.76764	1.61546	1.69516	1.52997	1.52029	1.59721	1.45145	1.66922	1.44541	1.28065	1.86844	1.587	1.58214	1.89239	1.91178	1.76527	1.83286	1.78506	1.75487	1.9211	1.76764	2.11041
O75964	2.59093	2.72517	2.62684	3.21512	3.30678	3.18532	2.75334	2.77576	2.66736	3.24933	3.10266	3.26528	0.598887	0.364859	0.288563	1.41115	1.66584	1.55474	1.96272	1.89682	1.53364	0.862601	1.48879	1.41673	1.15675	0.994934	1.55129	1.86733	1.54599	1.5157	1.56558	1.80278	2.19391	1.86363	1.52281	1.68543	1.90462	1.59371	1.0749	0.923338	1.87651	1.60654	2.59072	2.57548	1.93063	1.58214	1.78407	1.88223	0.433644
O75976	2.57228	2.49952	2.37911	2.51811	2.60733	2.30234	2.64141	2.79514	2.4627	2.65941	2.62944	2.74038	1.47695	1.58093	1.69963	1.93807	1.69516	1.71962	1.78826	1.53866	1.90578	1.57251	1.62049	1.7369	1.46552	1.65892	1.87651	2.0565	1.45778	1.62771	1.78407	1.5681	2.08903	2.12717	1.65635	1.74477	1.67261	1.72533	1.68239	1.68113	1.78407	1.77345	1.66009	2.03455	1.39695	1.36985	1.72982	1.79833	1.59371
O76003	2.52662	2.407	2.58098	1.53628	1.57025	1.65783	2.7342	2.64067	2.56614	1.34435	0.974694	1.57441	3.73495	3.70408	3.02336	3.1872	3.21121	3.12811	2.91569	2.85929	3.75142	3.61734	3.02018	3.09261	3.12519	3.15818	3.24347	2.44498	3.2516	3.22154	3.06141	3.1525	2.53243	2.12485	2.86698	2.94462	3.46172	3.54597	3.14395	3.21408	3.03693	2.98801	2.19459	3.48494	2.96677	3.12974	3.06141	2.94165	3.51175
O76021	3.34032	3.26954	3.14354	4.13363	4.14172	3.92926	3.80326	3.81755	3.77654	4.17995	3.93151	4.23522	3.10949	3.36537	3.33065	3.30905	3.42438	3.33375	3.94784	3.87593	3.00679	3.64296	2.89306	2.46813	3.43691	3.44751	3.53313	3.49983	3.1872	3.28752	3.58134	3.55559	3.98418	4.13279	3.84459	3.84681	3.44965	3.51535	3.31357	2.94599	3.78816	3.83609	3.81888	3.89211	3.51338	3.51535	3.24069	2.91191	3.19765
O76024	1.51899	1.40419	1.29391	1.63019	1.61943	1.25031	1.23909	1.01366	1.09425	1.53003	1.41802	1.69364	0.869221	0.799289	1.18533	0.743077	0.64	0.713538	0.554327	0.602522	1.04142	0.860883	0.829438	0.609562	0.890013	0.734158	0.876296	0.919599	0.806033	1.01182	0.804126	0.972615	0.659944	0.739592	0.667062	0.604459	0.934831	0.865815	0.630387	0.686501	0.688046	0.532505	0.910567	0.890013	0.725253	0.691174	1.0527	0.824443	0.658377
O76031	1.60793	1.42212	1.65292	2.21131	1.99793	2.04555	1.95106	1.94619	1.87046	2.12121	2.39478	2.20971	0.64	0.686501	0.615112	0.905914	1.0527	0.930256	1.5017	1.31962	0.910567	0.857648	0.608042	1.07036	0.946211	0.773355	1.11613	0.764964	0.573376	0.756986	1.06574	0.615112	1.17141	1.5858	1.03696	1.16572	1.00313	0.98578	0.714972	0.654891	1.58962	1.64923	1.40579	1.44321	1.11613	1.06434	0.713538	0.835559	0.443348
O76041	1.28043	1.65064	1.41802	0.10372	0.240881	0.59377	0.647143	0.366328	0.406983	0.27816	0.507967	0.575309	2.38659	2.34176	2.0552	2.13785	1.98116	1.7087	1.83534	1.82955	2.13785	2.14242	2.05759	1.60905	2.09333	2.00614	1.62163	1.36705	2.03587	2.0552	2.02995	2.03587	1.62771	1.41811	2.03455	2.05981	2.15977	2.11451	1.96804	2.30559	1.35828	1.43754	1.49951	1.48466	1.95856	2.06405	1.73241	1.71226	2.0252
O76071	0.398035	0.410927	0.515891	-0.0173066	0.0697106	0.0368591	-0.218726	0.451923	0.694588	0.198223	0.223171	0.207624	0.88822	1.02507	0.817585	0.727211	0.681272	0.617118	-0.0332924	0.751261	1.0322	0.952555	0.453852	0.86758	0.428338	0.709903	0.648562	0.547089	0.681272	0.829438	0.949807	0.86758	0.463248	0.313272	0.477864	0.407156	0.799289	0.927661	0.90898	0.593344	0.566619	0.708305	0.589235	0.494584	1.02367	0.686501	0.723797	0.653431	1.12203
O76094	2.18373	2.26741	1.91225	1.60441	1.47241	1.51574	1.98049	1.94256	1.96035	1.49841	1.35644	1.63327	2.83048	2.83828	2.59299	2.72845	2.61066	2.64352	2.31888	2.5384	2.77621	2.85313	2.62909	2.71699	2.5287	2.60359	2.45756	2.47683	2.75911	2.70953	2.79553	2.75408	2.41522	2.3817	2.65545	2.7312	2.92772	2.95731	2.74216	2.72731	2.15832	2.25155	2.43447	2.41787	2.89306	2.88116	2.45527	2.5275	2.7017
O76095	-0.499781	-0.391465	-0.537063	0.19248	-0.0292308	-0.223587	-0.398547	-0.561834	-0.689316	0.0858473	-0.0292308	-0.180738	-3.04183	-2.39527	-2.66614	-2.37313	-2.55983	-2.76539	-2.74465	-2.63057	-2.64593	-2.59116	-2.3599	-2.49317	-2.24389	-2.29561	-2.33619	-2.29561	-2.54102	-2.11825	-2.33619	-1.83598	-1.63947	-1.91474	-2.96037	-2.2043	-2.00418	-2.49317	-2.04871	-2.33619	-2.46217	-3.36051	-2.42067	-2.3599	-2.60998	-2.57658	-2.11825	-2.47541	-2.46217
O94760	1.82336	1.89378	1.83916	1.75741	1.6648	1.73517	2.07855	2.00506	2.0323	1.76801	1.53504	1.68415	2.77621	2.80783	1.80993	1.64676	2.05048	1.97852	1.70989	1.66221	2.2793	2.25382	1.99736	2.04708	1.90578	1.85198	1.98984	2.12607	2.53739	2.63876	2.09581	2.19698	1.30909	1.54599	1.33165	1.40974	1.84244	1.85426	1.65046	1.54741	1.77231	1.79833	1.43136	1.51188	1.72856	1.83534	2.38659	2.34291	2.82662
O94766	1.05472	1.24067	0.708853	1.67896	1.64461	1.15942	1.17381	0.0517984	0.615154	1.27793	1.47843	1.4705	0.0349135	-0.0583326	-0.395478	-0.422632	-0.0853818	0.120273	0.00221261	-0.388216	-0.0626892	0.108382	-0.664982	-0.673353	-0.301778	-0.0690718	-0.299282	-0.548918	-1.1846	-0.90772	-0.656596	-0.50113	-0.523114	-0.494162	-1.10724	-1.22974	-1.62915	-0.474149	-0.297155	-0.658936	-0.130648	-0.202296	-0.316992	-0.204428	-0.0488218	-0.376898	-0.510129	-0.624345	-0.326431
O94776	2.58098	2.59213	2.63903	2.86094	2.76333	2.73891	2.80837	2.67637	2.71524	2.70212	2.64486	2.68319	2.39232	2.55114	2.41428	2.51372	2.54435	2.29422	2.51014	2.56203	2.49826	2.38896	1.98984	2.27193	2.46096	2.40597	2.22836	2.18634	2.13996	2.03796	2.29913	2.14361	2.53501	2.40597	2.2503	2.2758	2.58199	2.50173	2.30675	2.30453	2.37604	2.28884	2.27842	2.51589	2.33926	2.45401	2.08675	2.38785	2.16535
O94804	0.372413	0.591712	0.630957	-0.0253308	0.183358	0.313414	0.3786	-2.08264	-1.37719	0.246801	0.403794	0.0588666	0.584212	0.684814	0.00670692	-0.137102	0.0134166	0.135066	-0.184614	-0.213852	-0.0190257	0.606244	-0.627062	0.198216	0.663447	0.699224	-0.124512	-0.267073	-0.50113	-0.130648	0.501994	0.116109	-0.420231	-0.415156	-0.571404	-0.512423	-0.43191	0.15904	-0.132747	0.19248	-0.0690718	-0.319271	-0.326431	-0.576764	0.0898282	0.00221261	0.0571919	-0.173263	0.566619
O94826	3.03471	3.27106	3.35015	3.74944	3.59791	3.65241	3.10109	2.9205	2.76913	3.57727	3.5873	3.3782	1.81248	1.77582	2.11352	2.08675	2.29674	2.20028	2.42816	2.43994	2.1918	2.09677	2.28884	2.59195	2.79181	2.51121	2.7017	2.72233	2.5287	2.6795	2.84532	2.46698	2.46222	2.62103	2.81733	2.85078	2.46222	2.02995	2.54865	2.28884	2.42017	2.46925	2.99977	2.61645	2.49592	2.2468	1.85426	2.60118	2.1389
O94832	1.16096	1.33682	1.22005	1.87233	2.07748	1.5749	0.897076	1.16346	1.36382	1.70897	1.31144	1.4941	3.87345	3.91801	3.6811	3.47658	3.82722	3.80744	3.81496	3.68667	2.87967	3.10784	4.09622	4.20905	4.00045	3.87851	3.9913	4.0469	4.32762	4.2906	3.27792	3.1872	2.7488	3.06141	4.16195	4.02426	2.47166	2.44247	4.4228	4.47915	3.81888	3.69843	4.61282	4.33592	4.73044	4.62287	4.49148	4.4625	4.6883
O94842	-0.585999	-0.893007	-0.794654	-0.32483	-0.319894	-0.331665	-0.993632	-0.285793	-0.623347	-0.526649	-0.613081	-0.463378	-0.182138	-0.206448	-0.0853818	-0.308223	-0.14988	-0.197833	0.0676774	0.280035	0.0328527	-0.017059	-0.160816	-0.58491	0.0934896	0.0737775	0.206159	0.232782	-0.0488218	-0.046192	-0.208724	-0.0440738	0.476212	0.14921	-0.0994419	-0.202296	-0.195874	-0.282477	-0.405448	-0.292242	-0.0505469	0.0972449	-0.0775522	0.437161	-0.0289696	-0.0690718	0.0174062	0.331929	-0.0250642
O94851	1.00412	1.25813	1.00238	1.32471	1.27674	1.27156	1.27926	0.481823	0.515422	1.3736	1.4668	0.847195	0.941704	0.85214	1.1871	1.29821	0.974029	0.85214	1.22315	1.50061	0.773355	0.92636	1.14034	1.10864	1.48218	1.338	1.2394	0.996291	0.419593	0.507562	0.987278	1.11613	1.25719	1.25206	0.665157	0.944849	0.739592	0.587738	0.923338	0.820669	0.886237	0.998143	0.933499	0.912498	0.886237	0.732097	1.21906	1.14786	0.74479
O94855	3.26954	3.25296	3.25116	2.23242	2.22408	2.27917	2.77255	2.80738	2.39625	1.79755	2.13963	1.75923	3.5684	3.56275	2.97614	3.20812	2.99537	2.7408	2.78418	3.09696	3.52181	3.48675	3.39963	3.38313	3.19056	3.25337	2.78178	2.76034	3.47658	3.39963	3.71344	3.69266	3.1568	2.87258	3.05651	3.04346	3.48494	3.6191	3.13656	3.41384	2.61066	2.61066	2.41787	2.78527	3.14831	3.36663	3.10164	3.05371	3.27297
O94874	3.96815	3.90976	4.08539	4.01088	3.85446	4.0083	4.00599	3.14388	3.64497	3.95864	3.92926	3.59397	3.37339	3.42438	3.51739	3.50189	3.59153	3.5537	3.64296	3.69036	3.55559	3.5684	3.4948	3.13393	3.78624	3.5832	3.8715	3.75527	3.56449	3.42995	3.57369	3.74715	3.86934	3.88047	3.66162	3.64681	3.38608	3.45802	3.7231	3.63555	3.87851	3.79461	3.66575	3.82968	3.62931	3.68849	3.69652	3.67874	3.56091
O94875	0.153201	0.221299	0.242767	0.263874	0.346806	0.439704	0.259891	0.218656	0.207624	0.206174	0.539879	0.242368	0.676283	0.820669	2.66781	2.6242	2.52651	2.82909	1.62315	1.95533	0.734158	0.734158	3.84072	4.00045	2.63286	2.5041	3.13144	3.33685	2.07227	2.18059	2.86427	2.88116	2.86994	3.34063	2.11258	2.12053	0.39986	0.845235	3.54597	3.52756	0.619238	0.857648	3.01417	3.11393	1.41673	1.3421	2.56091	2.5655	1.5884
O94880	-1.4751	-1.54505	-1.4956	-0.889719	-1.27586	-0.859075	-1.28825	-1.59888	-1.31389	-1.0489	-1.61346	-1.65938	-1.9963	-1.46694	-1.76355	-1.8848	-2.22462	-2.09185	-1.66013	-1.83062	-2.29561	-3.46913	-2.32153	-2.72187	-2.96037	-1.74121	-2.37313	-2.86055	-1.8506	-2.08354	-1.76355	-1.94065	-1.67517	-1.70258	-1.81381	-4.73485	-1.68574	-1.75741	-1.61433	-1.60472	-1.70832	-1.66013	-2.10902	-1.81971	-2.96037	-1.97147	-6.05217	-2.40909	-4.98021
O94885	-1.4419	-1.34341	-1.32223	-0.993632	-0.877688	-1.32685	-1.4751	-1.09306	-1.23911	-1.26625	-1.07957	-0.738983	-1.29371	-1.02266	-1.67015	-1.29371	-2.03465	-2.0191	-1.67517	-1.66013	-1.84349	-1.51063	-1.5647	-1.25571	-1.54144	-1.75114	-1.76355	-1.25155	-1.05335	-1.12019	-1.43322	-0.687709	-1.80721	-1.21244	-1.78118	-2.17722	-1.73557	-1.34037	-1.54609	-1.58985	-1.76909	-1.90734	-1.81381	-1.55944	-1.15572	-1.30079	-1.48638	-0.920952	-1.28146
O94888	0.309593	0.28638	0.450458	0.0211348	-0.212114	0.159003	0.101382	0.439234	0.453733	-0.157144	-0.0950651	-0.161469	0.556212	0.760142	0.467255	0.0879063	0.654891	0.433644	0.522969	0.51935	0.0717875	0.625454	0.330289	0.587738	0.799289	0.457261	0.643178	0.709903	-0.186844	0.118357	0.200086	0.280035	0.513488	0.836935	0.648562	0.75285	0.530414	0.623973	0.539461	0.530414	0.564813	0.778631	0.382696	0.386675	0.435537	0.376472	0.585875	0.503709	0.723797
O94901	1.31808	1.27674	0.925617	1.53257	1.49953	1.48217	1.11863	0.0988769	0.374068	1.14584	1.10682	1.0981	-2.25362	-2.98962	-1.8848	-1.87812	-1.96405	-1.75741	-1.30079	-1.09409	-2.07388	-2.39527	-1.57935	-1.90734	-1.78118	-2.08354	-1.1846	-0.656596	-1.25571	-0.90091	-1.44315	-1.22974	-0.710104	-0.842582	-1.05335	-0.917201	-0.799511	-1.67015	-1.76909	-2.15653	-1.07741	-1.51063	-1.1173	-0.81336	-1.42497	-1.86423	-0.751206	-1.39893	-1.70832
O94903	1.33786	0.751855	1.18366	0.550823	1.2032	1.47102	1.31941	1.17475	0.840518	1.66942	1.8827	0.67232	0.424301	0.209812	0.194366	1.29163	0.256122	0.116109	-0.122981	-0.269073	0.26188	0.124728	0.412579	1.13197	0.881173	-0.358889	-0.297155	-0.132747	0.39986	0.764964	1.34451	1.48879	1.02933	-0.267073	-0.592954	-0.426772	0.298212	0.313272	0.340322	0.501994	-0.195874	-0.366947	-0.177871	0.397761	0.174194	0.346598	-0.436859	-0.505956	0.366513
O94905	3.70235	3.70585	3.66749	4.28908	4.2802	4.08806	3.7865	3.84137	3.93595	4.4679	4.29905	4.25785	4.03247	3.81693	3.48675	3.06596	3.89211	4.01272	3.73495	3.81313	4.07427	3.91592	4.18997	4.0515	4.01508	4.06519	4.3092	4.39557	4.02426	4.12498	3.38781	3.368	3.56091	3.76975	3.6829	3.49983	3.95205	3.20954	3.25643	3.50777	4.16933	4.07202	4.07929	3.97224	4.29797	4.19563	4.21752	4.30641	4.30362
O94906	3.08917	3.17667	3.15492	2.94668	2.92254	2.95097	3.2872	3.24643	3.26692	3.01207	2.88034	2.82624	3.01275	3.09531	3.01417	3.00385	3.03833	2.91934	3.11966	3.21408	3.14395	3.01545	3.02455	3.12681	3.01275	2.87131	3.06884	2.92633	2.90257	2.91934	3.16793	3.14831	3.19887	3.22581	2.92081	2.96256	3.04208	3.01275	2.95999	2.90141	2.44498	2.93634	2.96547	3.02597	2.85929	3.03693	2.96804	2.89848	2.79422
O94915	2.28959	2.44875	0.610068	1.73934	0.798223	1.82447	2.41171	2.37753	2.47484	2.09881	2.16505	2.07584	2.46222	1.80496	2.12255	2.3717	2.85929	2.30026	2.57548	1.60537	2.05416	2.71575	3.07449	3.147	2.9585	2.99258	2.32269	2.43872	2.78656	3.0188	3.19765	3.20812	2.78905	2.40357	2.08801	2.29788	2.16768	2.14108	2.76548	2.60942	2.32269	1.86943	2.20635	2.19912	2.04151	2.35489	2.72731	2.49476	3.04346
O94919	2.10368	2.03062	2.2281	2.83249	2.79092	2.62014	2.09759	1.94035	2.05058	2.93832	2.74522	3.02316	2.2527	2.26536	2.19391	1.67614	2.56315	2.51481	2.6279	2.25928	2.26423	2.53125	2.6318	2.47834	2.46925	2.50756	1.98226	2.03224	2.2707	2.1918	2.15104	2.20394	2.43649	2.22083	1.91395	1.85613	1.98984	1.97488	1.79162	2.04957	2.4519	2.41787	2.14794	1.96035	2.17943	1.97157	1.82164	1.90357	2.06988
O94925	4.63111	4.67954	4.4837	5.2785	5.25875	5.14756	4.20473	4.40067	4.51499	5.26864	5.25875	5.35241	4.10217	4.11991	4.22046	4.48556	4.26562	3.91801	4.67006	4.57839	4.42583	4.41324	4.19263	4.03247	4.38329	4.3125	4.88555	4.70076	3.9913	4.16646	4.3709	4.23101	4.84635	4.94252	4.60208	4.63967	4.03478	4.23971	3.76535	4.21179	5.33372	5.26022	4.81437	4.95458	4.35021	4.49787	4.38912	4.34468	3.85405
O94929	-0.416187	-0.398547	-0.504277	-0.470632	-0.641468	-0.960886	-0.377738	-0.450246	-0.778792	-0.877688	-0.497621	-1.41546	-0.0353122	0.228836	-0.162595	-0.264649	-0.927808	-0.808203	0.198216	-0.097184	-0.3424	0.0309344	-1.20593	-0.984349	-0.0250642	-0.779914	0.259801	0.0994083	-0.731504	-0.273679	-1.01089	-1.03589	-1.52411	-1.38563	-0.842582	-0.525709	-0.358889	0.0284763	-0.397734	-0.576764	-0.167305	-0.106481	0.198216	0.0388402	0.489242	-0.0153441	-0.0113117	-0.00422281	0.207973
O94955	-2.74341	-2.85936	-2.90302	-2.9591	-1.3932	-5.18681	-2.22371	-1.36944	-1.36124	-1.93937	-1.37699	-1.56807	-6.62911	-5.56668	-6.62911	-6.05217	-3.24678	-3.94439	-4.32826	-3.8668	-2.9309	-5.56668	-4.73485	-6.62911	-5.56668	-6.62911	-5.56668	-5.18784	-4.32826	-4.73485	-6.05217	-4.73485	-5.56668	-3.52477	-4.00941	-3.2788	-3.20773	-6.05217	-6.62911	-5.56668	-4.22476	-2.23315	-3.57965	-3.17505	-6.62911	-5.56668	-4.00941	-4.22476	-6.62911
O94973	3.49301	3.4965	3.48664	3.92926	3.88089	4.00366	3.67489	3.91221	3.76378	4.02031	4.05204	3.98068	3.40634	3.43505	3.9351	4.01975	4.01272	3.73275	4.02426	3.90257	3.64441	3.78172	3.88773	4.01272	3.85188	3.82722	4.07202	4.16409	3.93112	3.79461	3.88773	3.61313	3.89388	3.79461	4.04912	4.06054	3.57199	3.72492	3.91358	3.82324	4.06279	4.03478	4.17904	4.41324	3.98882	3.83212	4.01025	4.07693	3.89795
O94979	4.07504	4.09088	4.03309	2.52885	2.47553	2.59916	3.8389	3.91009	3.98507	2.516	2.49382	2.52212	4.9826	5.00719	4.68465	4.69645	4.50054	4.48556	4.1407	4.18695	4.85075	4.71786	4.65924	4.63967	4.56758	4.45382	3.98209	3.95399	4.77514	4.70346	4.85075	4.75609	4.0469	4.02924	4.39273	4.37351	4.90293	4.88128	4.6812	4.70712	4.12263	4.07693	3.95817	3.94299	4.62287	4.67402	4.60208	4.50691	4.70346
O94992	0.538139	0.534622	0.811741	1.11392	0.916954	1.36566	0.922535	0.780559	0.850639	1.27277	1.22554	1.01803	1.2394	1.2394	1.02933	0.881173	0.988728	1.12203	1.13197	1.33563	1.03879	1.18271	0.873175	0.461186	0.992023	0.99971	0.791985	1.11759	0.672215	0.870463	0.313272	0.410659	1.10388	1.13505	1.10388	1.05991	0.9012	1.2425	0.996291	0.987278	1.48218	1.33041	0.812556	1.33327	1.26422	1.34576	0.737895	0.3343	1.24546
O95059	-0.511029	-0.561525	-0.10695	0.128349	0.0675506	0.282254	-0.727615	-0.482646	-0.214711	0.0171895	0.0634424	0.358306	-0.699269	-0.679139	-0.878932	-0.645201	-0.955902	-1.41232	-0.551413	-0.199922	-0.664982	-0.788183	-0.543973	-0.592954	-0.726386	-0.81336	-0.627062	-1.26994	-0.312847	-0.933665	-0.358889	-0.670734	-0.326431	0.140422	-0.35625	-1.10397	-1.08083	-0.881412	-0.788183	-1.22974	-0.884445	-0.315149	-0.189254	-0.0231028	-0.422632	-0.451555	-0.634932	-0.634932	-0.77703
O95070	2.77815	2.80277	2.71735	3.17792	3.30028	3.11197	2.5053	2.30057	2.24477	2.85248	2.76601	2.8115	1.67154	1.59721	1.99432	2.14794	1.83161	1.79627	1.96927	1.96374	1.77917	1.74256	1.45778	1.61414	1.79272	1.79627	1.94831	2.00614	1.66692	1.5436	2.30811	2.28618	2.07336	2.54576	1.97604	1.86943	2.00614	1.61546	1.61927	1.72306	1.94036	1.92223	2.24454	2.2295	1.61414	1.69516	1.8498	1.96503	1.66316
O95071	3.27907	3.35519	3.31179	3.3811	3.70081	3.40253	3.41525	3.31534	3.2583	3.47966	3.36645	3.64722	2.55605	2.72845	2.60118	2.88116	2.96121	2.91796	3.11107	3.01728	2.88347	2.72731	2.55605	2.80632	2.70808	3.02979	3.07449	3.12811	2.53629	2.67685	2.94165	2.85686	3.4011	3.61139	2.99394	2.93476	2.64117	2.51589	2.63777	2.59424	2.99091	3.06884	3.30563	3.19887	2.79041	2.88479	3.07837	2.99537	2.53501
O95084	0.59377	0.777424	0.562027	0.36504	0.191008	0.134982	0.487637	0.483691	0.487182	0.276296	0.307459	0.146584	0.554327	0.196485	-0.459557	-0.0505469	0.0431302	0.0613468	0.428338	0.0485359	-0.554592	-0.664982	-0.642907	-0.0440738	0.446411	0.530414	-0.0541075	-0.243132	-0.57931	-0.685123	1.12492	1.08632	1.23395	1.10864	-1.98039	-1.56877	-0.717884	-0.371842	-0.629784	-0.379486	0.250017	-0.14988	-0.760045	-1.05335	-0.284778	-0.312847	-1.14101	-0.656596	-0.494162
O95104	1.38748	1.36968	1.25962	1.33019	1.33786	1.49447	1.29277	1.4105	1.32695	0.94719	0.792656	1.05736	0.236768	0.507562	0.215462	0.74791	0.64179	0.958316	1.113	1.01182	0.938121	0.561669	-0.130648	0.463248	0.554327	0.341795	1.1208	0.917773	0.654891	0.720246	0.444839	0.500344	0.437161	1.21638	0.253969	0.807776	0.591137	0.564813	-0.141142	-0.273679	0.824443	0.760142	0.843564	0.795369	0.520962	0.298212	-0.165064	0.106231	0.151174
O95139	2.67477	1.72214	1.57885	2.90987	3.08497	3.16913	2.68411	2.21873	2.74564	2.55007	0.922535	2.1343	1.02367	1.24416	0.916142	1.14293	0.276198	1.163	0.766566	0.552302	1.2353	1.21906	1.42071	1.00487	1.02933	0.76821	1.10137	0.686501	1.47577	1.18403	0.919599	1.14034	1.16871	0.898018	0.12842	0.600743	1.14635	1.18136	0.881173	0.650153	0.593344	0.814279	1.019	0.692759	1.23268	1.39172	0.0309344	1.36326	0.617118
O95140	1.92575	1.90641	1.33682	1.99793	1.8827	1.85872	1.91685	1.91278	1.98765	2.03751	2.20923	2.09475	2.26952	2.09215	1.98116	1.90243	1.73908	1.8457	1.20767	1.338	1.88131	1.85198	1.92524	1.84787	1.70095	1.75161	1.59962	1.61161	1.88806	1.91628	1.76297	1.69516	1.57877	1.48102	1.69963	1.80152	1.75487	2.0552	1.74363	1.80152	1.38075	1.3421	1.26142	1.38632	1.85825	1.966	1.99736	0.978142	2.25811
O95155	1.23909	1.55961	1.394	1.89179	1.94667	1.76801	1.29951	1.4051	1.59043	1.90403	2.06267	2.16107	0.180837	-0.728888	-0.042026	0.218995	0.0370634	-0.0153441	-0.0775522	-0.650097	-1.74627	-0.869748	0.282141	0.0548644	0.108382	-0.369385	0.221265	0.15904	0.0879063	0.340322	-0.101531	-0.00217223	0.15904	-0.0135071	0.0113	0.0737775	0.276198	0.412579	-0.469692	0.0756696	0.132721	-0.191647	0.676283	0.927661	0.746499	0.517416	0.213551	0.0213673	0.140422
O95159	2.37598	2.48817	2.35697	2.73164	2.61885	2.42479	2.42118	2.54119	2.45923	2.73164	2.68554	3.04329	2.27193	2.37062	2.51372	2.49723	2.55471	2.53125	2.69171	2.68098	2.2707	2.58199	2.25928	2.40482	2.57934	2.6242	2.41299	2.53739	2.0587	2.15104	2.62212	2.47166	2.93331	2.7326	1.92319	1.98116	2.41657	2.37402	2.20153	2.24779	2.7312	2.55229	2.40921	2.34636	2.34417	2.36383	2.41522	2.67447	2.44374
O95163	-0.708617	-0.504277	-0.874572	-1.56355	-1.54505	-1.16867	-0.856407	-0.722432	-0.678099	-0.983084	-1.21875	-0.764967	0.665157	0.8311	0.138548	0.108382	0.428338	0.345099	0.218995	0.200086	0.465388	0.360434	0.166352	0.32865	0.741285	0.64	0.204209	-0.00851783	0.317443	0.360434	0.228836	0.213551	-0.152135	0.201879	0.187197	0.046953	0.672215	0.871694	0.218995	0.140422	0.200086	0.331929	-0.0289696	-0.282477	0.509548	0.559807	-0.0505469	0.345099	0.563163
O95167	2.0764	2.2579	2.55369	2.75953	2.83107	2.66971	2.22926	2.35883	2.44673	2.73783	2.51263	2.70132	1.58962	1.64799	1.4984	1.55129	1.95654	2.20153	2.06199	2.2295	1.99087	2.18751	2.05048	1.966	1.78167	1.73908	2.36383	2.34058	1.95408	2.05048	2.13996	2.23728	2.48905	2.68372	1.99216	2.09923	1.87187	1.91755	1.66457	1.81729	2.32367	2.35344	2.57426	2.68518	2.21253	2.15104	2.25928	2.33706	1.98984
O95168	2.83883	2.77255	2.68134	3.20917	3.14084	3.22118	3.14512	3.05994	2.92296	3.2077	3.16913	3.03377	1.63223	1.4603	2.11041	2.15104	2.51917	2.37717	2.37717	2.2503	1.89541	2.21372	1.92223	2.03688	1.48466	1.90722	2.37916	2.19293	2.12971	2.09106	2.26536	2.25155	2.78527	2.63555	2.40597	2.51121	2.18751	1.84787	2.21153	2.22836	2.67563	2.5204	2.80099	2.7363	2.46925	2.21057	2.49259	2.28618	2.05282
O95169	1.32337	1.26864	1.02293	1.83698	1.68016	1.83452	1.06084	1.24984	1.26498	1.8007	1.54874	1.6074	0.15904	0.76353	0.162905	0.200086	0.108382	0.162905	0.253969	0.153252	0.625454	-0.0606377	0.609562	-0.097184	0.138548	0.433644	0.397761	0.246745	0.343289	0.448369	-0.00217223	0.188857	-0.464707	0.178381	0.135066	0.416037	0.706417	0.0636222	-0.478654	-0.14988	0.112401	0.172371	0.228836	0.282141	-0.101531	0.426365	0.513488	0.446411	0.0838098
O95182	1.32202	1.30486	1.36046	2.0658	1.95804	2.00233	1.90767	1.7367	1.90457	2.17669	2.1697	2.23756	1.30788	1.55836	1.5216	1.49354	1.55474	1.74933	1.63632	1.59591	1.3421	1.52658	1.40301	1.73807	1.6939	1.60173	1.79272	1.79627	1.5017	1.65892	1.24546	1.64105	1.97604	1.82057	1.44774	1.37522	1.45778	1.50831	1.56673	1.68543	1.64923	1.76649	2.08452	1.94258	1.76527	1.69635	1.33916	1.61414	1.37522
O95183	0.610068	0.586354	0.392082	1.10347	1.03805	0.898814	0.159003	0.56958	0.326573	1.17663	0.808517	1.14529	-0.00422281	-0.0792725	-0.662213	-0.673353	-1.04245	-0.478654	-0.261994	-1.61012	-0.454585	-0.335342	-0.699269	-1.35365	0.0134166	-0.354386	-0.292242	-0.238904	-0.469692	-0.667835	-1.36223	0.144876	-0.171447	-1.55473	0.340322	-0.658936	-1.29759	-0.47222	-0.914354	-1.23326	0.309473	-0.0712654	-1.59437	-1.15572	-0.113785	-0.76324	-0.254904	-0.664982	-0.156737
O95197	2.75566	2.6233	2.7136	3.25962	3.25785	3.02537	2.78955	2.68461	2.92743	3.43161	3.4683	3.48	3.20043	3.11393	3.26002	3.16291	3.02597	2.99258	3.12811	3.11688	2.92772	2.93206	3.00385	3.05503	3.06731	3.24069	3.27938	3.35381	2.91685	2.96547	3.18894	3.21408	3.42995	3.35545	3.34063	3.1568	2.87258	2.90141	2.91191	2.98522	3.40802	3.35224	3.90514	3.84681	3.01275	3.1813	3.26986	3.07581	2.80367
O95202	3.03338	2.91497	2.86489	3.65016	3.5609	3.5058	3.08181	3.07707	3.06126	3.6986	3.67489	3.78878	1.34971	0.990321	1.13197	1.3421	1.11147	1.61032	1.56905	1.66922	1.42071	1.33702	1.11916	1.69963	1.69028	1.34451	1.80384	1.66316	1.08097	1.08238	1.74131	1.63223	1.94831	1.82737	1.1786	1.25719	1.98636	0.982676	1.11759	1.28862	1.71845	1.54239	2.104	1.59962	1.94036	1.91049	1.18136	1.55607	1.30117
O95208	2.14872	2.13963	2.30336	2.33225	2.31642	2.29076	2.28601	1.87913	2.46749	2.31642	2.55369	2.30716	0.530414	1.04936	0.953996	1.04455	1.09627	1.38632	1.3421	1.60778	1.13898	1.33434	1.36437	1.15991	1.49951	1.16572	1.73807	1.55129	1.39282	1.04764	0.92636	1.59962	1.71962	1.92635	1.63963	1.77345	0.8224	0.946211	1.06266	0.71649	1.42221	1.59468	1.31303	1.59854	1.17565	0.756986	1.64561	1.45648	1.47845
O95210	1.34664	1.3167	1.4261	1.59736	1.55616	1.44185	0.441651	0.613206	0.579223	1.13991	1.31941	1.14355	-0.393162	0.106231	0.29076	0.280035	0.470816	0.561669	0.463248	0.487261	0.0952532	-0.137102	0.494584	-0.259876	0.864247	0.500344	0.215462	0.44133	-0.227458	-0.284778	-0.240988	-0.167305	0.250017	0.751261	0.215462	0.0257051	0.500344	0.207973	-0.130648	-0.530787	0.652	0.118357	0.736022	0.814279	0.240824	0.323423	0.627145	0.437161	-0.173263
O95218	2.59559	2.40129	2.73298	2.66188	2.71123	2.85626	2.65687	2.5749	2.69751	2.76747	2.76994	2.70513	2.43872	2.52281	2.51481	2.40921	2.50636	2.47954	2.45865	2.63658	2.52532	1.83534	2.48998	1.7482	2.51014	2.47954	1.74575	1.82514	2.2758	2.03914	1.61414	1.91178	1.79507	2.74757	2.46601	2.42369	2.46096	2.56416	2.63286	2.42929	2.48445	2.47166	2.36282	2.49375	2.45653	2.49127	2.02071	2.44872	2.47954
O95219	0.348874	0.188853	0.0897071	-0.194357	-0.206982	-0.370173	0.0254519	-0.159482	-0.285793	-0.0671633	0.0992854	0.0168244	0.857648	0.946211	1.1144	0.965033	1.04455	0.998143	0.67066	0.463248	0.799289	0.676283	1.03879	1.07944	0.917773	1.06726	0.923338	0.802349	1.00139	1.22859	0.843564	0.910567	0.528564	0.652	1.13041	1.04455	0.914373	0.95109	1.22714	0.835559	0.29076	0.489242	0.654891	0.886237	0.807776	0.688046	0.653431	0.584212	1.12901
O95232	2.60857	2.33696	2.74522	2.85976	2.83883	2.92254	2.98884	2.7993	2.73923	2.50646	2.76333	2.6873	2.41056	2.35099	2.53948	2.41657	2.62306	2.61403	2.80925	2.68236	2.46698	2.65311	2.30924	2.19579	2.52532	2.47834	2.79296	2.62541	2.22083	2.43994	2.29674	2.00075	2.40482	2.21624	2.78527	2.78418	2.42816	2.67447	2.55721	2.45527	2.80632	2.93331	2.58555	2.62103	2.44374	2.04151	2.73382	2.39698	2.34058
O95248	-2.04198	-1.87095	-2.3482	-2.04801	-1.73462	-2.11721	-2.21435	-3.17418	-3.6281	-1.92233	-2.22371	-1.75046	-2.39527	-2.23315	-1.86423	-1.63947	-2.10045	-2.24389	-2.9309	-2.96037	-2.33619	-1.98951	-2.08354	-2.03465	-2.10045	-2.24389	-2.06722	-2.80948	-2.06722	-2.12737	-1.78118	-1.62438	-2.14879	-2.10045	-1.80166	-2.28505	-1.8919	-2.80948	-2.22462	-2.28505	-3.4132	-2.80948	-3.46913	-2.52458	-2.19563	-2.2043	-1.9963	-1.80166	-2.30811
O95260	1.56818	1.44769	1.71599	0.489565	0.552774	0.724313	1.54008	1.61632	1.66292	0.554769	0.59938	0.942043	2.48313	2.52532	2.12053	1.99087	2.20394	2.1389	1.73807	1.84458	2.50309	2.39581	2.20028	2.2527	2.2295	2.23623	1.85301	1.80031	2.39009	2.33514	2.01391	2.16768	1.58326	1.63497	2.12154	2.04708	2.38896	2.37604	2.34291	2.31656	1.70989	1.67154	1.69742	1.72647	2.21848	2.3561	1.79938	1.77697	2.41299
O95292	3.53143	3.4635	3.45607	3.95018	3.95864	3.91853	3.48973	3.10488	3.16127	3.84496	3.78843	4.00869	2.38785	2.37916	2.15421	2.3561	2.11828	2.25695	2.37916	2.37497	2.38035	2.13517	2.11352	1.54981	2.47064	2.37717	1.85426	1.54001	1.93569	1.97375	2.11041	1.87778	2.56416	2.53003	2.10847	2.24454	2.35344	1.79833	1.99087	2.08561	2.55471	2.5275	2.24083	2.54991	2.15832	2.15616	2.43209	2.21624	2.14108
O95295	0.821406	0.918684	1.04692	0.760808	0.909762	1.03805	0.760808	0.986143	0.573372	0.916954	1.0156	0.619276	1.03535	1.07651	1.3683	0.953996	0.869221	0.916142	0.683151	0.580762	0.736022	0.550377	1.04001	1.00139	0.788453	1.09509	0.76821	0.939905	1.19541	1.09091	0.979849	1.01769	0.829438	0.74479	0.974029	0.507562	0.952555	0.996291	1.42618	1.31565	0.692759	0.58255	0.898018	0.764964	1.11147	1.04764	1.1208	1.0879	1.07651
O95297	1.19903	1.45774	1.21873	1.58225	1.26864	1.92048	1.4902	1.24707	1.41604	1.89965	2.1955	1.75803	1.84123	1.77917	1.69742	1.45378	1.68902	1.68439	1.67746	1.85426	1.81248	1.64216	1.74575	1.71845	1.86263	1.77231	1.68786	1.71469	1.79507	1.86474	1.66221	1.83405	0.842027	1.88473	1.80496	2.01391	1.56078	1.89338	1.76764	1.73382	1.77113	1.85301	1.60654	1.83775	1.84123	2.01057	2.0095	1.77462	1.59468
O95298	-0.0544186	0.176165	-0.0759623	0.538139	0.414916	0.325117	0.162865	0.431379	0.166034	0.51969	0.416276	0.606273	0.112401	0.256122	0.352573	0.604459	0.168636	0.174194	0.326818	0.278053	0.238681	0.524871	-0.0153441	-0.195874	0.307301	0.267631	0.330289	0.362511	-0.0153441	-0.0562074	0.0796776	-0.0135071	0.573376	0.648562	0.263784	0.437161	0.0934896	0.520962	0.730518	0.136518	0.140422	0.368291	0.557996	0.446411	0.358569	0.569585	0.140422	0.301962	0.408873
O95299	2.56944	2.51263	2.55736	2.81231	2.85248	2.88693	2.67477	3.00229	2.93176	3.09957	2.98448	3.07962	2.8409	2.80099	2.55969	2.68902	2.80222	2.82525	2.6707	2.86039	2.84212	2.74481	3.18437	2.88116	2.77479	2.91191	2.76417	2.86427	2.84212	2.90529	2.58078	2.7408	3.08409	2.97203	2.93476	2.97614	2.94889	2.63998	2.84532	3.17971	3.06141	2.93767	3.07161	3.11688	3.07581	3.15818	3.12243	2.92081	2.91685
O95302	5.6437	5.65605	5.69739	5.99888	5.93506	5.99888	5.28797	5.43476	5.47553	6.08189	6.08189	6.01601	5.79573	5.78751	6.4013	6.56157	6.23281	6.25538	6.1018	6.1653	5.74378	5.53905	6.4013	6.28822	6.35395	6.24399	6.91625	6.97985	6.30147	6.23281	6.51701	6.56157	6.76854	6.80843	6.54686	6.57755	5.83468	5.82656	6.08331	6.22267	6.24399	6.31397	6.6197	6.82676	6.78789	6.76854	6.52986	6.54686	6.22267
O95319	-0.290547	-0.716393	-0.230311	0.0521951	0.00886872	0.112305	-0.357081	-0.00694268	0.109961	0.549124	0.338682	0.676384	-0.324152	-0.191647	-0.282477	-0.344763	-0.0668118	-0.165064	-0.548918	-0.381576	-1.04245	-0.805381	-0.0814223	-0.0756584	0.386675	0.384523	-1.32821	-1.69051	-0.802835	-0.560428	0.0952532	0.046953	-0.528058	-0.294791	-0.333321	-0.284778	-1.80166	-2.08354	-0.696402	-0.536109	-0.407859	-0.58491	-0.0734668	0.223134	-0.65321	-0.523114	-1.42497	-1.21987	-0.884445
O95336	1.6846	2.04912	2.13151	0.647143	0.261965	0.211467	2.6772	2.6804	2.72185	0.506139	0.437512	1.16927	4.02426	3.86934	3.58923	3.44253	2.86427	3.13393	2.73504	2.80099	3.49134	3.53738	3.63746	3.54079	2.33514	2.86039	2.94318	3.17285	3.76312	3.64853	2.82267	2.95581	2.13184	2.30811	3.05371	3.47976	3.5684	3.4011	3.94513	4.02426	3.09531	3.08674	2.43649	2.58555	3.38939	3.43372	3.32396	3.04208	4.25611
O95340	3.6272	3.12627	3.67489	3.58135	3.78843	3.64689	3.09802	3.44453	3.11234	2.21935	2.30118	2.57874	3.0188	2.86569	2.83961	2.82662	2.31656	2.00279	2.59891	2.59424	3.04624	2.88479	2.50636	2.52401	1.92319	2.12607	2.69412	2.60487	2.86569	2.88778	3.19184	3.07041	2.89683	2.89573	2.29548	2.1389	3.27297	3.1568	2.58078	2.5655	2.35843	2.50057	2.20153	1.89135	2.11258	2.12971	2.82267	2.82909	3.02597
O95347	0.790802	0.804915	1.08326	0.500672	0.507967	0.633003	1.17237	1.08993	1.13094	0.717208	0.538139	0.771801	1.75944	1.79938	1.30237	1.39411	1.84458	1.69855	1.17703	1.55474	1.80993	1.65273	0.9012	1.08632	1.91283	1.84887	0.902927	0.809558	0.905914	1.17141	1.019	0.74791	0.778631	1.05115	1.68239	1.59081	1.81923	1.92756	1.26279	1.0527	1.3421	1.52281	0.354401	1.04936	1.38883	1.40201	1.29664	1.04582	1.30788
O95352	0.0858473	-0.171837	-0.165537	-0.547536	-0.465556	-0.497621	-0.235072	0.201529	0.132211	-0.95777	-0.689024	0.267324	0.541324	0.421853	0.589235	0.564813	-0.0250642	0.0431302	-0.474149	-0.347103	0.183374	0.490927	0.539461	0.386675	-0.186844	-0.0756584	0.0485359	-0.124512	0.534271	0.627145	0.0523796	0.587738	-0.376898	-0.82488	0.319463	0.178381	0.0613468	0.619238	0.39986	0.615112	0.215462	-0.182138	-0.182138	-0.130648	0.480048	0.577394	0.103847	0.509548	0.739592
O95372	-0.327078	-0.260433	-0.335982	-1.08275	-1.15071	-0.967474	0.0933881	0.261538	-0.0380723	-0.529153	-0.444771	-0.847282	0.39986	-0.267073	0.238681	0.0952532	-0.165064	-0.240988	-0.278208	-0.563066	0.386675	-0.0153441	-0.379486	-0.139223	-0.321382	-0.211574	-0.429083	-0.551413	0.267631	0.505778	-0.0562074	-0.312847	-0.740061	-0.839488	-0.405448	-0.597834	-0.405448	0.366513	0.477864	0.552302	-0.256924	-0.097184	-0.58746	-0.945405	0.0213673	0.246745	-0.474149	-0.328595	0.256122
O95373	2.77673	2.41054	2.97272	1.58714	1.95703	1.62183	2.20611	3.07299	2.90635	1.65064	2.09643	1.94943	3.63746	3.84681	3.69843	3.58513	3.6767	3.7022	3.37497	3.27792	3.90025	4.02188	3.48675	3.58923	3.49828	3.67874	3.26986	3.14127	3.83854	3.7022	3.41384	3.40452	2.80632	2.51704	3.46365	3.36204	3.91143	4.00306	3.61528	3.59585	2.96411	3.14972	2.77766	2.79972	3.98209	3.95205	3.276	3.30053	3.9351
O95394	2.11225	2.06267	2.00344	1.66238	1.67174	1.43748	2.28366	2.6181	2.81026	1.83577	1.70498	2.2274	3.36373	3.41198	3.02717	3.06014	2.91934	2.85447	2.86569	2.79972	3.24972	3.42634	2.92912	2.81446	2.6795	2.77621	2.79677	2.80505	2.93897	3.11688	3.06596	3.19887	2.95174	2.87545	3.04081	3.05651	3.16291	3.32889	3.05651	3.03952	3.1568	3.07975	2.54066	2.63998	3.19341	2.88235	2.80505	2.77621	3.24069
O95400	1.67405	1.84608	1.7302	1.5337	1.56567	1.6777	1.53143	1.79817	1.80018	1.47978	1.43129	1.39885	2.06881	2.12485	1.58962	2.03224	1.90578	1.7689	1.88473	2.00841	1.94944	1.95157	1.70095	1.55226	1.92428	1.85946	1.93931	1.94384	1.70599	1.68667	1.67502	1.89338	2.15328	2.07449	1.94504	2.00179	1.59721	1.85093	1.93063	1.7037	1.92756	1.88131	1.71691	1.46426	1.77231	1.78708	1.89917	1.39282	2.10847
O95425	-1.74022	-1.56789	-2.10805	-1.74022	-2.26285	-1.83514	-2.09088	-2.11742	-2.50666	-1.61871	-1.9792	-2.15587	-1.18069	-0.622098	-0.904369	-0.627062	-0.998164	-0.595616	0.26188	0.352573	-0.962149	-0.827767	-1.30079	-0.682462	-0.052346	-0.104049	-0.33095	-0.609192	-1.36636	-1.11435	-0.71254	-1.62915	-0.122981	0.0717875	-0.624345	-0.193911	-0.4968	-0.796156	-1.097	-1.75741	-0.405448	0.114212	0.535861	0.522969	0.232782	0.0370634	-0.58491	-1.29371	-1.10724
O95433	2.4092	2.83502	2.79599	1.23909	1.50577	1.52164	2.3066	2.73923	2.62054	1.7738	1.72561	1.80608	3.38313	3.35545	3.20209	2.97203	2.78527	2.79296	2.60232	2.60942	3.19467	3.20475	3.01275	2.98359	2.90802	2.97939	2.40819	2.38416	3.2307	3.17424	3.12681	3.15986	2.20948	2.32019	2.80222	2.76702	3.31357	3.44965	3.22581	3.20654	2.19459	2.57673	2.22569	2.33926	3.08548	3.00679	2.77766	2.6578	3.28597
O95447	4.62105	4.66821	4.49914	4.7325	4.83209	4.86506	4.0828	4.29402	4.4432	5.052	4.93701	5.08445	5.20622	5.30025	5.79573	5.82656	5.61468	5.79573	5.53185	5.57217	5.15753	5.18233	5.75028	6.08331	6.125	6.1653	6.27633	6.17576	5.37473	5.25116	5.29529	5.52653	6.06281	5.97195	5.53185	5.4304	5.44093	5.31887	6.22267	6.14554	5.15366	5.48105	6.14554	6.04371	5.83468	5.78751	5.78102	5.9624	5.41432
O95453	0.957594	0.88718	0.989613	1.394	1.19903	1.2047	1.13146	1.22089	1.28126	1.68568	1.59096	1.47647	0.397761	0.343289	0.439399	0.00913894	1.24666	0.819051	1.32896	1.44646	0.674166	1.12901	0.658377	1.44052	0.811154	0.541324	0.881173	0.923338	0.817585	0.758455	1.36985	0.966774	1.28065	1.23127	0.859171	0.766566	1.52892	0.577394	0.307301	0.108382	1.33563	1.38494	1.1144	1.57124	0.896196	0.490927	0.815991	1.22583	1.10388
O95456	-0.727615	-0.558809	-0.497621	-1.07957	-0.912949	-0.899302	-0.809655	-1.26243	-0.768079	-0.752517	-1.14702	-0.954966	-0.152135	0.130503	-0.451555	-0.510129	-0.523114	-0.551413	-0.429083	0.650153	-0.238904	1.27816	-0.403274	-0.57931	-0.642907	-0.312847	0.492629	0.535861	-0.0712654	-0.0853818	-0.308223	-0.0668118	0.500344	-0.454585	0.176184	-0.685123	-0.383993	1.18271	-0.609192	-0.443889	-0.904369	0.439399	-0.152135	0.419593	-0.0583326	0.507562	-0.554592	-0.383993	-0.259876
O95470	0.784313	0.988082	0.747022	1.26392	1.02874	0.93418	0.747022	0.297923	0.609595	1.00872	1.01712	1.16628	-0.7721	-0.340305	-0.139223	-0.0646701	-0.82488	-0.0289696	-0.3424	-0.0210519	-0.106481	-0.0562074	0.0636222	0.278053	-0.0646701	-0.186844	-0.14988	0.124728	0.00670692	-0.21816	0.234984	0.15904	0.0449737	0.319463	-0.0606377	0.234984	0.448369	-0.760045	-0.379486	-0.143413	-0.229754	-0.00628049	0.643178	0.443348	0.213551	0.218995	-0.4968	-0.115813	-0.321382
O95478	2.28126	2.20611	2.02592	2.73783	2.51382	2.46226	2.20497	2.12987	2.16557	2.46932	2.85859	2.49529	1.75823	1.78708	2.04599	1.92428	1.75823	1.84787	2.10745	2.42249	2.11952	1.67502	1.6576	1.44774	1.76171	1.57613	2.02646	1.97157	1.57739	1.60428	1.99632	1.80626	2.49723	2.25382	2.04492	2.12367	2.05416	2.01731	2.03455	2.23846	2.09106	2.27709	1.99216	2.1116	1.66316	1.63747	1.64216	2.01731	1.40429
O95479	1.99587	2.3091	2.20497	2.83107	2.75953	2.66562	1.77834	2.14129	1.94943	3.02925	2.92701	2.81698	2.36938	2.44498	2.55836	2.518	2.67447	2.62212	2.43083	2.58199	2.65311	2.49943	2.77903	2.72988	2.84959	2.85078	3.03693	3.03952	2.80783	2.91796	3.07449	3.06731	2.41657	2.42369	2.83961	2.83331	2.55353	2.66526	2.81446	2.72619	2.69053	2.63658	2.75525	2.95731	2.6782	2.90141	2.93634	3.00527	2.68098
O95486	2.17669	1.75292	1.71369	1.54749	1.81556	1.58104	1.50172	2.15857	1.88692	1.35807	1.36179	1.13945	2.83961	2.7408	2.6707	2.72233	2.60118	2.43649	2.37402	2.13517	2.64225	2.61521	2.49826	2.44498	2.50885	2.56812	2.08903	2.2503	2.68236	2.6578	3.03952	2.74481	2.01391	2.0675	2.69053	2.68902	2.69791	2.94318	2.83828	2.83961	2.39009	2.31443	2.09677	2.09106	2.48811	2.55969	2.45093	2.15832	2.56315
O95487	1.50172	1.23235	1.47344	1.06668	1.18944	1.37088	1.44769	0.955722	1.09546	1.09857	0.638923	0.66717	2.47166	2.46925	2.51014	2.40702	2.09677	2.04492	2.04046	1.72533	2.49375	2.22313	1.94504	2.26758	2.28972	2.08903	2.11828	1.87651	2.19064	2.56674	2.33926	1.86943	1.63632	1.03696	2.33237	2.17698	2.2527	2.31775	2.19698	2.3717	1.81815	1.67502	1.66316	1.80152	2.06988	1.91996	1.83653	1.77011	2.23949
O95562	0.376692	0.227269	0.0546558	0.348874	0.495065	0.0611963	-0.274332	0.0186367	0.222789	0.638923	0.472812	0.873426	-0.90772	-0.87263	-0.86268	-0.478654	-0.21816	-0.456878	-0.769368	-0.860057	-0.670734	-0.662213	-0.538464	-0.77703	-0.71254	-0.65321	-0.614557	-0.388216	-0.692961	-0.881412	-0.503209	-0.397734	-0.518154	-0.904369	-0.581962	-0.676689	-1.83062	-1.16332	-0.878932	-1.16971	-0.82488	-0.737385	-0.600991	-0.753816	-1.21244	-1.21987	-0.748676	-0.606249	-1.12369
O95563	0.130423	-0.040048	-0.306641	0.59377	0.403794	0.362766	-0.0975743	-1.31389	-0.39887	0.507967	0.841032	1.42419	-1.43815	-0.953079	-1.19213	-1.02266	-1.54609	-0.805381	-1.44315	-1.20593	-2.04301	-1.83598	-1.03237	-0.82488	-1.86423	-1.35773	-1.23326	-2.06722	-1.94065	-1.54609	-2.04301	-1.59978	-1.34037	-1.4717	-1.20867	-1.34853	-1.64529	-1.54144	-0.974869	-1.29759	-0.731504	-1.54144	-1.44935	-2.17722	-0.788183	-0.830317	-1.3318	-1.62438	-1.23989
O95571	4.25426	4.26658	4.246	4.7163	3.97769	3.97516	4.246	4.3878	4.60783	4.7583	4.85701	4.21895	2.73956	2.7363	3.88773	4.01508	3.7153	3.40634	3.96277	3.68849	3.4702	3.48494	3.20812	3.24972	3.36537	3.30563	3.76312	3.71711	3.45802	3.41384	3.54079	3.7532	3.38136	3.29262	3.74715	3.66389	3.02848	3.11808	2.70318	2.44374	3.35381	3.18282	3.70408	3.70069	3.36663	3.33537	4.36852	4.2906	3.76762
O95573	3.49975	3.75161	3.44946	4.00366	3.88813	3.74319	3.69282	2.74038	2.46862	3.99882	3.65241	2.75486	2.00502	2.06405	1.96272	2.06881	2.12367	2.13517	2.32019	2.20028	2.04377	1.84458	2.34847	2.50521	2.11578	1.83286	2.49127	2.28035	2.26536	2.16304	2.62909	2.46455	2.13415	2.30675	1.80993	1.55836	2.34847	1.9211	1.49951	1.90578	2.91191	1.99534	2.27321	2.26862	1.71571	1.99087	2.29093	2.33116	1.84671
O95602	-0.648638	-0.727615	1.1171	0.445093	1.13851	-0.506762	0.472812	-0.511309	-0.633871	-0.705604	0.905152	-0.789704	-0.289891	-0.371842	-0.799511	-0.679139	-0.622098	-0.441657	-0.236732	-0.299282	-1.27697	-0.891243	-0.978331	-0.0397273	-0.816904	-0.3424	0.0523796	-0.0606377	-0.704095	-0.981215	0.180837	-1.05335	-0.647411	-1.89964	-0.261994	-0.347103	-0.43404	-0.476385	-0.87263	-0.415156	-0.282477	-0.474149	-0.439133	-1.50633	-0.476385	-0.505956	-0.441657	-1.31931	-0.518154
O95639	-1.00656	-1.00656	-0.935107	-0.28311	-0.425541	-0.299991	-1.10943	-1.03816	-2.59041	-0.377738	-0.501936	-1.58906	-1.3318	-1.23326	-1.27697	-1.02555	-1.01974	-1.10397	-0.788183	-0.43404	-0.796156	-1.15572	-0.962149	-1.29371	-0.799511	-1.12369	-0.589933	-0.595616	-0.962149	-0.939307	-0.987573	-1.07097	-0.390621	-0.456878	-1.13692	-0.924217	-1.26755	-0.920952	-1.20289	-1.05633	-0.76324	-0.991541	-1.05027	-0.4968	-0.959087	-0.782323	-0.491847	-0.793021	-0.728888
O95671	1.1964	1.15942	0.970384	0.757543	0.792656	0.6214	1.03631	1.19459	1.20269	0.33214	0.629282	0.773539	1.77799	1.45515	1.41115	1.31831	1.16428	1.0527	0.96018	1.06266	0.994934	1.00636	1.13638	1.4603	0.678104	1.1027	1.19814	0.982676	1.43238	1.34053	1.21478	1.25206	0.891493	1.17024	0.696133	1.07357	1.4957	1.60778	1.53364	1.52523	0.64	0.978142	0.996291	0.97103	1.39172	1.46552	1.39695	1.21478	1.77345
O95674	0.640526	0.608455	0.504126	0.948987	0.895419	0.667734	0.562027	-0.258133	0.0226857	0.439704	0.267741	0.205782	-2.63057	-2.10902	-2.06722	-1.6652	-1.68118	-1.13692	-1.315	-1.46239	-2.10902	-1.76909	-1.62438	-0.70723	-0.981215	-2.04871	-0.515466	-0.4814	-1.71463	-1.00158	-0.701839	-1.00805	-0.512423	-0.597834	-1.69653	-2.98962	-2.14879	-1.78747	-2.33619	-2.14879	-1.05633	-0.779914	-0.673353	-1.14831	-1.61012	-1.22573	-1.5647	-1.45327	-1.22304
O95678	2.35953	2.50317	2.40817	2.49835	2.64025	2.65461	2.11672	2.31346	2.45802	2.52885	2.45405	2.98775	2.48811	2.62541	2.78527	2.80925	2.60232	2.50636	2.6471	2.77207	2.61645	2.51372	2.39483	2.30924	2.49259	2.72731	2.37062	2.32866	2.08123	1.98533	2.69171	2.49127	2.42118	2.25584	1.55836	1.69516	2.1447	2.45527	2.19293	1.51309	2.64225	2.59195	1.89431	1.90935	2.28502	2.37604	2.7386	2.74607	2.3154
O95707	-1.52302	-1.57826	-1.70146	-1.32223	-1.16867	-1.20779	-1.68003	-1.65453	-1.55861	-0.986276	-1.03791	-1.22873	-3.52477	-2.9309	-3.36051	-3.94439	-3.4132	-3.68996	-6.62911	-2.8358	-2.96037	-3.4132	-2.8358	-2.9309	-3.24678	-4.73485	-3.36051	-3.08347	-4.58093	-5.56668	-3.08347	-3.08347	-2.09185	-1.8848	-3.31891	-3.8668	-3.8668	-3.36051	-3.01293	-3.2788	-3.8668	-3.52477	-2.50746	-3.94439	-3.46913	-4.22476	-3.36051	-2.96037	-3.14347
O95721	1.93866	1.79755	1.93005	1.91225	1.85986	1.88967	2.0101	2.01737	1.96928	1.98822	1.99688	1.85291	2.21253	2.33926	2.44374	2.10606	2.19459	2.12485	1.97975	2.59659	2.0252	2.38416	2.03327	2.04957	2.08	2.03327	2.16891	2.09923	2.34758	2.27842	1.97488	2.18308	1.99432	1.95856	1.85516	2.04377	2.20394	2.1006	2.10847	1.79272	1.88473	2.852	2.07681	1.90823	2.27193	2.08	1.97852	2.46096	2.00179
O95747	2.13963	2.20814	2.20611	1.02874	1.56087	0.798223	1.93518	2.5011	2.44918	1.09465	1.5749	1.76506	2.7629	2.71962	2.61858	2.50885	2.76702	2.93476	2.71821	2.29674	2.43209	2.59891	2.71434	2.91191	2.49723	2.59659	2.39347	2.44982	2.70452	2.83048	2.26423	2.29674	1.68543	1.61292	2.8409	2.44982	2.82909	2.89683	2.9143	2.99682	2.72845	2.50636	2.31051	1.1871	2.7326	2.31051	2.51917	2.57807	2.79041
O95757	1.6881	1.69658	1.76801	1.12719	0.768774	0.964118	1.59096	1.74912	1.61378	1.31144	1.45644	0.943625	2.60487	2.76952	2.77073	2.6578	2.64827	2.60232	2.38785	2.47435	2.79677	2.89848	2.50885	2.51252	2.53003	2.63777	2.37292	2.3337	2.81985	2.76952	3.02018	2.89683	2.52149	2.52651	2.59785	2.63076	2.88622	2.96804	2.90529	2.84656	2.26653	2.1723	2.31182	2.37062	2.82662	2.91054	2.65658	2.64456	2.86294
O95758	3.14084	2.98021	3.3335	3.11197	3.3829	3.32017	2.8151	2.85284	2.74169	2.94814	2.95506	2.72305	2.37292	2.42118	2.54173	2.23171	2.24779	2.09215	2.54865	2.22434	2.35962	2.41787	2.25584	2.43332	2.21738	2.58078	2.42249	2.46001	2.45093	2.40033	2.7133	2.29204	1.91872	1.96927	2.3672	2.48445	2.47299	2.49476	2.31656	2.58078	2.45865	2.54991	2.55605	2.19064	2.13785	2.41428	2.32605	2.40921	1.94504
O95772	1.4668	1.60669	1.44894	1.47241	1.45374	1.43129	1.30622	1.27629	1.38955	1.41247	1.14892	1.37312	1.20358	1.66801	-0.321382	1.34971	1.2353	1.40074	1.12351	1.38494	-0.881412	1.35661	1.36985	1.48466	1.09765	-0.942487	0.62091	0.780358	1.48218	1.57877	1.43238	1.1871	1.23668	1.77345	-0.369385	1.07651	1.31565	1.64799	1.58093	-1.02266	1.3683	1.3518	1.36985	1.273	1.87187	-0.403274	1.17423	1.19541	1.54981
O95777	3.07794	2.8151	3.16407	2.91368	3.14512	3.14084	2.85009	3.15109	3.02962	3.03624	3.08046	3.04744	3.3022	3.25643	3.33875	3.13283	3.12681	3.15116	3.41924	3.368	3.29262	3.36537	3.05371	3.12243	2.88235	3.33537	3.2307	3.40452	3.1001	2.49259	3.16964	2.75019	3.12383	3.42097	3.26002	3.32049	3.18894	3.37497	3.41769	3.34744	3.24347	3.40981	3.40802	3.35381	3.37156	3.34744	3.24488	3.30383	3.13527
O95782	5.44988	5.34214	5.13319	5.54806	5.53065	5.43967	5.71994	5.18119	5.13855	5.8662	5.74252	6.08217	4.85075	4.90748	5.26986	5.43584	5.57914	5.36428	5.83468	6.00027	5.48652	4.96299	5.58449	4.91864	5.00254	5.42414	5.19658	5.33372	5.0901	5.46652	5.07226	5.01145	5.48105	6.17576	5.68247	5.69838	5.27986	5.37473	5.30528	5.45684	5.80242	6.02574	5.64484	6.15642	4.96299	5.27512	5.79573	5.85989	4.76796
O95785	-1.59342	-1.68003	-1.7243	-1.15071	-1.4751	-1.31808	-1.12582	-1.22873	-1.25884	-1.35661	-1.10607	-0.713976	-1.25985	-1.11065	-1.50149	-1.40768	-1.78118	-1.50633	-1.50633	-1.41232	-1.10016	-1.59978	-2.03465	-2.38426	-1.68574	-1.31931	-1.14101	-1.31931	-2.34932	-2.43258	-1.54609	-1.66013	-1.53378	-0.981215	-1.55944	-1.87812	-1.9963	-1.26994	-1.87812	-1.44935	-1.09409	-1.19923	-1.22304	-1.40768	-1.80721	-1.58517	-1.95538	-1.78118	-1.81971
O95793	3.43833	3.47007	3.47966	3.67683	3.64689	3.66399	3.69052	3.14693	3.71394	3.94573	3.84496	4.0015	2.97056	2.99977	3.24347	3.22433	3.06884	3.04346	3.34244	2.86698	2.69412	3.28918	3.13393	2.53629	3.36204	3.17424	2.78297	2.78297	2.6279	2.85078	2.63555	2.721	2.76952	3.05503	2.69171	2.93331	2.54576	2.87816	3.06596	2.98801	3.1872	2.80505	3.13656	2.85686	3.24191	2.87816	3.44253	2.70069	3.13144
O95810	1.81556	1.34435	1.72785	2.07407	2.05011	2.04332	1.54749	1.38154	1.28002	1.87837	1.54607	2.04718	1.89917	1.93931	2.94318	2.85447	3.22581	3.07722	2.83705	2.7629	1.77799	2.25155	3.19615	3.3022	3.56626	3.37156	3.23533	3.24191	3.24347	3.05223	2.26952	1.89541	1.33563	1.27457	2.30559	2.39483	1.95057	2.12255	2.72619	2.76702	2.77073	2.85807	2.79422	2.81843	2.18513	1.76297	3.20475	3.08674	2.39232
O95816	4.02751	3.70776	4.32607	4.41122	4.96547	4.40754	3.91853	3.95686	4.02286	4.59294	4.99688	5.0351	4.5322	4.66606	4.31884	4.25316	4.54721	4.43794	4.40592	4.03247	4.38036	4.22829	4.00306	4.26562	4.64608	4.43176	4.27916	4.24204	4.44117	4.45076	4.07427	3.9351	3.56626	3.43691	4.74054	4.86258	4.68465	4.52261	4.25316	4.14869	4.68465	4.70712	4.80246	4.66606	4.60922	4.40233	4.57101	4.85075	4.3007
O95817	3.54955	3.42079	3.64126	3.31494	3.02537	3.24025	3.29896	3.43202	3.2407	3.20917	3.2906	3.01859	3.38481	3.31209	3.32049	3.35224	3.10322	3.37635	3.26986	3.32747	3.48805	3.41542	3.34244	3.47658	3.61139	3.48983	3.15539	3.16793	3.50988	3.45463	3.32049	3.37339	3.16291	3.11393	2.80367	3.06141	3.52181	3.30563	3.16627	3.24347	3.22739	3.29927	3.24641	3.24641	3.28752	3.35728	2.98216	3.40981	3.49311
O95819	-0.196322	0.545617	0.40912	0.401872	-0.159148	0.459592	0.448661	0.443203	0.340096	0.556632	0.781041	0.419435	1.24765	1.20767	0.829438	0.515488	0.67066	0.804126	0.414731	0.722023	1.31163	1.19284	0.919599	0.672215	0.793644	0.785139	0.711739	0.871694	0.938121	1.10023	0.608042	0.625454	0.907441	1.02367	0.939905	0.718545	0.86758	0.824443	0.938121	0.975253	0.613167	0.476212	0.577394	0.982676	1.0202	1.0584	0.969628	1.00934	0.928984
O95825	0.321525	0.294666	0.401872	0.0611963	-0.0738158	0.0306917	0.461543	0.15074	-0.641756	0.394348	0.0971293	-0.255729	1.17277	1.09091	0.732097	0.790001	0.643178	0.58255	0.515488	0.667062	0.884338	0.85214	0.898018	1.34678	0.838704	0.904423	0.696133	0.8224	1.18533	1.11147	0.891493	0.931743	0.869221	0.727211	0.674166	0.494584	0.689781	0.702867	0.659944	0.943291	0.0113	0.470816	0.443348	0.476212	0.946211	0.939905	0.282141	0.541324	0.804126
O95831	3.23848	2.99618	3.20164	3.79737	3.88601	3.79737	3.43161	3.51019	3.44779	3.85938	3.90976	3.74356	2.75019	2.56203	2.83828	2.56315	2.89306	2.9585	3.06014	3.01275	2.65658	2.70668	2.90003	2.97799	2.80222	2.71821	3.06014	2.90257	2.81184	2.81184	2.85447	2.83331	3.20954	3.12681	2.99537	2.95426	2.81067	2.32498	3.00248	2.89573	3.11808	2.91569	3.26842	3.19184	2.75525	2.6782	2.94599	2.97056	2.40702
O95834	0.521388	0.627628	0.750218	0.734832	1.22005	1.12162	0.859948	0.940287	0.608068	1.4913	1.65407	1.2083	1.44541	1.32492	1.79833	1.76408	2.02071	2.12154	1.51895	1.75262	1.01182	1.10023	2.11451	2.18308	1.99087	2.00841	1.99432	2.04492	2.18396	2.01057	1.82411	1.91628	1.73493	1.73137	1.97157	1.81388	1.33916	1.33702	1.77345	1.78937	1.26279	1.4902	2.39347	2.43649	1.75161	1.77697	2.03688	2.15328	1.94384
O95835	0.236823	-0.0738158	0.3786	-0.189792	-0.343127	-0.214375	0.326974	0.166034	0.281815	-0.280966	-0.457857	-0.302832	0.372169	0.824443	-1.21634	0.619238	0.526701	0.577394	0.292557	0.453852	0.783765	0.628839	0.513488	0.77664	0.584212	0.517416	0.267631	0.340322	0.790001	0.623973	0.812556	-0.4814	-0.474149	0.188857	0.364859	0.298212	0.774989	-1.28146	-0.701839	-0.238904	0.176184	0.294558	0.494584	-0.0488218	0.990321	1.02507	0.046953	0.155093	0.761887
O95861	1.59482	1.80193	1.4443	1.53755	1.40567	1.46298	1.6836	0.790245	1.07397	1.23909	1.19094	1.23862	0.990321	0.869221	1.11007	0.892949	0.564813	0.674166	0.483784	0.686501	0.90898	0.993364	0.836935	0.92636	0.324961	0.556212	0.0594715	0.39986	1.13041	0.832708	0.773355	0.761887	0.0838098	0.963067	0.718545	0.408873	0.916142	1.08238	1.32106	1.35661	0.40161	0.613167	0.380477	0.323423	0.865815	0.912498	0.405245	0.547089	1.4902
O95864	0.672834	1.06521	0.422213	1.4261	1.11248	0.816664	0.905152	0.408719	0.520913	0.36671	0.4974	-0.069786	0.132721	0.0796776	0.204209	0.213551	0.246745	0.223134	0.155093	0.541324	0.315127	0.446411	0.280035	0.354401	0.652	0.311096	0.627145	0.910567	0.625454	0.539461	0.946211	0.98578	0.539461	-1.98951	0.114212	0.382696	0.196485	0.0717875	-0.017059	-0.21816	0.315127	0.431488	0.656647	0.600743	0.0952532	0.3343	0.372169	0.459262	0.459262
O95865	2.56829	2.66971	2.52763	2.59093	2.44749	2.63203	2.50066	2.77034	2.67637	2.44749	2.46461	2.53894	3.18282	3.06424	3.11808	2.99808	3.13992	3.09261	2.81843	3.00124	3.24347	3.05503	3.33875	3.34617	2.91796	2.97056	3.27792	3.13527	3.37339	3.34063	3.10322	3.15116	3.14127	3.13656	3.15818	3.1872	2.95581	2.83194	3.31209	3.41769	3.03394	2.90399	3.04761	3.1568	3.13842	3.08674	3.33375	3.07449	3.44059
O95870	0.0347151	0.147011	-0.0838292	0.313414	0.307459	0.345245	-0.182685	-0.196624	-0.325151	0.254054	0.0521951	0.139999	-0.627062	-0.557662	-0.704095	-0.451555	-0.369385	-1.07413	-0.563066	-0.600991	-0.629784	-0.769368	-0.43404	-0.503209	-0.757223	-0.784672	-0.560428	-1.03589	-0.43191	-0.696402	-1.05335	-0.658936	-0.866863	-0.50113	-0.939307	-0.454585	-0.441657	-0.57931	-0.576764	-0.525709	-0.611925	-0.637618	-1.02266	-0.21816	-1.17364	-0.799511	-0.412415	-0.682462	-1.15572
O95881	4.29143	4.0801	4.51773	4.65112	4.53021	4.70224	4.14172	4.20504	4.18293	4.65777	4.78835	4.58984	4.23386	4.17163	4.26272	4.30641	4.14388	4.14388	4.50991	4.66606	4.34176	4.22046	4.22829	4.12745	4.31565	4.37351	4.69645	4.61909	4.18174	4.19263	4.38623	4.49458	4.45992	4.69229	4.65259	4.60922	4.48556	4.40964	4.13545	4.16409	4.54409	4.56465	4.6812	4.71062	4.36199	4.48207	4.47004	4.44794	4.07693
O95980	1.79197	1.79657	1.7063	1.94999	1.95211	1.90985	1.60186	1.46113	1.37739	1.89179	2.08183	1.78592	1.50701	1.44646	0.987278	1.28352	1.37802	1.587	0.933499	1.15829	1.30645	1.29411	1.48102	1.57251	1.35828	1.38353	1.39558	1.78506	1.86263	2.03455	1.85198	1.90935	1.55952	1.29013	1.04142	1.00636	1.5858	1.47845	0.916142	1.0749	1.86733	1.5216	1.33563	1.25334	1.85946	1.82057	1.30237	1.33434	1.71226
O95983	1.96439	2.16738	1.92369	2.51929	2.3091	2.29405	1.64348	0.627192	1.78392	2.40479	2.44624	2.34214	0.419593	0.348704	0.164859	0.194366	0.430081	0.380477	0.360434	0.284129	0.569585	0.656647	0.497053	0.408873	0.497053	0.232782	0.686501	0.157251	0.448369	0.463248	0.706417	0.632368	1.08097	0.756986	0.3343	0.194366	0.368291	0.600743	0.288563	0.571561	0.160722	0.204209	0.708305	0.354401	0.0431302	-0.00217223	0.846921	-0.0231028	0.176184
O95999	-1.7243	-1.63306	-1.4478	-1.29246	-1.47054	-1.48009	-1.27227	-1.18757	-1.21534	-1.26922	-1.02443	-1.24302	0.800789	0.904423	0.39986	0.240824	0.124728	0.350404	-0.145567	-0.206448	0.311096	0.428338	0.419593	0.407156	0.234984	0.259801	0.144876	0.352573	0.648562	0.59691	0.700981	0.286243	-0.71498	-0.629784	0.444839	0.345099	0.589235	0.699224	0.433644	0.468959	0.144876	-0.167305	-0.160816	-0.213852	0.284129	0.587738	0.37023	0.389913	1.26279
O96000	3.47007	3.45297	3.52933	3.81525	3.82123	3.7173	3.70585	3.12802	3.17967	3.95446	3.92318	3.17824	3.31209	3.14831	3.05651	3.21275	3.56999	3.55755	3.52939	3.54413	3.44253	3.25643	3.47976	2.46455	3.02717	3.28428	3.24972	3.54597	3.31873	3.35381	2.83331	3.02192	2.87131	3.62713	3.61528	3.61313	3.13144	3.34617	3.44059	3.51338	3.59942	3.57369	3.61313	3.54413	3.42634	3.45619	3.49311	3.49311	3.20341
O96005	2.84015	2.75566	2.31036	3.22245	2.99618	2.7048	2.83249	2.35393	2.59251	2.8817	2.97714	3.06868	1.89239	2.32498	1.7831	1.91178	1.67261	2.02393	2.17589	2.12607	2.10847	1.94717	1.63368	1.67502	2.32498	2.36282	1.91049	1.8498	1.71962	1.79272	1.72761	2.07788	2.17	2.30453	1.47455	1.67035	2.23623	1.83065	1.78407	1.74256	2.21253	2.22434	2.53629	2.3817	1.71469	2.34847	1.6539	2.26423	1.57962
O96006	2.22541	2.26035	2.16269	2.13963	2.1057	2.02835	1.66824	1.88125	1.84775	2.13379	2.35335	2.25841	1.62163	1.19408	1.91628	1.96804	1.90357	2.08801	1.80496	2.09677	0.92636	2.24206	1.91872	1.7571	2.01499	1.89338	1.88131	1.52768	1.96804	2.00841	2.13517	2.11578	1.95533	1.97249	1.53364	1.55226	2.08326	2.01279	1.84458	1.79938	1.46426	1.19814	0.94809	1.81112	1.73137	1.89431	2.00502	1.53364	1.87514
O96008	3.37313	3.4096	3.24933	4.03309	3.98701	3.97769	3.75551	3.68897	3.48166	3.96336	3.67317	3.78242	1.87778	1.78167	2.04846	2.13517	2.23171	2.48082	2.2793	2.55836	2.15616	2.3337	2.36826	2.54576	2.48811	2.49723	2.3452	2.39483	2.23623	2.14108	2.23502	2.40357	2.76832	2.47435	2.51014	2.42929	2.48313	2.12154	2.17589	2.40819	2.46096	2.48082	2.66266	2.55114	2.4355	2.44498	2.19579	2.17589	2.11952
O96011	1.69658	1.76095	1.47843	1.98278	1.81033	1.80917	1.48589	1.25653	1.52236	1.78339	2.04664	1.92632	0.294558	0.292557	0.730518	0.921727	0.360434	0.541324	0.298212	0.236768	0.955419	0.408873	1.16428	1.22463	0.691174	0.896196	1.08949	1.3902	0.94809	0.910567	0.869221	0.76353	1.1208	0.870463	0.966774	1.03378	0.566619	0.330289	0.811154	0.764964	0.324961	0.246745	0.864247	1.06434	0.481919	0.704478	1.03696	0.659944	0.751261
O96019	2.41054	2.43333	2.38531	2.69205	2.62014	2.4193	2.75065	2.79261	2.77301	2.71248	2.62445	2.76115	2.68236	2.63555	2.47834	2.34847	2.60028	2.69171	2.85807	2.81184	2.61403	2.71821	2.44374	2.50756	2.44872	2.56674	2.70808	2.51372	2.34997	2.36618	2.10501	2.15421	2.60837	2.80367	2.852	2.67563	2.70069	2.77621	2.62212	2.63658	2.88912	2.80925	2.80367	2.6471	2.55471	2.65658	2.42017	2.46601	2.52149
P00156	0.0971293	0.160688	-0.161187	0.642199	0.523375	0.550823	0.194368	0.103275	0.238344	0.527103	0.457602	0.579223	-1.67015	-1.61433	-1.12019	-1.50633	-1.58517	-1.65534	-1.28146	-1.02555	-0.667835	-0.887777	-0.891243	-1.42082	-0.945405	-1.85777	-2.52458	-2.21547	-1.14101	-1.35365	-1.0673	-2.76539	-1.0602	-0.86268	-0.876134	-2.04301	-0.71498	-1.44935	-1.34458	-1.55049	-1.45327	-1.39893	-0.622098	-0.816904	-1.28944	-0.784672	-1.37421	-1.3318	-0.670734
P00167	2.56568	2.62684	2.61885	3.23365	3.23848	3.20606	2.51024	2.63241	2.56485	3.30867	3.4096	3.56127	2.55229	2.46698	3.35545	3.50988	2.83961	2.83446	2.74757	2.74607	2.60359	2.8239	2.79181	2.7578	3.23724	3.12383	3.93736	3.96763	3.68667	3.68477	2.95999	3.11393	3.37635	3.41769	3.31357	3.31873	2.90399	2.8945	3.16134	3.02717	2.95174	2.90665	3.48983	3.57199	3.44432	3.47826	3.61734	3.41198	3.2307
P00338	6.9785	7.13086	6.95535	5.07989	5.27361	5.07539	6.74335	6.66853	6.59018	5.08417	4.95734	4.88004	7.66497	8.11525	7.66497	7.66497	7.62548	7.66497	7.51764	7.13213	7.24808	7.36325	7.33565	7.45707	7.42023	7.55516	6.84685	6.86817	7.7888	8.01951	7.36325	7.04931	6.37729	6.15642	7.51764	7.48403	7.62548	7.51764	7.07876	7.0249	7.55516	7.71475	6.78789	6.54686	7.59697	7.10714	7.59697	7.42023	7.45707
P00367	4.53021	4.74259	4.65777	5.22413	5.02647	5.26407	4.64141	4.77403	4.64819	5.2049	4.88386	4.75108	3.66738	3.5392	3.52939	3.63555	4.04912	3.96277	4.6812	4.72205	3.77594	3.75527	3.85405	3.73934	4.29524	4.24204	4.23386	4.15429	4.01735	4.20107	4.1594	4.11248	4.91147	5.00719	3.74296	3.7492	4.15429	4.09002	3.56999	3.66738	4.60566	4.5322	4.3007	4.22046	4.00306	4.05535	4.51926	4.47004	3.60366
P00387	6.48806	6.52874	6.35274	6.61835	6.54539	6.47292	6.11183	5.85086	6.02474	6.48806	6.2869	6.78682	5.00254	4.99842	5.14474	5.39431	5.33829	5.6751	5.48652	5.43584	4.87014	4.84635	5.74378	5.83468	5.99076	5.66868	5.6574	5.72937	5.33372	5.49254	5.39893	5.36428	6.00027	5.88662	4.88128	5.15753	5.48652	4.63292	4.84635	4.93083	5.52009	5.44625	5.90051	5.74378	5.25516	5.16716	6.02574	5.88662	5.01551
P00390	2.02835	2.01451	2.1708	1.89478	1.91685	1.98049	2.12222	2.19087	2.22863	1.77264	2.00132	1.91992	2.76952	2.98522	2.81446	2.71575	2.36938	2.30924	2.52401	2.53739	2.67685	2.66385	2.7017	2.68902	2.43209	2.52149	2.65909	2.68655	3.05651	3.07837	2.56091	2.55114	2.64928	2.75019	2.66163	2.76034	3.01545	3.08674	3.41924	3.30563	2.46222	2.54066	2.6318	2.56203	2.94735	2.82779	2.68902	2.56315	2.86835
P00403	4.93701	4.91361	4.77375	5.59489	5.60118	5.33705	5.2785	5.13855	5.17113	5.40239	5.43967	5.59516	2.91934	2.91796	2.95731	3.40634	3.28115	3.73697	3.91592	3.78624	3.37156	3.33875	3.26371	3.19056	3.77405	3.19184	3.36663	3.82324	2.81067	2.88912	2.90665	2.69297	3.32396	3.22154	3.36204	3.42794	3.85188	2.94599	2.95731	3.07041	3.92876	3.81313	3.93736	3.60593	2.96121	4.07693	3.15116	2.99808	2.78656
P00414	0.350623	0.450458	0.147011	0.962455	1.09716	0.640526	0.625934	0.467145	0.648625	0.784313	0.729294	0.996752	-1.42497	-1.58517	-1.41232	-1.10724	-1.36636	-0.816904	-0.662213	-0.627062	-1.20289	-1.49688	-3.04183	-1.11065	-0.920952	-4.22476	-0.953079	-0.89722	-2.49317	-1.22573	-1.59978	-0.869748	-0.696402	-0.518154	-2.19563	-1.41232	-0.914354	-2.28505	-2.43258	-1.41628	-0.86268	-1.3318	-2.2638	-0.409933	-0.213852	-1.68574	-1.73021	-0.726386	-2.64593
P00441	3.83007	3.96815	3.57198	2.7214	2.335	1.99587	3.54789	4.09435	4.00632	1.90873	1.98703	1.95856	5.15366	5.11445	4.9826	4.91147	4.60566	4.54721	4.13815	3.93296	4.80627	4.81861	5.24102	5.16716	4.79403	4.67006	4.84635	4.92231	5.29529	5.44625	4.47004	4.5749	4.08723	4.17398	4.20107	4.29797	4.46607	4.51312	5.01957	5.01957	3.86138	3.62713	4.09622	4.05344	4.24204	4.42889	4.24518	4.24741	4.99842
P00488	2.79092	2.39344	2.25907	3.89029	4.03309	3.73516	2.19443	2.41844	2.2211	4.90571	2.57568	2.11734	1.19284	0.672215	0.965033	1.09387	1.18533	1.0146	1.95408	1.75823	2.64352	2.19912	1.24666	1.5858	2.71699	2.84959	1.07804	1.25603	1.63747	1.42221	1.81248	1.85198	2.36282	2.42479	1.26279	1.1027	0.978142	1.09091	1.20927	1.30909	1.50575	1.58962	1.79507	1.6245	0.921727	1.33434	3.35728	3.38781	2.6578
P00491	2.68554	1.83916	2.75566	1.62894	1.78437	1.75978	2.20814	2.02077	2.07462	1.02588	1.18097	1.31496	3.43691	3.38781	3.26524	3.30704	2.58304	2.32498	3.13527	2.68518	3.26524	3.31051	2.3817	2.48185	3.05836	3.10784	1.39818	2.01971	3.03693	3.46688	3.28271	3.50588	2.80505	2.31303	2.0252	2.17352	2.95016	3.29574	2.81843	2.92081	3.37497	3.53149	1.79833	2.20839	3.20341	3.06141	2.26058	2.47683	2.99258
P00492	2.12121	2.27821	2.15936	2.22926	1.92472	2.15483	2.1293	1.03579	2.13094	2.03402	2.12222	2.13536	2.5287	2.48185	2.15832	2.17943	2.37402	2.12367	1.74363	1.92955	2.38416	2.6242	2.35704	2.40357	1.91872	2.01391	1.78826	1.81112	2.63426	2.54435	1.9706	1.94151	1.42886	1.4971	2.25811	1.67382	2.36383	2.58304	2.5384	2.63426	1.94717	1.88806	1.51309	1.64923	2.66781	2.40482	1.68902	1.87187	3.00804
P00505	4.26658	4.26381	4.53669	4.81274	4.90992	4.83621	4.87591	4.7246	4.69919	4.66821	4.57296	4.77055	3.9913	4.01508	3.74506	3.98882	4.26817	4.16195	4.54095	4.44117	4.20107	4.15691	3.98209	4.12498	3.96983	3.83212	4.29524	4.17163	4.04912	4.02426	4.07929	3.91801	4.32165	4.43176	4.11014	3.9933	4.54721	4.49787	4.07427	4.00045	4.35578	4.31565	4.65609	4.55068	4.28494	4.29274	4.27916	4.3092	4.0515
P00533	2.04664	2.21713	1.98822	2.51382	2.37712	2.35091	2.28959	2.14261	2.33969	2.67989	2.47069	2.63004	2.02762	2.17698	2.74757	2.30249	2.62212	2.58555	1.78607	2.13415	1.60654	1.89032	1.51895	1.77799	1.60537	1.67746	1.68113	1.59962	1.55952	1.71339	1.90357	1.45648	1.28736	1.12492	2.37717	1.82296	1.38075	2.23384	2.45307	1.58093	2.63998	1.91872	2.16768	1.64216	2.42929	2.22083	1.82514	1.6576	2.2758
P00540	6.50345	6.74335	6.8668	6.54539	6.39995	6.54539	7.41905	7.21263	7.36235	6.84553	6.82553	6.86708	7.33565	7.36325	7.13213	7.13213	7.51764	7.45707	7.66497	7.8708	-0.229754	7.71475	7.42023	7.42023	7.51764	7.38944	7.75353	7.66497	7.45707	7.51764	7.07876	-0.551413	7.93003	7.97992	7.42023	7.45707	7.48403	7.45707	7.27938	7.30843	7.7888	7.82351	7.62548	7.62548	7.45707	7.59697	7.36325	7.24808	7.75353
P00558	4.31693	4.37506	4.27518	3.07531	3.01045	3.31179	4.82796	4.9413	5.01023	3.3811	3.48483	3.34075	5.56731	5.50914	5.68802	5.6751	5.08137	5.03201	4.79403	4.86673	5.31461	5.26565	5.56731	5.68247	5.24609	5.13982	5.26022	5.21631	5.72174	5.83468	5.77335	5.68247	4.60208	4.64947	5.21631	5.27986	5.53185	5.61468	5.45105	5.47639	4.82223	4.85075	4.36524	4.28811	5.05354	5.06189	4.97505	4.95108	5.85989
P00568	1.82094	2.07855	1.99894	0.956139	1.02293	1.08041	2.00132	2.02293	2.18884	1.16096	1.07591	1.16199	3.86934	3.65963	3.37339	3.28271	3.01275	2.94735	2.65199	2.42369	3.35224	3.34244	3.21121	3.00804	2.58422	2.56091	2.12154	2.07895	3.51338	3.6767	3.56999	3.09405	2.18396	1.70599	2.63876	2.82125	3.08972	3.22581	3.47496	3.53738	2.57426	2.53125	1.54741	1.50958	2.75408	3.04208	3.10503	3.06014	3.84957
P00734	1.39007	1.18497	0.908197	2.19782	2.05599	1.99156	0.883456	1.2696	1.16346	2.65461	1.87233	2.00401	-0.165064	0.0816935	0.674166	1.00789	0.840247	0.646538	0.994934	0.891493	1.08632	0.886237	0.761887	0.855953	1.5858	1.50575	1.52029	1.38075	0.939905	1.20358	1.18981	1.28736	1.55738	1.63632	0.786813	0.782083	0.215462	0.579221	0.749598	0.59497	0.934831	0.609562	1.03067	1.01769	0.648562	0.857648	0.982676	0.809558	0.919599
P00738	3.03776	2.52763	2.8042	2.22681	2.90461	2.59804	1.96754	2.33416	2.371	3.02793	3.04157	2.62488	-0.227458	0.108382	-1.15195	-1.37421	-0.211574	-0.541574	-0.358889	0.526701	0.259801	0.410659	-0.193911	-0.143413	0.575311	0.323423	0.699224	0.785139	-0.0353122	0.537758	-0.143413	0.253969	0.515488	0.446411	-0.82488	-0.894384	0.354401	-1.10724	-1.43322	-1.19213	-0.184614	0.966774	-0.101531	0.217173	0.656647	0.0431302	-0.536109	0.0232039	-0.037326
P00747	0.657176	0.43579	0.443587	0.970384	1.21873	1.13457	0.10372	0.479935	-0.0612975	1.44044	-0.040048	0.158652	0.114212	0.15904	0.0502133	0.198216	0.162905	-0.0113117	0.749598	0.928984	0.966774	1.00487	0.0174062	-0.50113	0.313272	0.395984	0.282141	0.238681	0.183374	0.323423	0.00430659	0.309473	0.524871	0.331929	-0.287188	-0.0231028	0.183374	0.103847	-0.00422281	-0.0922927	0.301962	0.19248	0.106231	0.132721	0.0838098	0.124728	0.253969	0.0660219	0.520962
P00750	-1.609	-1.75632	-1.5584	-0.761662	-0.883104	-0.801251	-1.62345	-1.81296	-2.80863	-0.555862	-0.636143	-0.641756	-2.05712	-1.8919	-1.84349	-1.63405	-2.96037	-2.80948	-1.73557	-2.04301	-2.52458	-2.52458	-1.87812	-2.08354	-2.05712	-1.44935	-2.01164	-2.52458	-1.78747	-1.98039	-1.31017	-1.23674	-1.74121	-1.77431	-2.63057	-2.40909	-1.22974	-0.595616	-2.18481	-2.11825	-2.59116	-2.86055	-1.38227	-1.04666	-2.74465	-2.22462	-1.38971	-1.51503	-2.78829
P00846	1.37231	1.42879	1.09465	2.09759	2.20611	1.79197	1.39933	1.27509	1.31101	1.95469	1.91447	2.05425	-1.68118	-1.82496	-0.57931	-0.167305	-0.429083	-0.0541075	0.267631	-0.169673	-0.560428	-0.364056	-0.397734	-0.508023	-0.42488	-1.68118	-0.0583326	-0.328595	-0.324152	-0.234521	-0.167305	-0.269073	-0.106481	-0.280396	-0.282477	-0.326431	0.330289	-0.687709	-0.627062	-0.632522	0.0370634	-0.464707	0.433644	0.0898282	-0.177871	-0.120405	-0.518154	-0.206448	-0.793021
P00915	2.8002	2.82965	2.8151	2.10698	2.17439	2.22408	2.86489	3.05041	3.18125	2.16623	2.24427	2.46643	3.21275	3.22154	3.02018	3.11688	3.02979	2.95426	2.92912	3.02717	3.34244	3.32889	2.90802	2.9143	3.07161	3.14127	2.74216	2.71699	3.13656	3.02336	3.30905	3.29766	2.83961	2.96256	2.94599	2.95581	3.30383	3.07837	2.83961	2.85313	2.81446	2.75648	2.67447	2.82267	3.04474	3.08548	3.00527	2.91569	3.09116
P00966	3.20001	3.2649	3.37925	2.651	2.77529	2.762	2.70992	2.95268	3.05815	2.8069	2.79223	2.67394	3.59348	3.58923	3.9933	4.0515	3.44432	3.35887	2.59195	2.45401	3.22739	3.28752	3.81888	3.76312	2.8409	2.63555	3.85896	3.92876	3.67477	3.54793	4.61909	4.64298	3.32049	3.28428	3.77405	3.69474	4.1407	4.16646	4.6883	4.68465	3.02717	3.00804	2.73956	2.55605	3.55181	3.67477	2.85313	3.07722	3.92478
P01008	1.06806	1.0156	0.43579	1.50961	1.29277	1.27674	1.18661	1.18321	0.79948	1.38211	1.12162	1.64528	1.76297	1.68113	1.72856	1.84787	1.84887	1.77462	2.17826	2.16535	1.59721	1.63866	1.82621	1.69855	2.14696	1.91395	1.62049	1.03067	2.00075	1.90578	2.04846	2.00502	1.89032	1.93671	1.5436	1.50575	1.78937	1.40201	1.74933	1.56444	1.58093	1.36326	1.72761	1.93166	1.70989	1.68786	2.40131	2.53373	1.89135
P01023	4.97744	4.54562	4.61437	5.26864	4.9928	4.78459	4.98122	5.38832	4.6279	5.70341	5.23428	5.49723	6.26534	6.25538	6.19824	6.1653	6.01692	5.9624	6.34239	6.3878	5.95387	6.25538	5.4304	5.41984	5.47639	5.78751	6.76854	6.76854	4.93848	5.44093	5.16716	5.55489	6.47418	6.56157	6.31397	6.27633	5.71214	6.00895	5.92795	6.1874	6.76854	6.86817	6.59107	6.70634	5.48652	5.49254	5.90051	5.90051	5.44625
P01024	3.31494	3.16407	3.28395	3.98033	3.94094	3.93559	3.24025	3.50812	3.43017	4.0828	3.76787	3.75588	3.30704	3.26002	3.46534	3.41924	3.60788	3.42794	3.80109	3.75737	3.50588	3.44592	3.30905	3.17118	3.34244	3.42634	3.76535	3.90257	3.27938	3.14566	4.01272	4.31884	4.74879	4.75609	4.04198	3.98882	3.59942	3.79461	3.76312	3.76312	3.80929	3.89388	4.08462	4.20107	3.65234	3.52395	2.1006	3.09861	3.19056
P01033	3.70585	3.67317	3.79495	4.26381	4.34863	4.4717	3.28884	3.31216	3.40652	4.34585	4.35421	4.16519	3.368	3.4531	3.75142	3.8715	3.61139	3.38313	3.57726	3.69652	3.38939	3.31525	3.43691	3.46365	3.50988	3.67103	3.10784	3.21549	2.84818	2.83582	3.94299	3.96277	3.4948	3.60958	3.01117	3.23409	3.84072	4.02426	3.1813	2.99394	3.45155	3.32049	3.39963	3.40634	3.31873	3.47976	4.02188	4.01508	2.70668
P01034	0.647143	0.630957	0.662368	1.16096	1.05783	1.09465	0.72265	0.528514	0.52291	1.13595	1.13305	1.1281	1.03879	0.811154	0.961756	1.07357	0.600743	0.846921	0.786813	1.00487	0.463248	1.13197	0.589235	0.476212	1.13638	1.0527	0.97103	1.1027	0.421853	0.386675	0.904423	0.706417	0.878089	0.338515	0.573376	0.665157	-0.0353122	0.892949	1.13638	1.07944	1.17423	0.694478	0.74791	0.806033	1.04001	1.01634	1.21777	0.90898	0.378348
P01111	0.34046	0.407391	0.228883	0.637299	0.204223	0.495065	0.699816	0.749761	0.802579	0.635218	0.649039	0.554301	1.20767	1.0749	0.689781	0.943291	0.824443	0.924863	0.681272	0.811154	1.09907	1.06854	0.854055	0.846921	0.75285	0.86758	1.02507	0.921727	0.949807	0.92636	0.927661	0.938121	0.98578	1.13357	1.00636	0.974029	0.760142	1.163	1.04001	1.06434	1.04936	1.07804	1.00487	1.31565	0.981276	1.32631	0.807776	0.886237	1.20927
P01112	1.46169	1.43011	1.3848	1.43353	1.71599	1.66712	0.272184	1.29736	1.29736	1.87703	1.6648	1.56873	1.6539	-0.299282	0.799289	1.27816	0.86758	1.22859	1.02507	1.59081	0.652	0.643178	1.17998	1.14174	1.38226	1.517	1.16142	1.66922	0.86758	1.10585	1.04001	1.04142	1.37522	1.60173	1.23807	1.20927	1.07357	0.659944	1.06574	1.2063	1.34331	1.58093	1.47577	1.69635	0.904423	1.5681	1.45145	1.22995	0.987278
P01116	0.178362	0.130423	-0.150337	0.223171	0.0569994	0.046777	0.164826	0.0948165	0.240448	0.32355	0.046777	-0.0216731	-0.936161	-2.01164	-0.74266	-0.830317	-1.34037	-0.597834	-1.16971	-0.195874	-1.83062	-0.321382	-0.35625	0.0717875	-0.418149	-0.692961	0.535861	0.40161	-0.0231028	-0.486351	0.448369	0.515488	0.395984	0.372169	-0.949556	-0.699269	-1.26994	-2.10045	-0.766089	-0.81336	-1.07413	-0.597834	-0.508023	-0.456878	-0.972285	-0.972285	-0.462078	-0.924217	-0.35625
P01130	0.866625	0.830156	0.897076	1.14584	1.01845	0.967619	0.717208	0.290429	0.271744	1.10958	0.112305	1.11197	0.963067	1.36437	1.02507	0.955419	0.965033	1.18848	1.0202	1.11147	0.899663	0.994934	0.613167	0.869221	0.99971	1.11916	0.96018	1.07036	0.503709	0.564813	0.963067	0.854055	1.21638	1.07357	0.622659	0.802349	1.01054	0.683151	0.497053	0.855953	0.444839	0.725253	1.20073	0.998143	0.737895	0.694478	0.704478	0.663447	0.480048
P01137	1.94772	1.97433	2.00013	2.18373	2.32137	2.11911	2.07961	1.96805	2.024	2.26845	2.17912	2.18986	2.08561	2.16179	1.99939	1.98429	1.97975	1.26142	1.87651	2.00279	2.16304	1.94944	1.63497	1.76171	1.51075	1.66124	1.78937	1.75047	1.71571	1.61414	1.92756	1.94944	2.43332	2.1501	1.70095	1.52997	1.67873	1.92955	1.59854	1.52281	1.82411	1.69963	1.94944	1.98876	1.85516	1.88043	1.68786	1.33702	1.77231
P02452	7.41905	7.48306	7.41905	7.78789	7.75247	7.78789	7.86969	7.92898	7.97908	7.92872	7.86969	7.78807	7.7888	7.7888	7.15959	7.30843	7.55516	7.51764	8.01951	7.82351	8.01951	8.01951	7.15959	7.13213	7.45707	7.48403	7.59697	7.48403	7.38944	7.36325	7.45707	7.38944	7.75353	7.82351	7.59697	7.59697	7.45707	7.42023	7.18445	7.07876	8.11525	8.11525	7.82351	7.97992	7.55516	7.62548	6.93526	6.78789	7.15959
P02458	0.416276	0.611898	0.568538	0.617707	0.487637	0.826736	0.0877833	-0.320192	-0.453041	0.201894	0.153201	0.0893466	1.15379	1.10733	1.273	1.15991	1.37374	1.28862	1.36583	1.54741	1.30117	1.01769	1.61292	1.39282	1.17024	1.11613	1.53251	1.56318	2.19579	1.47577	1.31047	1.22995	1.50575	1.22038	1.3222	1.46426	0.130503	0.963067	1.09765	1.09907	1.25334	1.30788	1.51188	1.56905	0.923338	1.31691	1.55836	1.47346	1.35939
P02461	4.43604	4.48991	4.36953	5.40239	5.42884	5.46015	4.53669	4.52122	4.64172	4.62105	4.64461	4.47813	4.00543	3.73697	3.90934	3.96022	3.88047	3.87851	4.44479	4.51926	4.44117	4.45382	3.77594	3.79263	3.35545	3.36989	3.92276	3.99827	3.69843	3.65006	4.23101	4.25959	4.97883	5.04907	4.35874	4.4345	3.7902	3.84957	3.74506	3.68667	4.78978	4.84193	3.72704	3.72135	2.98801	3.04624	3.3022	3.21121	4.1407
P02462	1.28176	1.59096	1.61562	2.2315	2.13379	2.09539	0.665752	0.55979	0.530367	1.61943	1.00572	1.19193	-0.284778	-0.00217223	0.185239	0.706417	0.799289	0.273906	1.36985	1.40974	0.984393	0.303586	0.223134	0.166352	1.08949	1.06854	0.403569	0.317443	0.585875	0.0698761	0.3883	0.338515	0.446411	0.646538	0.501994	0.571561	0.778631	0.180837	0.511779	0.541324	0.871694	0.683151	0.0191251	0.474366	-0.467007	0.0571919	0.468959	0.0388402	0.246745
P02511	2.43551	2.50066	2.4193	1.15632	1.31144	1.38061	0.997331	1.90128	1.72161	1.20731	1.22277	1.35018	4.01975	3.93296	3.23228	3.22014	4.4625	4.37351	3.89595	3.54793	3.5537	3.47976	4.80627	4.61582	3.91801	4.16409	3.28115	3.39102	4.65609	4.62594	4.19563	4.11991	3.72492	3.67306	3.52395	3.41769	4.20627	4.45741	2.92772	3.23887	3.82524	3.98882	3.41542	3.44432	4.25023	4.12498	4.11014	4.06519	4.20627
P02533	1.32744	1.28712	2.66188	1.50834	0.263874	1.29641	0.608455	0.608068	0.00369716	1.29512	0.976025	0.757137	0.08599	0.876296	1.66692	2.12485	1.61414	1.44646	1.51188	1.81112	0.575311	0.965033	0.00670692	-0.0210519	1.67873	1.54001	0.559807	0.448369	-0.137102	-0.156737	0.96018	0.939905	0.319463	0.0571919	0.0309344	-0.165064	0.874631	0.840247	0.358569	0.547089	0.19248	0.428338	1.83876	0.535861	0.424301	0.112401	0.0502133	0.223134	1.00934
P02545	8.39466	8.39466	8.60162	8.39466	8.39466	8.34395	8.51783	8.51794	8.51794	8.34395	8.39466	8.45034	8.51841	8.51841	8.34476	8.34476	8.78956	8.78956	8.9757	8.9757	8.39522	8.39522	8.39522	8.39522	8.78956	8.9757	8.9757	8.9757	8.60224	8.68931	8.51841	8.39522	8.9757	8.9757	8.60224	8.45078	8.23329	8.27925	8.45078	8.45078	8.68931	8.78956	8.68931	8.78956	8.51841	8.68931	8.9757	8.9757	8.51841
P02649	1.34314	1.44185	1.08041	1.76801	1.95106	2.14325	1.34314	0.822689	0.862873	2.51811	1.78211	1.68209	0.437161	0.296242	1.34576	1.29535	1.14786	1.22315	0.919599	1.23268	0.990321	0.899663	1.26279	1.29411	1.98762	1.50701	1.71107	1.74363	1.35939	1.21366	1.37802	1.16142	1.9211	1.81623	1.31303	1.11759	0.76821	0.969628	1.40974	1.44774	0.793644	0.86758	1.80152	1.93472	1.22583	0.74791	1.57739	1.67614	1.38632
P02671	2.34281	2.22541	2.3803	2.90324	2.61198	2.75953	2.18603	2.13201	2.11845	3.80135	3.00887	3.17575	2.24206	2.2527	2.81985	2.77479	2.36496	2.50521	2.65545	2.44116	2.24548	2.01391	2.44872	2.54712	2.3817	2.41522	2.87131	2.83331	2.51481	2.37497	2.03455	2.82125	3.03833	2.97799	2.19064	2.19698	2.18396	2.2758	2.26758	2.25811	2.35226	2.38035	2.41657	2.48691	2.29674	2.52281	2.45756	2.66781	2.16656
P02675	3.5609	3.04423	2.90987	4.66088	4.96957	4.55948	3.357	3.48522	3.22276	5.74252	3.48973	2.93741	1.66221	1.20213	1.70599	1.53251	1.45515	1.52029	2.76154	2.93476	3.26842	3.03258	1.59591	1.83534	2.72346	2.94735	1.72184	1.80152	2.16656	2.3154	2.41787	2.39921	3.09861	3.05836	1.61032	1.517	1.94831	2.1116	2.10606	1.86733	2.07895	1.96927	2.00179	2.13643	1.40579	1.66457	1.82057	1.78708	3.22739
P02679	2.84141	2.37598	2.30546	3.86369	4.11085	3.77226	2.70584	2.34897	2.43259	4.72848	3.00325	2.7786	0.628839	0.201879	0.330289	0.463248	0.608042	0.684814	1.81248	1.83065	2.28777	1.99087	0.628839	0.998143	1.33327	1.55607	0.952555	1.07357	1.15099	1.23395	1.47104	1.59081	2.00075	2.08903	0.554327	0.730518	0.871694	1.16572	0.814279	0.884338	1.25719	1.1027	1.00313	1.01054	0.412579	0.509548	0.812556	0.688046	2.12717
P02748	-1.89086	2.74797	2.57568	2.78221	2.87884	2.67477	-0.0173066	2.6018	2.73339	2.99752	2.77815	-0.437961	1.87301	1.63747	1.46683	1.95268	1.13357	1.28202	1.98984	2.16656	1.52523	1.34331	1.34678	1.38226	2.0095	1.69635	2.05282	2.32367	1.47104	1.44321	1.57739	1.55352	1.73241	1.83653	1.29664	1.46172	0.688046	0.64	0.278053	0.979849	2.01391	1.97975	1.95268	1.72424	1.87778	1.75595	2.00397	2.02995	1.4957
P02751	8.97501	8.97501	8.97501	8.97501	9.18474	8.97501	8.97501	9.96592	9.18484	9.18474	9.18474	9.18484	8.17463	8.01951	7.42023	7.59697	7.97992	7.82351	8.78956	8.78956	8.68931	8.68931	6.91625	6.95661	7.75353	7.7888	7.45707	7.36325	6.56157	6.59107	7.7888	7.82351	8.60224	8.51841	7.0249	7.10714	8.17463	8.23329	6.65189	6.66962	8.9757	9.18526	7.27938	7.38944	7.51764	7.48403	7.24808	7.07876	6.52986
P02765	3.09957	2.93403	2.98588	3.62937	3.54789	3.52387	2.63203	2.44299	2.44799	3.64689	3.11912	3.19612	1.97249	2.43872	2.14905	2.15616	2.79972	2.721	3.33875	3.52756	3.21275	3.23887	2.41172	2.53501	2.85313	2.66163	2.98801	3.03525	2.80925	2.45093	2.77903	2.95016	2.61748	2.6318	2.51704	2.60603	2.81985	2.90665	2.2326	2.13785	2.19391	3.28428	3.03134	3.14266	2.87131	2.79677	2.6318	2.50309	2.71214
P02768	3.0307	3.04157	2.96482	3.67317	3.74944	3.68862	2.50768	2.72691	2.62488	3.98033	3.13357	3.29102	3.66389	3.71915	5.62161	3.35887	2.63998	2.80505	4.58177	4.03702	4.50991	4.43176	2.97939	2.84959	3.4948	3.58729	2.99394	3.32568	2.66041	2.81446	2.74353	2.69171	3.53313	2.88479	2.87967	3.23887	3.80518	3.70408	3.07449	3.09696	4.2906	4.53811	3.54251	3.99827	3.15539	3.29404	3.75527	3.73275	3.24191
P02786	3.37925	3.51527	3.30867	4.45215	4.30185	4.10283	3.69487	3.63175	3.65836	4.33429	4.27781	4.24628	3.16964	3.07161	2.96411	3.19056	3.40452	3.49828	3.46365	3.47658	3.33685	3.26842	2.92633	3.09861	3.24641	3.21275	3.20341	3.44965	3.20209	3.22897	3.79461	3.78816	3.38939	3.26204	3.54597	3.55906	2.95731	2.87967	2.43773	2.7363	3.53313	3.45988	3.57199	3.49134	2.98522	3.11245	2.81733	2.61858	2.78785
P02792	1.61177	1.57135	1.78537	1.94202	1.74164	1.78339	1.85986	1.60254	1.84343	1.76206	2.00344	2.08464	1.67261	1.70989	1.80278	1.64923	1.79272	1.60905	1.84671	1.85301	1.79386	1.83286	1.32896	1.48589	1.61414	1.74363	1.82737	1.92635	1.39558	1.45515	1.72533	1.65892	2.10305	2.01604	1.86263	1.76408	1.53866	1.57366	1.83286	1.64923	1.7369	1.80764	1.64561	1.8605	1.50701	1.4902	1.5436	1.48218	1.55129
P02794	2.26162	2.671	2.57694	2.35697	2.21346	2.29188	2.68134	2.19203	1.84877	2.62944	2.68134	2.53684	1.04299	1.2063	1.70989	1.8498	1.41257	1.31434	0.873175	0.76821	1.10388	1.08495	1.34053	1.54239	0.924863	1.1208	2.18863	2.25928	1.19935	1.07651	2.16428	2.2527	1.81623	1.79507	2.04377	2.01057	0.362511	0.838704	2.18308	2.23502	1.38761	1.11147	1.93671	1.60537	1.29821	1.43359	1.73493	1.58214	1.45036
P03891	-0.526649	-0.104479	-0.713724	-1.05521	0.32355	0.207991	-0.319894	-0.281269	-0.547813	0.000131739	-0.0738158	-0.327381	-1.19923	-0.836467	-0.71498	-1.07413	-2.64593	-1.58517	-2.32153	-1.28542	-1.80721	-2.32153	-0.48388	-2.3599	-1.51063	-1.49148	-1.51063	-1.22974	-1.00158	-1.07413	-1.83598	-2.24389	-1.77431	-1.1846	-0.632522	-0.723677	-1.54609	-0.58491	0.0309344	-0.206448	-2.15653	-1.98951	-0.77703	-0.723677	-1.03237	-0.766089	-1.00158	-1.43322	-2.27362
P03897	0.615666	0.789076	0.457602	1.18497	1.03314	0.922535	0.881877	0.743238	0.55619	0.898814	0.619704	0.763683	-2.0191	-2.07388	-2.17722	-2.12737	-2.30811	-1.94742	-1.97147	-2.21547	-1.8506	-2.47541	-2.78829	-0.76324	-2.19563	-2.52458	-0.494162	-0.418149	-2.18481	-2.18481	-0.650097	-0.536109	-0.409933	-1.35773	-2.3599	-2.13724	-1.74121	-1.63947	-2.10902	-2.52458	-1.87214	-1.63947	-1.70832	-1.55049	-1.41232	-1.67517	-1.77431	-1.84349	-2.24389
P03915	-1.02739	-0.922822	-1.21509	-0.327078	-0.340947	-0.427582	-0.874572	-1.12957	-1.25067	-0.874572	-1.09281	-0.651861	-1.52808	-1.23989	-1.14101	-0.796156	-1.61012	-1.38563	-1.4717	-2.09185	-1.39893	-1.19923	-1.38227	-1.5647	-1.59437	-0.857883	-1.46694	-1.18863	-1.22974	-1.3318	-2.23315	-1.36636	-1.13058	-1.08709	-1.20593	-1.14101	-1.67015	-1.55944	-1.02854	-1.07097	-1.63947	-1.37029	-1.91474	-1.87214	-1.23326	-0.836467	-1.02266	-1.45832	-1.58517
P03923	0.31126	0.319615	0.0368591	0.68188	0.796232	0.828448	0.336583	0.415925	0.0250019	0.469289	0.734832	0.710042	-0.917201	-1.13692	-1.02555	-1.04245	-0.933665	-0.881412	-0.57931	-0.566104	-1.53378	-0.745878	-1.0673	-0.710104	-0.769368	-0.723677	-0.645201	-0.667835	-1.75114	-1.58985	-0.734519	-0.563066	-0.254904	-1.02854	-1.45832	-1.70258	-0.682462	-1.30079	-0.854625	-0.645201	-0.498931	-0.308223	-0.696402	-0.405448	-0.629784	-0.627062	-0.833114	-1.19923	-0.808203
P03928	1.77498	1.99587	1.93322	2.33357	2.63903	2.32718	2.16858	2.45455	2.24705	2.81112	2.65461	2.70757	0.0431302	0.0431302	0.252077	0.191011	0.492629	0.766566	0.64	1.22859	0.77664	0.309473	0.485635	0.820669	0.162905	0.153252	0.520962	0.811154	0.720246	0.864247	1.26892	0.930256	1.53621	1.60905	0.472471	0.561669	1.35828	0.296242	0.132721	0.520962	1.08949	1.39943	2.07449	1.98326	0.686501	0.736022	0.836935	1.2506	0.317443
P04004	3.62127	3.69487	3.39753	5.00106	4.80071	4.83209	3.22394	3.10774	2.95828	5.47532	4.68663	4.67256	1.43136	1.89135	1.82514	1.91512	1.61161	1.67154	2.2271	2.41299	2.39347	2.31443	1.60061	1.95936	2.86994	3.06275	2.96256	2.88116	1.87651	1.99736	2.12485	2.26758	3.06731	2.94599	2.25155	2.15104	1.27816	1.47695	1.92319	2.0517	1.77462	2.0095	2.93206	2.85078	1.68239	1.67746	2.92772	2.82525	2.2271
P04040	3.44946	3.4683	3.43161	3.93559	3.98259	4.12576	3.53308	3.56483	3.62976	4.07762	4.0703	3.93376	2.71214	2.77479	2.34176	2.57327	2.80783	2.81843	3.08972	3.1872	3.01275	2.98216	2.90529	2.95999	3.02455	2.90399	2.93897	2.98522	3.0188	2.90003	2.49127	2.59785	2.85686	2.95174	2.70668	2.70318	2.73382	2.68098	2.7055	2.89055	3.72135	3.83399	3.08548	3.16964	2.47834	2.31888	3.37943	3.40272	3.3022
P04062	3.65974	3.357	3.72512	4.00111	4.10283	3.87641	3.5058	3.44275	3.46198	3.93151	3.66175	3.98507	3.69036	3.67477	4.11014	4.05535	3.94299	3.93736	3.42257	3.42634	3.26002	3.15818	4.24518	4.23386	3.53738	3.65234	4.36199	4.35874	3.70763	3.65596	4.21179	4.18174	4.15429	4.06519	4.23663	4.18174	3.05371	3.36537	3.93296	3.95205	3.63555	3.6767	4.91147	4.91147	3.94784	3.7902	4.03247	4.05749	3.30053
P04066	0.715501	0.550823	0.727711	1.35926	0.313414	0.326974	1.49447	2.83925	2.73211	2.84431	2.9073	2.64533	1.73908	1.72647	2.82662	2.88912	2.15832	2.09461	1.99841	1.99328	0.996291	1.33327	2.48082	2.62212	2.66938	2.518	2.70069	2.87967	1.92524	2.00724	2.06199	2.11041	2.2793	1.83065	1.91049	2.49943	0.938121	2.6318	2.08	1.88223	1.14472	1.32631	2.06505	1.92223	1.8605	2.11352	1.94384	1.94944	1.33916
P04075	6.19692	6.13378	6.2642	4.95327	5.07539	5.13823	6.35274	6.43492	6.47317	4.92909	4.88806	4.87257	7.10714	7.33565	6.60292	6.95661	6.66962	6.63443	6.19824	6.36472	6.93526	6.91625	6.60292	6.70634	6.6197	6.91625	6.06281	6.34239	6.93526	7.00159	6.63443	6.86817	5.80929	5.79573	6.3291	6.47418	6.97985	6.91625	6.72501	6.37729	6.43582	6.24399	5.75028	5.79573	6.70634	6.84685	6.07269	6.22267	6.97985
P04080	2.09416	2.12802	2.06047	1.40819	1.11099	1.36424	2.73164	2.77301	2.81405	1.4551	1.51445	1.64186	3.70917	3.69036	2.852	2.90665	2.75408	2.39581	2.12053	2.06405	3.37497	3.39775	3.13842	3.17424	2.56091	2.5867	2.08218	2.15832	3.46172	3.38939	3.13842	3.147	1.62049	1.79938	1.78826	1.82856	2.32498	2.40033	2.69945	2.66938	1.66584	1.56197	1.39695	1.56197	2.37402	2.43649	2.21499	2.37292	3.04208
P04083	6.17447	6.23162	6.32747	3.93151	4.09088	4.05398	6.2869	6.42322	6.25433	4.15773	4.26658	4.08316	7.27938	7.15959	6.82676	6.80843	6.125	6.1018	5.89361	5.98195	6.95661	6.82676	6.42406	6.47418	6.17576	6.20998	6.09314	6.08331	7.0249	6.78789	6.06281	6.20998	4.95898	4.77859	6.37729	6.3878	6.74476	6.76854	7.00159	6.97985	6.03519	6.13507	5.15366	5.00719	6.51701	6.15642	6.76854	6.70634	7.36325
P04114	2.53751	2.54313	2.39344	2.78341	2.92701	2.93268	1.86777	1.69251	1.74794	3.1219	2.31876	2.26452	2.47954	2.62306	2.24083	2.08561	2.57041	2.33926	2.63998	2.98359	2.62656	2.35344	2.02995	2.1389	2.48185	2.45401	2.34636	2.33514	1.89682	1.99432	2.3452	2.08452	2.44982	2.47834	2.20839	2.15977	2.30249	2.37497	1.81248	1.73137	2.14242	2.26058	2.64456	2.63286	1.83653	1.98636	2.14585	1.9706	1.7482
P04150	0.872382	0.811741	0.853001	0.56356	0.437512	0.256194	0.720872	0.563151	0.730655	-0.25543	-0.32483	0.431379	0.923338	0.859171	0.751261	0.71649	0.804126	0.785139	0.737895	0.786813	1.20213	0.817585	1.01333	0.9012	0.956781	1.1494	0.904423	0.790001	1.06574	1.22995	0.704478	0.855953	0.799289	0.672215	0.430081	0.609562	0.836935	0.862601	0.67066	0.62091	1.04001	1.06854	0.59497	0.728611	1.22463	1.27048	0.786813	0.600743	1.48102
P04156	2.42479	2.52293	2.53853	3.01959	3.02118	2.94954	2.2453	2.27228	2.47109	3.08497	3.12045	2.23648	1.69168	1.60778	1.67746	2.04377	1.12764	1.24765	0.809558	0.773355	1.28736	1.524	1.3606	1.56197	1.4603	1.19935	2.20635	2.37916	1.99216	2.04151	1.89032	2.06405	1.85721	1.36437	1.78167	1.86733	1.14786	1.27457	2.07573	2.07681	1.82057	2.06988	1.75944	1.60428	2.00502	2.05048	1.60778	1.46172	1.55474
P04179	2.85976	2.85009	2.8069	4.90571	4.74678	4.87591	2.80554	3.18433	2.78746	5.30884	5.03909	4.78496	3.02979	3.03693	3.52756	4.07427	3.03394	2.99091	3.54958	4.0469	3.04081	2.78059	3.89388	3.72704	3.3022	3.80518	4.4345	4.25611	4.45382	4.39557	3.78403	3.7492	3.57944	3.45619	3.75737	3.63331	3.39243	3.65006	3.89795	3.81693	4.18997	4.20107	4.21179	4.77514	4.25959	4.54095	4.28811	4.64947	3.06424
P04181	4.0828	4.04504	4.09722	4.60392	4.57666	4.72425	4.1826	4.16295	4.24086	4.81685	4.79223	4.99307	4.02924	3.89388	3.33685	3.64681	4.18695	4.07202	4.50054	4.55412	4.25611	3.96763	4.22046	3.7411	3.66575	4.07202	4.10217	4.24518	3.80929	3.7492	4.0469	4.0469	4.84193	4.62912	4.12745	4.11014	4.18427	3.98643	3.39102	3.74296	4.63967	4.54095	4.60208	4.64298	3.9933	4.09622	4.36199	4.50366	3.49983
P04183	0.589728	0.254054	0.539879	0.368509	0.35276	0.354597	0.0736326	0.441189	0.654968	0.0429652	0.0658353	0.321101	-0.294791	-0.418149	0.360434	0.046953	0.848676	0.865815	-0.306002	-0.65321	0.439399	0.405245	0.194366	-0.256924	0.608042	0.648562	-0.199922	-0.3424	-0.160816	-0.117755	0.257898	0.174194	-0.269073	-0.199922	0.513488	0.362511	0.575311	0.76353	-0.619441	-0.156737	-0.232011	-0.624345	-0.685123	-0.498931	0.227234	0.238681	-0.74266	-0.306002	0.769663
P04216	7.15823	6.80704	7.10567	6.82553	6.76687	6.61835	7.00035	6.84579	7.02387	6.9785	7.13086	7.02387	6.56157	6.50483	6.22267	6.76854	6.68818	6.70634	6.95661	6.72501	6.23281	6.20998	6.70634	6.78789	7.00159	6.86817	6.97985	7.07876	6.65189	6.72501	6.97985	6.97985	6.19824	6.28822	5.88662	6.05253	6.37729	6.26534	6.449	6.36472	6.91625	6.80843	6.50483	6.48946	6.125	6.1874	6.47418	6.50483	6.48946
P04233	2.17912	2.21935	1.40419	2.08958	2.12222	2.18483	2.43551	2.83415	2.85047	2.45656	2.35697	2.77301	2.22836	2.25155	2.16179	2.24314	2.28035	2.18751	1.91996	2.06627	1.92524	2.11041	2.6471	2.41299	2.14794	2.31443	2.11952	1.92428	1.9706	1.94504	1.96503	1.95936	2.1116	2.3561	2.19808	2.18967	1.92524	2.19391	2.21848	2.31443	1.97157	1.9706	2.15104	2.38896	1.90823	2.03111	2.28777	2.12485	2.03688
P04264	5.12806	5.25875	6.07135	5.80125	5.66177	5.39775	3.2906	2.99231	3.47683	4.22928	4.98484	4.6279	4.3092	4.16409	4.13545	5.60251	5.40887	3.53149	3.46172	4.1407	5.14888	3.7231	3.73697	4.21752	4.49458	4.11734	4.40233	4.13035	3.90514	3.55181	3.54413	4.0696	4.17398	3.61313	5.00254	4.57101	4.47915	3.82722	4.15133	4.33861	3.9933	4.81437	4.99416	4.07427	4.11991	4.23386	4.76	4.25316	4.40233
P04350	3.93151	3.75343	4.09088	2.5633	2.50317	2.52662	3.4096	3.55	3.39261	2.26276	1.93981	1.90819	4.45076	4.3007	4.20389	4.13815	4.55761	4.26562	3.6191	3.31873	4.41625	4.41955	4.49787	4.5322	4.20905	4.29797	3.68667	3.77989	4.94252	4.92627	4.25316	4.48853	2.6471	2.78178	4.31565	4.19824	4.36199	4.38329	4.44794	4.59476	3.84957	3.92692	3.35036	3.2714	4.09289	3.97457	4.06279	4.12745	4.85881
P04406	8.78907	8.78907	8.78907	7.33451	7.38841	7.55391	8.68878	8.68888	8.68888	7.36213	7.41905	7.13111	9.18526	9.18526	9.18526	9.18526	8.9757	8.9757	8.34476	8.39522	9.18526	9.18526	9.18526	9.18526	9.18526	9.18526	8.51841	8.60224	8.9757	9.18526	8.68931	8.68931	7.97992	8.01951	8.78956	8.78956	9.18526	9.18526	9.18526	9.18526	8.27925	8.39522	7.97992	8.11525	8.9757	9.18526	8.60224	8.60224	9.18526
P04424	1.68568	1.88393	1.84036	1.23636	1.36968	1.31024	1.6919	1.60619	1.36128	1.18497	1.25031	1.29081	2.39483	2.44116	2.44621	2.41787	2.18967	2.0587	1.69516	1.73241	2.48445	2.47064	2.39347	2.48998	2.16428	2.27321	1.93166	2.0517	2.48691	2.55114	1.78826	1.77697	1.5216	1.90722	1.82955	1.85516	1.78708	1.3606	1.99841	2.20293	1.67873	1.66692	1.63223	1.78826	2.43872	2.44872	2.33237	2.19391	2.62103
P04439	2.67219	2.61311	2.50066	2.79343	2.66971	2.72889	2.82316	2.93871	2.6804	2.69452	2.43996	2.5011	0.218995	0.230859	0.568199	0.439399	0.3343	-0.0626892	2.18396	2.15832	2.1006	1.62876	1.26142	0.207973	2.1723	2.10745	2.01499	2.06505	1.13505	1.36583	2.32498	2.45865	0.307301	0.461186	1.26142	1.33702	0.573376	0.428338	0.501994	0.535861	1.94151	1.96703	0.346598	0.395984	0.497053	0.315127	1.52892	0.530414	0.573376
P04632	4.03538	4.28908	4.07504	3.30529	3.72952	4.02031	4.54892	4.37889	4.29402	4.10033	3.82355	3.55216	5.18715	5.13982	4.89885	4.94252	4.63599	4.65609	4.69229	4.58471	5.02788	5.16193	4.59868	4.47676	4.51926	4.45741	4.66232	4.8737	4.66606	4.57839	4.40964	4.03956	3.83399	3.73697	4.40964	4.44794	4.02188	4.93461	4.86258	4.84193	4.87738	4.81861	4.36199	4.08723	4.44117	4.16933	4.54095	4.52556	4.94252
P04792	7.71333	7.59563	7.78789	4.9615	5.44494	5.62017	6.80704	7.24682	7.21263	5.07989	4.94932	4.92118	6.36472	6.27633	6.6197	6.60292	7.07876	6.93526	5.91924	6.07269	6.74476	6.41326	7.10714	7.00159	6.3291	6.60292	6.23281	6.47418	7.27938	7.24808	7.8708	7.75353	6.70634	6.68818	6.70634	6.74476	6.89261	7.00159	7.0249	7.18445	6.41326	6.54686	6.3878	6.3878	6.68818	6.6197	7.18445	7.13213	7.48403
P04843	7.04799	6.72365	6.78655	7.24651	7.30718	6.66826	6.95535	6.27534	6.48834	6.60195	7.00035	6.93434	4.39866	4.08723	4.25959	4.82223	4.60208	4.91147	4.96692	4.64947	4.26562	4.25023	4.60922	4.74054	4.82931	4.73044	5.16716	5.13982	4.50366	4.56758	4.6812	4.61909	4.90293	4.89401	4.93083	5.12462	5.19658	4.35021	4.33052	4.52261	5.47639	5.56731	5.71214	5.57217	4.63599	4.51633	4.96692	4.98613	4.27916
P04844	5.56608	5.60758	5.40239	6.07135	6.00769	5.80811	5.77965	5.20059	5.32766	5.71071	5.71994	6.06168	4.02188	3.84957	2.84959	3.5684	3.01728	3.7231	3.59348	3.82722	4.3125	3.39595	4.18174	4.17163	3.99614	4.01508	4.44117	4.4345	3.90934	3.96533	4.26272	4.37717	4.54095	4.36524	3.60139	3.84267	4.61582	2.62212	2.76952	2.91191	3.96763	4.09002	4.41324	4.4345	2.81733	3.77594	4.50991	4.47676	3.72492
P04899	4.60749	4.52404	4.45215	4.61751	4.63792	4.57296	4.92475	4.87621	4.79259	4.90134	4.87973	4.73282	4.41324	4.06054	4.18997	4.22829	4.47676	4.44479	4.57839	4.49458	4.34752	4.26272	4.49458	4.40592	4.36524	4.38329	4.46607	4.61582	4.5322	4.61282	4.3007	4.3125	4.52261	4.54721	4.18695	4.21752	3.88271	4.19263	4.29524	4.26817	4.75609	4.77514	4.13279	4.26272	4.36524	4.2906	4.70076	4.69645	4.64947
P05023	3.94573	3.98033	3.81525	4.29372	4.43298	4.22139	3.98943	3.49337	4.02063	4.45546	4.37506	3.89877	2.94735	2.89683	2.54066	2.89848	2.97331	3.04081	3.18282	3.17285	3.0188	2.94318	3.1001	3.18437	3.06884	2.93634	3.01417	3.3022	2.97799	3.02455	3.21692	3.06884	3.30704	3.21408	2.83705	2.87671	2.82525	2.48905	2.54173	2.71214	3.15539	3.17702	3.22014	3.09531	2.68372	2.70452	3.19765	3.09405	2.59891
P05026	2.23045	2.35697	2.19265	2.16623	2.14202	2.14765	2.52885	2.22602	2.26328	2.13151	2.07748	1.93804	1.63497	1.43487	1.72075	2.04046	1.61927	1.62771	1.69963	1.81623	1.67261	1.517	1.71571	1.60778	2.28777	2.15509	2.38785	2.5893	1.82955	1.86943	1.25838	1.27184	1.47845	1.2425	1.97375	1.8892	1.37671	1.1144	1.42478	1.40201	2.08452	2.08	1.6255	1.34971	1.17423	1.34331	1.79833	1.65635	1.46426
P05067	1.55845	1.37506	1.45259	1.35053	1.30889	1.42212	1.54874	1.15584	0.946618	1.39272	1.40567	1.23049	1.11007	1.12901	1.25995	1.25206	1.39818	1.06574	1.11147	1.39172	1.04582	1.16142	1.54981	0.949807	1.31047	1.28612	1.44052	1.73241	0.722023	0.860883	1.24929	1.46683	1.72306	1.74933	0.448369	0.522969	0.623973	0.608042	0.704478	0.850357	1.19935	1.21077	0.778631	0.919599	1.14635	0.487261	0.638478	0.94809	0.345099
P05091	4.21593	4.29631	3.86554	4.20725	4.77021	5.03909	4.15515	3.99914	4.30506	5.19052	5.37805	5.1764	3.84072	4.01025	4.25611	4.36852	4.10434	4.26817	4.27916	4.18174	4.12498	4.11014	4.27408	4.26272	3.99827	4.13815	4.07929	4.21752	3.76762	3.71344	4.05344	4.27101	4.41955	4.39557	3.6191	3.46172	4.15133	4.24518	3.91592	3.86138	3.39963	4.23101	4.42583	4.29797	4.0696	4.10217	4.09002	4.21179	4.03702
P05114	3.91406	4.10283	3.93151	3.58515	3.46157	3.59588	4.2432	3.94379	4.02785	3.43833	3.61916	3.35236	1.99736	2.20731	1.85946	2.0552	1.89917	2.02995	1.92955	2.0095	2.16768	1.55952	1.84787	1.68667	2.13078	1.93931	2.07111	1.95057	1.75487	1.7369	2.27709	2.01731	2.23623	2.13184	1.3606	1.80496	1.35661	1.38883	1.45036	1.67502	2.18308	1.42478	1.75047	2.01971	1.5858	1.62315	1.63866	1.56318	1.17565
P05120	3.57945	3.62937	3.51527	2.79092	2.62125	2.68811	3.65392	3.65433	3.62763	2.8924	2.75204	2.95144	1.67382	1.78937	2.25811	2.24083	1.86162	1.63002	2.88116	2.87422	2.21499	2.04377	1.95533	1.45904	3.13656	3.15385	2.26862	2.05282	3.90717	3.9351	3.25337	3.22581	2.18751	2.0552	1.46974	1.45145	1.50958	1.82955	1.60654	1.52892	1.27048	1.46172	1.7087	1.63497	3.46534	3.45802	2.13299	2.07111	1.99736
P05121	2.97006	3.13237	2.96063	3.71154	3.58135	3.75551	1.93617	2.10515	1.89535	3.77429	3.56448	3.59194	2.66041	2.53629	2.68518	2.73747	2.65545	2.7363	3.10784	3.16964	2.75648	2.63876	2.34997	2.52281	2.95999	3.14266	2.66781	2.7017	2.79181	2.62656	3.07314	3.19615	3.02717	3.02717	2.80783	2.72619	2.88347	2.77766	2.41299	2.35704	2.79041	2.90925	3.31873	3.24347	3.13144	3.11688	3.30905	3.33229	2.51252
P05141	4.79223	4.77375	4.58325	5.3274	5.2832	5.04307	5.03057	5.01842	5.09323	5.37335	5.4706	5.27391	3.00951	2.82525	2.90529	3.13527	3.45619	3.65234	3.89211	3.78403	3.45802	3.54597	3.05836	3.14972	3.39963	3.05503	3.46365	3.51338	3.07722	3.16793	2.9306	2.94318	3.58513	3.52181	3.33685	3.33229	4.1594	3.30383	2.79677	2.81611	3.92276	3.72135	3.92276	3.80929	3.91358	3.89388	3.42257	3.46365	3.04624
P05165	0.942525	0.825115	0.918684	0.815	0.73284	0.992771	0.813279	0.678196	0.806262	0.89072	0.789076	0.898326	0.843564	0.761887	0.577394	0.672215	0.882665	0.656647	0.686501	0.654891	0.795369	0.988728	1.0879	1.11613	1.11916	1.04001	0.988728	1.01769	0.854055	0.854055	1.04142	1.22463	1.1144	0.815991	0.884338	0.812556	0.854055	0.870463	1.14034	0.981276	0.634565	0.832708	1.02933	0.627145	0.709903	0.90898	0.749598	0.969628	1.19284
P05166	0.330433	-0.370173	0.0992854	0.532893	1.00412	0.168602	0.183358	0.0832733	0.168152	0.265825	0.701619	1.08537	0.122593	-0.052346	-0.0135071	-0.156737	-0.306002	-0.546576	0.08599	-1.78118	-0.354386	-0.169673	-0.00851783	-0.415156	-0.86268	-0.306002	-1.52808	-0.955902	-0.538464	-0.193911	-1.74627	-1.52808	-1.08709	-0.541574	-0.0646701	-0.101531	0.0213673	-0.0250642	-0.202296	-0.0668118	0.300025	-0.0792725	0.248372	-0.264649	-0.446344	0.288563	-0.232011	0.259801	-1.74627
P05198	4.04978	3.89634	4.00366	3.30352	3.34215	3.31672	3.81722	3.81559	3.85978	3.28078	3.22118	3.27445	4.47364	4.54721	4.30641	4.43794	4.47364	4.36852	4.18695	4.1594	4.52833	4.54721	4.35021	4.43794	4.22046	4.38912	4.21506	4.19563	4.5749	4.56137	4.56758	4.38912	3.95205	3.95605	4.49458	4.35021	4.6883	4.64298	4.47364	4.50054	3.98882	4.01272	4.01025	4.11991	4.48853	4.39866	4.19563	4.26272	4.44794
P05362	1.96995	1.49953	1.30622	2.87884	2.72267	2.95793	0.964118	1.51979	1.51145	3.00325	2.8151	3.0626	1.21077	1.00487	1.80496	1.49446	2.104	2.07681	1.78046	1.86733	1.40715	1.44646	2.55721	2.51917	2.52281	2.31656	2.76952	3.06424	2.63076	2.77621	3.68849	3.63555	1.98326	2.16304	2.2326	2.17109	1.39411	0.961756	1.65635	1.7074	1.66221	1.66801	2.41299	2.29913	1.86595	1.52523	2.30924	2.13415	1.08949
P05386	6.47292	6.68678	6.61835	6.376	6.35274	6.705	6.47292	6.41231	6.08217	6.42301	6.16419	6.11213	6.1018	6.1018	6.1653	6.15642	6.19824	6.19824	6.20998	6.3291	6.37729	6.31397	6.27633	6.04371	6.31397	6.22267	6.3291	6.07269	6.20998	6.14554	6.37729	6.30147	6.41326	6.57755	6.25538	6.26534	6.24399	6.28822	6.00027	6.07269	6.13507	6.23281	6.1653	6.07269	6.13507	6.36472	6.35395	6.14554	5.97195
P05387	5.58876	5.4706	5.65605	5.65605	5.49113	5.79429	5.54806	5.36335	5.37829	5.51863	5.21945	5.37362	6.66962	6.52986	6.68818	6.65189	6.72501	6.65189	6.74476	6.70634	6.66962	6.65189	6.48946	6.449	6.70634	6.59107	6.48946	6.36472	6.63443	6.56157	6.72501	6.72501	6.6197	6.3291	6.72501	6.68818	6.95661	6.80843	6.56157	6.48946	6.52986	6.56157	6.57755	6.6197	6.66962	6.52986	6.59107	6.57755	6.35395
P05388	4.54892	3.75551	4.58954	3.25296	4.26925	3.53733	4.0703	4.21895	4.44656	3.08917	4.11312	3.79967	3.17971	2.99258	3.1001	3.04081	4.13035	4.21179	4.27697	2.59195	2.73747	3.14266	2.83331	2.93206	3.17424	3.17828	2.721	2.90529	3.12519	2.90399	2.80505	3.28918	2.52401	2.15832	4.0469	4.07929	2.98642	3.37156	2.99537	2.80099	4.11991	4.17904	2.66526	2.38302	3.12519	2.46333	2.7629	2.72619	2.87258
P05412	-0.187382	-0.0838292	-0.18511	-0.274332	-0.0423142	0.0230157	-0.118242	-0.306958	-0.260746	0.405505	0.164826	0.091316	-1.03589	-1.21987	-0.603614	-0.690483	-0.734519	-0.71498	-0.43404	-0.692961	-0.673353	-0.650097	-0.920952	-0.87263	-0.84846	-0.554592	0.168636	-0.0210519	-0.851548	-0.543973	-0.662213	-0.76324	-0.167305	-0.104049	-0.171447	-0.182138	-0.779914	-0.70723	-0.833114	-0.745878	-0.667835	-0.77703	0.0388402	0.188857	-0.267073	-0.202296	-0.42488	-0.3424	-0.753816
P05413	4.06587	4.27781	4.11085	4.5395	4.49914	4.4679	4.22139	4.03808	4.23815	4.31375	4.55238	4.72887	0.946211	0.968348	0.869221	0.725253	0.273906	0.490927	0.341795	2.22202	0.88822	0.840247	0.791985	0.865815	2.21848	1.87923	0.00913894	2.41172	0.878089	1.68543	2.63658	2.6471	3.0188	2.92772	1.86162	1.93807	0.587738	1.62049	0.928984	0.874631	2.47683	2.54173	2.83446	2.69557	1.95408	0.77664	2.43994	2.40819	1.72533
P05452	-2.284	-1.93937	-2.19452	-0.941152	-0.893007	-0.82105	-2.6293	-2.85959	-2.95935	-1.07957	-1.17233	-1.18757	-2.32153	-2.57658	-4.22476	-3.75298	-3.14347	-2.74465	-0.757223	-1.05633	-3.75298	-4.00941	-4.00941	-3.11248	-1.72021	-1.71463	-2.9309	-3.4132	-3.14347	-2.70408	-1.85777	-1.76909	-3.08347	-3.36051	-3.52477	-3.94439	-3.62898	-2.88235	-4.73485	-3.81384	-0.701839	-0.297155	-4.32826	-3.8668	-5.56668	-5.18784	-0.728888	-0.782323	-2.10045
P05455	4.85701	4.74678	4.84022	4.70547	5.09295	5.06488	4.34863	4.52719	4.2917	4.5395	4.60392	4.577	4.08723	4.18427	4.17904	4.06519	4.38329	4.34176	4.85075	4.76401	4.30641	4.31565	3.83854	3.97977	4.40964	4.41324	4.39273	4.45382	4.33592	4.02688	4.11248	4.26817	5.01145	4.6883	4.5322	4.55761	4.45382	4.31884	4.23386	4.17163	4.77859	4.80627	4.38912	4.45076	4.40592	4.19263	4.25316	4.31565	4.16933
P05556	6.25407	6.16419	6.25407	6.50345	6.48806	6.45948	6.22117	6.09209	6.11213	6.52874	6.63327	6.43492	5.24609	5.08137	4.90293	5.12462	5.42414	5.53905	5.69838	5.72174	5.33372	5.23587	5.15753	5.23051	5.65062	5.52653	5.28933	5.5029	5.03201	5.02788	5.42414	5.31021	5.37923	5.60251	5.22555	5.24102	5.28933	4.90748	4.83403	4.96692	5.60893	5.66286	5.56167	5.38504	5.16716	5.17246	5.54414	5.60251	4.71062
P05783	3.67683	3.62544	3.50979	5.21474	5.16054	5.25399	3.4224	2.84486	3.27605	5.77965	5.76504	5.72824	3.05371	3.05371	2.90141	2.95174	3.26204	3.34244	3.81313	3.86729	3.45155	3.51338	3.46534	3.50777	2.80632	2.93767	2.87967	2.90399	2.82909	2.84358	3.85645	3.96983	3.62122	3.51535	3.65963	3.62539	4.83403	4.96299	3.20209	3.23228	2.72473	2.68902	2.73382	2.86698	2.67447	2.88622	2.84959	2.83048	2.89848
P05787	1.37925	1.34188	1.57376	2.36931	2.39918	2.335	0.567003	0.771801	0.852445	2.46461	2.27917	2.38343	1.52658	1.16142	2.02287	2.30675	2.38302	2.06627	2.39232	2.64928	2.38302	2.81446	2.62541	2.38416	1.56318	1.44321	1.20358	1.46552	1.74575	2.04492	1.54001	1.79507	1.55129	1.92756	2.3337	2.46813	3.29404	3.22739	0.678104	1.9706	1.43018	1.31163	1.27816	1.46172	0.982676	0.88822	1.32106	1.12203	1.29979
P05997	3.41908	3.53308	2.53139	2.86489	3.57198	3.07924	2.63577	3.42116	3.49337	3.25296	3.48798	3.09997	3.67874	3.65382	3.39963	3.36989	3.33065	3.45619	3.56449	3.49134	3.63331	3.48311	3.25827	3.44751	3.64296	3.54251	3.32214	3.23228	3.53738	3.3942	3.6811	3.74506	3.34617	3.43505	3.37339	3.15818	3.60788	3.7231	3.55181	3.68477	3.59789	3.62931	3.62122	3.52579	3.27297	3.50588	2.88778	3.02192	3.33229
P06132	1.49953	1.50436	1.62894	0.83771	0.937184	1.08452	1.50961	1.38955	1.17191	0.687006	0.591712	0.797715	1.48466	1.42348	1.55352	2.0252	1.29979	1.33327	1.02933	1.20767	1.88596	1.77917	1.52029	1.38353	1.38494	1.52892	1.0879	1.08632	1.73493	1.74363	1.35303	1.3518	1.44646	1.41115	1.19137	1.25838	1.40074	1.64216	1.48102	1.87651	1.17998	1.29303	0.871694	0.737895	1.45778	1.45648	1.1786	1.46821	2.06311
P06280	1.10516	0.705139	1.19903	1.6881	1.4888	1.45032	1.09465	2.29585	2.44044	1.73517	1.71492	1.73784	0.563163	0.571561	2.52149	1.22038	0.907441	1.15226	1.05694	1.14635	0.330289	0.435537	0.966774	2.36618	0.845235	1.19284	2.47064	1.07804	0.966774	1.1208	1.1027	1.23807	1.33916	1.2353	1.39172	1.33165	0.919599	1.12492	1.20767	0.998143	0.896196	1.34331	1.58214	1.75944	1.04455	1.16428	1.4913	1.50575	0.857648
P06396	4.48051	4.45215	4.4428	3.519	3.6868	3.89245	4.45215	4.41162	4.47813	3.82355	3.11488	3.38624	5.08558	5.12971	5.05354	5.03629	4.38623	4.40233	4.05344	4.18997	4.70076	4.60922	5.14474	5.07699	4.71437	4.82604	5.04907	5.03201	4.88555	4.92231	4.45992	4.40964	3.73495	3.87593	4.29797	4.42889	4.23663	4.25959	5.07226	5.15753	4.23971	4.19824	3.81693	3.80109	4.65259	4.73746	5.08558	5.01957	5.45105
P06454	2.1455	2.34748	2.24057	1.25306	1.29793	1.64944	2.04107	1.92106	2.25408	0.346806	0.784313	1.12948	2.12841	2.15509	1.50701	1.10137	1.66316	1.35522	1.69855	1.35303	1.81729	1.67873	0.807776	0.00913894	1.17998	0.966774	1.2425	1.56673	1.65273	1.22315	0.894697	0.892949	1.53364	1.4984	1.14034	1.14034	1.38494	2.01499	1.31303	1.22038	1.3518	1.76297	1.34822	1.36195	1.10388	1.41115	1.28065	1.39411	1.67746
P06493	-0.922822	-0.960886	-1.13252	-1.87723	-1.7625	-2.9591	-0.648638	-0.798229	-0.890024	-2.00315	-1.93937	-6.05121	-1.23326	-1.43322	-1.75114	-1.44315	-0.34926	-0.418149	-1.42497	-1.16971	-0.87263	-0.854625	-2.29561	-1.24798	-0.454585	-0.429083	-1.45832	-1.36223	-1.83062	-1.54144	-0.927808	-0.998164	-1.00158	-1.86423	-0.371842	-0.65321	-0.911093	-0.4968	-2.27362	-2.38426	-1.33559	-1.26325	-2.90401	-1.80721	-1.27697	-1.29371	-1.52411	-1.85777	-0.891243
P06576	6.84553	6.5762	6.93411	7.51648	7.48306	7.45571	6.8668	6.9556	6.84579	7.59563	7.51648	7.55416	5.76657	5.71214	6.14554	6.22267	6.20998	6.27633	6.91625	6.84685	6.02574	5.97195	6.19824	6.14554	6.41326	6.1018	6.80843	6.65189	6.1018	6.11334	6.00895	5.98195	6.86817	6.89261	6.27633	6.30147	6.449	6.23281	5.91924	5.92795	6.97985	6.89261	7.15959	7.13213	6.65189	6.68818	6.78789	6.59107	5.81773
P06703	5.93506	5.89249	6.02449	4.67954	4.66088	4.76625	6.41208	6.51614	6.66853	4.82796	4.86878	4.92944	8.34476	8.34476	7.04931	7.10714	6.78789	6.68818	6.43582	6.51701	7.71475	7.62548	6.95661	6.89261	6.74476	6.70634	6.56157	6.50483	7.42023	7.45707	6.80843	6.66962	5.65062	5.6574	6.78789	6.78789	7.66497	7.48403	7.55516	7.42023	6.95661	6.91625	6.01692	5.92795	7.36325	7.42023	6.91625	6.80843	8.0694
P06730	3.12767	3.06223	3.22245	2.95793	3.07115	2.97006	2.65811	2.94709	3.12232	2.94391	2.69452	2.39848	3.06014	3.31525	3.23724	3.27441	3.48311	3.21275	2.91796	3.1525	3.33537	3.23409	2.99091	3.28271	2.86835	3.04346	2.95999	2.96547	3.39963	3.26842	3.38939	3.36204	3.19184	3.00804	3.03525	3.10949	3.36373	3.4531	3.20475	3.0491	2.91054	3.07837	3.00679	3.06424	3.45619	3.24805	3.1758	3.38608	3.42634
P06733	5.94374	5.95254	5.95254	4.55948	4.61107	4.9209	6.44775	6.48834	6.72393	4.84896	4.77375	4.65141	7.71475	7.66497	7.24808	7.21373	6.70634	6.76854	6.50483	6.78789	7.55516	7.55516	6.97985	7.10714	6.95661	6.93526	6.74476	6.72501	7.36325	7.27938	6.95661	7.0249	6.4013	6.52986	6.86817	6.84685	7.30843	7.33565	7.24808	7.10714	6.89261	7.00159	6.4013	6.43582	7.07876	7.36325	6.60292	6.6197	7.71475
P06737	1.36424	1.35165	1.27156	0.979076	0.892191	1.07591	1.17107	1.2332	0.893271	1.31544	0.868335	0.984728	1.97488	2.19912	3.25501	3.40802	2.28502	2.27321	1.38494	1.46683	1.93807	2.19698	2.61521	2.57211	2.30811	2.21848	3.39595	3.25827	3.18894	3.36989	2.12367	2.42369	1.57478	1.62876	3.20475	3.20812	1.95533	2.06199	3.73495	3.67874	1.67746	1.50958	2.5287	2.36383	3.02336	2.83828	3.12085	3.147	3.06596
P06744	3.74319	3.89428	3.98259	3.42975	3.45297	3.46522	3.72952	3.68338	3.74984	3.26808	3.13088	3.40127	4.92627	4.96692	5.07699	4.85881	4.82931	4.36199	4.62594	4.73044	4.91864	4.86673	4.93848	4.97505	5.10933	5.17246	4.81861	4.60922	5.09437	4.93083	5.05354	4.99416	4.19563	4.5749	4.70712	4.63599	4.97505	4.96692	4.62287	4.62912	4.62287	4.70346	4.35578	4.53811	4.75609	4.77859	4.74879	4.76401	5.04907
P06748	7.82265	7.33451	7.82265	8.23242	7.97887	7.97887	8.06848	8.06866	7.92898	8.17368	8.01873	7.92898	6.76854	6.84685	6.84685	6.25538	7.04931	7.00159	7.59697	7.51764	7.30843	7.24808	6.74476	6.68818	7.13213	7.00159	7.24808	7.13213	6.74476	6.76854	7.30843	7.27938	7.38944	7.27938	7.18445	7.18445	7.13213	7.0249	6.86817	6.82676	7.42023	7.48403	7.51764	7.48403	7.00159	6.97985	7.07876	7.04931	6.57755
P06753	5.97053	5.85859	6.31261	5.57111	5.75666	5.78637	5.88505	5.7203	5.98972	5.84179	5.78637	6.00794	5.75807	5.75028	5.95387	5.89361	5.97195	6.00895	5.72174	5.42414	5.33829	5.36948	5.84322	5.68802	5.72174	5.76657	6.19824	6.11334	5.73694	5.69838	5.70459	5.6574	5.89361	5.93635	6.30147	6.02574	5.56167	5.50914	5.77335	5.76657	5.66286	5.61468	5.97195	5.85204	5.86744	5.75807	6.14554	6.05253	5.69838
P06756	4.54562	4.5395	3.86173	4.12836	4.28616	4.11544	3.07531	3.81952	3.90795	3.67683	4.12336	3.68338	5.11931	5.16193	4.82604	4.78642	3.97457	4.18695	4.51926	4.60208	4.33592	4.52833	4.84193	4.78213	4.65609	4.87014	4.51312	4.58471	4.14643	4.19824	3.70917	3.85645	3.81313	4.06757	4.53811	4.4228	4.47676	4.78978	4.53534	4.61909	4.57839	4.56758	4.31565	4.36852	4.51312	4.53534	4.43794	4.73044	4.85075
P06865	3.53537	3.65804	3.63753	4.04022	4.05398	4.12836	3.27566	3.36057	3.31534	4.02495	4.04751	3.85486	3.43372	3.41542	4.3007	4.15691	4.01508	3.88561	3.65596	3.90717	3.05651	3.03693	4.22556	4.18997	3.96763	4.12498	4.28811	4.37717	4.01975	4.01025	4.70076	4.70076	4.74054	4.78213	4.72205	4.75232	3.11107	3.18282	4.53811	4.71786	3.6829	3.70569	4.84635	5.02788	4.13545	4.18997	4.39273	4.37717	3.57369
P07093	1.23235	1.53504	1.40964	1.82336	1.58466	1.71988	1.21039	1.33101	1.3923	1.54137	1.56453	0.708424	3.44965	3.40634	4.55412	4.51633	4.40233	4.34752	3.16291	2.83331	3.08972	3.10658	3.37339	3.54793	3.92478	4.08462	4.82223	5.15753	4.38912	4.3709	4.91864	4.71786	3.8715	3.91592	3.99614	3.93112	3.46534	3.71344	3.69266	3.67477	3.67103	3.69266	4.93083	4.68465	5.10406	4.8897	4.14388	3.91801	2.84212
P07099	2.72517	2.72889	2.7426	2.77673	3.18677	3.01815	2.73667	2.44673	2.46042	2.93403	2.84015	3.40821	2.61858	2.47954	3.55906	3.65234	2.64225	2.76154	2.48691	2.72731	2.2295	2.28884	3.10503	3.16134	3.20043	3.04208	3.92692	3.89595	3.41384	3.40272	2.38896	2.51917	2.53373	2.7055	3.21121	3.37635	3.1568	2.68236	3.35381	3.46172	2.63286	2.60118	3.76116	3.54793	3.08087	3.11966	3.58923	3.41769	3.13656
P07108	0.905152	0.815	1.00872	0.459592	0.461543	0.499124	1.37506	1.68875	1.55432	0.708853	0.345245	0.760325	3.29574	3.19467	2.2326	2.29674	1.5858	1.68341	1.27184	1.71339	2.72619	2.54435	2.07895	2.02888	1.91049	1.96927	0.820669	1.30513	2.01057	1.92955	1.7831	1.71571	0.881173	0.782083	1.67873	1.57613	2.37292	2.52149	2.57041	2.48541	1.73588	1.99736	1.09907	1.06726	1.79162	1.97249	1.80278	1.69635	2.6318
P07195	5.13319	5.06043	4.563	3.97516	4.06118	3.96815	5.09818	5.18596	4.87621	3.72512	3.84299	3.61773	6.30147	6.22267	6.04371	5.91924	5.85204	5.91023	5.34356	5.59623	6.125	6.08331	6.05253	5.78751	5.61468	5.61468	5.00719	5.09437	6.03519	6.05253	5.47639	5.58991	4.44117	4.31884	6.00027	5.99076	6.26534	6.22267	6.35395	6.4013	5.66868	5.70459	5.12971	5.13982	6.20998	6.02574	5.36948	5.30528	6.37729
P07203	1.15186	0.851156	0.969037	1.56915	1.54874	1.57974	1.3261	1.5805	1.66891	2.09176	2.07961	1.9974	2.92466	3.03525	3.21121	3.10949	2.92081	2.80222	2.58304	2.86294	2.70318	2.5655	3.07975	3.02192	2.59072	2.68236	3.39243	3.31051	3.31051	3.32747	2.61066	2.7578	2.41931	2.42017	2.80505	3.00124	2.93206	2.86427	3.30563	3.35381	2.96256	2.64225	2.63076	2.75158	3.59153	3.62713	3.60788	3.52939	3.7902
P07237	8.23242	8.17368	8.11446	8.34395	8.34395	8.45023	8.23242	8.34412	8.45034	8.51783	8.97501	8.97515	8.11525	7.97992	8.51841	8.51841	8.34476	8.34476	8.45078	8.60224	8.23329	8.23329	8.17463	8.17463	8.45078	8.60224	8.45078	8.39522	8.11525	8.11525	8.60224	8.60224	8.45078	8.17463	8.27925	8.23329	8.27925	8.17463	7.59697	7.55516	8.39522	8.34476	8.39522	8.45078	8.11525	8.0694	8.51841	8.34476	7.59697
P07305	4.3399	4.4611	4.45546	4.28616	4.23487	4.21593	4.44922	4.23241	4.28342	3.60792	3.82761	3.66615	4.00306	3.93736	4.4345	4.45992	4.77192	4.79403	4.74054	4.69645	3.98209	4.17163	5.03201	5.05354	4.72602	4.63967	5.59623	5.54414	4.82931	4.80627	3.86934	3.95817	4.77859	5.12462	5.03201	4.8897	3.98882	4.5749	5.12462	5.05762	5.02385	4.93848	5.70459	5.6574	5.23587	5.15366	5.43584	5.52653	4.77514
P07339	5.60758	5.6437	5.77214	5.96112	6.01578	6.1442	5.41845	5.711	5.69241	6.25407	6.25407	6.17473	5.70459	5.51366	6.93526	6.93526	6.93526	6.84685	6.59107	6.68818	5.76657	5.62761	7.00159	6.91625	6.13507	6.37729	7.36325	7.51764	7.00159	6.97985	7.62548	7.7888	7.30843	7.33565	7.48403	7.51764	5.9624	6.04371	7.97992	8.17463	6.35395	6.46056	7.75353	7.7888	6.80843	6.80843	7.33565	7.33565	6.93526
P07355	8.11446	8.06848	8.23242	7.75247	7.86969	7.71333	7.55391	7.82282	7.71361	6.93411	7.36213	7.24682	8.9757	8.9757	8.78956	8.9757	9.18526	9.18526	9.18526	9.18526	8.9757	8.9757	8.9757	8.9757	8.9757	8.78956	8.78956	9.18526	9.18526	8.9757	8.9757	8.9757	8.51841	8.45078	8.68931	8.60224	8.78956	8.68931	8.78956	8.78956	8.78956	8.68931	8.17463	8.17463	8.78956	8.51841	9.18526	9.18526	8.9757
P07384	2.95233	2.88693	2.89507	2.02592	1.95986	1.97548	3.08046	3.27796	3.359	2.23359	2.33696	2.00183	4.01272	4.09002	3.60958	3.69036	3.48983	3.30383	3.20654	3.12681	3.82324	3.71915	3.77405	3.77594	3.3942	3.44965	3.18569	3.16134	3.92052	3.94299	3.43505	3.26371	2.6242	2.99394	3.07837	3.02018	3.65006	3.62931	3.72135	3.78403	2.88622	3.01117	2.35099	2.81611	3.36204	3.41542	3.48675	3.48311	3.96533
P07437	7.36213	7.41905	7.38841	5.42884	5.15214	4.96957	7.33451	7.33473	6.78682	5.23949	5.57111	4.64491	7.75353	7.62548	7.21373	7.15959	7.38944	7.33565	6.78789	6.86817	7.59697	7.59697	7.36325	7.36325	7.18445	7.10714	6.72501	6.80843	7.66497	7.66497	7.51764	7.24808	6.34239	6.4013	7.21373	7.21373	7.51764	7.62548	7.45707	7.38944	6.82676	6.84685	6.65189	6.36472	7.10714	7.18445	6.26534	7.0249	7.93003
P07585	1.05783	1.11099	1.13991	1.39272	1.2625	1.394	0.663979	0.838937	0.835764	1.24517	0.736702	0.864507	1.46974	1.33165	1.79386	1.79272	1.22038	1.27048	1.59854	1.54599	0.98578	0.832708	0.956781	0.848676	1.15533	1.36583	2.00841	2.12971	1.56197	1.62315	2.18967	2.25695	2.23949	2.25928	0.589235	0.568199	0.278053	0.552302	0.76353	0.613167	1.79938	1.74008	0.76353	0.894697	1.39943	1.37522	1.31691	1.38226	0.630387
P07602	6.10065	6.09183	6.17447	7.00035	6.95535	7.04799	5.64946	5.7866	5.74277	6.76687	6.76687	6.7672	6.31397	6.26534	7.10714	7.07876	7.00159	6.91625	7.0249	7.15959	6.1653	6.14554	7.27938	7.33565	6.84685	6.82676	7.30843	7.27938	6.76854	6.82676	7.18445	7.36325	7.51764	7.48403	7.27938	7.30843	6.54686	6.60292	7.82351	7.71475	6.78789	6.72501	7.8708	8.0694	7.13213	7.21373	7.21373	7.27938	6.50483
P07686	4.55238	4.55585	4.60042	5.25399	5.21474	5.37805	4.57296	4.65478	4.68338	5.43449	5.41845	5.36838	4.61909	4.56465	5.44093	5.37923	4.84193	4.82604	4.64947	4.72602	4.27408	4.17904	4.97505	4.87014	5.0444	5.18715	5.22555	5.33829	4.64608	4.62287	5.35361	5.41984	5.27986	5.31021	5.21111	5.21111	3.93736	4.07202	5.0444	5.10007	4.70346	4.65609	5.63347	5.73694	4.91864	4.95108	5.44625	5.42414	4.10217
P07711	3.96081	3.39081	3.3678	4.61107	4.45856	4.41456	3.19148	4.63827	4.46453	5.16552	4.64141	4.76262	3.66575	3.76312	3.43848	3.43848	3.43691	3.29262	3.69266	3.87345	3.76116	3.76535	3.31705	3.15986	3.5537	3.69843	3.60958	3.64119	3.33229	3.17702	3.49828	3.53544	3.70917	4.11734	3.39595	3.45802	3.61528	3.09405	3.04761	3.1525	3.89211	3.73103	3.80929	3.90257	4.01025	4.11248	4.04435	4.10217	2.99091
P07737	7.30718	7.00035	7.24651	4.98484	5.2936	5.1708	7.51648	7.5959	7.62478	4.9928	5.32255	5.21972	7.82351	7.71475	7.33565	7.45707	7.59697	7.59697	7.00159	6.6197	7.62548	7.66497	7.45707	7.51764	7.27938	7.21373	6.57755	6.6197	7.71475	7.71475	6.89261	6.93526	5.3287	5.82656	7.36325	7.27938	7.42023	7.55516	7.71475	7.62548	7.18445	7.33565	6.48946	6.34239	7.38944	7.07876	6.57755	6.93526	7.97992
P07741	2.35478	2.03402	2.16394	1.845	1.42879	1.80313	2.70097	2.72427	2.84775	1.62565	1.90985	1.82723	2.99394	3.08548	3.11393	2.84656	3.10658	3.21867	2.80632	2.84818	3.44592	3.43505	3.32568	3.09405	2.62541	3.14566	2.85807	2.79041	3.92692	4.07693	3.53149	2.98522	2.83828	2.95426	3.21408	3.349	3.45155	3.47826	3.53149	3.43848	2.05981	3.12519	2.53739	2.46601	3.44751	3.37497	3.01545	2.7363	4.12745
P07814	4.11814	4.0703	4.04504	3.47966	3.3811	3.483	3.8739	3.8573	3.72982	3.34032	3.52573	3.24807	4.57101	4.59476	4.50991	4.38623	4.2906	4.31884	3.98209	4.01508	4.50691	4.44479	4.56137	4.42583	4.32762	4.37717	4.20389	4.26562	4.50054	4.55412	4.62287	4.58797	4.07929	4.12498	4.42583	4.47676	4.53534	4.62287	4.59106	4.5749	4.04435	4.03702	4.37351	4.40233	4.54095	4.57101	4.38036	4.32762	4.66606
P07858	7.18325	7.24651	7.21236	7.6246	7.6246	7.6638	6.91479	6.91508	7.07751	7.78789	7.75247	7.97908	7.0249	7.0249	7.27938	7.36325	7.15959	7.15959	7.42023	7.48403	6.63443	6.54686	7.18445	7.18445	7.48403	7.59697	7.38944	7.38944	7.18445	7.10714	7.24808	7.18445	7.33565	7.36325	6.91625	7.00159	6.86817	6.82676	7.36325	7.36325	7.33565	7.18445	7.55516	7.66497	8.01951	8.27925	7.71475	7.66497	6.60292
P07900	5.30884	5.32255	5.3177	4.3514	4.44922	4.41122	4.97744	5.42915	5.39798	3.90308	3.81525	3.90108	5.60893	5.65062	5.53905	5.47189	5.55489	5.49831	5.10406	5.25116	5.62761	5.59623	5.62761	5.61468	5.47189	5.44093	5.47639	5.38504	5.95387	5.93635	5.53185	5.52009	5.06643	5.08558	5.48105	5.56167	5.69838	5.70459	5.78102	5.82656	5.22555	5.26986	5.05354	5.21111	5.80929	5.80242	5.75028	5.72174	5.93635
P07910	6.93411	6.89107	6.48806	7.30718	7.27799	7.48306	7.07719	7.07751	7.27827	7.33451	7.30718	7.36235	5.77335	5.93635	5.61468	5.84322	6.36472	6.30147	6.70634	6.66962	6.09314	6.1653	5.68247	6.00895	6.1874	6.08331	6.68818	6.4013	5.69838	5.94508	6.01692	6.04371	6.80843	6.82676	6.08331	5.95387	6.31397	6.37729	5.99076	5.87687	6.74476	6.74476	6.84685	6.76854	5.88662	6.14554	5.72174	5.91023	5.57914
P07919	2.66188	2.62944	2.7214	3.21077	3.16089	3.14512	2.64961	2.75868	2.72427	3.25611	3.49301	3.2449	2.02393	2.41787	2.22313	2.28618	2.518	2.7578	2.80367	2.84358	2.63876	2.44621	2.59891	2.66938	2.61066	2.4519	2.89183	2.84656	2.3717	2.50521	2.45756	2.59891	2.92466	2.81611	2.53003	2.35099	2.42593	2.2793	2.3817	2.20394	2.86835	2.56203	2.7488	2.68236	2.44247	2.43447	2.84212	2.7408	2.43872
P07942	3.24025	3.40092	3.23027	3.73297	3.78432	3.9076	3.52171	3.62167	3.52788	3.88813	3.81918	3.71579	3.11808	3.20475	2.76702	2.77903	2.83194	2.84212	3.09531	3.1758	3.22433	3.14127	2.44621	2.37717	2.72233	2.64117	2.87422	2.87816	2.73956	2.56927	2.7578	2.70668	3.4531	3.39595	2.9809	2.88778	2.5867	2.66781	2.89848	2.88622	2.88235	2.82779	2.71575	2.91796	2.67187	2.72233	2.88116	2.86166	3.14831
P07947	0.282254	0.0521951	0.221299	0.629282	0.392082	0.382917	0.507967	0.0364696	0.279726	0.579609	0.703414	0.37815	-0.503209	-0.409933	-0.216051	-0.276095	0.180837	-0.00628049	-0.335342	-0.00851783	0.00913894	0.0756696	0.228836	0.0594715	-0.00217223	-0.4968	0.19248	0.37023	0.0523796	0.238681	0.345099	0.164859	-0.407859	-0.177871	-0.135097	-0.126658	-0.464707	0.0174062	-0.0775522	-0.111622	0.0284763	0.0717875	-0.0712654	0.191011	0.106231	-0.154414	0.303586	-0.0113117	-0.00628049
P07948	0.913426	1.13991	0.976025	1.07146	1.10097	1.07747	0.42666	0.177926	0.22683	0.691698	0.790802	0.780559	1.26279	1.47979	1.71691	1.99736	1.55129	1.26892	1.29013	1.47346	1.55738	1.55836	1.92319	1.78506	1.64105	1.71845	1.47346	1.4603	1.72424	1.84458	1.71845	1.72184	1.92524	1.54001	1.24546	1.43487	1.68786	1.61161	1.75595	1.82737	1.41385	1.35303	1.34331	1.47979	1.65273	1.90134	1.69742	1.64216	1.60537
P07951	5.59489	5.71071	5.10274	4.32607	5.09818	4.95734	4.43939	5.46036	4.43642	5.03909	5.40753	5.53775	5.62761	5.92795	6.80843	6.74476	6.02574	6.6197	6.24399	6.01692	5.78751	5.6751	7.21373	5.95387	5.95387	6.80843	6.47418	6.30147	5.27986	5.03201	5.20189	6.37729	6.56157	6.72501	6.74476	5.89361	6.1874	6.15642	6.60292	5.24102	6.05253	5.73694	4.93848	6.3291	5.98195	5.21631	5.56167	6.56157	5.89361
P07954	4.19367	4.09722	4.10283	4.57666	4.51773	4.6276	4.45546	4.48082	4.50555	4.67954	4.49613	4.46453	3.38136	3.39243	3.28271	3.17971	3.5832	3.62326	3.92276	3.96763	3.54958	3.45802	3.54413	3.59942	3.69474	3.58513	3.52756	3.42794	3.74715	3.79903	3.47658	3.48311	3.90257	4.1407	3.30383	3.28428	3.48311	3.49311	3.33875	3.44965	3.80518	3.81888	3.59789	3.65596	3.56449	3.65382	3.57944	3.44965	3.50189
P07996	5.1563	5.1708	5.15214	5.41294	5.13319	5.38352	4.73918	4.69493	4.73946	5.49696	5.22413	5.34242	5.22081	5.28453	5.85204	5.9624	5.28453	5.34798	5.60893	5.63347	5.26565	5.09437	5.78751	5.66868	5.80242	5.71214	5.99076	5.99076	5.02788	4.91496	5.15366	5.23587	5.95387	6.05253	5.71214	5.83468	5.5029	5.46652	5.61468	5.58449	5.63924	5.68802	5.80242	5.68247	5.41432	5.50914	6.00895	5.57914	5.29529
P08107	5.07989	4.71269	5.17607	4.38747	4.66821	4.43604	4.84455	4.85319	4.88839	4.01567	4.62447	4.51178	5.05762	5.02788	5.11931	5.10007	5.24609	5.25116	5.11931	4.67006	4.81861	4.91147	5.14888	4.95458	5.12462	5.07699	5.07226	4.98613	5.36948	5.24102	4.94252	4.96299	4.82931	4.91496	5.18715	4.86673	5.12971	5.26022	5.26022	5.07226	5.23051	5.10933	4.90293	4.94638	5.14888	5.04907	5.11931	5.31887	5.20189
P08123	6.61835	6.39995	6.65053	7.10567	7.00035	7.18325	6.63327	7.0006	7.04825	7.13086	7.24651	6.91508	6.70634	6.72501	6.48946	6.30147	6.65189	6.66962	6.97985	7.0249	7.04931	7.04931	6.34239	6.34239	6.68818	6.65189	6.86817	6.82676	6.50483	6.42406	6.59107	6.51701	7.18445	7.21373	6.76854	6.76854	6.56157	6.47418	6.3878	6.42406	7.27938	7.38944	6.91625	7.0249	6.76854	6.82676	6.11334	6.03519	6.3291
P08133	4.5269	4.65777	4.7325	3.91406	3.7136	3.73297	4.96957	4.94967	5.04334	4.15515	4.3288	4.25463	6.13507	6.11334	6.13507	6.00895	6.05253	6.04371	5.43584	5.37923	6.00027	6.00027	6.31397	6.25538	5.84322	5.97195	5.12462	5.07226	6.04371	6.00027	5.4304	5.63347	4.67006	4.6812	5.78751	5.78102	5.89361	6.13507	6.31397	6.34239	5.57217	5.60893	4.88555	4.88128	5.72174	5.48652	5.85989	5.75028	6.34239
P08134	1.90641	1.77148	1.90985	1.71016	1.50436	1.34559	2.0479	1.96928	2.05292	1.99793	1.82447	1.98118	2.04846	2.03796	1.96703	2.10189	2.15421	2.10606	1.70469	1.68439	1.92756	2.16092	2.08123	2.08326	2.08561	1.83876	1.94717	2.00075	1.89135	1.91178	1.92955	2.39581	1.7831	1.85301	1.83065	1.91395	1.96035	1.91872	2.18059	2.09803	1.66922	1.40974	1.47455	1.31691	1.90243	1.95408	1.50575	1.75371	2.03455
P08195	5.54806	5.53065	5.36811	5.39775	5.40239	5.34679	5.65605	5.77238	5.69759	5.83331	5.83331	5.91811	4.45992	4.41625	4.36524	4.77192	4.65924	4.74054	5.00254	4.80246	5.01551	5.02788	4.62287	4.70346	4.13279	3.7971	5.51366	5.63347	4.47915	4.47915	5.23051	4.94252	4.78213	5.25516	4.98613	5.13982	5.22555	4.93848	4.74054	4.77514	4.74054	4.74879	5.4304	5.12971	4.6812	4.71786	4.35578	4.42583	4.11734
P08236	-2.9297	-2.72088	-4.22341	-2.6293	-2.5399	-1.87723	-2.645	-1.94667	-2.43185	-2.9591	-2.85936	-2.92994	-0.515466	-0.34926	-1.62915	-1.07741	0.234984	-0.333321	-1.39893	-1.07413	-0.551413	-0.833114	0.706417	0.905914	-0.167305	-1.19567	0.450143	0.410659	-0.0210519	-0.0289696	-0.904369	-0.206448	0.3883	0.259801	-0.245526	-0.22051	-2.78829	-0.788183	-0.284778	-2.2638	-2.76539	-2.76539	-1.83598	-3.62898	-0.842582	0.22502	0.0756696	-0.0488218	-0.58491
P08237	2.62944	3.0149	3.66175	2.47962	2.58954	3.51527	3.60142	3.36218	3.55	3.62332	3.55556	3.53354	3.47155	3.53313	3.54597	3.70408	3.67874	2.96411	3.43691	2.48185	3.66738	3.772	3.48805	3.67103	3.52181	3.70069	3.52181	3.4948	3.40981	3.40634	3.74506	3.6811	3.12974	3.65006	3.48311	3.53544	3.55906	3.66738	3.59585	3.4814	3.50413	3.33065	3.39102	3.36537	3.65382	3.63129	2.70069	3.22581	3.89595
P08238	4.72425	4.77021	4.63792	3.40092	3.4224	3.45139	4.65445	4.55986	4.46833	3.34875	3.40782	3.27144	5.68247	5.61468	5.33829	5.31021	5.4304	5.30528	5.11445	5.18715	5.60893	5.63924	5.54918	5.46652	5.5029	5.56167	4.88128	4.95458	5.62761	5.66286	5.55489	5.44625	4.97505	4.91864	5.05354	5.19203	5.77335	5.77335	5.30025	5.19658	5.07226	4.96692	4.75232	4.80627	5.59623	5.54918	4.87738	4.84193	5.68247
P08240	3.70081	3.8739	3.7413	3.80771	3.96587	3.67889	3.8055	3.56668	3.7977	3.6037	3.60142	4.03058	3.47658	3.44253	3.30053	3.62326	3.52939	3.58729	4.01508	4.17904	3.56275	3.54793	3.00951	3.10658	3.67874	3.5537	3.4531	3.42438	3.16134	3.21121	3.6191	3.63331	4.28494	4.27697	2.98801	3.24805	3.70408	3.48311	2.88912	2.78178	3.84459	3.89211	4.17163	4.20905	3.81693	3.70069	3.62326	3.69652	2.46222
P08243	2.6607	2.64253	2.53751	1.83577	1.66942	1.52405	2.54188	2.99789	2.82227	1.12995	2.0101	1.23451	4.13545	4.36199	3.75943	3.67103	4.00045	3.69036	3.7902	3.1813	3.93112	3.86934	3.66738	3.49983	2.81611	2.92912	3.16793	3.31209	4.12498	3.9913	4.00763	3.83212	2.92633	2.89055	4.35021	4.38329	4.28494	4.61282	4.33592	4.44117	4.20389	4.22304	3.57563	3.57369	4.32762	4.17163	2.5655	2.63777	4.44117
P08253	-1.19098	-1.03791	-1.35223	-0.944184	-1.16214	-0.864983	-0.922822	0.568192	-0.513991	-0.951613	-0.960886	-1.62364	-1.10397	-0.869748	-0.995027	-0.737385	-0.84846	-0.89722	-0.799511	-1.25155	-0.581962	-0.456878	-1.20289	-0.959087	-0.984349	-1.23989	0.0370634	-0.0271014	-1.28944	-0.676689	-0.632522	-0.557662	0.405245	-1.37801	-1.00805	-0.974869	-1.37801	-0.510129	-0.860057	-1.53786	-0.369385	-0.930609	-0.213852	-0.57931	-0.415156	-1.83062	-0.799511	-1.03237	-1.34458
P08473	2.22926	2.13485	2.1293	3.00613	3.17667	3.02667	3.16243	3.16284	3.14824	2.92841	3.19574	3.12373	1.40201	1.25334	2.63555	2.75525	2.58555	2.76832	1.00934	0.309473	1.68113	1.82514	2.56315	2.80367	1.46821	1.82164	2.79041	2.95174	2.36081	2.63286	2.34058	2.29548	0.378348	0.474366	3.60593	3.45155	0.924863	0.907441	3.11245	3.11245	2.11578	2.13996	3.19056	3.10949	2.34997	2.47166	1.17024	1.27574	1.21906
P08559	3.16576	3.09802	3.21655	3.62544	3.42975	3.41908	3.45787	3.40471	3.49007	3.79737	3.62937	3.77654	2.9131	2.8409	2.75019	2.82125	3.30563	3.23724	3.70569	3.65234	2.88622	3.10322	3.0491	3.04081	3.18894	3.14831	3.21408	3.1758	2.86166	2.90802	3.04624	3.06596	3.88271	3.74296	3.07314	3.08548	3.13283	3.24069	3.03134	3.01117	3.73103	3.66925	3.7022	3.65006	3.34063	3.22433	3.22433	3.08972	3.01417
P08572	1.31941	1.60307	1.25442	1.67405	1.63135	1.81295	0.951859	1.20557	0.787011	1.66604	1.72675	1.38009	0.246745	0.0284763	0.509548	1.01333	1.09234	1.113	1.53621	1.63002	0.969628	0.981276	0.643178	1.45778	1.65046	0.975253	0.981276	1.01333	0.667062	0.793644	1.52892	1.48589	0.871694	1.40715	0.481919	0.559807	1.52658	0.679731	0.646538	0.340322	0.952555	1.25603	0.857648	1.05527	0.430081	0.29076	1.00313	1.19935	0.689781
P08574	3.64126	3.29375	3.04423	4.30185	3.64451	4.01088	3.12627	3.48166	2.69126	3.82555	3.76562	3.66012	1.4902	1.55474	1.68902	2.08988	1.36437	1.88698	2.10501	1.97975	1.59225	1.99736	1.75371	0.76821	1.90722	1.88336	1.33327	1.53866	1.36985	1.5017	0.211441	1.82296	1.50061	1.8605	1.83161	2.20028	2.18513	1.7689	1.75487	1.79507	2.17826	2.04266	2.37062	1.81248	2.22313	1.93271	1.61927	1.73588	1.58326
P08579	2.92841	2.96063	3.03776	3.0307	2.93132	3.13088	3.06091	3.59397	3.08076	2.99029	2.78457	2.75736	3.55559	3.54793	3.17971	2.77207	3.25501	3.1872	3.20209	3.38939	3.52939	3.51739	3.12974	3.87345	3.11808	2.71575	3.56449	3.18894	3.19467	3.19615	3.59585	3.61528	3.41542	2.93767	2.78178	2.57211	3.14266	3.21408	2.61403	2.75019	3.36045	3.27297	2.9809	2.98522	2.93634	2.81985	2.96411	3.25501	3.30905
P08621	4.3514	4.40754	4.35421	4.82446	4.69455	4.96547	4.7325	4.62476	4.71661	4.88806	4.84022	4.86905	3.87593	3.97457	3.91801	3.86934	3.91143	3.95817	4.29274	4.37717	4.21506	4.10217	3.64681	3.64296	4.03956	4.04912	4.15691	4.03956	3.73275	3.72135	3.82324	3.94964	4.31565	4.37351	4.11459	4.1594	4.17398	4.03247	3.84681	3.81496	4.45741	4.45382	4.40592	4.38036	3.9351	4.00306	4.01272	3.91143	3.66389
P08648	4.78062	4.72017	4.69047	5.22903	5.06488	5.11772	4.17483	4.134	4.17273	4.82446	4.84455	4.64819	3.95399	3.97977	3.71915	3.84681	4.4228	4.47364	4.82604	4.90748	4.05344	3.99614	4.13815	4.28811	4.73413	4.68465	3.89595	3.86934	3.66738	3.61734	4.25959	4.31565	4.82223	4.95458	3.80929	3.85188	4.08462	4.04435	3.26986	3.26842	4.41955	4.4345	3.90934	3.88773	3.65795	3.81114	4.44794	4.41324	3.30704
P08651	0.851156	0.787471	0.964118	1.15942	1.07146	0.825115	1.15782	1.31624	1.49086	0.842706	0.678626	1.12252	1.3518	1.273	1.13357	1.33916	1.43633	1.4957	1.69028	1.57124	1.35939	1.3421	0.884338	0.978142	1.22995	1.06574	1.51188	1.18136	0.859171	0.569585	0.593344	0.646538	1.33434	1.45778	1.19814	1.13357	1.42221	1.72856	1.41115	1.19541	1.66124	1.80031	0.987278	1.00487	1.00636	1.11916	0.996291	0.864247	1.20213
P08670	11.4385	11.4385	11.4385	11.4385	11.4385	11.4385	11.4385	11.4385	11.4385	11.4385	11.4385	11.4385	11.4385	11.4385	11.4385	11.4385	11.4385	11.4385	11.4385	11.4385	11.4385	11.4385	11.4385	11.4385	11.4385	11.4385	11.4385	11.4385	11.4385	11.4385	11.4385	11.4385	11.4385	11.4385	11.4385	11.4385	11.4385	11.4385	11.4385	11.4385	11.4385	11.4385	11.4385	11.4385	11.4385	11.4385	11.4385	11.4385	11.4385
P08697	0.818205	0.821406	0.760808	1.71492	1.59736	1.54874	0.90204	0.722169	0.699346	2.03062	0.895419	0.891759	0.160722	0.132721	-0.347103	-0.234521	-0.109122	-0.273679	0.638478	0.619238	0.656647	0.480048	-0.173263	-0.0814223	-0.0135071	0.227234	-0.0113117	0.350404	-0.245526	-0.264649	0.301962	0.557996	-0.4814	0.952555	-0.354386	-0.206448	0.0796776	0.0756696	-0.289891	0.0698761	0.246745	0.198216	0.0349135	0.166352	-0.0946261	-0.169673	-0.042026	-0.0210519	-0.122981
P08727	2.38296	2.45759	2.3044	2.25566	2.33105	2.48551	1.36691	1.94383	2.03335	2.58954	2.52544	2.37852	2.03327	1.90462	3.59789	3.54079	3.39243	3.41924	2.90003	3.10164	4.29797	4.18427	3.5832	3.61528	2.01852	1.23807	2.78656	2.85686	3.33375	2.89055	2.46222	2.34758	2.62541	2.71699	3.57944	3.24191	2.45756	2.45653	3.29574	3.23724	2.56927	2.58304	2.03327	1.95936	1.86263	1.07651	2.13078	2.19912	2.28035
P08729	1.83205	1.82779	1.71988	1.89378	1.77264	1.95469	1.63518	1.66891	1.46499	1.76562	1.81433	0.843821	2.61992	2.6782	4.51633	4.49148	4.73746	4.64298	4.68465	4.63967	4.97113	4.94252	4.54095	4.55761	2.97614	2.42017	3.65596	3.70069	4.03247	4.27697	3.64296	3.70408	3.40981	3.52395	4.50691	4.49148	5.45105	5.58991	3.92876	3.75737	3.42097	3.42438	3.12681	2.96121	2.06199	1.50061	2.57807	2.36163	2.96411
P08754	3.67889	3.71154	3.59791	3.72327	3.72327	3.69052	3.8984	4.01601	3.94616	4.0801	3.98472	3.69702	3.71137	3.57944	3.3022	3.55181	3.4814	3.68849	3.53149	3.74506	3.59942	3.52181	3.98418	3.87593	3.64853	3.7411	3.64296	3.91358	3.86934	3.98418	3.43372	3.52395	3.57726	3.58513	3.28428	3.28918	3.11688	3.43848	3.46534	3.45988	3.8715	3.93112	3.55181	3.53313	3.46841	3.44253	3.73495	3.76312	3.87593
P08758	6.44775	6.76687	6.60195	5.34214	5.48523	5.69221	6.76687	6.6508	6.6508	5.2785	5.25399	5.25422	8.23329	8.39522	8.0694	8.11525	7.66497	7.62548	6.76854	6.41326	7.75353	7.7888	7.55516	7.66497	6.97985	7.18445	6.89261	6.84685	8.17463	8.27925	8.01951	7.66497	6.31397	6.43582	7.71475	7.93003	8.0694	8.39522	7.75353	7.66497	7.51764	7.55516	6.60292	6.59107	7.97992	7.66497	7.45707	7.51764	8.60224
P08865	5.88505	5.61348	6.09183	4.4837	4.7163	4.57666	5.61348	5.50205	5.80834	4.14172	4.58954	4.42135	5.87687	5.90051	6.00027	5.83468	6.15642	6.1874	6.03519	5.69838	6.07269	6.04371	5.81773	5.78102	5.79573	5.79573	5.70459	5.78102	6.1874	6.17576	5.91023	5.80929	5.36428	5.40887	6.13507	6.14554	6.17576	6.1653	5.83468	5.75028	5.73694	5.81773	5.50914	5.44625	6.09314	5.79573	5.83468	5.87687	6.125
P08962	4.50202	4.69455	4.2802	4.76227	4.71269	4.42415	4.82073	4.64172	4.66467	4.64787	4.5395	4.70936	3.79461	4.02924	4.24741	4.47364	3.86138	4.10728	3.66162	3.80929	3.63911	3.42794	4.01735	3.95399	4.01735	4.02426	3.90025	3.97704	3.35545	3.28597	3.98418	3.99827	3.87345	3.72135	3.71915	3.63555	3.05503	2.88116	3.44253	3.46841	4.04912	3.96277	4.4228	4.14643	3.51175	3.61313	4.20905	4.22829	3.07581
P09001	-3.04068	-3.31773	-3.1114	-2.76429	-3.41177	-2.9297	-3.20664	0.136187	-0.114485	-1.58393	-2.04198	-1.50983	-1.14831	-1.38563	-0.757223	-2.10902	-0.589933	-0.924217	-0.0626892	-0.0113117	-0.0792725	-0.446344	-0.645201	-0.670734	-0.47222	-0.851548	-0.642907	-0.407859	-0.717884	-0.991541	-0.422632	-0.476385	-0.316992	-0.236732	-0.670734	-0.972285	-0.474149	-0.845236	-2.70408	-0.520602	-0.101531	-0.193911	-0.225179	-0.165064	-0.71498	-0.474149	-0.622098	-0.609192	-0.611925
P09012	3.23678	3.37313	3.30678	3.56625	3.51731	3.6486	3.79932	3.77853	3.60414	3.81722	3.61739	3.69095	3.45988	3.51739	3.31051	3.38313	3.44253	3.51175	3.66389	3.88986	3.69843	3.63129	3.30383	3.24641	3.57726	3.45155	3.62539	3.45619	3.04761	2.92772	3.35545	3.35036	3.83609	3.81313	3.5832	3.59585	3.52395	3.49983	3.43372	3.41198	3.77594	3.80929	3.78816	3.81313	3.47658	3.4948	3.147	3.43691	3.1758
P09038	2.04912	2.00789	1.76095	2.45405	2.00563	2.14074	1.61684	1.54823	1.56277	2.01451	1.91106	1.98987	1.71845	1.94151	2.20731	2.24548	2.06199	2.00075	1.84355	2.1501	2.26862	2.23846	2.13643	1.96703	2.31051	2.3717	3.10949	3.1525	2.56315	2.59299	2.21372	2.30453	2.48082	2.26758	2.70953	2.70668	2.59785	2.59537	2.73747	2.66668	2.40819	2.38302	2.87671	3.03693	2.99091	3.06424	2.45401	2.57934	2.7326
P09104	2.38654	2.445	2.54593	1.95703	2.18835	1.99039	2.23707	2.36317	2.18657	1.86522	1.86777	1.66774	3.36537	3.47299	2.94035	2.92912	2.86166	2.66385	2.49259	2.50057	2.41787	2.60118	3.11245	3.06141	3.15539	3.16627	2.3154	2.46925	3.00385	2.81304	2.95289	3.20341	1.97718	1.94384	2.85929	2.65545	2.98801	2.83048	2.56812	2.46813	2.22083	2.25811	2.29548	2.4519	2.2527	1.92848	2.41428	2.49723	2.78059
P09110	4.01088	3.82123	4.07762	4.4611	4.20206	4.36335	4.13363	4.01125	3.96848	4.63111	4.3514	4.48082	3.37497	3.29262	3.06014	3.23724	3.32568	3.46841	3.62122	3.90934	3.58134	3.50988	3.55559	3.78172	3.94964	3.84957	4.24518	4.22829	3.54079	3.772	3.94036	4.23971	4.03247	4.08204	3.7411	3.81693	3.42097	2.94735	3.41198	3.52181	3.44965	3.61313	3.94964	4.33052	3.54413	3.32049	4.42583	4.45741	3.7492
P09132	1.90293	1.94442	1.56915	1.61807	1.56206	1.65178	1.77616	1.81097	1.35884	1.05629	1.00412	1.31229	1.65273	1.55952	1.51309	1.56673	1.47455	1.53138	1.38632	1.28065	1.62315	1.20358	1.10137	1.60291	1.37247	1.4957	1.40429	1.16428	1.4984	1.56197	1.67992	1.66584	1.22164	1.19814	1.57739	1.4603	1.40715	1.76171	1.62163	1.5681	1.29664	1.35939	1.28065	1.30513	1.73908	1.71571	1.38075	1.4957	1.56197
P09211	4.65112	4.7163	4.24057	3.2954	3.35015	3.54594	4.85701	4.87257	4.91751	3.47647	3.17072	3.38153	5.9624	5.72937	5.60893	5.56167	5.07699	5.05762	4.72602	4.79403	5.57217	5.49254	5.53905	5.33372	4.85075	4.84635	4.92627	5.08137	5.84322	5.82656	5.36428	5.33829	4.5322	4.67006	5.3287	5.42414	5.56731	5.73694	5.89361	5.99076	4.95898	4.98613	4.38036	4.40964	5.58991	5.56167	5.25516	5.21111	6.13507
P09234	3.11488	3.14657	3.09802	3.54076	3.45451	3.5935	3.41173	3.5777	3.28925	3.81918	3.66399	3.50619	2.78656	2.84818	2.83705	2.93476	2.95016	2.93897	3.25827	3.36989	3.14972	3.14972	2.6707	2.80222	3.01417	2.96804	3.26371	3.20654	2.77073	2.76702	2.93767	3.10322	3.59348	3.69474	3.00679	3.08822	3.02717	3.04346	2.78059	2.91796	3.41198	3.38481	3.33875	3.5832	3.00248	3.06731	3.02192	3.02455	2.91054
P09327	1.75627	0.321525	1.35165	1.84714	1.76925	2.02129	0.73284	-0.41658	1.59325	2.01557	2.28126	1.88692	2.34636	2.14794	2.42017	1.73807	1.99432	2.06199	2.0609	2.37717	2.11578	2.11578	2.03455	2.24083	1.9706	2.46601	1.88698	1.74008	2.20394	2.28777	2.64827	1.85516	2.64456	2.25695	2.11578	2.37062	1.83986	1.16142	1.99534	1.65635	2.76034	3.08409	2.29674	2.67685	2.01731	2.37916	2.66041	2.40597	1.88131
P09382	8.27863	8.34395	8.34395	8.06848	8.17368	8.17368	8.78907	8.78917	8.78917	8.23242	8.27863	8.27875	8.78956	8.78956	8.60224	8.60224	8.68931	8.68931	8.11525	8.23329	8.78956	8.60224	8.34476	8.23329	8.51841	8.68931	8.0694	8.23329	8.39522	8.45078	8.23329	8.17463	8.0694	7.93003	7.66497	8.01951	8.34476	8.60224	8.39522	8.27925	8.60224	8.51841	7.33565	7.27938	8.39522	8.45078	8.78956	8.68931	8.68931
P09417	0.925617	1.1639	1.05044	1.06369	0.93418	1.10819	1.0744	1.19593	1.10776	0.999025	1.02588	1.24165	1.966	1.78506	1.87651	1.54741	1.42618	1.56444	1.43238	1.53749	1.81623	1.80626	1.54477	1.58454	1.50433	1.63002	1.60291	1.66584	1.8605	1.97157	1.7087	1.88806	1.74933	1.81388	1.60291	1.48589	1.71226	1.82411	1.54599	1.98116	1.28352	1.587	1.65489	1.94717	1.55352	1.74575	1.67502	1.68439	1.91395
P09429	2.25566	2.15802	2.03062	1.7245	1.89842	1.9456	2.26162	2.39275	2.45347	1.64461	1.59736	1.60619	3.05651	2.9143	2.47954	2.51917	2.75911	2.71821	2.6318	2.39483	2.72988	2.93897	2.87671	2.70452	2.7408	2.74216	2.5204	2.70452	2.85313	3.01275	2.39232	2.50521	3.13992	3.26688	2.61289	2.86698	2.61521	2.55114	2.83194	2.96411	3.16627	2.74607	2.57548	2.46455	2.54865	2.77903	2.76952	2.72346	2.99537
P09486	5.3274	5.33235	5.38352	6.02449	5.80811	5.91783	5.44988	5.48549	5.41322	6.01578	5.87533	5.62046	5.92795	5.95387	5.20189	5.21111	5.30528	5.38504	5.68802	5.64484	5.41984	5.38918	5.06643	4.77514	5.26986	5.35361	5.35361	5.19203	4.9826	4.96299	5.53905	5.3287	5.91924	5.80242	5.37473	5.22555	5.15366	5.08137	5.59623	5.49254	5.91023	5.80242	5.12462	5.25116	4.95898	4.95898	5.04907	5.11931	4.91147
P09493	6.18597	6.11183	6.12349	5.13319	5.98047	6.00769	6.12349	5.9528	6.34126	5.73554	5.89249	5.66776	6.17576	6.14554	7.55516	7.51764	7.42023	7.42023	7.13213	6.89261	6.60292	6.72501	7.38944	7.38944	7.0249	6.97985	7.13213	7.18445	7.04931	7.04931	6.86817	6.76854	7.15959	7.10714	8.17463	7.55516	6.70634	6.74476	7.15959	7.21373	7.15959	7.07876	6.97985	7.00159	6.449	6.27633	7.10714	7.21373	7.00159
P09496	5.25399	5.2832	5.22903	5.41845	5.37805	5.5077	5.38352	5.45011	5.46549	5.62637	5.67384	5.64969	5.45684	5.49254	5.57914	5.38918	5.48652	5.48652	5.28933	5.41984	5.44093	5.47189	5.46652	5.45105	5.40357	5.27512	5.33372	5.24609	5.14888	5.17772	5.33372	5.31887	5.64484	5.65062	5.54414	5.66286	5.18715	5.24102	5.53185	5.52653	5.41984	5.31021	5.62161	5.65062	5.15753	5.47189	5.47189	5.43584	5.20622
P09497	4.14172	4.20206	4.40389	3.91187	3.62937	3.92099	3.89029	3.82802	3.80167	4.13631	4.22928	4.20504	4.55068	4.56758	4.54409	4.48853	4.32502	4.3007	4.54409	4.63292	4.32502	4.18174	4.51633	4.55068	4.80246	4.78642	4.61909	4.50054	4.67006	4.66606	4.56137	4.63292	4.41625	4.51926	4.13035	4.29274	4.41955	4.39557	4.30641	4.35874	4.34176	4.26272	4.17398	4.21506	4.50054	4.50691	4.83403	4.76796	4.4625
P09525	2.56219	2.40354	2.58216	1.36179	1.42746	0.970384	2.65572	2.60779	2.56986	1.27016	1.4348	1.77443	4.03956	3.97704	3.65596	3.77795	3.57563	3.60366	2.94318	2.91934	3.67874	3.77594	3.88561	4.00763	3.15116	3.36204	2.94735	3.04761	4.00543	4.01975	3.52579	3.29262	2.14696	2.08988	3.37635	3.33685	3.88986	4.03956	4.04912	3.92478	3.22897	3.19615	2.45527	2.56927	3.47496	3.19887	3.50777	3.64681	4.2906
P09543	3.33509	3.33843	3.28562	3.37132	3.50979	3.27907	3.76338	3.68713	3.6433	3.49975	3.35357	3.25339	3.09531	3.02979	2.88912	2.86039	3.25827	3.22739	2.97799	3.02192	3.07161	2.99977	3.41198	3.36663	3.34063	3.30383	3.4011	3.42995	3.04346	3.23887	3.06275	2.92466	3.02979	2.66385	3.00248	2.94735	2.72845	3.03952	3.06731	3.16964	3.10784	3.02848	2.93331	3.00679	3.06596	3.15116	3.28271	3.19765	3.23228
P09601	3.16407	3.18393	3.02793	4.2432	4.19367	4.19088	2.7085	2.71911	2.62857	3.42975	3.23189	3.34755	3.55755	3.4948	3.28752	3.44965	3.41542	3.68477	3.60593	3.62122	3.55906	3.57369	3.34744	3.40981	3.47299	3.26204	3.75527	3.80744	3.46534	3.45155	3.33229	3.3942	2.83582	3.36045	3.47976	3.53313	3.97977	3.59942	3.08548	3.03134	4.23663	4.24204	4.67006	4.57101	4.1594	4.30362	4.67759	4.55761	3.53149
P09619	2.30011	2.22056	2.32137	2.4365	2.21471	2.28366	2.74124	2.75736	2.72805	2.43209	2.38411	2.53183	2.77207	2.50636	2.84818	3.09861	2.54173	2.57934	2.852	2.79181	2.97939	2.77073	2.95174	2.78059	2.28142	2.63658	2.91054	3.22014	2.67685	2.79181	2.59785	2.46001	3.2307	3.29404	1.91872	2.60359	2.57934	2.6578	3.14972	3.21549	3.19887	2.54712	2.49826	2.51252	2.56315	2.72346	3.01728	2.88778	2.97203
P09622	3.86554	3.74319	3.84728	4.40754	4.39691	4.4837	3.90308	3.66434	3.81952	4.51144	4.26925	4.20243	2.40921	2.39698	2.66668	2.86994	3.07161	3.20812	3.78624	3.66575	2.83828	3.02018	3.10658	2.56812	2.96948	2.76548	3.10164	3.23887	2.82525	2.92466	2.94318	2.91934	3.39102	3.60139	2.96121	2.95999	3.15539	3.46841	2.74757	2.46001	3.64681	3.8715	3.59942	3.42097	3.10949	3.05223	3.09531	2.83582	2.59195
P09651	5.66177	5.71994	5.81628	6.19692	6.23162	6.38673	5.6437	5.36838	5.20992	5.94374	5.61348	5.4078	4.6812	4.72205	4.52261	4.59476	5.07226	4.95458	5.47639	5.48652	5.04058	5.20189	4.61582	4.66606	4.96692	4.96692	5.30528	5.31887	4.86673	4.73746	4.98613	4.83773	5.56731	5.43584	5.04907	5.17246	4.88128	4.77192	4.57101	4.62287	5.58991	5.53905	5.42414	5.23051	5.06643	4.98613	4.94252	4.8897	4.78978
P09661	3.16089	3.23848	3.40431	3.66399	3.60142	3.62332	3.71154	3.65836	3.55942	3.6486	3.6272	3.71767	3.12811	3.20954	3.07449	2.6318	3.51739	3.47155	3.77405	3.57726	3.33229	3.35036	2.98522	2.93897	3.11245	3.24641	3.38939	3.26986	2.94462	3.01417	3.11966	3.07722	3.48494	3.47496	3.56091	3.65006	3.38939	3.1758	2.86166	3.147	3.74506	3.96983	3.50413	3.4814	2.91796	3.00527	3.17828	3.24069	2.89683
P09668	-0.513621	-1.36922	0.60494	-0.440033	-0.591231	-0.755533	-2.17611	-1.40655	-2.66518	-2.57548	-1.83514	-2.10824	-0.405448	-0.47222	-0.498931	-0.145567	0.269915	0.265736	-0.538464	-0.779914	-0.546576	-0.165064	-0.622098	-1.69051	-0.911093	-1.03237	-6.05217	-4.98021	-0.115813	-0.324152	0.046953	-0.232011	-0.854625	-1.61984	0.29076	0.000434215	-0.371842	-0.236732	-0.4968	-0.017059	0.265736	0.424301	-1.12019	-1.00805	-0.22051	-0.508023	-0.245526	-1.37801	0.0328527
P09669	2.92985	2.88034	2.96192	3.48798	3.38919	3.2872	3.26159	3.34755	3.56309	3.56839	3.73721	3.7236	1.64331	1.63002	1.57962	1.79627	1.97852	2.10189	2.11828	2.14242	1.94151	1.98116	1.74933	1.90134	2.2468	1.74131	2.06881	2.02287	1.69276	1.88223	1.70989	1.57739	2.15832	2.01179	1.50701	1.64216	2.17	1.60537	1.27184	1.24666	2.06505	2.01731	2.1389	2.12841	2.20394	2.17589	1.07944	1.51309	1.46552
P09871	1.39272	1.21039	1.15332	0.410927	0.54747	0.642199	0.785809	0.782281	0.728775	0.213577	0.567003	0.336123	2.03111	2.20028	1.79507	1.74008	1.87187	1.74679	1.51442	1.44898	1.73241	1.97604	2.17943	2.01852	1.80278	1.84458	1.6245	1.71107	2.19808	2.2271	1.86595	1.60537	1.20358	1.20767	1.32492	1.29535	1.49951	1.66584	1.69276	1.91395	1.48879	1.34576	1.05527	1.17565	1.45648	1.75262	1.68239	1.85613	1.99216
P09874	2.7712	2.89507	2.72766	2.78574	2.78829	2.83756	2.98158	2.80324	2.84922	2.64737	2.65811	2.54119	2.58422	2.61858	2.40482	2.36163	2.91685	2.87258	2.9131	3.15986	2.94462	2.7629	2.01731	2.3717	2.69297	2.72845	2.74757	2.76417	2.43332	2.44247	2.50885	2.53501	3.52181	3.44592	2.63658	2.79553	2.59891	2.70452	2.01057	2.61403	3.08087	3.01545	2.7017	2.6782	2.33806	2.37717	2.46455	2.62656	2.57934
P09936	4.0083	3.87887	4.00111	2.65687	2.82709	3.01959	4.11085	4.2917	4.29938	3.06091	3.13943	3.07567	4.33052	4.27408	5.03629	5.05354	3.19056	3.22276	3.69652	3.76535	4.45382	4.4345	3.81114	3.76116	2.19698	2.28502	2.44498	2.44621	4.0469	4.01272	5.03201	5.05354	3.86729	3.85188	4.21179	4.32762	5.00254	5.10933	4.77859	4.74054	2.30675	2.44116	3.05503	3.15385	2.64928	2.75525	2.36282	2.1447	3.44965
P09960	2.13858	2.19782	1.85655	1.75517	2.12447	2.15585	2.16155	2.56485	2.28177	2.335	2.48451	2.44799	2.59785	2.68098	2.50885	1.99216	1.94621	1.64561	1.81522	2.03327	2.44621	2.28972	2.53125	1.99087	1.68439	2.16891	2.03688	1.89682	2.65909	2.75297	2.60603	2.60837	2.13643	2.15104	2.16092	2.20731	2.58422	2.3717	2.63426	2.79553	1.93381	2.08123	1.62315	1.81923	2.42118	2.36496	2.34291	2.26536	2.87671
P09972	4.53669	4.61107	4.3514	3.21234	3.25962	3.3829	4.61751	4.31091	4.38489	3.23678	2.57694	2.75111	3.28115	3.19765	2.87671	2.2758	2.25584	2.10501	3.66738	1.95157	2.69171	2.7578	2.93331	2.91685	1.92524	2.35962	2.06988	2.2468	3.05503	3.00124	3.0188	4.47915	1.59854	0.811154	1.91755	2.02888	2.6471	1.7482	1.78506	2.67187	3.95399	3.71915	3.30053	1.80764	4.38912	2.09333	2.56927	2.07788	2.97614
P0C2W1	3.17667	3.03624	2.87054	3.22857	3.39398	3.47145	3.32864	3.2407	3.48832	3.61318	3.68491	-0.174124	3.19184	3.38481	3.73697	3.82524	3.55181	0.00913894	-0.206448	3.46534	3.61313	3.4531	3.25501	3.48983	3.41924	3.4948	3.50413	3.43848	3.08087	3.13393	3.50588	3.69843	3.34744	3.3942	2.96804	2.89573	3.34617	3.47658	3.26688	3.21275	0.380477	3.44253	3.18894	3.17285	3.24488	3.31873	3.62713	3.78172	3.44592
P10109	1.43233	1.47344	1.60793	1.81852	1.69057	1.81659	1.47694	1.53824	1.87413	1.93981	2.06703	1.69829	1.74363	1.86733	1.89431	1.74131	1.60654	1.90578	1.87923	1.78607	1.99841	1.66801	1.76171	1.72647	1.57962	1.93671	1.99087	1.92955	1.72184	1.58962	1.87778	1.76649	2.03796	1.98762	1.50958	1.587	1.56197	1.70231	1.79052	1.57739	1.63866	2.49826	1.9706	2.51121	1.84355	1.81112	1.78607	1.73908	1.93472
P10155	4.42099	4.51144	4.57296	4.24845	4.38747	4.48051	4.30752	2.95401	4.28655	4.3601	4.20206	4.16295	3.42995	3.39595	3.48494	3.47496	2.9585	3.07975	3.09261	3.62931	3.06014	3.05651	3.45619	3.19765	3.1872	3.20341	3.03833	3.01545	3.04624	3.73103	3.40272	3.23533	3.09531	2.84959	3.34441	3.28271	3.16458	3.35381	3.51338	3.4948	2.88116	3.47658	3.20209	2.84532	3.06014	3.08087	3.11808	3.13656	3.33065
P10253	4.72017	4.81274	4.86106	5.18566	5.01813	5.08859	5.08417	5.29394	5.42328	5.34679	5.47532	5.55388	5.44093	5.46652	5.27512	5.01957	5.37923	5.28453	5.63924	5.79573	5.53905	5.4304	5.08137	5.0901	5.17772	5.24609	5.68247	5.4612	5.19203	5.10933	5.26565	5.22555	5.78751	5.73694	5.49254	5.46652	5.16193	5.23051	5.27512	5.29529	5.88662	6.07269	5.92795	6.00895	5.4304	5.61468	4.81861	4.89401	4.9904
P10301	3.95018	3.92318	3.6986	3.49975	3.38459	3.57945	3.94824	3.73984	3.78471	3.95654	3.68122	3.99699	3.40981	3.31357	3.63746	3.59585	3.61528	3.64681	3.65234	3.56626	3.08087	2.96677	3.85188	3.81313	3.68667	3.71915	3.67874	3.73495	3.45619	3.47826	3.4011	3.38781	3.55906	3.54958	3.05059	3.13656	2.83582	3.03693	3.27938	3.19341	3.54251	3.46365	3.33229	3.09405	3.58729	3.56275	3.92692	3.91592	3.30563
P10412	-0.479688	-0.702923	-2.16549	-1.21875	-1.51401	-0.479688	0.27816	0.980189	0.617164	0.215487	-1.08275	0.611452	0.336389	0.483784	0.116109	0.162905	0.859171	0.679731	0.435537	0.405245	0.58255	0.764964	0.636815	0.391787	0.323423	0.64482	0.829438	0.696133	0.242694	0.530414	-0.315149	0.0449737	0.979849	1.07651	0.984393	0.832708	-0.0541075	0.547089	0.683151	0.623973	1.1871	1.2394	0.636815	0.699224	0.494584	0.62091	0.0737775	-0.324152	0.654891
P10515	3.25116	3.16089	3.18393	3.35357	3.35863	3.42778	3.36645	3.1267	3.31216	3.39398	3.35195	3.27301	3.23887	3.30905	3.19341	2.83828	3.14266	3.08548	3.30905	3.22014	3.01545	3.22433	3.24972	3.2516	3.09531	3.12811	3.19887	3.12519	2.99682	2.99977	2.80925	2.66163	3.14566	3.21692	3.02717	3.0188	3.42794	3.31525	3.28752	3.12243	3.22154	3.25827	3.40272	3.1525	3.40272	3.37156	3.24972	3.22014	3.15385
P10599	4.06815	4.14716	4.06587	3.28562	3.2431	3.51332	4.41122	4.58354	4.66117	3.44235	3.38459	3.47039	5.12462	4.91496	4.2906	4.60208	4.76401	4.77859	4.12263	4.77514	4.73413	5.32395	4.44479	5.02788	4.91147	4.38036	4.54095	4.4625	5.35987	5.31021	4.87014	4.89885	4.28811	4.29797	4.32165	4.07693	5.38918	4.75232	4.88128	4.69645	4.51926	5.00719	4.27101	4.42583	4.85881	4.37351	4.32502	4.77859	5.64484
P10606	4.3288	4.34863	4.32301	5.13823	5.052	5.07028	4.68307	4.62142	4.63827	5.1809	5.04745	5.03085	3.27792	3.17285	3.26986	3.62931	3.93736	4.01025	4.14388	4.17649	3.69474	3.68477	3.68849	3.57726	3.67477	3.51535	3.81693	3.88986	3.48675	3.57369	3.44592	3.58923	4.22556	4.29274	3.98882	4.01735	3.78403	3.52756	3.26842	3.35545	4.28494	4.22829	3.88561	3.99614	4.02188	4.04435	3.49659	3.4814	3.26371
P10619	4.38455	4.22928	4.30752	4.64787	4.64461	4.61751	3.86369	3.95056	3.99699	4.51466	4.1826	4.55986	3.86138	3.77989	4.81861	4.74054	4.72602	4.70076	4.29797	4.2906	3.98418	3.87345	4.75232	4.58471	4.32165	4.59476	4.90748	5.06189	4.40592	4.51633	5.0901	5.06643	5.02788	4.99416	4.78642	4.74054	3.84267	4.03478	4.85881	4.92627	4.44117	4.43176	5.34798	5.40887	4.58797	4.49458	4.89885	4.95898	3.84681
P10620	4.22394	4.22394	4.12576	5.11772	5.28797	5.09818	4.14955	4.01368	3.9612	4.85701	4.7163	4.68696	2.49476	2.52149	2.99091	3.13144	2.22569	1.85301	2.35704	2.54296	1.72075	1.13357	3.12811	2.95174	3.07314	3.08409	2.14905	2.09106	3.02336	2.96121	2.51704	2.74607	1.77113	1.64442	3.40981	3.64296	3.64853	3.02192	2.30559	2.24904	3.06275	3.36045	4.28186	4.14388	3.51535	3.54958	3.92276	3.50777	2.63777
P10644	3.11912	2.71123	2.88034	2.48321	2.43996	2.3091	3.09208	3.29102	3.30392	2.33591	2.30011	2.27359	3.61139	3.52181	3.62122	3.55906	3.84267	3.73934	3.15986	3.22276	3.44059	3.43179	3.76975	3.63331	3.55559	3.64853	3.17118	3.28115	4.10217	4.03956	3.56449	3.51175	2.67313	2.70953	3.59789	3.48494	3.43691	3.57944	3.65795	3.70069	3.30383	3.32568	3.08087	3.11808	3.60366	3.45988	3.69036	3.65234	3.91358
P10768	2.17319	2.33357	2.21231	1.28043	1.46027	1.71873	2.10698	2.17492	2.15436	1.52662	1.46423	1.38292	3.21549	3.06884	2.81611	2.8558	2.7326	2.77073	2.22202	2.08988	2.96256	2.87671	3.13656	3.02597	2.36496	2.58304	2.61403	2.57934	3.29574	3.33229	2.91685	2.77766	2.41299	2.293	2.77344	2.72233	2.81184	3.12974	3.19887	3.19615	2.36282	2.34636	2.00724	2.13415	3.03525	2.96411	2.91191	2.78059	3.66925
P10809	5.74909	5.43449	5.89941	6.45948	6.52874	6.48806	5.99888	6.30031	6.20886	6.32747	6.68678	6.52896	4.71786	4.65609	4.51312	4.73413	5.4612	5.44625	6.02574	5.75807	5.0901	5.11931	4.63292	4.7983	5.18715	4.99842	5.31887	5.00719	4.82223	4.69645	4.92627	4.95898	5.73694	5.71214	5.14888	5.07699	5.52009	5.39431	4.56465	4.63292	6.02574	6.1018	5.78102	5.66286	5.27512	5.27986	4.8737	4.91864	4.74879
P10909	2.24427	2.48321	2.46932	2.61885	2.61426	2.71123	2.37911	1.99091	2.30279	2.80146	2.73783	2.7772	2.20528	2.25382	2.48998	2.63076	2.24314	2.34417	2.29548	2.00397	2.36496	2.46601	2.29674	2.47299	2.29204	2.16768	2.50057	2.68236	2.32498	2.37916	2.64117	2.79972	2.37497	2.48185	2.34058	2.13184	1.78167	2.23623	1.98984	1.89338	2.09215	2.06311	2.32866	2.30349	2.07227	2.09215	2.34417	2.26758	2.02393
P11021	8.51783	8.51783	8.68878	8.78907	8.78907	8.51783	8.34395	8.23259	8.17387	8.78907	8.68878	8.68888	8.0694	7.93003	7.93003	7.93003	8.11525	7.97992	8.39522	8.34476	8.11525	8.0694	7.8708	7.8708	7.7888	7.75353	8.17463	8.0694	7.62548	7.59697	8.34476	8.51841	8.27925	8.39522	8.39522	8.27925	8.45078	8.45078	7.62548	7.8708	8.23329	8.17463	8.23329	8.34476	7.8708	7.97992	8.17463	8.01951	7.38944
P11047	4.10033	3.99179	3.98701	4.86878	4.91361	4.91361	4.01088	4.02534	3.90108	5.09818	4.81685	4.8654	3.28428	2.96547	3.18282	3.03134	3.18437	3.32889	4.01975	4.11014	3.30905	3.39963	3.1525	3.31525	3.72935	3.77795	3.26688	3.14831	2.83331	3.03258	3.7532	3.74296	3.96763	4.24204	3.27792	3.18894	3.83399	3.77795	2.86698	2.81733	3.64119	3.57563	3.1568	3.2516	3.49134	3.53544	3.7022	3.70069	2.7629
P11117	1.87459	2.01341	2.10012	2.07855	2.07961	1.91564	1.72214	1.69607	1.63327	1.36691	1.44769	1.61632	1.97975	1.79162	2.41522	2.69053	2.10305	1.93063	1.93931	1.94831	1.76764	1.43633	2.13785	2.48811	2.01604	2.03224	2.6279	2.69171	2.29674	2.21253	2.37916	2.48691	2.65199	2.71085	2.07895	2.3154	1.83161	1.63866	2.2295	2.07449	1.86595	1.82621	2.64117	2.64456	1.99216	2.00841	2.08123	2.43649	1.78407
P11142	7.55391	7.6246	7.51648	7.38841	7.33451	7.51648	7.45571	7.55416	7.41929	7.51648	7.48306	7.21263	7.93003	7.8708	7.75353	7.7888	7.7888	7.8708	7.62548	7.71475	7.7888	7.82351	7.97992	7.93003	7.8708	7.82351	7.48403	7.42023	7.82351	7.8708	8.0694	8.01951	7.42023	7.62548	7.75353	7.71475	8.01951	8.0694	8.01951	7.82351	7.59697	7.59697	7.59697	7.59697	7.93003	8.17463	7.82351	7.82351	7.82351
P11166	2.64737	2.79471	2.60965	2.63316	2.73029	2.50317	2.58323	2.85047	2.91404	2.20497	1.91685	2.71167	1.76527	1.59225	1.5884	2.26653	2.21253	2.18396	2.26295	2.05759	1.60905	1.53498	1.7831	1.41115	1.82737	1.65635	1.66922	0.12842	0.902927	0.955419	0.609562	1.41385	1.93931	1.68341	2.23846	2.05282	1.70231	1.48102	1.85825	1.97157	2.17698	2.24454	1.7689	1.67261	0.952555	0.797487	1.26142	1.19408	0.912498
P11171	-0.362115	-2.14754	-1.91368	-1.0309	-0.613081	-0.430078	-2.50646	-2.88153	-2.00336	-2.17611	-3.35933	-3.75199	1.2051	1.16572	0.943291	0.912498	0.807776	0.566619	-0.0792725	0.110461	0.791985	0.67066	1.02933	0.996291	0.643178	0.722023	0.26188	0.136518	1.02507	0.904423	0.244966	0.324961	0.118357	0.0737775	0.487261	0.492629	0.824443	0.952555	1.28736	1.22859	0.286243	0.39986	0.147074	0.321356	0.764964	0.923338	0.537758	0.498823	0.972615
P11177	3.7865	3.87641	3.82761	4.29905	4.16024	4.53669	3.85225	3.7236	3.73552	4.30473	4.03309	3.9276	2.90529	2.79553	2.77207	2.90399	3.27441	3.24347	3.65963	3.49828	3.03394	3.12383	3.21692	3.13656	3.16458	3.11966	3.23887	3.22433	2.97939	2.96677	3.1758	3.05059	4.00763	3.96983	3.07449	3.14395	3.23409	3.22014	2.90802	2.97939	3.80109	3.77989	3.80109	3.77989	3.29262	3.29095	3.32747	3.276	3.03693
P11182	0.916954	0.655427	0.828448	1.59866	1.51804	1.51445	1.0197	0.397591	0.34845	1.03314	0.988082	0.534229	-0.673353	-0.560428	0.15904	0.346598	0.58255	0.548748	0.86758	0.397761	0.155093	-0.139223	0.358569	0.348704	-0.113785	-0.0135071	0.573376	0.754289	0.623973	0.541324	0.515488	0.412579	1.06266	0.869221	0.108382	-0.171447	0.450143	0.32865	0.354401	0.176184	0.811154	0.826011	0.894697	0.848676	0.646538	0.14921	0.298212	0.463248	0.15904
P11215	0.35276	0.376692	0.390149	0.122493	0.0368591	0.0500684	0.643664	0.496946	0.775177	0.0675506	0.174174	-0.157458	1.53621	1.48102	1.05386	1.08949	0.968348	1.11916	0.652	0.689781	1.40429	1.08949	1.26597	1.1027	1.12764	0.961756	0.706417	0.74479	1.27048	1.32106	0.881173	0.955419	0.678104	0.485635	0.749598	1.11147	1.08377	1.24765	1.04455	1.20358	0.636815	0.76353	0.96018	1.13197	1.20767	1.32896	0.871694	1.05386	1.2353
P11216	4.2802	4.00599	3.98033	2.99474	2.87331	2.72766	3.95249	3.71975	3.82389	2.60044	2.61665	2.83925	4.52556	4.51633	4.72205	4.64608	4.35021	4.25959	4.37351	4.16933	3.94036	4.15133	4.69229	4.67006	4.50054	4.62912	3.90934	3.76116	4.47364	4.52261	4.23971	4.21179	3.56275	3.56449	4.0515	4.02688	4.0696	4.12263	4.12745	4.17904	3.91358	3.90025	3.6829	3.51175	4.11014	3.96983	4.35874	4.20389	4.62594
P11233	3.20305	3.19148	3.12767	3.53916	3.483	3.56273	3.15071	2.95144	2.97178	3.73297	3.51167	3.46866	2.57548	2.59424	2.45307	2.7363	2.47299	2.86698	2.33514	2.5893	2.64456	3.10949	2.74353	3.10164	2.71962	2.54066	3.21867	3.38136	2.90399	2.86698	3.22433	3.19184	3.18437	2.56674	2.57426	3.23533	2.21738	2.02762	2.71699	2.49826	2.45653	2.61176	3.31209	2.95016	2.91191	2.62103	2.31443	2.15104	2.86166
P11234	2.33696	2.62231	2.39228	2.72766	2.68943	2.55369	2.7214	2.86393	2.89022	3.04157	2.91248	2.89278	2.78178	2.65199	2.35226	2.37604	2.06505	2.12053	2.48313	2.6795	2.39009	2.62541	1.55352	1.63747	2.37292	2.44247	2.17109	2.40243	1.29821	2.02173	1.72856	1.46974	2.5275	2.41657	1.8498	1.7831	2.15832	1.99087	2.23949	2.23949	2.39921	2.37717	2.12154	2.29093	1.77582	2.13184	1.66009	2.42704	2.20528
P11274	3.65392	3.58135	4.34585	3.26808	3.4683	3.36645	4.11312	3.4499	4.12113	3.09802	3.31024	4.00632	3.12974	2.91191	4.19824	4.40233	4.20905	4.78978	4.24204	3.58729	3.28428	3.46534	4.06519	4.20627	3.88271	3.87593	3.9351	4.08723	3.53544	3.5392	3.64853	3.43691	4.06279	3.86138	4.9826	4.42583	3.42634	3.74715	4.20905	3.78816	4.06519	4.01508	3.72935	3.52939	3.22581	2.99682	3.87345	3.79903	3.72135
P11279	4.69455	4.93318	4.73599	5.02647	5.30884	5.12289	4.29372	4.25169	4.34618	4.74259	4.6988	4.74292	4.66232	4.6812	5.31021	5.54918	5.06189	5.05354	4.94252	4.55761	4.31884	4.3092	5.39431	5.31461	5.22555	5.0444	5.18233	5.75028	5.05354	5.03629	5.50914	5.13486	5.35361	5.37923	5.38918	5.49254	4.40233	4.13545	5.22555	5.22555	5.15753	5.00254	5.85989	5.75807	5.08137	5.05354	5.19203	5.18233	4.23971
P11310	3.04564	3.13483	2.97006	3.3335	3.42419	3.37313	3.09486	2.86262	2.92164	3.30529	3.1901	3.01702	2.34997	2.41522	2.82267	2.77073	2.72346	2.76702	2.93634	2.99808	2.36618	2.52149	2.83705	2.94735	2.75525	2.57548	2.7363	2.66163	2.56812	2.5204	2.54066	2.47435	2.87545	2.97614	2.68372	2.80783	2.75525	3.01728	2.92081	2.87545	2.97203	2.85078	3.28115	3.17424	2.85078	2.87545	2.86994	2.8409	2.15328
P11387	3.28395	3.33201	3.19148	3.61739	3.56625	3.67489	3.38459	3.16957	3.03816	3.26954	3.26808	3.2812	3.15116	3.02597	2.83331	2.86294	2.78656	2.80632	2.87967	3.06014	2.94165	3.00804	2.97497	3.02979	3.08972	3.11393	2.7578	2.57426	2.91191	2.96411	2.852	2.78905	2.76417	2.72731	2.91191	2.75158	2.79041	2.91054	2.79041	2.87131	2.86166	2.75408	2.67563	2.7578	2.55353	2.74757	3.06731	3.05059	3.06884
P11388	0.33214	-0.133199	-0.846987	-0.18511	-0.0213152	0.215487	0.613702	0.0497616	0.152795	0.0281992	0.149152	0.429944	0.545181	0.584212	0.630387	0.284129	0.15904	0.213551	0.0613468	0.215462	0.217173	0.461186	-0.670734	-0.0332924	0.593344	0.598887	0.294558	-0.104049	-0.0853818	0.176184	0.288563	0.19248	-0.017059	-0.379486	-0.0712654	-0.208724	0.0952532	0.507562	0.543372	0.382696	-0.0113117	0.230859	-0.113785	-0.126658	0.505778	0.439399	-0.289891	0.319463	0.623973
P11413	4.63792	5.00552	4.44621	3.98943	3.7312	4.11085	4.9209	5.19546	4.92118	3.68303	3.57368	3.89065	5.16193	5.20622	4.86258	4.73044	5.14474	4.47004	5.19203	5.17246	5.18233	4.66606	5.26022	5.01957	4.58471	4.77859	4.93083	4.96692	5.62161	5.54918	5.11931	5.18715	5.04907	4.98613	4.89401	5.01957	4.96692	4.91496	5.14888	5.40887	5.25516	5.32395	3.74715	4.59868	4.94252	4.86258	5.30025	5.34798	5.65062
P11441	-1.18331	-0.883104	-1.16214	-0.380167	-1.07296	-0.794654	0.0347151	0.299761	0.4105	0.358767	-1.82413	0.55619	-0.173263	-0.037326	0.0370634	-0.229754	0.0571919	0.114212	-0.505956	-0.141142	-0.462078	0.00913894	-0.316992	-0.21816	0.209812	0.526701	-0.0153441	-0.0505469	-0.223076	-0.147553	-0.34926	0.147074	0.136518	0.0676774	-2.57658	-0.448991	-0.376898	0.256122	-0.0690718	-0.412415	-0.310465	0.0879063	0.183374	0.140422	-0.0250642	0.408873	-0.184614	-0.247616	-0.143413
P11473	0.18719	0.455732	0.207991	0.471112	0.341937	0.4974	1.02449	0.769878	0.867856	-1.4751	0.15505	0.72733	-0.43404	-0.259876	-0.845236	-1.15572	-0.104049	-0.14988	0.101498	0.0571919	-0.152135	0.244966	-0.634932	-0.541574	-0.35193	-0.624345	-0.223076	-0.0946261	-0.379486	-0.227458	-0.57931	-0.441657	0.198216	0.430081	-0.35193	-0.816904	-0.557662	-0.0922927	-0.779914	-0.523114	0.0934896	0.041324	0.0449737	-0.0871252	-0.280396	0.126626	-0.920952	-0.58491	-0.412415
P11498	1.41663	1.22133	1.3736	2.04218	1.99384	2.07407	1.31544	1.3745	1.24319	1.82662	1.77834	1.91278	0.476212	0.472471	0.696133	0.457261	1.03535	1.13753	0.793644	1.2425	0.838704	0.739592	1.273	1.22315	1.06574	0.754289	1.01634	0.956781	1.04936	0.98578	1.29013	1.03378	1.52892	1.31691	0.433644	0.380477	1.07804	0.433644	0.201879	0.681272	1.28065	1.26279	1.43238	1.36985	0.944849	1.06854	0.99971	1.1027	0.916142
P11586	3.91853	3.98701	3.89029	3.98701	3.97279	3.95018	4.23205	4.14215	4.07064	4.62447	4.45856	4.4432	3.77989	3.66389	3.82524	3.69843	3.72492	3.72935	3.44592	3.50588	3.90934	3.85896	3.91358	3.94784	4.25959	3.85188	4.16933	4.12498	3.71137	3.78172	4.02426	3.51535	4.17904	3.349	3.58513	3.50777	3.82968	3.93736	3.78816	3.8715	3.37943	3.31357	3.31357	4.00543	4.04435	3.99827	3.72492	3.76535	3.98418
P11717	2.92394	2.92841	2.91368	3.71546	3.52387	3.70421	2.94532	2.98623	2.98335	3.89634	3.79737	4.01833	2.84358	2.86835	2.70953	2.90529	2.721	2.70953	2.98953	3.11808	2.47834	2.40131	2.59299	2.78785	3.17285	2.9585	2.69171	2.75158	2.3452	2.46601	2.91191	2.852	3.15986	2.88347	2.49826	2.73382	2.36618	2.64225	2.76702	2.71699	2.6318	2.79972	2.69791	2.97799	2.90925	2.87422	2.6279	2.3717	2.27709
P11766	3.25962	3.31494	3.17236	2.21596	2.37811	2.33591	3.43353	3.48695	3.22433	2.21346	2.21231	2.28663	4.72205	4.75232	5.01551	4.91864	4.7442	4.77514	3.94299	3.95605	4.65924	4.60208	5.52653	5.62761	4.44794	4.52833	4.65609	4.64947	5.41984	5.40357	4.71786	4.70346	3.73934	3.71915	4.78978	4.74879	4.49148	4.63599	5.35987	5.38504	4.40964	4.32762	4.09954	4.15429	5.43584	5.47639	4.58177	4.6883	5.46652
P11802	-0.989949	-0.669184	-0.944184	-0.148022	-0.0926902	-0.0155579	-3.14236	-0.747557	-0.580742	-0.382367	-0.315688	-0.194661	-1.87812	-1.10016	-1.72021	-1.66013	-2.54102	-2.40909	-2.52458	-2.28505	-1.36223	-0.47222	-1.42082	-1.70258	-0.533678	-0.42488	-0.974869	-1.19567	-1.59978	-1.62438	-0.81336	-0.664982	-0.597834	-1.81971	-2.2043	-2.55983	-1.96405	-2.70408	-2.57658	-1.86423	-2.74465	-2.2638	-1.69653	-1.69653	-0.563066	-0.383993	-1.62915	-0.962149	-0.528058
P11908	-0.671956	-0.331665	-0.789466	-1.43691	-1.1873	-1.29646	-0.549944	-0.750196	-0.370507	-0.809655	-1.87095	-0.861735	-0.518154	-0.420231	-0.467007	-0.894384	-0.464707	-0.77703	-1.35773	-1.15572	-0.748676	-0.462078	-0.830317	-0.860057	-0.842582	-0.836467	-2.10902	-2.18481	-0.701839	-0.536109	-2.46217	-1.61433	-1.75114	-1.10724	-0.451555	-0.842582	-0.554592	-0.297155	-0.43191	-0.679139	-1.01089	-1.13692	-1.49688	-1.01377	-0.505956	-0.563066	-0.998164	-0.796156	-0.462078
P11940	3.95864	3.92099	3.85688	3.89428	3.85688	3.71546	3.38759	3.6932	3.59984	3.54248	3.51527	3.3505	3.52939	3.62122	3.72704	3.45988	3.42995	3.70408	3.7492	3.70408	3.76312	3.70917	3.60788	3.64119	3.70408	3.72935	3.64681	3.59789	3.63555	3.6829	3.51739	3.63129	3.4702	3.80518	3.5392	3.48983	3.68667	3.69474	3.5684	3.49828	3.54597	3.38608	3.66738	3.54251	3.64119	3.7022	3.51739	3.54793	3.4702
P12004	4.15515	4.19088	4.11312	3.90071	3.92731	4.01333	4.07762	4.37549	4.36373	3.86173	3.66936	3.54281	4.34176	4.43794	4.00763	4.04912	4.14643	4.56758	4.60208	4.61282	4.53534	4.51926	3.74506	3.03525	4.34468	4.50366	4.30641	4.40592	3.94784	3.81888	3.37497	3.60139	3.92276	4.77514	4.25611	4.12498	4.33052	4.44794	3.80109	3.75943	4.31884	4.39557	3.85645	3.84459	4.17904	4.20627	3.96277	4.04912	4.26562
P12081	3.64689	3.67889	3.62332	3.4635	3.47815	3.54076	3.78012	3.70976	3.56668	3.4683	3.52171	3.4533	3.50588	4.08462	3.18437	3.1813	3.08674	2.92772	2.64588	2.15328	3.31705	3.27938	2.83961	2.74353	3.03258	3.04761	2.63076	2.55969	2.8239	3.11966	3.05059	3.22433	2.49592	1.95753	3.00124	2.9585	3.31209	3.38481	3.20341	3.26002	2.76952	2.34176	1.57613	2.47834	3.17424	3.12243	2.852	2.7326	3.12383
P12107	-0.0253308	0.441651	0.270023	0.321525	0.166328	0.272184	0.527103	0.352317	0.393881	0.521388	0.445093	0.582555	-1.81381	-1.41628	-0.232011	-0.441657	-0.833114	-0.515466	-0.833114	-0.745878	-0.760045	-0.810957	0.209812	-0.126658	-0.145567	-0.420231	-0.407859	-0.456878	-2.11825	-1.0602	0.267631	0.217173	0.368291	0.0153656	-0.774478	-0.158711	-0.673353	-0.206448	-0.753816	-0.894384	-0.74266	-0.978331	0.319463	0.338515	-0.927808	-0.760045	-0.48388	-0.802835	-2.38426
P12109	6.3636	6.32747	6.38673	6.74335	6.80704	6.9785	6.84553	6.78682	6.448	6.61835	6.3636	6.47317	6.34239	6.23281	6.41326	6.6197	6.48946	6.48946	6.80843	6.97985	6.70634	6.63443	6.06281	6.06281	6.66962	6.6197	6.63443	6.59107	5.74378	5.80929	5.92795	6.01692	6.84685	6.48946	5.91023	6.00027	5.43584	5.44093	6.17576	6.20998	6.1874	6.27633	6.42406	6.46056	6.1653	6.11334	6.31397	6.26534	5.75807
P12110	6.41208	6.51593	6.3636	6.9785	6.58995	7.07719	6.38673	6.47317	6.38695	6.63327	6.376	6.27534	6.19824	6.24399	6.50483	6.48946	6.4013	6.3291	6.68818	6.91625	6.34239	6.35395	5.93635	5.91023	6.52986	6.43582	6.41326	6.41326	5.48652	5.4612	6.1018	6.14554	7.04931	7.0249	6.09314	6.11334	5.23587	5.25116	5.84322	5.93635	6.27633	6.36472	6.41326	6.42406	5.93635	6.04371	6.20998	6.17576	5.6751
P12111	6.58995	6.56032	6.705	6.89107	7.51648	6.80704	6.39995	6.28716	6.06168	6.65053	6.54539	6.51614	6.1874	6.30147	5.88662	6.06281	5.88662	5.97195	6.30147	6.26534	5.90051	5.78751	5.28453	5.66286	5.92795	5.92795	6.08331	5.89361	4.95108	5.00254	5.45684	5.18233	6.00895	6.14554	5.44625	5.48105	5.53905	5.01145	5.34356	5.68802	5.90051	5.80929	6.34239	6.03519	6.00027	5.82656	6.04371	6.3291	5.54414
P12235	2.17792	2.3484	2.13485	2.84015	2.57342	2.60383	1.94886	1.8037	1.95936	2.81359	2.8098	2.93871	1.49951	1.44192	1.55226	1.56558	1.63002	1.71691	2.01971	1.66009	1.06726	1.25334	1.50958	1.57015	1.90823	1.61414	1.61414	1.524	1.37522	1.31691	1.53866	1.60654	2.05981	2.11952	1.17998	1.28612	1.66221	1.5017	1.37802	1.31434	1.61668	1.65892	2.0609	1.90134	1.43136	1.37247	1.18533	0.956781	1.4971
P12236	4.64461	4.6276	4.5269	5.36811	5.22413	4.93701	4.88806	4.72055	4.80499	5.29886	5.1708	5.63251	2.59891	2.43332	2.48811	3.00248	3.12085	3.50189	3.59789	3.42438	3.10658	3.20043	2.53948	2.85686	3.09405	2.71962	3.16964	3.16964	2.33514	2.42017	2.95426	2.80099	3.24191	3.36989	3.00804	3.08972	3.75737	2.91685	2.64456	2.50173	3.60366	3.58729	3.95605	3.64681	3.49659	3.54597	2.68372	2.82267	2.65909
P12268	4.16266	4.01333	4.18519	4.15229	4.13112	4.27518	4.36662	4.43049	4.5664	4.08806	4.19088	4.1007	4.07929	4.00543	3.89388	3.96533	4.5749	4.37717	4.43794	4.28186	4.37717	4.37717	3.98643	4.0469	4.29274	4.20389	3.7492	3.84072	4.46607	4.25959	4.44117	4.52833	4.29274	4.44117	4.4345	4.34176	4.41625	4.50691	3.78403	4.12263	4.32762	4.38623	4.16409	4.3125	4.44479	4.45076	3.80518	3.65596	4.60566
P12270	2.70709	2.73164	2.55489	2.99903	2.89507	3.10266	3.07794	3.23725	3.18277	3.35015	3.27106	3.34258	3.03952	2.84212	3.1568	3.06731	2.94735	2.95174	3.22433	2.64352	3.02455	2.71434	2.84656	2.84532	2.38659	3.05371	2.60942	3.17828	2.72619	2.71699	3.04346	2.37292	3.75737	3.55181	3.38781	3.29404	3.11966	3.00527	3.10949	2.99091	2.93331	3.36989	3.25643	2.65434	2.35226	2.95289	2.91934	2.88622	2.53243
P12277	2.68688	3.16913	3.29375	2.2281	2.1455	2.25362	2.54313	1.89779	2.58869	2.31426	2.31036	2.1972	3.93736	4.22829	3.29766	3.14831	3.09861	3.29404	2.84959	2.87816	2.80099	2.77344	3.62931	3.51739	3.68477	3.72704	2.3817	2.21624	3.73103	4.09622	3.32747	2.97203	2.1389	2.75408	2.17589	1.74008	3.15818	3.15385	2.67313	2.66041	2.71434	2.77073	2.11352	2.77207	2.04957	2.71214	3.67103	3.95205	4.26817
P12814	7.10567	7.15823	7.07719	6.60195	6.72365	6.82553	6.45948	6.68706	6.70526	6.705	6.705	6.60214	6.97985	7.00159	7.71475	7.75353	7.48403	7.24808	7.33565	7.42023	6.82676	6.97985	7.66497	7.62548	7.55516	7.42023	7.71475	7.59697	7.13213	7.15959	7.38944	7.30843	7.24808	7.30843	7.7888	7.7888	7.10714	7.18445	8.11525	8.11525	6.86817	6.82676	7.45707	7.51764	7.30843	7.13213	7.51764	7.62548	7.07876
P12830	4.26381	4.60042	3.41908	4.31051	4.45546	4.41771	5.27361	5.39325	5.54323	4.25426	4.57666	4.98916	4.82604	3.29095	4.69229	4.81045	1.56558	4.82223	4.70076	4.70346	5.17772	5.17246	4.6812	4.50991	4.92231	4.99416	3.31357	4.22304	4.63599	4.40964	3.82524	4.33861	2.71085	0.939905	4.17163	4.33052	4.58177	4.7983	4.68465	4.49458	1.80764	4.55412	2.92186	3.65963	4.65924	4.65259	5.18715	3.61313	4.81861
P12931	-0.689024	-1.40627	-0.552724	-0.666307	-0.725004	-0.846987	-0.838097	-0.94817	-0.977206	-0.747277	-0.628278	-0.475266	-0.145567	-0.337448	-0.629784	-0.533678	-0.297155	-0.335342	-0.726386	-0.494162	-0.418149	-0.609192	-0.177871	-0.407859	-0.216051	-0.195874	-0.830317	-1.40768	-0.393162	-0.289891	-0.753816	-1.72021	-1.81381	-0.740061	-0.959087	-0.43404	-0.439133	-0.395478	-0.866863	-0.89722	-0.569091	-0.270841	-0.569091	-0.704095	-0.405448	-0.854625	-0.563066	-0.518154	-0.369385
P12955	1.67174	1.58714	1.57624	1.01845	0.985158	0.957594	1.78973	2.06891	2.08133	1.30763	1.05472	2.29007	3.21121	3.25337	2.79296	2.67563	2.66266	2.65909	2.0552	2.10606	2.71575	2.67447	2.80783	2.90141	2.44374	2.68902	2.12053	2.13996	2.98953	2.89306	2.53739	2.42017	2.0252	1.17141	2.86294	2.7629	2.82267	2.80222	3.26204	3.30905	2.13184	2.2793	2.09581	2.19698	2.78527	2.73747	2.55605	2.48811	3.11107
P12956	5.23949	5.36311	5.25399	5.5077	5.40753	5.42884	5.39775	5.38383	5.46036	5.3274	5.16552	5.19546	4.79403	4.92627	4.83403	4.71786	4.85881	4.82931	5.14888	5.22081	5.08558	4.91864	4.59476	4.59106	4.91864	4.95898	5.12971	5.01957	4.59106	4.60208	4.6883	4.73044	5.39431	5.34798	4.91496	4.94252	5.03201	4.95898	4.76796	4.67006	5.31021	5.18715	5.13486	5.11931	4.7442	4.87738	4.97113	4.89885	4.75609
P13010	5.24459	5.26864	5.33705	5.30884	5.39775	5.45543	5.51262	5.65632	5.64393	5.46524	5.30884	5.16082	5.34798	5.23587	5.17246	5.02788	5.36948	5.3287	5.63347	5.81773	5.4612	5.40357	5.08558	5.06189	5.26565	5.24102	5.62161	5.52009	4.99842	4.9826	5.02788	5.0444	5.86744	6.04371	5.45684	5.32395	5.35361	5.4304	5.12971	5.15366	5.78102	5.77335	5.60893	5.69321	5.33372	5.31021	5.29529	5.38504	5.25516
P13073	4.90134	4.89232	4.72017	5.49113	5.46524	5.33235	5.00993	4.89734	5.00135	5.54806	5.38352	5.50205	3.00679	3.05503	2.92186	3.47826	3.16964	3.49311	3.55559	3.51338	3.36537	3.32747	3.14972	3.28752	3.39102	3.17118	3.37339	3.50413	3.09696	3.06731	3.14266	3.10949	3.26524	3.16458	3.05836	3.45988	3.72135	2.98801	3.07581	3.08087	3.57726	3.53738	3.69266	3.53149	3.75527	3.83609	3.20812	3.03525	3.05503
P13473	5.22413	4.84022	5.3582	5.39299	5.90869	5.39299	5.06043	5.12324	5.15245	4.84455	5.77214	5.76535	4.44794	4.48556	5.87687	6.125	5.60251	5.72937	5.44625	4.92627	4.17649	4.48207	6.04371	5.74378	5.31887	5.34798	5.42414	5.52653	5.08558	5.04907	5.14888	4.84193	5.19658	5.06643	6.05253	6.1874	4.72602	4.80246	5.4612	5.44625	5.47189	5.55489	6.449	5.78751	5.04058	4.70346	5.47639	5.64484	3.83854
P13489	4.31051	4.3399	4.50834	2.90461	2.79343	3.11636	4.27781	4.15269	4.12369	2.91739	3.01045	2.90772	6.06281	6.06281	5.65062	5.66286	5.48105	5.38918	4.86258	4.65609	5.57914	5.57914	5.70459	5.73694	5.50914	5.5029	5.47189	5.40887	6.25538	6.20998	5.10933	5.25516	4.13035	4.15133	5.16193	5.16193	5.64484	5.69321	6.1018	6.19824	5.24102	5.13486	4.71062	4.67402	5.80242	5.68802	5.54918	5.72937	6.46056
P13611	1.82891	1.67174	1.64944	1.50436	1.23498	1.34951	1.42879	1.17616	1.00525	1.14416	1.34803	1.45851	1.79938	1.73807	1.70095	1.59854	2.04846	1.90243	2.42479	2.40921	1.61032	1.65489	1.61789	1.61927	1.95057	1.87187	1.69028	1.50701	1.45263	1.34576	1.85946	1.91755	2.50173	2.66668	1.6266	1.46301	1.43633	1.43633	1.29535	1.2051	2.14361	2.20293	1.51442	1.45648	1.25206	1.51188	1.45778	1.63632	1.30909
P13639	5.8662	5.87533	5.88505	3.92523	4.0703	4.09088	5.80811	5.98077	5.97081	3.89428	3.99667	3.68156	6.82676	6.76854	6.35395	6.37729	6.31397	5.99076	5.81773	5.90051	6.68818	6.59107	6.30147	6.24399	6.36472	6.27633	5.66286	5.62761	6.70634	6.66962	6.41326	6.4013	5.27512	5.34356	6.42406	6.36472	6.80843	6.86817	6.57755	6.65189	5.94508	5.95387	5.56731	5.58449	6.63443	6.70634	5.98195	5.97195	6.86817
P13645	4.13631	4.55238	5.04307	4.73599	4.54562	4.45546	3.16089	2.91161	3.11955	3.5058	3.80956	3.93848	2.88347	3.43372	3.276	4.32165	4.10728	2.35344	2.21253	2.90257	3.83854	2.5384	2.49592	3.08237	3.53544	2.85313	3.09861	2.86039	2.5204	2.72233	2.75648	2.81843	3.83854	3.14127	4.07693	3.11393	3.28271	2.61992	3.39595	3.25643	2.64352	3.66162	3.6767	3.37635	3.2307	3.37339	3.5392	2.99682	3.36373
P13647	0.980631	1.27926	3.10891	1.48217	1.50172	1.31144	-0.0443745	-1.34364	-0.313844	0.705139	0.798223	0.765137	-0.454585	0.526701	-0.81336	1.27184	0.346598	-0.184614	-0.76324	0.539461	0.694478	-0.135097	-0.592954	-0.667835	0.273906	-0.321382	0.40161	0.288563	-0.00422281	-0.223076	-0.175571	-0.464707	0.366513	0.135066	0.403569	-0.104049	0.0816935	-0.50113	-0.251987	0.00670692	-0.462078	0.244966	1.12203	0.608042	0.22502	0.217173	0.382696	0.160722	0.0636222
P13667	6.13378	6.08189	6.0614	6.68678	6.60195	6.93411	6.18597	6.26443	6.22147	6.80704	6.66826	6.56057	5.69321	5.72174	5.81773	5.55489	5.54414	5.68247	6.15642	5.91023	5.48105	5.72174	5.41432	5.37923	5.69321	5.6751	6.05253	6.05253	5.35361	5.27512	5.95387	5.92795	6.3291	6.35395	5.62161	5.62761	5.65062	5.60893	4.82223	4.87738	6.22267	6.28822	6.05253	6.11334	5.66286	5.70459	5.91023	5.79573	5.28453
P13671	4.22655	4.20725	4.25426	3.99667	3.86766	4.03538	3.98472	4.20761	4.27256	3.46677	3.59791	2.1127	4.67402	4.74879	4.58177	4.50691	4.40592	4.31565	4.32502	4.3092	4.50366	4.67006	4.57839	4.61909	4.94252	4.76796	4.59476	4.86673	4.80246	4.65924	4.35021	4.77192	4.61582	4.50366	4.41324	4.48207	4.22304	4.64608	4.75232	4.66232	4.55068	4.34752	4.62287	4.48853	4.75232	4.81861	4.48556	4.55412	4.80246
P13674	6.08189	6.18597	6.10065	6.51593	6.51593	6.76687	6.30002	6.23186	6.09209	6.8668	6.65053	6.61862	5.50914	5.54414	6.02574	5.97195	5.64484	5.57914	6.01692	6.20998	5.41432	5.29529	5.60251	5.57914	6.05253	6.04371	6.42406	6.42406	5.54414	5.50914	6.66962	6.63443	6.57755	6.37729	6.03519	6.08331	5.21111	5.26986	4.58471	4.55068	6.17576	6.125	6.00027	6.00027	5.15366	5.29529	5.97195	5.89361	4.96692
P13693	3.42419	3.32017	3.77819	2.39578	2.44118	2.50066	3.8134	3.41401	3.67721	2.18721	2.41054	2.46749	4.03478	4.0696	3.80109	3.70569	4.02688	4.00763	3.59585	3.08822	3.85896	3.91801	3.47155	3.4531	3.49659	3.26688	3.07314	3.03258	3.84681	3.83212	3.89388	3.87593	2.83446	2.73504	3.94299	3.56626	3.97457	3.97457	3.63911	3.5832	3.65234	3.34617	2.73747	2.71575	3.65006	3.30905	3.19467	3.22897	3.91592
P13716	-0.15489	-0.204899	-0.0875662	-0.118242	0.0254519	0.120188	0.282254	0.541288	0.674281	0.0933881	0.32355	0.148736	0.976671	1.338	0.905914	1.06726	0.579221	0.524871	0.234984	0.191011	0.788453	0.545181	0.835559	0.725253	0.532505	0.575311	0.569585	0.321356	1.41385	1.32764	0.394107	0.653431	0.194366	0.196485	0.32865	0.439399	0.786813	1.13197	1.35661	1.27698	0.477864	0.319463	0.305283	0.32865	1.30361	1.15099	1.05527	0.854055	1.43359
P13797	3.68122	3.78843	3.52387	2.85738	2.72889	2.83883	3.51731	3.81177	3.76825	2.87331	2.59321	2.7838	5.39893	5.38504	4.58797	4.50366	4.91147	4.86258	4.51633	4.54721	4.49787	4.59868	5.26986	5.34798	4.87014	4.7983	4.04435	3.82722	4.88128	4.91864	4.28811	4.3007	3.51739	3.86337	4.30362	4.33316	4.59868	4.67402	4.8737	4.70076	4.23101	4.18695	3.66925	3.82524	4.8897	4.85881	4.22046	3.97224	4.52556
P13798	1.90182	1.66238	2.18603	1.08732	1.15049	1.0156	1.6648	1.65013	1.73471	0.360657	0.407391	0.654968	2.69686	2.62909	2.63876	2.48185	2.79422	2.59299	2.26758	2.06311	2.36938	2.5287	2.68778	2.73747	2.39232	2.47064	2.1501	2.14905	2.76548	2.81985	2.42249	2.57041	1.69635	1.45378	2.30249	2.28618	2.46455	2.5275	2.68518	2.82779	2.1116	2.10189	1.75487	1.80031	2.5384	2.44116	2.49375	2.43332	2.83828
P13804	4.53373	4.3316	4.51144	5.2049	5.18566	5.31339	4.70224	4.67987	4.66858	5.1563	5.31339	5.20059	3.60139	3.5537	3.7492	3.87593	4.04198	4.09002	4.53534	4.33316	3.81496	3.97224	3.7411	3.65234	3.89595	3.74715	4.02188	3.87345	3.89595	3.72935	3.61313	3.72935	4.11734	4.21179	3.82524	3.87851	4.07693	4.22556	3.79461	3.73275	4.5749	4.75232	4.2906	4.12745	4.14388	4.03247	4.21506	4.1594	3.82524
P13807	2.05599	2.05937	2.01125	1.58975	1.78639	1.62565	2.13151	2.25961	2.26886	1.9838	2.27821	1.81804	1.72075	1.85426	2.36826	2.80632	2.46455	2.36383	1.86844	1.82164	2.18751	2.18396	2.38659	2.71962	2.57041	2.62306	2.51481	2.15104	2.61403	2.50309	2.78297	2.7363	1.47577	1.43889	2.30811	2.22202	2.10606	2.19579	2.71434	2.57426	1.54981	1.80496	1.98636	1.64105	2.30675	2.2271	1.81112	1.82955	2.46333
P13861	2.94101	3.10439	2.93268	2.61311	2.60139	2.79092	2.91863	2.82085	2.72691	2.73544	2.74797	2.59603	3.2516	3.32396	3.3942	3.36045	3.29404	3.22154	3.276	3.36204	3.43505	3.24191	3.45802	3.48494	3.29095	3.31705	3.36204	3.44751	3.43179	3.26524	3.51535	3.59789	3.54597	2.99977	3.20341	3.42438	3.07581	3.19467	3.23409	3.20043	2.79296	2.99682	2.97799	3.16793	3.10164	3.44965	3.84072	3.29927	3.06275
P13984	0.384786	0.230906	0.513903	0.151123	0.309593	0.238745	0.403794	0.643238	0.650228	-0.335982	-0.0253308	0.060851	0.653431	0.743077	0.882665	0.259801	0.74479	0.704478	0.691174	0.522969	0.435537	0.684814	0.386675	0.446411	0.408873	0.676283	0.59497	0.500344	0.046953	0.288563	0.294558	0.0232039	0.300025	0.771606	1.02791	0.896196	0.718545	0.300025	0.248372	0.696133	0.741285	0.75285	0.269915	0.194366	0.352573	0.410659	0.654891	0.59691	0.684814
P13987	5.50184	5.62637	5.63806	5.82506	5.80125	5.66177	5.3274	5.41872	5.54829	5.74909	5.98047	5.96137	4.81045	4.7442	4.77514	5.08137	5.30025	5.47189	5.62161	5.77335	5.13982	5.14888	5.50914	5.37473	5.4612	5.39893	5.01551	5.56731	5.60893	5.76657	5.57914	5.54918	5.47639	5.68802	4.56465	4.71062	5.08137	4.99416	4.70346	4.61582	5.71214	5.36428	5.06643	4.97113	4.76796	5.14474	5.59623	5.51366	5.39893
P13995	2.26845	1.96754	2.24182	2.74926	2.5633	2.60509	2.02347	2.29007	2.55664	2.84724	2.76462	2.94992	2.04151	2.27842	2.07227	2.25695	2.44982	2.55229	2.77621	2.45527	2.3561	2.21848	2.19808	2.26952	2.26423	2.07227	2.60603	2.51121	2.19391	2.17	2.32019	2.13517	2.88116	3.02597	2.71962	2.6707	2.64928	2.63555	2.42017	2.33514	3.13144	3.14831	3.14972	3.18437	2.52651	2.3817	1.87923	1.90134	2.08452
P14174	4.45856	4.30473	4.58636	3.41525	3.5275	3.65974	5.40239	5.40262	5.49141	3.47289	3.62332	3.62578	5.57217	5.27986	5.91924	5.95387	5.31887	5.23051	4.8897	4.78642	5.58991	5.37923	5.6574	5.5029	4.59476	5.00254	4.80246	5.14888	6.13507	6.07269	5.97195	5.74378	4.37717	4.56465	5.72937	5.58449	5.62761	5.99076	6.06281	6.1018	5.24609	5.15366	4.11459	4.22829	5.30025	5.26565	5.04058	4.96692	6.25538
P14209	5.10274	5.03057	5.16552	5.43449	5.36811	5.44988	4.96547	5.00586	5.10301	5.22413	5.34679	5.30911	4.48207	4.47915	3.91143	3.77989	4.42889	4.41324	4.10728	4.39273	4.31565	4.21179	4.19563	4.24518	4.19824	4.20627	4.41955	4.3709	3.88561	3.96983	4.34468	4.19824	3.84681	3.90934	3.47658	3.42257	3.52579	3.42995	3.95817	3.88271	4.14869	4.12498	3.96533	4.00045	3.87593	3.84267	2.9131	2.92772	4.75232
P14314	6.76687	6.58995	6.82553	7.13086	7.15823	7.15823	6.68678	6.61862	6.60214	7.10567	6.91479	6.89138	5.91924	5.98195	6.08331	6.03519	6.06281	6.03519	6.28822	6.30147	5.99076	5.85204	5.94508	5.82656	6.09314	5.99076	6.449	6.35395	5.91023	5.88662	6.28822	6.25538	6.74476	6.74476	6.20998	6.22267	5.80242	5.83468	5.81773	5.86744	6.449	6.449	6.51701	6.60292	6.04371	6.125	6.3878	6.35395	5.71214
P14324	1.50062	1.59381	1.54484	0.944099	0.765581	0.976025	1.78537	1.86722	1.89426	0.645331	0.589728	0.696232	2.79422	2.82267	1.97975	1.85613	2.01604	2.03224	1.66457	1.80878	2.42118	2.35226	1.96927	2.00502	1.86844	1.8892	1.69855	1.51188	2.26952	2.25382	1.73382	1.61546	1.4984	1.55738	1.76171	1.66009	2.26952	2.22313	2.19912	2.23171	1.62315	1.76408	1.30788	1.4971	2.06505	2.08675	1.72184	1.66801	2.2746
P14406	3.44416	3.54248	3.3811	4.16266	3.88326	4.14955	3.64451	3.83468	3.73151	4.17735	3.96336	3.78683	3.39102	3.12243	3.21408	3.45155	3.91801	3.82968	4.10217	4.38912	3.70408	3.67103	3.84459	3.7971	3.56449	3.57563	3.93296	3.86138	3.48805	3.42794	3.41198	3.31209	3.88047	4.22556	3.90257	3.86934	3.49983	3.38608	3.26002	3.30704	4.17649	4.25316	4.22304	4.17904	3.87851	3.86138	3.50988	3.36663	3.11966
P14550	1.95106	1.67057	1.99587	1.2032	1.22554	1.31808	1.98703	1.93804	2.02293	1.08582	1.03805	1.42154	2.80505	2.79296	2.64928	2.48541	2.27321	2.14361	1.81923	1.90935	2.48541	2.50885	2.53629	2.45307	2.03111	1.94504	2.01179	1.92756	2.84358	2.87545	2.6279	2.3337	1.66801	1.77011	2.32019	2.32152	2.44498	2.57327	2.88479	2.97614	2.03327	2.03111	1.67261	1.87651	2.61403	2.38896	2.22836	2.14905	2.90257
P14618	7.59563	7.6638	7.59563	5.89249	6.09183	6.09183	7.97887	7.97908	8.01889	6.17447	6.15505	6.16441	8.68931	8.68931	8.68931	8.68931	8.51841	8.39522	7.71475	7.66497	8.51841	8.51841	8.51841	8.51841	8.27925	8.34476	7.66497	7.71475	8.78956	8.78956	8.39522	8.23329	7.21373	7.24808	7.97992	7.8708	8.51841	8.78956	8.34476	8.39522	7.97992	7.93003	7.04931	7.10714	8.45078	8.60224	8.23329	8.0694	8.78956
P14625	7.75247	7.78789	7.75247	8.01873	8.06848	8.01873	7.92872	8.01889	8.06866	8.27863	8.06848	8.17387	7.8708	7.75353	7.82351	7.8708	7.75353	7.75353	8.17463	8.11525	7.97992	7.97992	7.7888	7.7888	8.17463	8.17463	7.93003	8.01951	8.01951	7.93003	8.27925	8.27925	8.34476	8.23329	8.34476	8.11525	7.59697	7.71475	7.13213	7.15959	8.0694	8.0694	8.11525	8.27925	7.66497	7.8708	7.97992	7.8708	7.42023
P14649	-0.615593	-0.657673	-0.404009	-0.114153	-0.0465686	0.041094	-0.947824	-0.890024	-0.818572	-0.465556	-0.413356	0.443203	-0.959087	-0.696402	-1.01974	-0.71498	-0.737385	-1.24405	-0.637618	-0.793021	-1.10724	-1.09409	-0.953079	-0.403274	-0.839488	-0.603614	-0.245526	0.0257051	-0.606249	-0.96552	-0.696402	-1.04666	-0.576764	-0.622098	-0.503209	-0.439133	-0.881412	-1.10016	-0.662213	-0.57931	-0.953079	-0.647411	-0.662213	-0.58746	-0.43191	-0.520602	-0.796156	-0.704095	-0.881412
P14735	2.33591	2.26937	2.29531	1.95593	1.82551	2.05716	2.32852	1.67713	2.12168	1.98484	1.75741	1.84971	3.14395	3.27297	2.96948	3.09405	2.38035	2.91685	2.39347	2.02287	2.87545	2.96547	2.95289	2.76417	2.93331	2.82909	2.18059	2.11828	2.97056	2.78418	2.57327	2.43332	2.07681	2.2503	2.99258	2.90399	3.03394	2.96411	3.0491	3.07837	2.24454	1.98326	2.57934	2.73956	2.94318	3.00385	2.99537	2.8558	3.13393
P14780	-7.73321	-7.73321	-7.73321	-7.73321	-7.73321	-7.73321	-7.73321	-7.73321	-7.73321	-7.73321	-7.73321	-7.73321	2.32269	2.37402	2.03688	2.05416	2.11952	2.03796	1.95856	1.97718	2.42816	2.34758	2.01499	1.96804	2.24779	2.20948	1.81522	1.82057	2.18059	2.16768	2.13415	2.31656	2.08123	1.91872	1.99632	2.01852	2.15421	2.34176	2.0517	1.96703	1.82514	1.86363	1.83065	1.97488	2.1501	2.1501	1.97157	1.96035	2.19293
P14854	3.77002	3.9076	3.80326	4.63453	4.52087	4.70904	3.95864	4.00632	3.93848	4.59676	4.34585	4.17041	3.57944	3.5684	3.68477	3.74715	4.01735	3.6811	4.04912	4.08723	3.68849	3.74296	3.96277	4.08204	4.05535	4.1407	4.07427	3.93112	3.66925	3.55906	3.69266	3.76762	4.3007	4.17649	3.69652	3.78172	3.49311	3.63746	3.69843	3.79461	4.14388	3.9933	3.98418	3.78172	3.80294	4.01975	3.772	3.79263	3.5537
P14866	5.05622	5.11772	5.08859	5.52507	5.47532	5.60758	5.26864	5.41322	5.41872	5.67384	5.63227	5.57794	4.41625	4.13035	4.39557	4.4625	4.5322	4.6812	5.09437	5.13486	4.81437	4.7983	4.4228	4.30362	4.58797	4.56758	4.83773	4.76796	4.33052	4.30641	4.24518	4.3709	5.11931	5.25116	4.83403	4.91864	4.60566	4.60566	4.59868	4.48207	5.09437	5.16716	5.0444	5.14474	4.68465	4.59476	4.65924	4.51926	4.35874
P14868	4.0703	4.03309	4.03538	3.74319	3.7413	3.8389	3.90071	3.87919	4.01368	3.81143	3.88813	3.89462	4.54409	4.47676	4.55068	4.58797	4.58177	4.53811	4.31884	4.34176	4.5749	4.50366	4.55068	4.47915	4.4345	4.51633	4.28186	4.38912	4.71062	4.67402	4.64298	4.53534	4.3125	4.26272	4.61282	4.52261	4.58471	4.73413	4.62912	4.62594	4.41625	4.35309	4.5749	4.52556	4.62912	4.58471	4.41955	4.39866	4.57101
P14923	0.803082	4.58636	0.751855	4.941	0.246801	0.0697106	0.40912	1.65597	4.32914	4.89232	4.86106	4.90606	3.49659	3.55906	3.63331	3.62122	3.70569	3.65006	3.81114	3.86934	3.68477	3.48983	3.52756	3.47976	0.489242	3.75737	4.06279	4.01025	3.61528	3.53313	3.97224	3.92276	4.40964	4.23101	3.69843	3.66162	3.35545	3.48675	3.56091	3.55906	3.85405	3.79263	3.83212	3.85188	3.74296	3.81888	3.83854	3.84957	3.41384
P14927	2.8513	3.05763	2.83502	3.48973	3.43353	3.71935	2.99029	2.90367	3.07148	3.65804	3.45607	3.25504	2.28777	2.34847	2.23623	2.16179	2.21372	2.47166	2.53629	2.78527	2.45093	2.57673	2.16179	1.99736	2.20948	2.26653	2.42929	2.36081	2.08218	2.09581	2.02393	2.30026	2.73382	2.43332	2.39804	2.30924	2.38659	2.53501	2.27321	2.20528	2.69171	2.63998	2.84212	2.91685	2.55114	2.47834	2.58555	2.56927	2.36618
P15104	-0.801251	-0.954731	-0.889719	-1.09595	-1.08591	-1.15842	-0.416187	-0.226081	0.0364696	-0.912949	-0.874572	-0.838375	1.36437	1.34678	1.52029	1.35661	1.04582	1.08097	0.625454	0.713538	1.59081	1.57613	1.1208	1.04936	0.820669	1.0584	0.819051	0.650153	1.3606	1.31434	1.14635	1.06574	0.0613468	0.136518	0.658377	0.669205	1.44646	1.68239	1.38761	1.23668	0.446411	0.298212	0.188857	0.0284763	1.38632	1.43889	1.39411	1.28736	1.60905
P15121	1.29793	1.13457	1.65656	0.710536	1.01712	1.12995	2.29531	2.35751	2.15997	1.80193	1.76682	1.8026	3.58513	3.37339	3.35036	3.29404	2.57934	2.55605	1.85613	2.19698	3.19887	3.11107	3.20475	3.00951	2.07111	1.96035	3.01117	3.05223	3.36663	3.4531	3.00527	2.71085	2.36826	2.44116	2.96948	3.17285	3.51175	3.75943	4.06054	3.96277	2.25382	2.34058	2.33116	2.18863	3.38313	3.368	2.97056	2.87258	3.93296
P15144	5.69221	5.64946	5.58876	6.2869	6.30002	6.11183	5.80125	5.80834	5.85885	6.66826	6.61835	6.66853	5.84322	5.70459	5.58449	5.87687	5.10933	5.25516	5.52009	5.52009	6.04371	5.93635	5.01551	4.9826	5.73694	5.62161	6.26534	6.3878	5.80929	5.81773	5.4612	5.38504	5.01957	5.12971	5.30528	5.19658	5.78751	5.57217	5.08558	5.11931	5.87687	5.84322	6.24399	6.1874	6.57755	6.63443	6.36472	6.41326	5.4612
P15151	1.4443	1.48217	1.4234	2.39344	2.24182	2.26517	0.980631	1.186	1.12398	2.36489	2.37598	2.21987	0.615112	0.485635	1.46552	0.771606	1.12492	0.774989	1.14293	1.06854	0.563163	1.05527	1.17024	2.0517	2.21624	0.515488	1.81923	2.42816	1.11613	0.943291	1.50831	1.95856	2.00841	1.10023	1.019	0.659944	0.720246	1.338	0.580762	0.780358	0.74791	0.62091	1.30237	1.11759	0.708305	1.01182	0.545181	1.31831	0.842027
P15153	1.8007	1.82551	1.80802	2.34046	2.28366	2.19782	1.74393	1.8991	1.65727	2.52293	2.63098	2.65987	1.08949	1.0219	1.83405	1.7571	1.59225	1.78506	1.26279	1.28862	1.63368	1.56673	1.5858	1.5017	1.0146	1.02367	1.97249	1.39818	1.71691	1.63866	1.54867	2.11258	1.93166	2.03224	1.21077	1.27574	0.736022	1.06574	1.47455	1.43359	0.820669	0.886237	1.39818	1.24666	1.06574	1.19137	1.70231	1.67992	0.835559
P15170	2.77255	2.67347	2.59321	2.07295	1.90293	2.01557	2.49835	2.60895	2.51533	1.78082	1.73614	1.79146	3.46688	3.48983	3.36663	3.24488	3.147	3.19056	2.50756	2.82267	3.47976	3.56091	3.18569	3.26002	3.15986	3.1525	2.76548	2.76548	3.42097	3.29766	3.10658	3.03134	2.60487	2.44621	2.86166	2.87131	3.52939	3.5392	3.34244	3.38481	2.28972	2.92081	2.68098	2.62306	3.40452	3.35545	2.85929	2.86994	3.50413
P15289	2.75953	2.35478	2.76075	2.99618	3.04157	3.07115	2.24293	2.16447	2.09818	3.23027	3.26652	2.97594	3.01545	2.74481	4.09622	4.11459	3.9351	3.8715	3.50988	3.5832	3.13393	2.94889	4.3125	4.34752	3.72492	3.86138	4.60922	4.62912	4.07202	4.0515	4.52833	4.72205	4.23386	4.09954	4.2906	4.22046	2.91934	3.18569	4.0515	3.99614	3.03258	3.04081	4.57101	4.65609	3.95399	3.92692	4.56465	4.56137	3.92692
P15291	0.206174	-0.0115801	0.417977	0.450458	0.691698	0.0795445	-1.29986	-0.0236988	0.048108	0.0386735	0.655427	-1.88401	-0.0210519	0.162905	-0.685123	-2.15653	0.250017	0.0952532	0.380477	0.176184	-0.280396	0.0388402	-0.589933	-0.046192	-0.137102	-0.523114	-0.247616	-0.474149	-0.0135071	-0.162595	0.176184	0.537758	0.265736	0.492629	-0.415156	-1.70832	0.465388	-0.624345	-1.65018	-1.28542	0.046953	0.0349135	-0.115813	0.0636222	-1.01974	-1.23674	-0.616908	-0.259876	-0.238904
P15311	3.34875	4.49914	4.43298	2.31761	3.30188	3.26808	3.21976	3.78471	3.13274	3.38759	3.41908	3.37172	5.59623	5.6574	5.34356	5.3287	5.13982	5.15366	4.84193	4.91864	5.44625	5.39893	5.30025	5.35987	4.9904	4.93083	4.81437	4.82604	5.32395	5.21111	5.00254	5.10007	4.33316	4.36199	4.62287	4.66606	5.34798	4.25611	4.87014	4.94252	4.55761	4.53534	4.18174	4.30362	5.28933	5.30025	5.01551	4.92231	5.49254
P15374	0.856719	1.20886	0.965966	-0.198313	0.534622	0.655427	0.759097	0.776869	0.307014	-0.0694157	-0.0650006	-0.46834	1.00313	0.934831	0.433644	0.659944	0.19248	0.573376	0.206159	-0.611925	0.147074	0.683151	0.654891	-0.162595	0.421853	0.0309344	-0.474149	-0.289891	0.879663	0.711739	0.600743	0.686501	-1.45832	-1.09409	0.300025	0.348704	0.435537	0.769663	0.94809	1.22315	0.330289	0.362511	-0.854625	-0.920952	0.846921	0.0502133	-0.269073	0.465388	1.04001
P15407	-1.04506	-1.55379	-1.22204	-1.25859	-1.16551	-1.24276	-1.1396	-1.55861	-1.22873	-0.919345	-1.30859	-0.903167	-1.315	-0.904369	-0.324152	-0.726386	-0.645201	-0.685123	-0.842582	-1.59978	-1.29371	-0.86268	-0.650097	-0.443889	-0.415156	-0.810957	-0.0440738	-0.488597	-0.71498	-0.726386	-1.1173	-0.673353	-1.05027	-1.20867	-0.193911	-0.269073	-0.412415	-0.415156	-0.808203	-0.769368	-1.41628	-1.34853	-0.624345	-0.0353122	-0.337448	-1.38971	-0.344763	-0.939307	-1.00805
P15408	-1.33079	-1.43233	-0.960886	-1.13575	-0.575396	-0.230311	-0.755533	-0.781388	-0.57301	-1.25444	-0.604762	-0.678099	-0.998164	-0.920952	-1.31931	-1.18069	-1.03589	-1.12019	-1.03589	-1.26755	-1.37029	-0.945405	-1.95538	-1.31017	-1.36636	-0.96552	-1.08083	-1.19923	-1.66013	-1.28542	-1.44935	-1.06355	-0.627062	-0.523114	-1.89964	-2.03465	-1.01681	-0.972285	-1.12698	-1.67517	-0.474149	-0.557662	-0.90772	-0.887777	-1.45832	-1.60472	-1.43322	-1.41232	-1.52808
P15531	3.04706	3.17236	3.07256	2.48817	2.16738	2.41521	3.56839	3.77654	3.63959	2.33225	2.50317	2.56367	4.25959	4.24204	3.93296	3.90717	3.68849	3.69266	3.29262	3.37156	4.38329	4.18997	3.87851	3.81693	3.47496	3.59942	3.24488	3.19467	4.16409	4.09954	3.72135	3.66925	3.14266	3.1758	3.77989	3.82968	4.10434	4.32502	4.14869	4.15133	3.56449	3.55181	3.20341	3.23724	4.01272	4.11014	3.5684	3.39243	4.37351
P15559	4.43017	4.36953	4.4611	3.51167	3.54076	3.59155	4.8087	4.82103	4.80106	3.35357	3.37784	3.51569	4.95898	4.91864	5.01957	5.40357	3.4948	3.79263	3.82722	4.00543	3.19341	4.41625	3.88986	3.85645	4.75609	3.91358	3.368	3.39595	5.30025	5.39431	3.08237	3.02336	3.31705	3.72935	5.0901	4.17904	4.02688	4.26817	5.75028	5.49831	4.39273	4.00045	3.43179	3.24972	5.41984	5.45105	4.11734	4.44479	5.78751
P15586	3.81143	3.96081	3.95654	4.34296	4.31997	4.62105	3.96815	3.91893	3.92134	4.1701	4.11814	4.02063	4.46607	4.42583	5.00254	4.91496	4.75232	4.64608	4.41625	4.46607	4.40592	4.38036	5.01957	4.98613	4.69229	4.77514	5.03201	4.94252	4.38329	4.40592	4.77514	4.81861	4.64947	4.84193	4.99842	4.99416	3.85405	3.97224	5.03201	5.08558	4.66232	4.55761	5.41432	5.4612	4.65609	4.71437	4.85881	4.87738	4.10434
P15848	1.98822	1.95703	2.07855	1.96652	2.03402	1.98278	1.60551	1.61378	1.71937	1.92048	2.0479	1.70339	2.95174	2.82662	4.85881	4.83403	3.84681	3.85896	3.16793	3.25827	2.78785	2.518	4.59106	4.68465	4.31884	4.39273	4.47004	4.46607	3.94299	3.93736	3.67477	3.84957	3.92692	3.9351	3.86138	3.85405	3.04474	3.00804	4.3709	4.41324	2.87131	2.96804	4.26817	4.13545	3.7411	3.6829	4.16646	4.17904	3.03134
P15880	6.34098	6.2869	6.30002	5.80811	5.89941	5.90869	5.95254	6.05155	5.88536	5.5077	5.62017	5.41872	6.449	6.63443	6.1874	6.00027	6.50483	6.47418	6.31397	6.37729	6.42406	6.51701	6.1874	6.26534	6.51701	6.46056	5.93635	5.88662	6.34239	6.30147	6.60292	6.6197	5.85989	5.69321	5.93635	5.80242	6.48946	6.449	5.69321	5.84322	5.86744	5.90051	5.86744	5.86744	6.31397	6.35395	5.87687	6.24399	6.28822
P15924	3.48798	3.48973	3.53308	2.89373	3.05158	3.19724	3.19724	3.22739	3.26208	3.21976	3.20606	3.18125	3.62713	3.72492	3.62326	3.35728	3.04474	3.18437	3.00527	3.65596	3.17118	3.7153	3.36663	2.99808	2.92912	3.2516	3.32747	3.35728	3.67306	3.66162	3.97977	4.06519	3.66925	3.70917	3.83609	3.16458	3.7411	3.75142	3.04346	3.06884	2.42704	3.14395	2.91191	3.36989	2.86166	3.20341	4.12745	4.11459	4.21179
P15954	2.51133	2.52544	2.68688	3.14789	3.06367	3.23848	2.59916	2.84775	2.88321	3.28884	3.27751	3.12077	1.30909	1.63497	1.71107	1.88131	2.32498	2.45865	2.33599	2.22836	2.10305	1.93472	1.85946	1.83986	1.99534	1.77345	2.25155	2.42017	1.74477	1.89135	1.82955	2.11828	2.39921	2.55353	2.3154	2.22836	2.11041	1.74679	1.79627	1.97718	2.67313	2.6578	2.73504	2.78178	2.51252	2.55471	1.62049	1.68786	1.55952
P16035	1.47102	1.13851	1.61943	1.51312	2.00455	1.85133	1.18366	1.13678	0.990738	1.49354	1.56684	1.47528	0.480048	0.286243	0.0898282	0.485635	0.975253	0.974029	1.06574	1.02507	0.00430659	-0.0353122	0.269915	0.824443	0.665157	0.878089	-0.0562074	0.14921	0.130503	-0.202296	0.430081	0.535861	-0.097184	0.08599	0.465388	0.22502	-0.0289696	0.319463	0.0134166	0.172371	1.15675	1.02933	0.114212	0.554327	0.142757	-0.494162	0.248372	0.568199	-0.232011
P16070	6.82553	6.91479	6.89107	7.21236	7.21236	7.02361	6.66826	6.7672	6.91508	7.41905	7.45571	7.48325	6.03519	6.03519	5.4612	5.80929	6.47418	6.50483	5.97195	5.80929	6.03519	6.05253	5.95387	5.88662	5.98195	5.86744	6.03519	6.48946	5.89361	5.99076	6.19824	6.23281	6.28822	6.449	5.86744	5.85204	5.59623	5.33372	5.35361	5.37923	5.98195	6.30147	5.54918	5.17772	5.92795	5.87687	6.09314	6.125	5.99076
P16083	1.11554	0.770418	0.0658353	1.65064	1.09332	1.52773	1.44894	2.30485	0.689869	2.53258	1.77498	-1.37719	4.53534	4.56137	4.78978	4.65924	4.37351	4.55761	4.45992	4.60566	4.51926	4.45992	4.44117	4.41955	4.44117	4.58471	4.37717	4.43794	4.01025	4.20905	4.53811	4.40592	4.23663	4.22046	3.99827	3.86729	4.27101	4.27408	4.20389	4.21506	4.50054	4.4228	3.97457	4.10217	4.33592	4.33592	4.72205	4.58797	4.48207
P16104	0.810224	1.99276	1.845	0.819738	2.26633	2.02465	0.32355	1.69487	2.04159	1.96323	1.52033	2.59727	-0.147553	-0.459557	2.28382	2.27842	2.39232	0.180837	2.48082	2.36383	2.35843	2.18863	2.2527	2.33514	2.17826	2.53125	2.80925	2.68902	2.28884	2.44621	1.92635	2.40921	3.19615	3.03525	2.94318	2.41056	2.39921	2.3452	2.6471	2.721	2.59537	2.68518	3.09405	2.72473	2.25482	2.73504	2.17943	2.44116	2.35226
P16152	3.16913	3.21077	3.15637	2.48451	2.445	2.57957	3.18393	3.22013	3.31366	2.42118	2.33915	2.30594	4.63967	4.63292	4.11991	4.15429	3.94784	3.83854	3.4814	3.49983	4.21179	4.13035	4.29524	4.27408	3.70069	3.69266	3.60788	3.64681	4.42889	4.4228	3.72492	3.83609	3.17424	3.28752	3.54793	3.57726	3.87851	3.9351	3.97224	3.99827	3.28428	3.17971	3.17424	3.14831	3.75142	3.90257	3.54958	3.50189	4.10728
P16220	0.581214	0.935529	0.678626	0.762516	0.859948	1.06967	0.480395	0.760325	0.762061	1.05933	1.00238	0.6255	-0.267073	-0.0712654	-0.333321	-2.40909	0.487261	0.272092	0.362511	0.0153656	-0.273679	-0.0289696	0.046953	0.0636222	0.118357	0.00913894	0.622659	0.424301	0.313272	0.200086	-0.097184	0.122593	0.391787	0.827698	-0.0250642	-0.0505469	-0.589933	-0.225179	-0.0309291	-0.47222	0.431488	0.382696	-0.0488218	-0.00628049	-0.115813	0.223134	0.223134	-0.766089	-0.310465
P16278	4.13112	3.95446	4.21857	4.11085	4.38455	3.8984	4.06815	4.10564	4.07299	3.9704	4.18519	4.19688	3.81313	3.88986	4.52833	4.40964	4.41324	4.49787	4.16646	3.99614	3.84459	3.94299	4.51312	4.54095	4.10728	4.18427	4.42889	4.51312	4.26272	4.27101	4.75609	4.6883	4.18695	4.35874	4.55068	4.53534	3.36989	3.55755	4.32762	4.53534	3.95817	3.97977	4.78213	4.72602	3.96763	3.94964	4.41625	4.64298	3.8715
P16401	6.5762	6.48806	6.51593	6.41208	6.38673	6.32747	7.13086	6.80731	6.89138	6.09183	5.99888	6.05155	5.89361	5.94508	5.63347	5.62761	6.04371	6.13507	6.449	6.46056	6.24399	6.3291	5.73694	5.71214	5.85204	5.80929	6.00027	6.09314	5.52009	5.68247	5.20622	5.12462	6.54686	6.54686	6.1653	6.125	5.75807	6.30147	5.74378	5.85204	6.63443	6.50483	6.43582	6.4013	6.00895	6.01692	5.15366	5.12462	6.00027
P16402	0.0611963	0.217202	-2.06601	-2.10805	0.530871	0.221299	-1.58886	0.273618	0.414544	-0.345485	0.0897071	-2.21457	1.24546	1.1027	0.982676	0.688046	1.72075	1.99328	1.98116	1.56318	1.29664	1.36437	0.788453	1.24765	1.56197	1.46552	1.78607	1.89338	0.74479	0.728611	0.760142	0.958316	2.39119	2.23171	1.97249	1.37374	1.61546	1.81815	1.2506	1.59721	2.11451	2.08675	1.71962	1.38353	1.14293	1.83286	0.615112	0.846921	1.71339
P16403	2.08755	2.2026	2.06157	-0.850142	1.97548	1.8007	2.81659	2.74564	2.9486	1.75403	1.82551	1.29226	1.00934	0.857648	2.85447	2.77766	3.37635	3.4011	3.4011	3.21121	3.21867	3.19467	2.85807	3.349	3.19467	3.26002	3.65234	3.94964	2.94165	2.99258	2.293	2.79553	3.96533	3.75737	3.62326	3.32889	2.6507	3.29927	3.12243	3.39102	3.40981	3.57199	3.30704	3.03394	2.81304	3.50777	2.85447	2.80505	3.35224
P16435	2.60965	2.66696	2.62445	2.92394	2.94668	2.82709	2.75824	2.66875	2.66337	2.9536	2.8924	2.80595	1.66922	1.99939	2.26952	1.94384	1.57613	2.15104	2.04266	2.19293	2.14361	2.06311	1.93166	2.05759	2.30349	2.07788	2.49375	2.2271	1.75161	1.66221	2.14794	2.2271	2.55229	2.28382	1.92524	1.81623	2.14361	1.88806	1.59468	1.27048	2.16768	2.13415	2.65909	2.39009	2.16092	2.19391	1.77011	1.66316	1.81815
P16615	4.60042	4.41122	4.28304	4.61437	4.8087	4.39691	5.03909	4.8172	5.0565	4.23487	4.75077	4.58668	4.94252	4.91147	4.6883	4.89885	3.95817	3.94964	4.47676	4.47676	4.15429	4.49458	3.92876	4.17904	4.70712	3.98209	4.40592	3.99614	3.57726	3.30905	3.94784	4.18427	4.24204	3.48311	4.03956	4.35874	4.3125	4.61909	4.35021	3.96022	4.54721	4.48556	4.40964	3.54079	4.34752	4.13035	4.37717	4.83403	4.55412
P16930	1.14739	0.977473	0.982045	0.40912	0.0897071	0.288696	2.25464	2.30594	2.22465	2.02465	2.05599	2.36654	2.51704	2.60232	2.25928	1.40301	2.30249	2.39698	2.12841	2.21959	2.28035	2.17589	2.45756	2.34636	2.08326	2.28618	2.21153	2.16179	2.66385	2.51372	1.14472	1.96703	2.1918	2.28269	2.04599	2.05048	2.11828	2.15104	2.35704	2.40033	1.97975	1.94831	2.12971	2.18967	2.49127	2.55114	2.6782	2.4519	2.74216
P16949	4.08806	4.0083	4.30473	2.32137	2.51713	2.33915	4.6988	4.84056	4.77741	1.97548	1.92162	2.37753	4.81437	4.81045	3.65963	3.56275	4.53811	4.54409	3.82087	3.48494	4.57839	4.4625	3.86337	3.86138	4.19563	4.17398	2.89306	2.84532	3.44432	3.50988	2.77207	2.94599	2.60709	3.02455	3.97224	4.00306	4.23971	4.35309	3.93112	3.88561	4.47004	4.50366	2.57673	2.20948	3.41384	3.49311	3.43848	3.37943	4.72205
P16989	3.40613	3.44235	3.46522	3.30678	3.23503	3.40782	3.0075	3.01396	2.70022	2.94954	2.90068	2.80738	3.25827	3.16458	3.20043	3.19615	3.14972	3.11808	3.19765	3.25501	3.16964	3.11688	3.22276	3.23724	3.19341	3.18569	3.29262	3.29574	3.18437	3.32049	3.32889	3.31873	3.17285	3.26002	3.15986	3.26002	3.23533	3.25337	3.31705	3.19056	2.83331	2.86835	3.33685	3.33065	3.5684	3.57563	3.14266	3.10658	3.26842
P17050	3.15935	3.01959	3.07531	3.17667	3.13357	3.16576	2.87187	2.73821	2.59485	2.98158	2.88286	2.86954	2.63555	2.55229	3.06596	3.02336	2.76832	2.78297	2.68778	2.66668	2.34176	2.42118	2.92081	2.80099	2.73747	2.91685	3.33875	3.40802	2.87258	2.76417	3.07041	2.91569	3.38608	3.368	2.87816	2.9143	2.1389	2.47545	3.16291	3.22014	2.61403	2.6507	3.03525	3.06275	2.70069	2.66668	3.17285	3.10784	2.86698
P17096	6.22117	6.19692	5.45543	6.03386	6.22117	5.96112	6.24269	6.60214	6.61862	5.92659	6.17447	6.3278	5.01551	5.21111	4.76	5.0444	4.67402	5.07226	5.75807	5.28933	5.77335	5.63347	4.56465	4.54409	4.95108	5.14474	5.21631	5.47639	4.59476	4.79403	4.70712	4.76	5.76657	5.86744	5.07226	5.10007	5.54414	5.41984	4.77514	4.75609	4.70712	4.8897	5.57217	5.35987	5.4612	5.76657	5.4304	5.31021	4.73746
P17152	1.95469	2.12121	2.05599	2.33591	2.21231	2.06831	2.05237	2.16791	2.26452	2.32484	2.37911	2.51856	1.54239	1.70599	1.42348	1.59962	2.07227	1.96035	2.07573	1.88336	1.59962	1.60537	1.69028	1.78708	1.60654	1.60428	1.69276	1.93166	1.72982	1.67154	1.92223	1.77231	2.1747	2.32605	2.43083	2.54576	1.60428	1.84244	1.79272	1.78506	2.03224	2.21253	2.18967	2.08123	1.86363	1.80764	2.30453	1.92223	1.79627
P17174	2.1606	2.18941	2.29897	2.42816	2.19443	2.14979	1.91564	1.51651	1.59681	2.09064	2.12802	1.75026	3.33065	3.28428	3.14972	3.13842	2.9143	2.94035	2.62103	2.51481	2.83446	2.79553	3.1568	2.99258	2.69945	2.83048	2.93634	2.99091	3.02848	3.08674	2.73382	2.60942	2.49943	2.40033	3.19467	3.15385	3.26986	3.41198	3.57726	3.61734	2.62909	2.66526	2.87422	2.81304	3.21275	3.12681	2.91054	2.78785	3.40981
P17252	0.256194	0.358767	0.300157	-0.1396	-0.0716133	0.0211348	-0.0253308	-1.41989	-0.226081	-0.648638	-0.853227	-0.293324	0.443348	0.414731	0.236768	-0.130648	-0.126658	-0.426772	-0.147553	-0.152135	0.00670692	0.0349135	0.298212	-1.42497	-1.1846	-0.259876	-0.43404	-0.211574	0.490927	0.389913	0.0660219	0.0777533	0.130503	-0.33095	0.0737775	-0.397734	0.176184	0.253969	0.253969	0.386675	-0.47222	-0.264649	-0.822347	-0.429083	0.135066	0.0879063	0.168636	0.08599	0.873175
P17275	0.215487	0.204223	0.615666	0.45235	0.276296	0.419922	0.257978	-0.187757	0.0988769	0.196489	0.3786	0.122048	0.517416	0.646538	0.0994083	0.106231	0.714972	0.557996	0.934831	0.696133	0.615112	0.374297	0.416037	0.0349135	-0.206448	-0.0250642	0.263784	0.323423	0.556212	0.604459	-0.0505469	0.12842	0.414731	0.336389	0.732097	0.446411	1.13357	1.01054	0.591137	0.437161	0.681272	0.700981	0.591137	0.704478	0.120273	0.116109	0.503709	0.474366	-0.405448
P17301	2.91497	2.79092	3.01356	3.78012	3.71154	3.70235	2.53139	2.34214	2.41101	3.59588	3.49126	3.21547	2.61403	2.57548	2.88479	3.24191	2.46601	2.72346	2.64352	2.55605	3.349	3.21549	2.64928	2.69171	1.90134	2.22434	3.34617	3.38608	3.17285	3.00527	2.61748	2.62212	1.96703	1.95268	3.22581	3.28752	3.22739	2.96547	3.28271	3.33065	2.41931	2.39483	3.69652	3.51739	3.62539	3.51338	3.47658	3.35381	3.03833
P17302	0.164826	0.236823	-0.152599	1.37789	1.34188	0.980631	-0.384713	-0.59956	-0.550238	1.35053	1.11554	1.24984	-1.05027	-1.02854	-0.839488	-0.793021	-1.14456	-1.21987	-0.488597	-0.830317	-0.827767	-0.920952	-0.782323	-0.920952	-1.6652	-1.52411	-0.854625	-0.71254	-0.494162	-0.361213	-0.122981	-0.101531	-0.321382	-0.650097	-1.52808	-2.0191	-0.827767	-0.911093	-0.790657	-1.30079	-0.836467	-0.816904	0.0613468	-0.229754	-1.12019	-1.19923	-0.548918	-0.769368	-0.851548
P17405	2.21131	2.35833	2.16155	2.56107	2.36073	2.62565	1.91106	1.70201	1.62013	2.67347	2.39578	2.26681	2.44872	2.36496	2.79422	2.59537	2.34636	2.32152	2.25155	2.37916	2.23171	2.18967	2.46813	2.41787	2.29422	2.45307	2.75525	2.80367	2.18634	2.17352	2.30453	2.33003	2.54712	2.57548	2.45527	2.33514	1.80626	1.93807	2.24083	2.33926	2.16656	2.14794	2.78418	2.78297	2.3717	2.45865	2.57041	2.69053	1.95157
P17480	3.37132	3.41525	3.22699	3.63562	3.56999	3.4683	3.28238	3.39116	3.13386	3.50403	3.3678	3.67349	2.0609	2.24314	2.18863	2.27193	2.39921	2.42593	2.50309	2.48691	2.45307	2.43332	2.14361	2.1747	2.32731	2.31888	2.63426	2.78905	2.04599	2.21624	2.36618	2.35843	2.66938	2.72619	2.75408	2.48541	2.24314	2.20394	2.49826	2.17698	2.68655	2.81067	2.74607	2.66266	2.2295	2.47954	2.21738	2.22434	2.15977
P17535	0.959305	1.00572	1.03012	1.46169	1.30216	1.46169	0.688615	1.21542	0.986143	1.40293	1.18944	1.17331	0.879663	0.914373	0.704478	0.76353	0.943291	1.03535	1.01769	1.06574	0.859171	0.741285	0.723797	0.799289	0.931743	1.0322	0.826011	0.934831	0.741285	0.74479	0.669205	0.785139	0.843564	1.17565	0.636815	0.700981	0.236768	0.771606	1.12351	0.944849	0.894697	1.0584	1.13505	1.07357	0.769663	1.02367	0.790001	0.497053	0.593344
P17568	0.863353	1.37925	1.26392	1.77956	1.79968	1.78973	1.12302	1.44385	1.47303	1.89281	1.81852	1.8204	1.03378	1.14034	1.11147	0.904423	1.1494	1.06143	1.08632	1.32896	1.54981	1.18136	1.13357	1.59468	1.10137	0.865815	1.15675	1.65489	1.25334	1.28736	1.09387	1.83161	1.43238	1.17703	0.756986	1.12351	0.686501	0.800789	1.40429	1.38075	1.61789	1.3902	1.44052	1.43754	1.27574	1.02646	1.7037	1.5216	0.953996
P17612	1.9456	2.05237	1.83329	1.54607	1.60307	1.64819	1.95804	1.70963	1.69487	1.55845	1.57885	1.48052	2.45401	2.36282	2.31656	2.31182	2.31775	2.17698	1.94944	1.78937	2.31051	2.2295	2.3561	2.3337	2.53243	2.39804	2.13078	1.92524	2.42593	2.35843	2.33514	2.30924	1.75262	1.6539	1.94831	2.0252	2.01971	1.90357	2.20635	2.17943	1.83065	1.56905	1.68902	1.39695	2.0675	2.16535	2.51589	2.12607	2.30026
P17655	3.69052	3.6986	3.61318	2.53258	2.54593	2.42016	3.81525	3.82389	3.72183	2.55246	2.58098	2.33969	4.90293	4.88555	4.90748	4.80246	4.20107	4.35021	3.90717	4.00045	4.92627	4.77514	4.4625	4.48853	4.54095	4.50991	3.96277	4.01975	4.73044	4.74879	3.97704	4.07693	3.15385	3.47826	3.79461	3.84459	4.67402	4.71786	4.71437	4.84635	4.05749	3.98209	3.29262	3.38136	4.58177	4.48556	4.51633	4.71786	4.9826
P17661	4.12336	3.57945	4.76625	4.14955	4.92475	4.08539	3.95654	3.71767	3.84331	5.11277	5.73554	4.94522	2.41787	2.53373	2.12971	1.95057	3.47155	3.07449	4.34752	2.02173	1.19137	0.934831	1.91049	2.27321	2.90665	2.40482	3.11537	3.26204	1.07651	2.28142	1.47695	2.68098	2.10847	2.01499	4.17649	3.75142	0.996291	0.958316	1.72647	2.29204	4.85436	3.73275	2.46001	2.41428	0.323423	1.57739	2.48541	2.04377	1.41521
P17676	-0.850142	-0.778511	-0.722121	-0.295457	-0.241531	-0.329302	-0.604762	-0.0470197	-0.480031	-0.1396	-0.276669	-0.28833	-0.0668118	-0.0231028	0.0972449	0.136518	0.153252	-0.211574	0.431488	0.242694	-0.037326	0.180837	0.382696	0.19248	0.174194	-0.0153441	0.278053	0.240824	0.153252	0.3343	-0.316992	-0.30424	0.252077	0.122593	0.147074	0.284129	0.45205	0.0934896	0.330289	0.303586	0.517416	0.59691	0.692759	0.845235	0.303586	0.324961	0.448369	0.0994083	0.263784
P17677	-0.604762	-0.591231	-0.228022	1.43233	1.27277	1.46027	0.422213	0.152795	0.158652	0.872382	0.892191	0.945143	-1.57935	-1.28146	-1.3234	-1.29759	-0.90091	-1.84349	-1.38227	-1.37421	-1.45832	-1.55473	-0.710104	-1.20867	-0.245526	-0.788183	-1.50633	-1.56877	-0.037326	-0.0814223	-1.51063	-0.987573	-0.753816	-0.682462	-1.51935	-1.67517	-1.79452	-1.5647	-1.15982	-1.10724	-1.79452	-1.65018	-2.21547	-1.44315	-1.97147	-1.11065	-1.39893	-1.34853	-1.13692
P17812	2.51811	2.62014	2.48817	2.32484	2.01675	2.15189	2.53516	2.12067	2.74707	2.50184	2.44749	2.3181	2.72233	2.74607	2.55471	2.55721	2.64588	2.41428	2.43773	2.41657	2.75158	2.78178	2.72473	2.66041	2.76417	2.53373	1.89682	2.02762	2.72845	2.60028	2.33806	2.2758	2.06627	1.90823	2.51252	2.7055	3.1872	3.33537	2.69791	2.43649	2.44621	2.7017	1.76764	1.96927	2.6279	2.45756	1.97718	1.91283	2.94599
P17813	2.88034	2.99474	2.8002	3.47647	3.46677	3.3335	3.11767	3.20953	3.23534	3.7136	3.64302	3.70976	2.50173	2.54576	2.48905	2.64588	2.64928	2.54865	3.19887	3.06596	2.65909	2.91934	2.54576	2.60487	2.59659	2.64827	2.6795	2.74757	2.66781	2.65311	2.95016	2.85807	3.35224	3.24805	2.33514	2.42017	2.6782	2.7133	2.50057	2.24548	3.12085	2.78905	2.65658	2.44982	2.63286	2.76702	3.21121	3.18569	2.2295
P17844	4.16487	4.11544	4.12836	4.63111	4.40389	4.58009	4.41771	4.53697	4.51804	4.65112	4.74259	4.61142	4.62594	4.61282	5.08137	4.22556	5.26565	5.20622	5.3287	5.09437	4.64947	4.63967	4.72602	4.7442	5.04058	5.08558	5.35987	5.23587	4.64947	4.58177	4.72205	4.60566	5.54918	5.21631	5.33829	5.0901	4.87738	4.83403	4.85436	4.95108	5.26986	5.23587	5.20622	5.18233	4.76401	4.61582	4.97883	4.9904	4.53811
P17858	3.56625	3.79737	3.52573	1.85133	1.93981	2.06157	3.46157	3.37172	3.06577	2.03646	1.77616	1.56277	3.64296	3.64296	4.07693	4.13545	3.56626	3.5684	3.24191	3.30563	3.64296	3.81693	3.57944	3.94036	3.8715	4.03702	3.83854	3.7022	4.08723	4.03247	4.17398	4.25611	2.97203	2.78297	2.69791	3.07161	3.40452	3.34441	3.43179	3.26204	2.7578	2.71699	2.50309	2.2758	3.19765	3.19615	3.02455	2.95581	3.62122
P17900	2.54453	2.44749	2.63577	2.91739	2.85009	3.1074	2.56944	2.27359	2.50946	3.12627	2.81359	2.88321	2.55969	2.59659	3.43179	3.39243	3.12811	3.02336	2.84532	2.9143	2.60837	2.75911	3.08409	3.01728	3.17828	3.23724	3.03394	2.83048	2.49592	2.52149	3.26524	3.26204	2.61403	2.45865	2.90925	2.86569	1.93166	2.15832	3.07837	3.29404	2.66938	2.69171	3.48805	3.33229	2.81184	2.63998	3.15818	3.20812	2.11352
P17931	3.91635	3.78432	3.87887	3.2906	3.2649	3.42419	4.74259	4.8654	4.91388	3.1074	3.20305	3.53178	4.8737	4.76796	4.05344	4.05344	4.31565	4.22829	3.93296	3.84957	4.88555	4.74879	4.12263	4.22304	4.20107	4.26562	3.63555	3.32889	4.39866	4.50991	3.79263	3.86337	2.79296	2.93476	3.60788	3.54597	3.47976	3.54958	4.07202	4.11734	4.24741	4.30641	3.01117	3.07975	3.81496	3.98418	4.20627	4.32165	4.88128
P17936	3.37475	3.35863	3.4635	3.57563	3.44578	3.5441	3.50179	3.44779	3.20473	3.53308	3.55752	3.5261	1.59591	1.77231	2.22202	2.09803	1.90134	1.01333	2.11258	2.13996	1.93569	1.39411	1.587	1.07804	1.79719	1.89917	2.28142	1.98226	2.40921	2.40921	3.21549	3.17971	3.43848	3.47155	2.5041	2.59195	1.07036	0.751261	0.944849	0.766566	1.02791	1.45378	1.70599	2.09461	1.4984	1.39818	2.63876	2.59424	1.74933
P17980	5.13823	4.90571	5.19052	5.60758	5.55363	5.58335	5.14756	5.2346	4.9815	4.77021	5.10759	5.32766	5.17772	4.93083	4.85075	4.84193	4.56465	5.08137	4.97883	5.36428	4.64608	5.20622	4.4345	5.10406	4.93461	4.90293	5.40357	5.53185	4.76796	4.37717	4.87738	5.17246	5.57217	4.00306	4.67402	4.83773	4.5749	4.8897	4.99416	5.05354	4.91496	5.14474	5.36948	4.84635	5.40887	5.34798	4.76401	4.32502	4.7442
P17987	4.69047	4.86106	4.72848	4.43298	4.29905	4.30185	4.93318	4.91388	5.11803	4.36662	4.39395	4.28053	5.05354	5.04907	4.94252	4.9826	5.12462	5.14474	4.9904	5.02788	5.39893	5.27512	5.01145	4.97883	5.07699	5.03201	4.76	4.81045	5.06189	4.95108	4.81861	4.85881	4.57839	4.59868	4.93461	4.91496	5.04907	5.18715	4.94252	4.94638	5.11931	5.05354	4.78978	4.53534	5.11445	5.12971	4.93848	4.93848	5.17246
P18031	3.10439	3.20439	3.15208	3.53537	3.53537	3.55178	3.02925	3.04329	2.94573	3.69282	3.52933	3.52976	2.6242	2.72233	2.57041	2.65545	2.6578	2.48905	2.78059	2.8409	2.51014	2.43447	2.55114	2.64117	2.7629	2.70668	2.57041	2.54712	2.57807	2.33116	2.69945	2.78418	2.86835	2.99808	2.37916	2.5275	2.55471	2.48445	2.48313	2.59072	2.70069	2.69686	2.90802	2.77903	2.7312	2.77766	2.71434	2.7386	2.3817
P18077	4.83209	4.96547	4.85701	4.96957	4.72848	4.59294	5.05622	4.97772	5.18119	4.83209	5.18566	5.17113	5.25516	5.32395	5.39431	5.36428	5.46652	5.52653	5.49254	5.49831	5.55489	5.62161	5.19658	5.36948	5.63924	5.63924	5.36948	5.37473	5.42414	5.32395	5.6751	5.69838	5.60251	5.61468	5.42414	5.25116	5.51366	5.58449	5.26986	5.31461	5.27986	5.33829	5.38918	5.36948	5.27986	5.58449	5.31021	5.10007	5.31887
P18084	1.13595	1.15486	1.2145	1.24378	1.16253	1.04236	0.821406	0.746635	0.75863	1.08326	1.09332	1.12537	1.38494	1.21241	0.862601	0.931743	1.10137	1.20073	1.18981	0.982676	1.20767	1.07357	1.29979	1.2394	0.966774	1.02933	1.22164	1.47979	1.31831	1.27048	1.14174	1.12626	1.04764	1.04001	1.04455	0.916142	0.650153	0.58255	0.718545	0.771606	1.273	1.2353	1.12764	1.03879	0.917773	0.914373	1.13357	0.987278	0.879663
P18085	5.23428	5.23949	5.12806	4.09088	4.18519	3.94094	5.23949	5.21972	5.26439	3.7413	3.71546	4.06382	6.28822	6.17576	6.03519	6.07269	5.50914	5.63924	5.40887	5.32395	5.70459	5.78102	5.82656	5.89361	5.48652	5.56731	5.08558	5.10007	5.6751	5.71214	6.26534	6.17576	5.28933	5.13982	5.66286	5.75807	5.91023	5.74378	5.73694	5.65062	5.19203	5.08137	4.86673	4.65924	5.44625	5.34356	5.53905	5.4304	5.5029
P18124	6.66826	6.54539	6.56032	6.38673	6.41208	6.44775	6.58995	6.50372	6.57647	6.47292	6.31261	6.31288	6.3878	6.47418	6.34239	6.3291	6.41326	6.4013	6.42406	6.449	6.54686	6.57755	6.3291	6.17576	6.54686	6.48946	6.22267	6.15642	6.23281	6.22267	6.52986	6.48946	6.449	6.51701	6.41326	6.4013	6.47418	6.42406	6.125	5.95387	6.28822	6.19824	6.11334	6.26534	6.3291	6.3291	6.37729	6.31397	6.23281
P18206	6.01578	5.91783	5.89249	4.53373	4.59676	4.61107	5.97053	6.12379	6.01601	4.61437	4.62105	4.54281	6.4013	6.41326	6.25538	6.13507	6.1653	6.26534	5.99076	5.93635	6.17576	6.22267	6.56157	6.54686	6.37729	6.31397	5.63347	5.60893	6.43582	6.4013	5.79573	5.83468	5.40887	5.57914	5.98195	6.00895	6.36472	6.46056	6.51701	6.57755	5.75807	5.79573	5.20189	5.15753	5.99076	5.9624	6.27633	6.36472	6.54686
P18583	3.05763	2.55736	2.97135	2.762	3.0075	2.93832	3.1219	3.09681	2.93306	3.05451	2.93967	3.10936	3.57563	3.61139	3.24488	2.77344	3.77989	3.45802	3.73934	3.69474	3.66575	3.29262	3.16627	2.96547	3.51739	3.24191	3.28271	3.46688	3.62122	3.50189	2.46333	2.81184	3.69843	3.64441	3.57726	3.20043	3.56626	2.34997	2.68778	3.16134	3.69843	3.75527	3.29574	3.65795	2.50173	2.89306	3.38313	3.38313	2.44621
P18615	0.637299	0.647143	0.523375	0.676865	0.69503	0.83771	0.736702	0.388136	0.408719	0.455732	0.459592	0.230494	0.223134	0.32865	0.122593	-0.358889	0.0972449	0.296242	0.368291	0.360434	0.301962	0.206159	0.0594715	-0.00422281	0.240824	0.444839	0.0388402	0.0174062	0.00221261	-0.171447	-0.206448	0.0153656	0.44133	0.513488	0.0594715	0.213551	0.00670692	0.155093	0.183374	-0.0440738	0.498823	0.330289	0.315127	0.331929	0.223134	0.39986	-0.0734668	0.00670692	0.0388402
P18621	5.87533	5.88505	5.73554	5.71994	5.66753	5.64946	5.51863	5.67409	5.73582	5.56608	5.68694	5.69241	5.6574	5.6751	5.48105	5.49254	5.45105	5.49254	5.4612	5.65062	5.6574	5.68802	5.56167	5.52009	5.60893	5.72937	5.52009	5.45684	5.5029	5.54414	5.62161	5.58449	5.30528	5.52653	5.38504	5.48652	5.63347	5.65062	5.47639	5.38918	5.35361	5.21631	5.39893	5.31461	5.46652	5.52653	5.53185	5.33372	5.45684
P18669	3.99882	3.95249	3.76787	2.59444	2.68554	2.85504	4.17995	4.1996	3.91221	2.79599	2.58954	2.58739	4.82223	4.82604	4.79403	4.65609	4.44794	4.3709	3.99614	4.01272	4.99842	4.82223	4.83773	4.76796	4.11248	4.27916	4.27408	4.29274	5.23587	5.24609	4.89885	4.92627	3.89595	3.8715	4.41955	4.54095	4.66606	4.91864	4.60922	4.7442	4.17904	4.17649	3.67103	3.75527	4.67402	4.62594	4.5749	4.67759	5.25116
P18754	2.75692	2.70584	2.48451	3.03338	2.96744	3.21822	2.99183	3.20473	3.38329	3.18677	3.03903	3.36548	2.80632	2.9131	2.79041	2.76034	2.98801	2.90665	3.23409	3.28918	3.01117	3.0491	2.7133	2.76832	2.95426	2.91934	3.12519	3.10658	2.68902	2.74353	2.79972	2.85313	3.41384	3.29766	3.16134	3.11808	2.90802	2.92081	2.77344	2.78418	3.24069	3.24488	3.23887	3.36663	2.83828	2.97497	2.84358	2.88479	2.68778
P18827	-1.35661	-1.29986	-1.13575	-0.427582	-0.470632	-0.269546	-0.906268	-1.14728	-1.01883	-0.495175	-0.705604	-0.689316	-1.96405	-2.0191	-2.10902	-2.60998	-2.01164	-2.16656	-1.90734	-1.81971	-1.41232	-2.0191	-3.20773	-2.60998	-2.42067	-2.44888	-2.00418	-2.2043	-2.86055	-2.68404	-1.8506	-2.38426	-2.86055	-2.06722	-2.72187	-2.52458	-2.04301	-2.64593	-1.63405	-2.34932	-1.315	-1.48132	-2.17722	-1.48638	-2.09185	-2.59116	-2.27362	-1.8848	-1.72021
P18859	3.57198	3.65974	3.60596	4.26658	4.0828	4.37853	3.88326	4.03571	3.87008	4.52404	4.45215	4.4043	3.25643	3.12681	3.2714	3.28597	3.23887	3.42438	3.68477	3.91592	3.34744	3.20654	3.47299	3.45155	3.40272	3.46688	3.67103	3.49134	3.44253	3.23409	3.49983	3.41198	4.01272	4.11991	3.26524	3.23228	3.35887	3.34063	3.18569	3.24488	3.81693	3.88561	3.9913	4.01508	3.43848	3.43848	3.75737	3.71915	3.41769
P18887	1.96323	1.92267	2.01451	2.24655	1.85237	1.83205	1.93005	1.85188	1.65597	1.22427	1.49354	1.52356	1.27574	1.06726	1.09091	1.72982	1.31434	1.27952	1.50958	1.6266	1.37247	1.37522	1.10585	1.0584	1.43136	1.25472	1.55474	1.52892	0.955419	0.996291	1.06143	1.517	1.966	2.0095	1.56673	1.66221	0.92636	1.1208	1.51442	1.09234	1.26142	1.09234	1.5884	1.3902	1.05386	1.23668	1.21241	1.32764	1.34822
P19013	0.176165	0.0795445	-0.0926902	-0.248206	-0.0137339	-0.152599	0.623029	0.606273	0.160358	-0.758648	-0.643949	0.441189	0.949807	0.850357	0.722023	0.630387	0.584212	0.696133	0.45205	0.410659	0.725253	0.864247	0.734158	0.667062	0.520962	0.736022	0.8224	0.71649	0.587738	0.814279	0.653431	0.786813	0.284129	0.846921	0.725253	0.467255	0.879663	0.90898	0.611419	0.761887	0.756986	0.854055	0.609562	0.461186	0.870463	0.681272	0.604459	0.64179	0.188857
P19022	2.67854	2.67854	2.6642	2.78829	2.75447	2.63684	2.52293	2.55292	2.63004	2.63316	2.84273	2.67637	1.80278	1.92223	1.38075	1.64561	2.02393	1.98226	2.03796	1.80764	2.08801	2.19293	1.46821	2.06881	1.55607	1.27816	2.03111	2.09803	1.32358	1.44052	2.29422	2.25382	2.104	1.78506	1.99841	1.99841	2.10189	1.99841	2.20293	2.25928	2.36618	2.35704	2.03455	1.71107	2.18308	2.17	0.674166	0.708305	1.14034
P19256	-0.449918	-0.37272	-0.252743	-0.449918	-0.359624	-0.295457	-0.271605	-0.394243	-0.279123	0.0306917	-0.28311	-0.146282	-1.49688	-0.569091	-1.01377	-1.4717	-1.07097	-0.766089	-0.71254	-0.808203	-1.27327	-0.595616	-0.637618	-0.779914	-0.793021	-1.22573	-1.55944	-1.43815	-0.710104	-0.518154	-0.887777	-1.28944	-0.974869	-0.87263	-0.289891	0.0934896	-1.37029	-1.31017	-1.74121	-1.3047	-0.662213	-0.563066	-0.717884	-0.942487	-1.57935	-0.728888	-0.790657	-1.19213	-0.503209
P19338	5.40753	5.49113	5.44988	6.11183	5.94374	6.0614	5.83331	5.87564	5.94401	6.38673	6.39995	6.34126	5.54414	5.59623	5.72937	5.75807	5.93635	5.87687	6.23281	6.25538	5.9624	5.90051	5.49831	5.60893	5.78102	5.77335	6.30147	6.1874	5.63347	5.69321	5.68802	5.77335	6.42406	6.36472	6.36472	6.449	6.08331	5.92795	5.76657	5.69838	6.4013	6.42406	6.56157	6.65189	5.94508	5.97195	5.80929	5.83468	5.76657
P19367	3.60596	3.51167	3.55178	3.85688	4.08539	3.89428	3.61143	3.67721	3.59194	3.96081	4.03538	4.12113	3.93112	3.96983	4.00306	3.80109	4.40964	4.39557	4.7983	4.65924	3.75943	4.05749	4.41955	4.39866	4.56137	4.46607	3.97977	3.91592	4.27101	4.17904	4.07693	4.25316	4.33861	4.23663	3.9351	3.79903	4.13035	4.12498	3.82087	3.85645	4.02188	3.84459	3.94299	4.04198	3.93736	3.93112	4.9826	5.02788	4.08723
P19387	1.10223	1.24892	1.29277	1.21199	1.40819	1.24742	1.25962	1.24008	1.13945	1.31941	1.25442	1.28792	1.72424	1.83405	1.69855	1.62876	1.64561	1.65046	1.77462	1.78407	1.66221	1.76066	1.73382	1.54867	1.51188	1.64216	1.72647	1.64561	1.61789	1.67261	1.83775	1.26892	1.67035	1.54867	1.85613	1.80031	1.66316	2.00075	1.82621	1.71107	1.63497	1.81623	1.83534	1.67992	1.82164	1.71469	1.51442	1.55226	1.77697
P19388	2.93268	3.00887	3.04564	2.92132	2.86222	3.11342	2.67219	2.72567	2.97309	3.08628	2.98293	3.01092	3.17424	3.03258	2.89573	2.81611	3.11393	2.94165	3.04624	2.69412	2.90141	3.06731	2.84212	2.85313	3.147	2.97614	2.9143	2.61176	2.86698	2.92912	2.90802	2.87422	3.17702	3.12519	3.17828	3.12519	3.04081	3.05836	2.88347	3.09531	2.95581	2.80099	3.34244	3.22014	3.17971	3.28428	2.78527	2.78178	2.94735
P19404	2.88286	2.84584	3.00325	3.61916	3.69282	3.78843	3.43833	3.21691	3.16787	3.6868	3.7865	3.73552	1.79627	1.74008	2.07449	1.91872	3.32396	2.42369	2.88778	2.97939	3.00248	2.14696	2.5384	3.14566	2.5275	2.03455	3.46688	3.50988	2.46001	2.5655	2.54576	2.73504	3.43691	2.77207	2.43447	2.44747	2.16428	1.96035	1.8605	1.76066	3.78172	3.56275	3.02455	3.28115	1.90935	2.02995	2.85807	2.65199	1.9211
P19474	-0.980047	-0.967474	-1.48517	-1.58393	-1.46139	-1.27586	-0.986276	-1.48033	-1.05904	-1.35223	-1.57309	-4.00864	-1.02854	-0.978331	-1.26994	-1.58517	-1.07413	-2.04301	-1.3234	-1.01089	-1.13356	-1.51935	-0.84846	-1.3047	-1.29759	-1.21987	-1.01974	-1.03237	-0.448991	-0.692961	-1.22304	-0.734519	-0.796156	-0.987573	-1.07741	-1.72021	-0.58746	-0.569091	-0.845236	-0.808203	-1.47619	-1.61984	-2.16656	-1.90734	-1.28542	-1.0673	-0.745878	-1.01681	-0.878932
P19525	2.66971	2.60383	2.81112	1.6764	2.04218	1.93518	2.66188	2.9414	3.03377	2.37712	2.75566	2.58254	3.88986	3.80294	4.27916	4.08723	4.61909	4.62594	4.28494	3.79903	3.56626	3.76762	4.43176	4.40233	4.17398	4.29274	4.07693	4.1407	3.90257	3.81313	3.79903	4.02688	3.73697	3.85896	4.62912	4.36524	3.69036	3.90514	4.18174	4.07202	4.38329	4.3125	3.6811	3.59153	3.92876	3.49828	4.06519	4.15429	3.67874
P19623	3.42079	3.37132	3.48798	2.83756	2.762	2.68411	3.6272	3.65269	3.6506	2.71476	2.90196	2.7993	4.25611	4.23386	3.54079	3.45802	3.39595	3.23228	3.10164	3.20341	4.1594	4.16933	3.53738	3.58513	3.43372	3.40272	3.03134	2.97056	3.81888	3.85405	3.99827	4.06757	3.33537	3.33229	3.46534	3.57199	4.24741	4.3092	3.56449	3.58513	3.43179	3.34244	2.7629	3.04081	3.89388	3.91358	2.99977	3.11393	4.18427
P19784	1.84393	1.94319	1.95703	1.91333	1.84393	1.96439	1.92267	1.76389	1.8315	1.8757	1.86407	1.52959	1.93569	2.12841	2.0252	1.97249	1.84355	1.72856	1.7087	1.81248	2.00614	2.08561	1.73908	1.92428	1.75823	1.92223	1.86943	1.47845	1.84671	1.35303	1.92524	1.8457	1.77582	1.79833	1.82514	1.79719	1.75595	2.0095	1.90823	2.02287	1.95157	1.91395	1.81388	1.74131	1.88043	1.88473	1.83775	1.86733	2.02995
P19823	-0.555862	-0.7005	-0.613081	-0.223587	-0.364977	-0.526649	-1.00977	-0.997164	-0.826692	-0.613081	-0.61039	-0.465847	-1.09056	-0.917201	-0.576764	-0.74266	-0.58491	-0.878932	-0.634932	-0.878932	-0.710104	-0.551413	-0.876134	-1.04666	-0.347103	-0.34926	-1.00158	-0.33095	-0.866863	-0.839488	-0.510129	-0.347103	0.0952532	0.0134166	-0.723677	-0.50113	-0.942487	-0.443889	-1.3047	-1.62915	-0.632522	-0.554592	-0.376898	-0.124512	-0.704095	-0.914354	-0.933665	-0.520602	-0.551413
P19838	1.2625	1.41663	1.14255	0.825115	1.19505	0.883456	1.01127	0.619276	1.24834	1.33545	1.22962	0.938498	1.59854	1.81623	1.64105	1.53621	1.40201	1.4984	1.33041	1.37101	1.36583	1.01054	1.81923	1.46301	1.57124	1.66584	1.30788	1.15829	2.06405	2.06199	1.25334	1.39943	0.74479	0.924863	1.55738	1.48102	1.77582	1.79938	1.73241	1.83405	1.52997	1.36583	1.4603	1.26597	1.93807	2.03796	1.65046	1.79719	2.03224
P19878	5.71994	5.72795	5.70341	6.35274	6.3636	6.52874	5.5077	5.42328	4.39109	5.78637	6.20857	6.10088	5.28933	5.25116	5.16716	5.08558	5.03201	4.73044	5.36948	5.58449	5.15366	5.05762	4.83403	4.55412	4.96299	5.05354	5.24609	5.30025	4.56465	4.59476	5.24609	5.26986	5.4304	5.46652	5.11445	5.23587	5.40887	5.14888	4.72602	4.85436	5.50914	5.48652	5.40357	5.5029	4.9826	4.96692	5.34356	4.50991	4.58177
P19971	-2.20342	-2.04801	-2.01815	-1.66422	-1.58393	-1.73462	-2.09946	-3.01217	-3.11162	-1.68003	-1.96287	-1.93059	-1.11065	-1.00158	-0.412415	-0.523114	-0.381576	-0.436859	-0.426772	-0.842582	-1.56877	-1.24798	-0.0946261	-0.238904	-0.603614	-0.528058	-1.60472	-0.48388	0.309473	0.430081	-1.3318	-1.19213	-1.22304	-0.90772	-0.924217	-0.90091	0.0717875	0.0594715	0.368291	0.389913	-1.97147	-1.17364	-1.12698	-0.611925	-0.204428	-0.328595	-0.147553	-0.0135071	0.71649
P20020	1.95896	2.01557	1.85986	2.11672	2.1293	2.00563	2.06947	1.78288	1.93567	1.96552	2.10368	1.99331	2.14108	2.07111	1.91283	2.26184	1.91049	2.08	1.6255	1.56673	1.66009	1.72856	1.97157	1.97975	2.15224	2.12053	2.33003	2.4519	1.86943	1.93271	2.18513	2.15977	1.82955	1.92524	1.8892	1.89682	2.21153	2.01852	1.90357	1.92223	1.94831	1.77582	2.29913	2.14108	2.16768	2.26536	2.21624	2.29788	1.86595
P20042	2.98021	3.10266	2.9688	2.46338	2.44875	2.52051	2.86758	2.9966	3.31883	2.51382	2.09064	2.61239	4.17163	4.19263	3.99827	4.04435	3.55559	4.02426	3.73103	3.93736	3.86337	4.29274	4.11459	4.18174	3.94513	3.62326	3.7902	3.90025	4.04435	3.80929	3.76762	3.85405	3.79263	3.57369	3.81693	3.71137	4.21179	4.23386	4.09289	4.12498	3.54079	3.58513	3.80744	3.84267	4.14869	4.25959	3.84459	3.86934	3.82722
P20073	2.68811	2.81112	2.53388	1.84922	1.7738	1.76682	2.49382	2.76506	2.82085	1.57885	1.57135	1.51145	4.18997	4.20107	3.5392	2.96256	3.30905	3.46365	2.99394	3.10784	3.85405	3.78624	3.6191	3.54251	3.52756	3.46841	2.91934	2.7386	3.93736	3.88986	3.28115	3.45619	2.68655	2.6507	3.31525	3.01117	3.81496	3.76312	3.66162	3.7153	3.22433	3.17285	2.74481	2.86835	3.68849	3.77405	3.64296	3.64441	4.21752
P20290	1.91808	2.09291	1.81433	1.09982	1.07591	1.23498	1.50306	1.6489	1.65858	0.897076	0.994242	0.775177	2.29913	2.29422	2.03914	2.06199	2.02995	1.92524	1.72424	1.7831	2.30453	2.29204	2.04492	2.04046	2.16656	2.19293	1.7087	1.45378	2.11258	2.15726	2.05759	2.14242	1.4902	1.50304	1.6255	1.79162	2.293	2.32605	2.08326	1.88336	1.63963	1.6539	1.23127	1.30645	2.08123	2.10606	1.6245	1.74256	2.23728
P20292	2.23823	2.25006	2.23359	2.71863	2.671	2.84273	2.36073	2.49529	2.37852	2.97135	3.11052	3.21407	1.57613	1.517	1.56197	1.7482	1.49446	1.99939	2.30026	2.30924	1.74256	1.59962	1.5157	0.412579	1.77345	1.70231	1.85825	1.7369	1.76066	2.17826	2.13299	1.78937	2.19579	2.20153	1.83986	1.95533	1.64216	1.95753	1.63497	1.7087	2.39483	2.41428	2.61176	2.68098	1.84671	2.05416	2.08326	2.2707	1.82856
P20337	2.74656	2.78221	2.51811	2.8258	2.74394	2.53642	2.44985	2.29124	2.26681	2.671	2.60733	2.60895	1.11613	1.09627	1.04001	1.25995	0.892949	0.187197	1.04936	1.17423	1.25603	1.27698	1.12764	0.881173	1.29163	1.46821	1.82164	1.96374	1.19676	1.52281	0.97103	1.18403	1.3606	1.25719	1.40827	1.31962	1.88596	1.46301	0.86758	1.02367	1.10585	1.07944	1.64216	1.524	1.39818	1.56444	1.97488	1.81112	1.6939
P20338	2.16394	2.03646	1.91685	2.19151	2.06369	2.0479	1.85761	1.8204	1.84558	2.29188	2.04332	2.31091	1.34331	1.38353	1.0202	0.972615	1.59371	1.26597	1.66124	1.71845	1.39558	1.35303	1.86595	1.6312	1.44898	1.19408	1.18848	1.26597	1.54001	1.524	1.88336	1.19284	1.40827	1.72856	1.81815	1.82057	1.67502	0.827698	0.943291	0.993364	1.52658	1.19408	1.55952	1.69276	0.891493	1.09091	2.28142	1.82057	1.35522
P20339	3.09208	3.24025	3.06091	3.38759	3.31024	3.16407	3.01045	2.70757	2.85412	3.17534	3.39081	3.30912	2.5655	2.54991	2.59195	2.71699	2.48185	2.42479	2.47545	2.50309	2.43994	2.3672	2.49943	2.57673	2.54296	2.62909	2.61748	2.59299	2.45865	2.56416	2.41299	2.7133	2.59537	2.63658	2.47435	2.53739	2.47954	2.08452	2.47834	2.6318	2.46333	2.57041	2.7578	2.7386	2.39232	2.55605	2.38785	2.5867	2.23623
P20340	4.48695	4.3601	4.15229	4.66432	4.70904	4.28616	4.17735	4.40796	4.37549	4.66088	4.69455	4.83248	3.45619	3.44432	3.45619	3.58134	3.54251	3.59153	3.64119	3.71915	3.57726	3.52579	3.35545	3.37156	3.58134	3.57199	3.53149	3.60593	3.27297	3.26204	3.74296	3.70569	4.04198	3.78816	3.58923	3.58729	3.7492	3.31357	3.44432	3.43372	3.77405	3.69474	3.83399	3.70763	3.32396	3.26371	3.54251	3.48983	3.12974
P20618	3.80326	3.85688	3.78012	3.81722	3.6986	3.81918	3.77429	3.68526	3.9035	3.74319	3.64689	3.57038	4.59868	4.57839	4.49787	4.45382	4.54095	4.34468	4.39866	4.43794	4.63292	4.57101	4.5749	4.52261	4.47364	4.49148	4.45992	4.36199	4.65924	4.7442	4.51312	4.62912	4.45382	4.40233	4.54721	4.54409	4.52833	4.52833	4.67402	4.60566	4.42889	4.29524	4.63967	4.60922	4.59476	4.63292	4.52833	4.51312	4.62287
P20645	2.407	2.56435	2.51024	2.70709	2.74926	2.68943	2.74394	3.8369	2.75994	2.89507	2.77529	2.78616	3.7492	3.59153	3.96022	3.89595	4.17398	3.86729	3.96533	3.90514	3.94964	3.93112	3.94036	3.73103	4.0469	3.99827	4.06519	3.89388	3.80744	3.75943	4.17649	4.16409	4.32502	4.28494	4.1594	4.15133	3.71137	3.71915	3.64119	3.67306	4.26272	4.0515	4.22829	4.19263	2.59072	3.72492	3.91801	3.86516	3.58513
P20674	3.71154	3.79053	3.99882	4.53021	4.29143	4.31375	4.03538	4.30221	4.33734	4.58009	4.12576	4.4149	3.36989	3.30704	3.42257	3.51175	3.65596	3.59585	3.87851	3.97704	3.49828	3.48805	3.50413	3.48675	3.46841	3.33065	3.71344	3.7153	3.36204	3.52181	3.61528	3.66162	4.08204	4.11248	3.55906	3.64441	3.81114	3.48494	3.2714	3.44059	3.72935	3.81496	4.1407	4.15133	3.81114	3.89595	3.4814	3.56999	3.32889
P20700	4.65445	4.58954	4.67219	4.90134	4.84022	4.92475	5.01813	5.01023	5.02675	4.73918	4.75445	4.71302	4.17904	4.19824	4.14869	4.09289	4.54409	4.45076	4.94638	4.82223	4.50054	4.50054	4.15691	4.23971	4.18997	4.33316	4.71062	4.6883	4.35578	4.21179	4.0696	4.10728	5.03629	5.14888	4.71062	4.63292	4.4625	4.38623	4.40964	4.35578	5.06643	5.06189	4.7983	4.85075	4.45076	4.35309	4.19824	4.18997	4.38329
P20742	1.91333	1.6648	1.75741	2.08183	2.20497	2.21823	1.59482	1.72511	1.57209	1.94886	2.32594	2.00506	3.34617	3.36373	3.46172	3.26524	3.28597	3.20341	3.44059	3.19184	3.43848	3.368	2.64827	2.84818	2.83331	2.7408	3.76762	3.70569	2.6578	2.68655	2.68778	2.6578	3.07722	3.29927	3.28271	3.24641	3.14972	3.22897	3.147	3.10164	3.67874	3.63555	3.14127	3.12974	2.70318	2.6471	2.94889	2.80632	2.85078
P20810	3.53916	3.72512	3.51167	2.62231	2.65811	2.78221	3.44578	3.09847	3.19465	2.77815	2.82831	2.90635	4.56758	4.57101	4.13035	4.1407	3.96277	4.03956	3.64853	3.64441	4.27916	4.26817	4.3007	4.39557	4.27697	4.19563	3.80518	3.85188	4.30641	4.26272	3.85188	3.79461	3.43179	3.57563	3.66925	3.61139	4.04198	4.06519	4.03956	4.02688	3.50988	3.58134	3.54793	3.49983	4.16933	4.03956	4.18997	4.20107	4.36524
P20839	1.21039	1.18944	2.02465	0.768774	1.28712	1.25813	2.15076	3.11677	2.98775	2.02712	2.25132	2.69887	2.87545	2.95581	2.7629	2.68372	3.32747	3.38481	3.16134	2.99537	3.09405	3.08409	2.78656	2.70808	2.96411	2.99091	2.7055	2.55605	3.14127	3.1001	3.26371	3.34744	3.04346	3.16134	3.29574	3.18569	3.10503	3.28918	2.90665	2.86166	3.1525	3.19467	2.94318	2.93767	3.17285	3.14831	2.36496	2.55471	3.38481
P20908	3.6868	3.76139	4.0377	3.6037	3.79495	4.02495	3.6868	3.60825	3.78878	3.77002	4.16487	3.9035	4.31565	4.33861	4.03702	3.98643	4.25023	4.12498	4.55761	4.38329	4.12745	4.23386	3.80109	3.90257	3.86729	4.00543	4.13279	4.16646	4.17904	4.11248	4.13545	4.24204	4.4625	4.52833	3.92276	4.03478	4.02924	4.18174	4.06279	3.86729	4.44794	4.61582	4.13815	3.97457	4.10434	4.03702	3.62539	3.41924	4.06054
P20933	0.627628	0.750218	0.688615	1.18944	0.238745	0.650709	1.30763	1.33379	1.54691	2.3661	2.42118	2.28177	-0.395478	-0.276095	0.26188	0.584212	0.746499	0.600743	0.366513	0.543372	0.0613468	0.188857	0.604459	0.535861	0.132721	0.435537	1.35939	1.71845	0.848676	0.634565	1.74679	1.92635	1.65635	1.64331	1.7087	1.62049	-0.503209	0.500344	1.46301	1.50701	-0.00628049	0.585875	2.04377	2.16092	0.672215	0.665157	0.963067	1.0202	1.0322
P20936	1.25031	1.26111	1.24742	0.667734	0.760808	0.773995	1.52033	1.31496	1.05736	0.567003	0.748538	0.397591	2.52149	2.59299	2.14696	2.11041	1.76171	1.78167	1.3518	1.13041	2.04957	2.20394	1.86363	1.98226	2.23069	1.84244	1.28862	1.30361	2.09677	2.02888	1.42221	1.51188	0.76821	0.972615	1.50061	1.55607	1.91755	1.92428	2.27193	2.12841	1.50433	1.52523	1.34053	1.1144	1.94944	1.84887	1.80764	1.89917	2.2527
P20962	3.29228	3.47647	3.41173	2.03751	2.29657	2.53016	2.84273	2.93176	3.07299	1.60921	1.69992	1.81504	4.39273	4.49787	4.04912	4.18427	3.54793	3.61313	3.6767	3.58923	4.09289	4.08462	4.05535	3.7153	3.25337	3.45988	3.66389	3.69474	3.98209	4.06757	3.70569	3.68849	4.45076	4.63292	3.97977	3.97457	3.92276	4.07929	4.43794	4.44794	3.95205	3.89595	3.14831	3.37339	3.63331	3.60593	4.11248	3.92276	4.28811
P21127	-0.386854	-0.0292308	-0.248206	0.211467	0.4974	0.895419	0.136468	0.251728	0.0207325	-1.15071	-0.0155579	-0.300348	-1.85777	-1.19923	-0.679139	-0.845236	0.0153656	-0.132747	-0.017059	0.35629	-1.28146	-0.238904	-0.740061	-0.448991	-0.751206	-1.20593	-0.478654	0.284129	-0.650097	-0.974869	-0.494162	-0.3424	0.652	-0.381576	0.130503	-0.139223	-0.158711	-0.00628049	-0.115813	0.743077	-1.37421	0.164859	0.360434	-0.685123	0.321356	-0.388216	-0.533678	-0.731504	-0.822347
P21266	1.06084	1.15049	1.04236	0.893789	0.869794	0.944099	0.983621	0.983088	0.935117	0.922535	0.889075	0.831335	2.90925	2.95426	3.10784	3.1001	2.66781	2.45401	2.22083	2.34847	2.57426	2.55353	3.03952	3.05223	2.47435	2.45756	2.55353	2.63076	3.87851	3.90257	1.00934	1.13041	2.14242	2.40131	1.34451	1.31831	1.87422	2.36938	2.80505	2.97331	1.53866	1.19676	2.24314	2.22569	2.49375	2.53373	1.97249	2.61748	3.22014
P21281	3.34589	3.41173	3.34409	3.70776	3.63562	3.74738	3.19297	3.37961	3.28276	3.83242	3.86973	3.89666	3.86516	3.75943	4.38623	4.41625	4.25611	4.20107	4.01272	3.96277	3.82524	3.85405	4.38329	4.44479	4.1407	4.18174	4.48207	4.3125	4.27916	4.33861	4.10728	4.15691	4.39866	4.45992	4.25023	4.20627	3.54958	3.64681	4.39273	4.42889	3.64441	3.94036	4.71437	4.65259	4.40233	4.33052	4.4345	4.36524	3.97977
P21283	2.52544	2.54453	2.67594	2.71735	2.88286	2.6642	2.43996	2.39625	2.03002	2.14202	2.33591	2.39398	2.55721	2.70069	3.15986	3.1568	2.91054	2.83705	2.65311	2.55471	2.1447	2.30132	3.24805	2.91569	2.90399	2.95581	2.88347	2.76702	2.67187	2.78785	2.79833	2.56091	2.7408	2.48811	3.00527	2.86835	2.15328	2.42369	3.12383	3.03394	2.54435	2.55969	3.17285	3.11966	2.79181	2.61066	2.88347	3.00679	2.41428
P21291	5.03057	5.10759	5.03909	3.23027	3.33035	3.61739	4.43298	4.49648	4.62142	3.21373	3.22857	3.05815	4.26272	4.40233	4.73413	4.6883	4.55068	4.33592	3.71344	4.3125	4.01272	4.27408	5.89361	5.94508	4.10217	4.70346	4.23101	3.97457	4.94638	4.97113	4.89401	5.02788	4.02688	3.7231	4.32502	4.65609	4.59476	4.73044	5.31461	5.31021	3.71711	3.76116	2.88479	2.86427	3.35036	3.46365	4.78978	4.58471	4.76401
P21333	7.92872	7.92872	7.86969	6.22117	6.18597	6.51593	7.27799	7.41929	7.38861	6.12349	5.89941	5.65632	7.51764	7.55516	8.11525	7.97992	7.93003	7.7888	7.38944	7.36325	7.51764	7.48403	8.78956	8.78956	7.97992	8.01951	7.82351	7.7888	8.23329	8.39522	7.93003	7.97992	7.36325	7.42023	7.8708	7.82351	7.82351	7.82351	8.60224	8.60224	7.10714	7.10714	7.38944	7.33565	7.48403	7.51764	8.0694	7.97992	8.34476
P21359	-1.54064	-1.72931	-1.50963	-1.80049	-1.56355	-1.53694	-1.51835	-1.36546	-1.72448	-1.72931	-2.27271	-1.26243	-1.86423	-1.95538	-2.63057	-2.19563	-1.83062	-3.04183	-2.24389	-2.27362	-2.34932	-2.00418	-4.22476	-1.93148	-2.27362	-1.61012	-1.96405	-1.74121	-1.77431	-3.01293	-1.68574	-2.13724	-1.72021	-1.26994	-1.81971	-1.78118	-2.42067	-2.16656	-2.11825	-1.78747	-2.16656	-2.24389	-2.9309	-1.6652	-2.57658	-1.77431	-1.82496	-1.57935	-1.94065
P21399	1.45032	1.40964	1.22554	1.05044	1.12856	1.27793	1.92575	1.87292	1.61632	0.951859	1.03952	1.27629	1.70599	1.80626	1.79719	1.73493	1.11007	1.3518	0.819051	0.996291	1.51442	1.31691	2.62656	2.46601	1.04455	1.52523	1.89135	2.04377	2.89055	2.95289	2.12971	2.1918	1.11916	0.804126	1.89338	2.04151	2.04046	2.16428	2.13785	1.95057	0.984393	0.8311	1.10864	0.859171	2.15509	2.13415	2.31051	1.88131	1.89431
P21589	4.54249	4.68663	4.06815	4.88806	4.72017	4.88386	4.53373	4.75864	4.60427	5.21945	5.24459	5.33262	4.69229	4.53534	3.95399	4.27697	5.06643	5.12971	5.18233	5.11445	4.43176	4.63292	5.17246	5.16193	5.49254	5.35987	4.74879	4.93461	4.70712	4.82223	4.19263	4.14388	4.55412	4.64608	3.72492	3.80744	4.55068	4.20627	3.65006	3.63746	5.53185	5.54414	4.51633	4.48556	4.48556	4.54409	5.13486	5.18715	4.36852
P21796	5.43449	5.59489	5.63227	6.31261	6.32747	6.42301	5.69221	5.89272	5.80148	6.74335	6.72365	6.28716	4.66606	4.62287	4.75232	4.94638	4.72205	5.01957	4.98613	5.11931	5.03201	5.06643	4.82604	4.82604	5.10406	4.97505	5.01145	5.26565	4.73413	4.71062	5.16193	5.24609	5.4612	5.47189	4.90748	5.02385	5.15753	4.69229	4.81045	4.85881	4.92627	5.25516	5.33829	5.26022	4.97113	4.97113	4.93461	5.08137	4.47915
P21810	1.48102	1.35807	1.51574	1.51703	1.46423	1.64348	2.06703	1.76869	1.78491	1.74964	1.46298	1.45213	2.26536	2.36081	1.63497	1.74933	1.47695	1.40579	2.2758	1.83653	1.87923	2.3717	2.12255	2.23728	1.14174	1.19814	1.95157	1.78407	1.92635	2.01179	1.40974	0.956781	1.35409	1.56197	2.17698	2.12255	2.31775	2.34847	2.18396	2.34758	2.588	2.55721	2.62656	2.47435	2.25584	1.85301	1.91996	1.75262	1.90578
P21912	2.8537	2.84431	2.82831	3.61533	3.4635	3.81143	2.58954	2.89545	2.26567	3.53916	3.34215	3.06717	2.20839	2.42816	2.43649	2.7386	2.54991	2.56812	2.77479	2.91569	2.53003	2.34058	2.49476	2.47435	2.32367	2.70452	2.71962	2.60359	2.60709	2.66385	2.39581	2.45307	2.74481	2.86698	2.55353	2.52651	2.29913	2.7488	2.66668	2.76832	2.9306	3.00527	3.18437	3.1872	2.7629	3.24191	2.83961	2.77479	2.32498
P21926	2.93403	2.95928	2.79885	2.77815	2.78341	2.66188	2.76873	2.52699	2.43379	2.80277	2.69329	3.00929	2.38896	2.74216	1.90243	1.86363	2.31888	1.91178	2.25811	2.35099	2.22569	2.18634	2.26653	2.12485	2.53501	2.68372	1.93807	2.00724	2.51372	2.39119	2.29548	2.20028	1.71107	1.75047	1.32358	0.811154	2.74481	2.53739	2.13517	2.17	1.86263	1.78937	1.57739	2.07227	2.14905	2.293	2.11578	2.35843	2.85313
P21953	0.469289	0.465715	0.465715	0.974694	0.471112	0.715501	0.828448	0.269548	1.08839	1.25962	0.849427	0.65206	0.416037	0.378348	0.507562	0.391787	0.754289	0.455421	0.799289	0.873175	0.500344	0.838704	0.965033	1.42221	1.15099	0.730518	0.674166	1.16728	2.37292	2.15224	2.75525	1.28612	1.86474	1.29821	0.132721	-0.137102	0.834042	0.566619	0.321356	0.563163	1.12901	0.76821	0.686501	0.526701	0.64482	0.778631	0.98578	1.39558	1.00139
P21964	4.9736	4.4717	5.2936	4.98122	5.60758	4.78835	5.37805	4.84491	5.01435	4.43298	5.17607	5.26889	3.1001	3.08409	3.39243	3.23228	3.7492	4.00543	4.02188	3.03833	2.71962	2.7386	3.32049	3.56449	3.42257	3.52395	3.89795	3.92276	3.48311	3.62539	3.31873	3.10164	2.7133	2.70808	4.18427	4.11248	3.62931	3.13527	3.4702	3.47976	4.06757	4.20627	3.81496	3.6191	3.19056	3.03833	3.63746	3.73495	3.48805
P21980	5.39775	4.99688	5.34214	4.87228	5.11277	4.7965	5.4706	5.48017	5.4078	5.53743	5.66753	5.57132	3.16627	3.10658	5.27986	5.13486	4.69645	4.68465	3.84072	3.60139	3.1001	3.06014	3.38481	3.34744	3.44965	3.49828	3.24805	3.26002	5.22081	5.21631	3.3942	3.26688	3.36045	3.24488	5.34798	5.53185	6.1018	5.95387	4.24518	4.31565	3.98643	3.98643	4.3092	4.33861	3.7153	3.66925	4.33316	4.26817	4.04435
P22033	1.48217	1.52285	1.69541	1.92048	2.08406	1.96754	1.86522	2.10859	2.06099	1.93735	2.19151	2.18325	1.06854	1.27574	1.52997	1.14786	1.48466	1.68786	1.60778	1.47104	1.40201	0.928984	1.52997	1.36583	1.64799	1.57251	1.7037	1.62315	1.15379	1.3606	1.15675	1.23395	1.67873	1.82856	1.81623	1.87055	1.44321	1.44321	1.0219	1.22714	2.104	2.00502	2.01499	2.00841	1.72982	1.82955	1.19137	1.3902	1.0584
P22059	1.17524	1.27426	1.17663	0.608455	0.623029	0.597432	1.03952	1.20684	1.08537	0.676865	0.328792	0.734324	1.45378	1.61292	1.59371	1.57962	1.48729	1.34451	1.1027	0.94809	1.47104	1.64561	2.11041	1.88806	1.70989	1.7482	1.3518	1.13357	1.60061	1.67614	1.39818	1.50958	1.0219	1.14034	1.71691	1.56318	1.59854	1.70095	1.94504	1.74477	1.2425	1.00934	1.0219	1.10585	1.46301	1.34053	1.36195	1.47104	1.72647
P22061	2.28601	2.37396	2.30234	2.03865	1.93735	2.03991	2.407	2.97178	2.91161	2.14074	2.20497	2.3846	3.22739	3.34244	2.96256	3.02597	3.33685	3.16793	2.92466	2.91685	3.20475	3.276	3.42794	3.43372	3.10322	3.19467	2.50309	2.45527	3.28752	3.41198	3.10784	3.04208	2.40819	2.17826	3.01417	2.98801	3.05651	2.98642	3.14127	3.19765	2.88778	2.75525	2.28035	2.06881	2.97939	3.07722	3.13992	3.10503	3.73697
P22087	3.77226	3.81143	3.71546	4.35702	4.30752	4.26077	4.05595	3.9898	3.91668	4.39067	4.34296	4.39428	3.33685	3.32568	3.54413	3.40981	3.38781	3.59789	3.62713	3.65382	3.42634	3.50588	3.26688	3.32049	3.29262	3.349	3.66738	3.66389	3.21121	3.25827	3.62122	3.57199	3.76975	4.02688	3.73495	3.61528	3.5832	3.59585	3.50413	3.42438	3.59585	3.64119	3.76312	3.90717	3.73495	3.64119	3.33065	3.28428	3.2714
P22090	-1.58886	-1.51835	-1.4751	-1.49027	-1.36523	-1.5052	-1.29246	-1.40158	-1.41136	-1.78002	-1.14333	-1.50062	1.13197	0.855953	1.02367	0.978142	1.60061	1.53749	-2.8358	-2.68404	-2.44888	-2.29561	0.769663	1.10137	1.00934	0.92636	-2.21547	-2.22462	1.23668	1.40827	-2.86055	-2.39527	-1.87812	-1.74627	1.10137	1.22714	1.17141	1.4957	1.12626	0.857648	0.927661	0.9012	0.468959	0.366513	-2.52458	-2.88235	-1.42971	-2.08354	0.934831
P22102	2.49731	2.42369	2.25249	1.64122	1.56915	1.66342	2.79471	3.37004	2.79514	1.85237	1.80421	1.9093	3.97457	4.03956	3.4702	3.52756	4.05535	2.9306	3.52756	3.66738	4.08723	3.79903	3.48494	3.91592	3.46688	3.41769	3.00527	3.11107	4.55412	4.50054	3.62713	3.39775	2.9809	3.25501	2.91796	2.74353	3.27441	3.48805	3.39243	3.65963	2.90802	3.3942	2.7363	2.6795	3.23533	3.2714	2.73747	3.32049	3.86138
P22234	2.8924	2.91739	2.93555	1.90293	2.00902	2.05599	3.12336	3.51953	3.32755	2.23045	2.13604	2.23093	3.82324	3.84267	3.49983	3.54793	3.42097	2.89055	3.1758	3.23228	3.72492	3.88561	3.08087	3.1001	3.51338	3.21867	3.20209	3.32214	3.64441	3.59789	3.27938	3.4011	2.721	2.54173	3.13144	3.41924	4.30362	3.78624	3.34063	3.46534	3.17424	3.23409	3.52395	2.63555	3.83399	3.75737	2.72233	3.25337	3.95399
P22307	4.83621	4.85701	4.88806	5.51262	5.43967	5.59489	4.60042	4.78496	4.73282	5.65605	5.60758	5.60145	4.83773	4.80246	4.40233	4.59868	4.89885	5.01145	5.17772	5.19203	4.82604	4.85881	4.82223	4.83773	4.81045	5.0901	5.11931	5.0901	4.73746	4.82604	4.85881	4.99842	5.38504	5.45105	4.68465	4.61909	4.78978	4.72602	4.45382	4.45382	5.04907	5.20622	5.14474	5.16716	4.92231	5.02788	5.38504	5.40357	4.92231
P22314	5.34679	5.28797	5.33235	4.73918	4.74259	4.77021	5.36811	5.35241	5.26889	4.53021	4.55585	4.41808	5.53185	5.39893	5.24609	5.16716	5.04058	4.96692	5.15753	5.20189	5.56731	5.58449	5.10406	5.07226	5.05762	5.03629	5.16193	5.0444	5.4612	5.40887	5.31887	5.26022	4.89401	5.19203	4.91147	4.85881	5.4304	5.4612	5.45684	5.39431	4.95108	5.10406	4.60566	4.52833	5.45105	5.31887	5.52009	5.49254	5.66286
P22392	3.21234	2.05479	3.11488	2.407	2.46461	2.26633	2.7426	3.29582	2.68319	1.44316	1.73276	1.72051	3.74296	3.82087	3.65795	3.53544	3.09261	3.23409	3.65795	2.80222	3.45619	3.53544	2.721	2.6578	3.26986	3.08087	2.69945	2.96256	3.4011	3.67874	3.12519	3.11537	2.58422	3.32396	4.00045	3.96983	3.66925	3.43691	3.59348	3.7022	3.77989	3.80294	2.86835	2.8945	3.26371	2.852	3.03693	2.66041	3.71137
P22413	1.64122	1.6846	1.65064	1.8007	1.7302	1.65407	2.63684	2.74707	2.67899	1.78437	1.99039	1.86152	1.8457	1.89541	0.978142	1.04764	0.507562	0.37023	0.878089	0.820669	1.38075	1.53866	0.515488	0.602522	0.585875	0.292557	0.802349	0.797487	1.57015	1.64216	0.276198	0.246745	0.403569	0.0918108	1.88698	1.75262	0.659944	0.74479	0.802349	0.513488	0.110461	0.256122	1.74679	1.50061	1.44052	1.53138	2.11258	2.37916	2.19579
[truncated: 7,151 more rows]
[truncated: 7 more columns]
