# Supplementary material for: Systematic proteome and proteostasis profiling in human Trisomy 21 fibroblast cells
Source: Nat Commun. 2017 Oct 31;8:1212. doi: 10.1038/s41467-017-01422-6 (PMC5663699; doi:10.1038/s41467-017-01422-6)
Supplement: Supplementary file 6 — Supplementary Data 3 [file 41467_2017_1422_MOESM6_ESM.xlsx]

## Sheet: Sheet1
Supplementary Data 3. T21 associated RNA, protein, and protein degradation regulations.
Note the table was organized based on gene ID for those genes whose mRNA and proteins were both successfully measured and quantified. We assembled a list of known stable protein complexes and then annotated proteins as either being part of these protein complexes (‘complex in’) or not (‘complex out’, see Methods). Note that the ‘complex out’ group may contain proteins that are actually part of (y…
GeneID	Gene_name	Chr	start	end	SwissProt ID	Complex_in_out_annotation	RNA_log2FC_T1DS/T2N (Letourneau et al 2014)	RNA_log2FC_Unrelated individuals	Protein_log2FC_T1DS/T2N	Protein_log2FC_Unrelated individuals	Kdeg_log2FC
ENSG00000188976	NOC2L	chr01	879584	894689	Q9Y3T9	out	-0.617432	0.136421	-0.31745	-0.0483013	-0.408413
ENSG00000188157	AGRN	chr01	955503	991496	O00468	in	-1.05491	-0.133881	-0.44753	-0.127148	na
ENSG00000078808	SDF4	chr01	1152288	1167411	Q9BRK5	out	-0.336998	-0.221248	-0.364003	0.0672671	0.18439
ENSG00000176022	B3GALT6	chr01	1167629	1170421	Q96L58	out	-0.447908	-0.061924	-0.548094	0.0349108	na
ENSG00000127054	CPSF3L	chr01	1246965	1260071	Q5TA45	in	-0.365974	0.139774	0.290215	0.177067	na
ENSG00000162576	MXRA8	chr01	1288069	1297157	Q9BRK3	out	-0.287879	-0.246273	-0.190017	0.167459	0.318373
ENSG00000242485	MRPL20	chr01	1337288	1342693	Q9BYC9	in	-0.666232	0.0362795	0.113751	-0.0625885	na
ENSG00000160072	ATAD3B	chr01	1407143	1433228	Q5T9A4	out	-0.728145	0.295358	-0.275296	0.0335748	0.643952
ENSG00000197785	ATAD3A	chr01	1447531	1470067	Q9NVI7	out	-0.702511	0.244165	-0.201718	-0.0652108	0.318899
ENSG00000160075	SSU72	chr01	1477053	1510249	Q9NP77	out	-0.368389	0.0261301	-0.266288	-0.0766476	na
ENSG00000078369	GNB1	chr01	1716726	1822502	P62873	in	-0.062999	-0.019273	-0.124096	0.0258317	-0.0753778
ENSG00000157916	RER1	chr01	2323267	2335190	O15258	out	-0.256755	0.0487597	-0.373475	-0.0859596	-0.109031
ENSG00000158109	TPRG1L	chr01	3541566	3546691	Q5T0D9	out	-0.283265	-0.261356	-0.191779	-0.0476884	na
ENSG00000130764	LRRC47	chr01	3696784	3713068	Q8N1G4	out	-0.420346	0.0124438	0.731708	0.0419948	0.0900149
ENSG00000198912	C1orf174	chr01	3805689	3816857	Q8IYL3	out	-0.0318188	0.01191	-0.340136	-0.244516	na
ENSG00000116251	RPL22	chr01	6241329	6269449	P35268	in	-0.219862	0.0236335	0.336829	0.0795482	0.146149
ENSG00000097021	ACOT7	chr01	6324333	6454451	O00154	out	-0.654753	-0.019899	1.07003	-0.00309975	0.105069
ENSG00000162408	NOL9	chr01	6581407	6614595	Q5SY16	out	-0.21585	0.0803335	-0.349417	-0.0579002	na
ENSG00000007923	DNAJC11	chr01	6694228	6761984	Q9NVH1	out	-0.278591	0.182899	-0.459869	-0.00185584	0.0214209
ENSG00000049245	VAMP3	chr01	7831329	7841492	Q15836	in	0.325486	0.0529706	-0.366931	0.140089	0.385111
ENSG00000116288	PARK7	chr01	8014351	8045565	Q99497	in	-0.143359	0.106351	0.837288	-0.103706	0.142005
ENSG00000074800	ENO1	chr01	8921061	8939308	P06733	out	-0.823102	0.251084	1.52388	0.0371554	-0.104992
ENSG00000049239	H6PD	chr01	9294863	9331396	O95479	out	-0.641178	0.121294	-0.775075	-0.0266582	na
ENSG00000162441	LZIC	chr01	9982171	10003465	Q8WZA0	out	0.355784	0.0378886	0.162035	-0.0379495	na
ENSG00000173614	NMNAT1	chr01	10003486	10045559	Q9HAN9	out	0.0643665	-0.198586	-0.53361	-0.103944	na
ENSG00000130939	UBE4B	chr01	10092890	10241297	O95155	out	0.0519453	-0.0615368	-0.541084	-0.308084	na
ENSG00000054523	KIF1B	chr01	10270863	10441661	O60333	out	0.297096	-0.082772	0.498144	-0.0186676	na
ENSG00000142657	PGD	chr01	10458649	10480201	P52209	out	-0.576225	-0.10565	1.5499	-0.208207	-0.275779
ENSG00000160049	DFFA	chr01	10516579	10532583	O00273	in	-0.349014	-0.0585787	0.595794	0.0256858	-0.229101
ENSG00000142655	PEX14	chr01	10532345	10690815	O75381	in	-0.452149	0.0264612	-0.284305	0.0401813	0.136513
ENSG00000120948	TARDBP	chr01	11072414	11085796	Q13148	in	0.272458	-0.00421563	-0.105544	-0.0740996	-0.044055
ENSG00000116649	SRM	chr01	11114641	11120081	P19623	out	-0.494349	0.187784	0.751816	-0.0178543	0.0138297
ENSG00000171824	EXOSC10	chr01	11126675	11159938	Q01780	in	0.340594	0.0874321	-0.16596	0.0225505	0.289997
ENSG00000198793	MTOR	chr01	11166592	11322564	P42345	in	-0.0797124	-0.0483801	0.168115	0.0527873	-0.386723
ENSG00000116685	KIAA2013	chr01	11979648	11986485	Q8IYS2	out	-0.634791	-0.0111633	-0.356761	0.190791	na
ENSG00000083444	PLOD1	chr01	11994262	12035599	Q02809	out	-0.35925	0.00104721	-0.659317	0.10446	0.0630015
ENSG00000116688	MFN2	chr01	12040238	12073571	O95140	out	-0.347286	0.0553252	-0.182429	0.043592	na
ENSG00000116691	MIIP	chr01	12079523	12092102	Q5JXC2	out	-0.669345	0.209095	-0.139164	0.0761863	na
ENSG00000048707	VPS13D	chr01	12290124	12572099	Q5THJ4	out	0.201613	-0.0999282	0.517226	0.0516355	na
ENSG00000142634	EFHD2	chr01	15736391	15756839	Q96C19	out	-0.861971	-0.0384419	-0.148012	0.0823629	0.0102482
ENSG00000162458	FBLIM1	chr01	16083102	16113089	Q8WUP2	in	-0.602902	-0.628868	0.406433	-0.0707753	0.0488401
ENSG00000173641	HSPB7	chr01	16340523	16346089	Q9UBY9	out	-2.61466	-0.961748	0.0201005	0.356156	na
ENSG00000142627	EPHA2	chr01	16450832	16482582	P29317	in	-1.24366	-0.324409	-1.05404	-0.317022	-0.878694
ENSG00000055070	C1orf144	chr01	16679070	16724640	Q7Z422	out	-0.487827	-0.238371	0.149099	0.0705646	na
ENSG00000157191	NECAP2	chr01	16767167	16786573	Q9NVZ3	out	-0.327922	-0.0610293	0.610355	0.114574	na
ENSG00000117118	SDHB	chr01	17345217	17380665	P21912	in	-0.100355	0.115635	-0.760292	-0.160425	0.132669
ENSG00000142623	PADI1	chr01	17531621	17572500	Q9ULC6	out	-0.328213	0.335406	1.32183	-0.238626	na
ENSG00000179051	RCC2	chr01	17733256	17766220	Q9P258	in	-0.705443	0.223653	0.284367	-0.0820015	-0.03796
ENSG00000159423	ALDH4A1	chr01	19197926	19229275	P30038	out	-0.591309	0.0948705	-0.29786	0.0489967	-0.0973057
ENSG00000127481	UBR4	chr01	19401000	19536770	Q5T4S7	out	-0.281675	-0.164385	0.573906	-0.054811	0.0240998
ENSG00000127463	KIAA0090	chr01	19542158	19578046	Q8N766	out	-0.39026	0.250344	-0.272877	-0.208157	0.104527
ENSG00000053372	MRTO4	chr01	19578033	19586622	Q9UKD2	out	-0.875671	0.173394	-0.121691	-0.227416	-0.0768567
ENSG00000053371	AKR7A2	chr01	19630459	19638640	O43488	out	-0.444545	0.0258551	0.0665236	0.0872869	na
ENSG00000077549	CAPZB	chr01	19665267	19812066	P47756	in	-0.10814	0.0823	0.0856153	0.0457476	0.00623767
ENSG00000158825	CDA	chr01	20915441	20945401	P32320	out	0.108708	-0.0631236	-0.663409	0.164051	na
ENSG00000244038	DDOST	chr01	20978270	20988000	P39656	in	-0.276578	0.091659	-0.296862	-0.118814	0.0647559
ENSG00000127483	HP1BP3	chr01	21069154	21113816	Q5SSJ5	out	0.498087	0.0196571	-0.275915	0.0341295	-0.0240659
ENSG00000075151	EIF4G3	chr01	21132972	21503377	O43432	in	0.636923	-0.172058	-0.192287	-0.0365821	na
ENSG00000117298	ECE1	chr01	21543740	21671997	P42892	out	-0.696276	-0.50379	-0.378193	-0.109645	0.524992
ENSG00000090686	USP48	chr01	22004791	22110099	Q86UV5	out	0.93998	0.0776647	-0.0511943	-0.0250137	na
ENSG00000142798	HSPG2	chr01	22148738	22263790	P98160	in	-0.326995	0.355937	-0.144963	0.136922	0.087534
ENSG00000070831	CDC42	chr01	22379120	22419437	P60953	in	0.302116	0.00624671	-0.23789	0.0935628	0.0499278
ENSG00000133216	EPHB2	chr01	23037332	23241818	P29323	in	-0.23699	0.35478	-0.0875544	0.0374156	na
ENSG00000004487	KDM1	chr01	23345941	23410182	O60341	in	-0.0437853	0.137007	-0.165389	-0.113154	na
ENSG00000169641	LUZP1	chr01	23410516	23504301	Q86V48	out	0.170477	-0.0820638	-0.318872	-0.0835154	0.513616
ENSG00000125944	HNRNPR	chr01	23630264	23670829	O43390	in	0.613952	0.0801084	0.320147	0.25652	-0.0358525
ENSG00000142676	RPL11	chr01	24018269	24022915	P62913	in	-0.211398	0.125144	-0.062759	-0.101163	0.0824804
ENSG00000011009	LYPLA2	chr01	24117460	24122029	O95372	out	-0.499004	-0.0506648	0.735916	-0.0999011	na
ENSG00000117308	GALE	chr01	24122089	24127271	Q14376	out	-0.668269	0.0821096	0.45266	0.115121	na
ENSG00000117305	HMGCL	chr01	24128375	24165110	P35914	out	-0.233237	-0.0331483	-0.0829482	0.133595	na
ENSG00000179163	FUCA1	chr01	24171567	24194784	P04066	out	0.249443	-0.065117	-0.222785	0.403524	na
ENSG00000188529	FUSIP1	chr01	24291294	24307417	O75494	out	0.866987	0.0362327	-0.258198	-0.138247	-0.0148018
ENSG00000133226	SRRM1	chr01	24958207	24999758	Q8IYB3	in	-0.0961886	0.0299237	-0.341819	0.000494132	0.101583
ENSG00000169504	CLIC4	chr01	25071848	25170815	Q9Y696	out	0.533211	-0.11396	1.10299	-0.0214252	-0.0690156
ENSG00000117632	STMN1	chr01	26210672	26233482	P16949	out	-0.1238	0.0985154	2.21093	-0.0897865	0.0637738
ENSG00000142684	ZNF593	chr01	26496362	26498551	O00488	out	-0.909707	-0.0317714	-0.185317	-0.0198277	na
ENSG00000142669	SH3BGRL3	chr01	26605667	26608007	Q9H299	out	-0.512072	-0.00577912	1.45587	0.0112421	-0.191776
ENSG00000117713	ARID1A	chr01	27022524	27108595	O14497	in	-0.225205	-0.0393028	-0.2087	-0.148715	na
ENSG00000090273	NUDC	chr01	27226729	27273353	Q9Y266	in	-0.691782	0.142761	1.11519	0.119275	-0.039478
ENSG00000158195	WASF2	chr01	27730730	27816669	Q9Y6W5	in	-0.215096	0.140953	0.788082	0.0637485	-0.191204
ENSG00000117758	STX12	chr01	28099694	28150963	Q86Y82	in	0.29186	0.142336	-0.722491	0.161673	0.165621
ENSG00000117751	PPP1R8	chr01	28157289	28178187	Q12972	out	0.331527	0.0365709	0.00475392	-0.0171153	na
ENSG00000126698	DNAJC8	chr01	28527068	28559536	O75937	in	0.202385	0.188704	-0.13464	0.0945491	-0.0770021
ENSG00000130770	ATPIF1	chr01	28562620	28573417	Q9UII2	out	-0.422973	-0.026326	-1.17138	0.123513	0.00275777
ENSG00000180198	RCC1	chr01	28832455	28865708	P18754	out	-0.335368	0.145839	-0.213867	-0.068561	0.115104
ENSG00000198492	YTHDF2	chr01	29063133	29096287	Q9Y5A9	out	-0.141343	-0.0814793	0.521086	-0.11763	-0.27013
ENSG00000159023	EPB41	chr01	29213603	29446553	P11171	out	-0.176918	-0.0115038	-0.0755349	-3.82e-05	0.119261
ENSG00000116350	SFRS4	chr01	29474255	29508499	Q08170	in	0.250175	0.039804	-0.334864	-0.148759	na
ENSG00000116353	MECR	chr01	29519385	29557454	Q9BV79	out	-0.432516	0.242929	-0.333262	0.0466843	na
ENSG00000134644	PUM1	chr01	31404353	31538838	Q14671	in	0.225685	-0.124651	0.00431045	0.0882099	0.208234
ENSG00000060688	SNRNP40	chr01	31732417	31769662	Q96DI7	in	-0.36877	0.21755	-0.288112	-0.133609	-0.0240008
ENSG00000121769	FABP3	chr01	31838472	31849697	P05413	out	-0.182393	-0.957277	-0.358234	-0.329336	na
ENSG00000162517	PEF1	chr01	32095463	32110497	Q9UBV8	out	-0.487436	0.0310127	0.774257	-0.0938698	-0.38053
ENSG00000084636	COL16A1	chr01	32117848	32169920	Q07092	in	0.212769	0.429966	0.43158	-0.110339	na
ENSG00000121774	KHDRBS1	chr01	32479430	32526451	Q07666	in	-0.0268568	0.153724	-0.281654	-0.0939909	0.183949
ENSG00000025800	KPNA6	chr01	32573639	32642169	O60684	out	0.022446	-0.048448	0.469548	-0.0386484	0.196489
ENSG00000084652	TXLNA	chr01	32645287	32663886	P40222	in	-0.222216	0.0313346	-0.0351083	0.0156327	0.349287
ENSG00000084623	EIF3I	chr01	32687529	32697205	Q13347	in	-0.443403	0.0733782	0.907363	0.097776	-0.169273
ENSG00000116478	HDAC1	chr01	32757687	32799236	Q13547	in	-0.190092	-0.099689	-0.139825	-0.082234	#DIV/0!
ENSG00000175130	MARCKSL1	chr01	32799433	32801980	P49006	out	-1.15308	0.0773911	-0.340322	-0.0784443	-0.0677317
ENSG00000160058	BSDC1	chr01	32830704	32860332	Q9NW68	out	-0.113882	-0.0518889	-0.00809712	0.243913	na
ENSG00000162521	RBBP4	chr01	33116743	33146258	Q09028	in	-0.0394584	0.0664029	-0.289465	-0.145581	-0.0476093
ENSG00000134684	YARS	chr01	33240840	33283754	P54577	out	-0.298256	0.430695	0.424871	-0.0303486	-0.270209
ENSG00000004455	AK2	chr01	33473585	33546597	P54819	in	-0.237517	0.175462	-0.599549	-0.0728523	0.181028
ENSG00000134686	PHC2	chr01	33789224	33896653	Q8IXK0	in	-0.519837	-0.28924	-0.146793	-0.1481	na
ENSG00000116560	SFPQ	chr01	35641979	35658749	P23246	in	-0.0483975	0.0801298	-0.24001	-0.176654	-0.0668766
ENSG00000020129	NCDN	chr01	36023074	36032875	Q9UBB6	out	-0.418183	-0.116539	1.31178	0.0178824	na
ENSG00000126067	PSMB2	chr01	36067185	36107445	P49721	in	-0.402696	0.138651	0.621781	-0.0291089	-0.053641
ENSG00000092847	EIF2C1	chr01	36335409	36395211	Q9UL18	in	-0.0864083	-0.0411662	0.151625	0.0550296	na
ENSG00000054116	TRAPPC3	chr01	36602173	36615098	O43617	out	-0.22788	0.00952037	0.316702	0.130372	na
ENSG00000116871	MAP7D1	chr01	36621180	36646450	Q3KQU3	out	-0.454187	0.0695617	0.309611	0.345472	-0.0172259
ENSG00000054118	THRAP3	chr01	36690017	36770958	Q9Y2W1	in	0.492837	0.188388	-0.237025	-0.080538	-0.021322
ENSG00000116898	MRPS15	chr01	36921319	36930038	P82914	in	-0.18131	0.187121	-0.396535	-0.0457813	na
ENSG00000134697	GNL2	chr01	38032417	38061536	Q13823	out	0.0761428	0.109709	-0.277489	-0.00692318	-0.143786
ENSG00000183431	SF3A3	chr01	38422647	38456593	Q12874	in	0.0340914	0.190326	-0.255315	-0.0998072	-0.0870077
ENSG00000183386	FHL3	chr01	38462442	38471278	Q13643	in	-0.468966	0.583007	0.64248	0.114513	na
ENSG00000214114	MYCBP	chr01	39328636	39347289	Q99417	in	0.29224	-0.014035	-0.0260775	-0.0129603	1.05925
ENSG00000168653	NDUFS5	chr01	39491990	39500308	O43920	in	-0.233883	-0.0923129	-0.404409	-0.172451	0.261208
ENSG00000127603	MACF1	chr01	39546988	39952849	Q9UPN3	out	0.278934	-0.095186	0.00241108	0.00806813	0.15986
ENSG00000090621	PABPC4	chr01	40026488	40042462	Q13310	out	0.000778017	0.0818489	0.12577	0.0238613	0.125658
ENSG00000084072	PPIE	chr01	40157854	40229586	Q9UNP9	in	-0.354554	0.091938	0.255241	-0.112525	na
ENSG00000131236	CAP1	chr01	40505905	40538321	Q01518	in	0.46934	0.155621	0.921888	0.185866	0.0579212
ENSG00000131238	PPT1	chr01	40538379	40563375	P50897	out	-0.200421	0.117426	0.192209	-0.269902	na
ENSG00000084073	ZMPSTE24	chr01	40723779	40759856	O75844	out	0.754314	0.151172	-0.28534	-0.0391823	-0.0429319
ENSG00000084070	SMAP2	chr01	40810522	40888998	Q8WU79	out	-0.212058	0.201467	0.442761	0.0847987	na
ENSG00000066136	NFYC	chr01	41157320	41237275	Q13952	in	-0.163272	0.017249	-0.312615	-0.266603	na
ENSG00000171793	CTPS	chr01	41445007	41478235	P17812	out	-0.678046	0.120532	0.2114	-0.0529284	-0.0337326
ENSG00000127125	PPCS	chr01	42921788	42948411	Q9HAB8	out	0.221011	-0.170778	0.540457	-0.00525214	na
ENSG00000171960	PPIH	chr01	43124096	43142429	O43447	in	-0.278667	0.171892	0.119018	-0.130632	na
ENSG00000065978	YBX1	chr01	43148098	43168020	P67809	in	-0.114272	-0.0323682	0.195963	0.108718	0.0339547
ENSG00000117385	LEPRE1	chr01	43212006	43232755	Q32P28	in	-0.256045	0.414625	-0.362226	0.0554019	0.0883989
ENSG00000117394	SLC2A1	chr01	43391519	43424530	P11166	out	-0.654933	0.119064	0.283228	-0.0451303	0.236054
ENSG00000117395	EBNA1BP2	chr01	43629846	43727589	Q99848	in	-0.478241	0.132021	-0.545954	-0.142857	0.164129
ENSG00000178028	DMAP1	chr01	44679127	44686353	Q9NPF5	in	-0.442144	-0.0726076	-0.236397	0.0458126	na
ENSG00000117419	ERI3	chr01	44686742	44820932	O43414	out	-0.351149	0.176028	0.195392	-0.69345	na
ENSG00000142937	RPS8	chr01	45240923	45244451	P62241	in	-0.29018	0.195554	0.288539	0.021609	0.113927
ENSG00000070785	EIF2B3	chr01	45316450	45452282	Q9NR50	in	-0.155565	0.160595	-0.39687	-0.0234854	-0.0742928
ENSG00000126107	HECTD3	chr01	45468212	45477001	Q5T447	out	-0.323522	0.0393767	0.788044	0.194678	na
ENSG00000126088	UROD	chr01	45477819	45481247	P06132	out	-0.606488	0.00738041	0.628007	0.0307246	na
ENSG00000132773	TOE1	chr01	45805342	45809647	Q96GM8	in	-0.435056	-0.000546669	0.463929	-0.188708	na
ENSG00000117450	PRDX1	chr01	45976708	45988719	Q06830	in	-0.309025	-0.0380166	1.37595	0.00476883	-0.0209131
ENSG00000117448	AKR1A1	chr01	46016215	46035721	P14550	out	-0.37454	-0.00814863	0.71221	-0.0188932	na
ENSG00000132780	NASP	chr01	46049518	46084566	P49321	in	0.136099	0.242306	-0.141927	-0.104745	0.0963346
ENSG00000173660	UQCRH	chr01	46769303	46782448	P07919	in	-0.343003	0.0338776	-0.560917	-0.0456314	-0.0479467
ENSG00000123472	ATPAF1	chr01	47098409	47139539	Q5TC12	out	0.153645	-0.0530544	-0.468322	-0.268173	na
ENSG00000162368	CMPK1	chr01	47799469	47844511	P30085	out	0.580139	-0.12095	0.563457	0.00167724	-0.0802264
ENSG00000185104	FAF1	chr01	50905150	51425935	Q9UNN5	out	0.0686632	0.116628	0.796643	-0.0958181	na
ENSG00000085832	EPS15	chr01	51819935	51985000	P42566	in	0.695287	0.0221241	0.0991154	0.101491	na
ENSG00000117859	OSBPL9	chr01	52042851	52254889	Q96SU4	out	0.918669	0.106904	1.54755	0.030773	0.173992
ENSG00000078618	NRD1	chr01	52254863	52344477	O43847	out	0.649846	-0.0715525	0.20748	-0.076351	na
ENSG00000169213	RAB3B	chr01	52373628	52456436	P20337	out	0.262862	-0.635918	-0.156442	-0.292887	-0.0295465
ENSG00000117862	TXNDC12	chr01	52485803	52521843	O95881	out	0.00217037	-0.076059	-0.416762	-0.108079	0.338177
ENSG00000134717	BTF3L4	chr01	52521797	52556388	Q96K17	out	0.1782	0.0860916	0.78569	-0.0143769	na
ENSG00000134748	PRPF38A	chr01	52870236	52883992	Q8NAV1	out	0.127624	0.187567	-0.235479	-0.134805	0.958929
ENSG00000116157	GPX7	chr01	53068044	53074723	Q96SL4	in	0.510218	-0.147261	-0.18979	-0.299741	0.377317
ENSG00000116171	SCP2	chr01	53392901	53517375	P22307	out	0.564433	-0.128909	-0.785462	-0.0215303	0.206903
ENSG00000157184	CPT2	chr01	53662101	53679869	P23786	out	0.0359175	-0.0721637	-0.392559	-0.0538532	na
ENSG00000162384	C1orf123	chr01	53679771	53686289	Q9NWV4	out	0.175995	0.182862	0.54064	-0.103862	na
ENSG00000116221	MRPL37	chr01	54649714	54686603	Q9BZE1	in	-0.576433	0.356664	-0.379927	-0.33813	na
ENSG00000116133	DHCR24	chr01	55315306	55352891	Q15392	out	-0.683818	0.0796077	-0.178074	0.00348007	0.00958816
ENSG00000162407	PPAP2B	chr01	56960419	57110974	O14495	in	0.344038	0.334995	0.000450843	0.427944	na
ENSG00000177606	JUN	chr01	59246465	59249785	P05412	in	-0.0270298	0.0103888	-0.251714	-0.240428	0.136551
ENSG00000116641	DOCK7	chr01	62920399	63153969	Q96N67	out	0.935546	0.169911	-0.275027	0.0612389	-0.867648
ENSG00000079739	PGM1	chr01	64058947	64125916	P36871	out	-0.363399	0.149258	0.966769	0.227895	0.0555247
ENSG00000162434	JAK1	chr01	65298912	65432187	P23458	in	0.374308	-0.177147	-0.440114	0.121312	na
ENSG00000162433	AK3L1	chr01	65613232	65697828	P27144	out	0.262095	0.188638	-0.694147	0.487635	na
ENSG00000213625	LEPROT	chr01	65886270	65901690	O15243	out	0.89775	-0.130907	-0.161934	-0.0232385	na
ENSG00000142864	SERBP1	chr01	67873493	67896098	Q8NC51	out	0.246389	0.107391	0.576458	0.124109	0.000833552
ENSG00000172380	GNG12	chr01	68167149	68299150	Q9UBI6	in	0.876444	-0.0798696	-0.245899	0.0732877	-0.0340528
ENSG00000116729	GPR177	chr01	68564142	68698803	Q5T9L3	in	0.202742	-1.49559	-0.448632	-0.0748731	-0.087603
ENSG00000066557	LRRC40	chr01	70610488	70671303	Q9H9A6	out	1.07723	0.144967	0.460102	0.0541147	na
ENSG00000116754	SFRS11	chr01	70671365	70718735	Q05519	in	1.06689	0.0610822	0.0888314	0.00313611	0.00572344
ENSG00000132485	ZRANB2	chr01	71528974	71546980	O95218	in	0.634474	0.0445103	-0.13546	-0.16197	0.185422
ENSG00000172260	NEGR1	chr01	71868625	72748417	Q7Z3B1	out	1.20758	0.148044	0.600394	0.170246	na
ENSG00000116783	TNNI3K	chr01	74663937	75010112	Q59H18	out	1.04371	0.119739	-1.60249	0.468833	na
ENSG00000116791	CRYZ	chr01	75171170	75199092	Q08257	out	1.20842	0.10565	-0.142173	-0.119366	-0.404804
ENSG00000117054	ACADM	chr01	76190036	76253260	P11310	out	0.808262	0.111926	-0.268933	-0.18839	0.186173
ENSG00000137955	RABGGTB	chr01	76251879	76260764	P53611	out	0.165111	0.18726	0.412534	0.146055	na
ENSG00000142892	PIGK	chr01	77554675	77685115	Q92643	in	-0.00474905	0.117111	-0.371632	-0.152872	0.112522
ENSG00000162614	NEXN	chr01	78354198	78409580	Q0ZGT2	out	0.940592	0.238798	-0.159977	-0.00312472	-0.0847091
ENSG00000162613	FUBP1	chr01	78409740	78444794	Q96AE4	out	0.261315	-0.00726461	-0.060033	-0.137981	0.0361542
ENSG00000162616	DNAJB4	chr01	78444859	78483648	Q9UDY4	out	0.313316	-0.541659	-0.648203	0.304213	0.0957619
ENSG00000142875	PRKACB	chr01	84543745	84704181	P22694	in	0.652029	-0.161245	0.678999	0.153465	0.185803
ENSG00000174021	GNG5	chr01	84964008	84972248	P63218	in	-0.196994	-0.0583851	-0.0167135	0.110492	na
ENSG00000117151	CTBS	chr01	85018804	85040163	Q01459	out	0.561864	-0.485251	-0.310378	0.018052	na
ENSG00000142867	BCL10	chr01	85731931	85743771	O95999	in	0.13216	0.068881	-0.116765	-0.0414602	na
ENSG00000153904	DDAH1	chr01	85784168	86044046	O94760	out	0.65517	-0.0261167	0.254606	0.203406	na
ENSG00000142871	CYR61	chr01	86046444	86049645	O00622	in	-0.274705	0.0343899	-0.62015	0.038144	1.06355
ENSG00000097033	SH3GLB1	chr01	87170259	87213867	Q9Y371	out	0.456615	-0.0487958	0.177338	0.13296	0.101651
ENSG00000065243	PKN2	chr01	89149905	89301938	Q16513	in	0.918658	0.0135159	0.072504	0.0342625	na
ENSG00000137944	CCBL2	chr01	89401456	89458636	Q6YP21	out	0.725651	-0.0755137	-0.0379648	0.0884068	na
ENSG00000213516	RBMXL1	chr01	89445139	89458643	Q96E39	out	0.850702	0.133445	-0.302662	-0.0939437	na
ENSG00000117228	GBP1	chr01	89518002	89531043	P32455	out	0.752102	0.739199	0.960605	0.0831747	na
ENSG00000162664	ZNF326	chr01	90460671	90494097	Q5BKZ1	out	0.572168	0.00635042	-0.446424	-0.140796	-0.0888078
ENSG00000122406	RPL5	chr01	93297615	93307481	P46777	in	-0.203034	0.0943997	0.1236	0.0423536	0.0371231
ENSG00000117500	TMED5	chr01	93615299	93646285	Q9Y3A6	out	0.343659	-0.266149	-0.401837	-0.0259226	-0.0331986
ENSG00000117505	DR1	chr01	93811445	93828149	Q01658	in	0.587296	0.213319	0.476026	-0.0187693	-0.0233227
ENSG00000067334	DNTTIP2	chr01	94333373	94345474	Q5QJE6	in	-0.168032	-0.0344999	-0.114608	-0.016833	-0.272278
ENSG00000023909	GCLM	chr01	94350761	94374966	P48507	in	0.122027	-0.295838	-0.0186357	-0.100433	na
ENSG00000117528	ABCD3	chr01	94883933	94984222	P28288	in	0.840324	-0.155496	-0.245414	-0.0829852	0.222249
ENSG00000117519	CNN3	chr01	95362507	95392834	Q15417	in	0.573933	0.137995	1.53176	0.0812388	-0.0907505
ENSG00000117569	PTBP2	chr01	97187221	97280349	Q9UKA9	in	0.411587	-0.0389427	-0.0533651	0.0139132	na
ENSG00000162688	AGL	chr01	100315640	100389579	P35573	out	0.713891	0.007904	0.205157	0.104387	na
ENSG00000137992	DBT	chr01	100659736	100715390	P11182	in	0.931058	0.176716	-0.503338	-0.141304	na
ENSG00000137996	RTCD1	chr01	100731763	100758325	O00442	out	0.34043	0.110291	1.03633	0.018198	-0.183547
ENSG00000162695	SLC30A7	chr01	101361632	101447309	Q8NEW0	out	0.5051	0.0271922	-0.362953	0.224765	-0.114076
ENSG00000060718	COL11A1	chr01	103342023	103574052	P12107	in	1.87707	1.95538	-0.0582382	0.211979	#DIV/0!
ENSG00000085491	SLC25A24	chr01	108676658	108743471	Q6NUK1	out	0.810654	0.126555	-0.0143871	-0.0651027	-0.0785471
ENSG00000134186	PRPF38B	chr01	109234945	109244425	Q5VTL8	out	1.04165	0.0716352	-0.381463	-0.0291746	na
ENSG00000116266	STXBP3	chr01	109289296	109352148	O00186	in	0.80308	-0.229329	0.214045	-0.104822	-0.132203
ENSG00000121940	CLCC1	chr01	109472130	109506111	Q96S66	out	0.441535	-0.0818495	-0.538505	0.0422462	0.15909
ENSG00000031698	SARS	chr01	109756540	109780791	P49591	out	-0.0976555	0.403618	1.24347	0.0277079	-0.063755
ENSG00000134243	SORT1	chr01	109852192	109940573	Q99523	in	0.135635	-0.0697314	0.423722	0.688798	na
ENSG00000143106	PSMA5	chr01	109941653	109969062	P28066	in	-0.017005	0.0459181	0.243928	-0.00637637	-0.062895
ENSG00000065135	GNAI3	chr01	110091233	110136975	P08754	in	0.680796	0.171666	-0.00833127	0.104526	-0.167237
ENSG00000116337	AMPD2	chr01	110158726	110174673	Q01433	out	-0.256036	-0.261638	0.202969	0.122782	-0.0716802
ENSG00000213366	GSTM2	chr01	110210644	110252173	P28161	out	-0.050859	0.0143072	1.02441	-0.311624	na
ENSG00000134202	GSTM3	chr01	110276554	110284384	P21266	out	-0.0209194	0.217816	0.13415	0.362951	na
ENSG00000168710	AHCYL1	chr01	110527308	110566357	O43865	in	0.489684	0.00608806	0.0547082	0.0651447	na
ENSG00000143093	FAM40A	chr01	110574199	110597263	Q5VSL9	out	0.164468	0.00197178	0.105214	0.0438266	na
ENSG00000162775	RBM15	chr01	110881128	110889299	Q96T37	in	0.262565	0.148053	0.490885	-0.00392599	-0.492919
ENSG00000134248	HBXIP	chr01	110943871	110950564	O43504	in	-0.219617	-0.00984907	-0.46126	0.00889379	-0.0151556
ENSG00000134255	CEPT1	chr01	111682249	111727724	Q9Y6K0	out	0.774161	-0.0549004	-0.551785	-0.133237	0.354234
ENSG00000116455	WDR77	chr01	111982512	111991998	Q9BQA1	in	-0.690648	0.0760263	0.217727	0.00815845	0.717141
ENSG00000116459	ATP5F1	chr01	111991486	112005395	P24539	in	0.190329	0.118781	-0.58144	-0.405318	0.0765041
ENSG00000116473	RAP1A	chr01	112084840	112259313	P62834	in	0.515647	0.0278102	-0.227949	0.00374105	-0.105995
ENSG00000064703	DDX20	chr01	112297867	112310638	Q9UHI6	in	0.380525	0.238105	-0.21959	-0.102612	na
ENSG00000143079	CTTNBP2NL	chr01	112938803	113003786	Q9P2B4	out	0.6069	-0.0305423	0.338144	0.0683265	#DIV/0!
ENSG00000116489	CAPZA1	chr01	113161795	113214241	P52907	in	0.84663	-0.00157279	0.155242	0.0467074	0.00374141
ENSG00000155363	MOV10	chr01	113215763	113243368	Q9HCE1	in	-0.445431	0.0652963	0.584507	-0.351913	na
ENSG00000155366	RHOC	chr01	113243728	113250056	P08134	in	-0.645038	0.100599	0.215694	0.107708	-0.218888
ENSG00000155380	SLC16A1	chr01	113454469	113499635	P53985	in	0.225751	0.158119	-0.531254	0.0494538	na
ENSG00000116752	BCAS2	chr01	115110178	115124260	O75934	in	0.406285	0.0830384	-0.170945	-0.0717465	-0.592582
ENSG00000213281	NRAS	chr01	115247090	115259515	P01111	in	0.538709	0.263199	0.00895756	-0.166694	na
ENSG00000009307	CSDE1	chr01	115259534	115301297	O75534	in	0.703954	-0.0769025	0.409421	0.134933	0.110103
ENSG00000163399	ATP1A1	chr01	116915290	116952883	P05023	in	-0.0063926	-0.237351	-0.405441	0.106371	-0.0828981
ENSG00000116815	CD58	chr01	117057157	117113661	P19256	in	0.204186	0.261545	-0.0861087	0.00218422	na
ENSG00000134247	PTGFRN	chr01	117452679	117532980	Q9P2B2	out	-0.196388	-0.120751	0.0324573	0.140823	na
ENSG00000198162	MAN1A2	chr01	117910071	118071494	O60476	out	0.772488	-0.0374783	-0.857728	-0.148247	na
ENSG00000065183	WDR3	chr01	118472343	118503049	Q9UNX4	out	0.54648	0.050668	-0.219147	-0.365524	-0.0310179
ENSG00000092621	PHGDH	chr01	120202421	120286838	O43175	out	-0.557097	0.59583	1.49109	-0.229519	-0.114142
ENSG00000134250	NOTCH2	chr01	120454176	120612240	Q04721	in	-0.742537	-0.131133	-0.0777986	0.207353	#DIV/0!
ENSG00000131779	PEX11B	chr01	145516252	145523730	O96011	out	0.100274	0.0208582	-0.359649	0.0572077	na
ENSG00000131791	PRKAB2	chr01	146626685	146644129	O43741	in	0.579705	0.0168523	0.448938	0.17572	na
ENSG00000183598	HIST2H3D	chr01	149784826	149785236	Q71DI3	in	-1.26048	0.892077	NA	-0.761033	na
ENSG00000203852	HIST2H3A	chr01	149824181	149825836	Q71DI3	in	0.326877	Inf	NA	-0.761033	na
ENSG00000184270	HIST2H2AB	chr01	149859019	149859466	Q8IUE6	out	-1.62851	0.866462	-0.0981551	0.115512	0.112915
ENSG00000143368	SF3B4	chr01	149895209	149900236	Q15427	in	-0.5013	0.17929	-0.380777	-0.156331	0.0916349
ENSG00000136631	VPS45	chr01	150039369	150117505	Q9NRW7	in	0.757865	0.0402763	0.0545117	0.0558857	-0.0660595
ENSG00000143401	ANP32E	chr01	150190717	150208504	Q9BTT0	out	0.532656	0.3075	0.354508	-0.139455	-0.204167
ENSG00000117360	PRPF3	chr01	150293925	150325671	O43395	in	0.353666	0.0809031	-0.19582	0.054246	-0.0135161
ENSG00000163125	RPRD2	chr01	150335567	150449042	Q5VT52	out	0.153157	-0.116558	-0.546922	0.0234791	na
ENSG00000143369	ECM1	chr01	150480538	150486265	Q16610	out	-0.101403	-0.183286	-0.65298	0.0531386	0.0421351
ENSG00000143387	CTSK	chr01	150768684	150780799	P43235	out	0.903608	-0.755576	-0.341193	-0.0351963	na
ENSG00000143418	LASS2	chr01	150933059	150947479	Q96G23	out	-0.257812	-0.205399	-0.54534	0.166351	-0.160712
ENSG00000159352	PSMD4	chr01	151227179	151239955	P55036	in	-0.334198	0.090623	0.00918385	0.02567	0.0880827
ENSG00000143416	SELENBP1	chr01	151336778	151345209	Q13228	out	-0.44072	0.426885	-1.07086	-0.32464	na
ENSG00000159377	PSMB4	chr01	151372010	151374420	P28070	in	-0.375896	0.0808971	-0.0102541	-0.0530136	0.140931
ENSG00000143376	SNX27	chr01	151584541	151671567	Q96L92	out	0.395694	-0.0675693	0.141558	0.115619	na
ENSG00000143436	MRPL9	chr01	151732119	151736040	Q9BYD2	in	-0.0360753	0.204078	-0.465307	-0.163916	na
ENSG00000197747	S100A10	chr01	151955391	151966866	P60903	in	-0.251035	0.682261	0.732456	0.46299	0.441739
ENSG00000163191	S100A11	chr01	152004982	152020383	P31949	out	-0.287739	-0.0632153	1.45028	-0.0479211	0.00466189
ENSG00000197956	S100A6	chr01	153507075	153508720	P06703	in	-0.957893	-0.25769	1.45266	-0.119775	0.026821
ENSG00000196154	S100A4	chr01	153516089	153522612	P26447	out	0.247415	-0.228186	0.798092	0.784322	0.0786333
ENSG00000188643	S100A16	chr01	153579362	153585644	Q96FQ6	out	-0.883975	-0.18276	0.269698	-0.109033	-0.131917
ENSG00000189334	S100A14	chr01	153586731	153589462	Q9HCY8	out	0.0239094	-0.3059	0.336371	0.141883	na
ENSG00000189171	S100A13	chr01	153591263	153606873	Q99584	out	-0.408864	-0.011782	0.314861	-0.0757617	-0.21665
ENSG00000160679	C1orf77	chr01	153606525	153618782	Q9Y3Y2	out	-0.044536	0.0589716	-0.25565	-0.206577	0.0320079
ENSG00000143553	SNAPIN	chr01	153631130	153634306	O95295	in	-0.262873	-0.0405272	-0.0255202	-0.00683229	na
ENSG00000143621	ILF2	chr01	153634512	153643524	Q12905	in	-0.269536	0.176404	-0.256336	-0.146995	0.113176
ENSG00000143624	INTS3	chr01	153700543	153746555	Q68E01	in	0.0898912	-0.0335605	-0.216212	-0.227406	na
ENSG00000143614	GATAD2B	chr01	153777201	153895451	Q8WXI9	in	-0.242117	-0.0338354	-0.131991	-0.090161	na
ENSG00000143570	SLC39A1	chr01	153931575	153940188	Q9NY26	out	-0.366587	-0.0874991	-0.0871199	0.233049	na
ENSG00000143543	JTB	chr01	153946745	153950164	O76095	out	-0.270877	-0.024455	-0.482258	0.044489	na
ENSG00000143545	RAB13	chr01	153954127	153958834	P51153	out	0.0718318	-0.414212	-0.145255	-0.101116	0.628108
ENSG00000177954	RPS27	chr01	153963235	153964626	P42677	in	0.219062	0.0484397	0.58817	0.0685198	-0.0658556
ENSG00000143549	TPM3	chr01	154127784	154167124	P06753	in	0.0573058	0.0994981	0.164427	0.0382005	-0.0205204
ENSG00000143569	UBAP2L	chr01	154192655	154243986	Q14157	in	-0.0924889	0.0571018	0.0454421	0.112383	0.0549479
ENSG00000160710	ADAR	chr01	154554538	154600475	P55265	in	-0.118897	-0.0629684	-0.247352	-0.116876	-0.0423271
ENSG00000163346	PBXIP1	chr01	154916552	154928599	Q96AQ6	out	-0.0752761	-0.4804	-0.271125	0.204494	#DIV/0!
ENSG00000179085	DPM3	chr01	155112367	155113071	Q9P2X0	in	-0.62558	-0.297994	-0.476281	-0.0723884	0.0842006
ENSG00000163463	KRTCAP2	chr01	155141884	155159747	Q8N6L1	out	-0.326086	0.0922295	-0.342753	0.540328	na
ENSG00000173171	MTX1	chr01	155178490	155183614	Q13505	in	-0.408269	0.141679	-0.601853	-0.0603645	0.151634
ENSG00000177628	GBA	chr01	155204239	155214653	P04062	in	-0.468331	-0.310205	-0.401044	0.0195855	0.13266
ENSG00000116521	SCAMP3	chr01	155225770	155232221	O14828	in	-0.442277	0.0488363	-0.172658	0.077424	0.273352
ENSG00000160752	FDPS	chr01	155278539	155290457	P14324	out	-0.52082	-0.0319691	0.928188	-0.00360255	0.44484
ENSG00000125459	MSTO1	chr01	155579979	155718153	Q9BUK6	out	-0.173262	0.107885	1.094	-0.0702943	na
ENSG00000132676	DAP3	chr01	155657751	155708803	P51398	in	-0.174284	-0.0257505	-0.346455	-0.267586	0.365659
ENSG00000116584	ARHGEF2	chr01	155916645	155966129	Q92974	out	-0.259984	0.348741	-0.272783	-0.188339	-0.116374
ENSG00000116586	ROBLD3	chr01	156024543	156028301	Q9Y2Q5	in	-0.471385	0.0977431	-0.721546	-0.0894959	na
ENSG00000160789	LMNA	chr01	156052364	156109880	P02545	in	-0.551071	0.184752	0.103739	0.10433	-0.118777
ENSG00000198715	C1orf85	chr01	156259880	156265463	Q8WWB7	out	-0.568138	-0.318604	-0.310147	0.343477	na
ENSG00000163468	CCT3	chr01	156278759	156337664	P49368	in	-0.256552	0.114936	0.820785	-0.0490977	-0.00195715
ENSG00000116604	MEF2D	chr01	156433519	156470620	Q14814	in	-0.228771	-0.046472	-0.0479501	0.0653986	na
ENSG00000163382	APOA1BP	chr01	156561554	156564091	Q8NCW5	out	-0.824588	-0.0474556	-0.094322	-0.125409	na
ENSG00000132688	NES	chr01	156638555	156647189	P48681	out	0.492121	0.210499	-0.0532882	-0.0840894	0.0581574
ENSG00000143320	CRABP2	chr01	156669398	156675608	P29373	in	0.410998	0.2316	1.11197	0.28083	0.190969
ENSG00000143314	MRPL24	chr01	156707095	156711382	Q96A35	in	-0.74095	0.239133	-0.504284	-0.167699	-0.800042
ENSG00000143321	HDGF	chr01	156711899	156736717	P51858	in	-0.507871	-0.0143977	0.554967	-0.142411	0.249636
ENSG00000183853	KIRREL	chr01	157963063	158070052	Q96J84	in	0.0767462	-0.0030612	-0.0671605	-0.0513251	na
ENSG00000163565	IFI16	chr01	158969758	159024945	Q16666	out	0.853995	0.119566	-0.594695	-0.0608348	0.207509
ENSG00000158710	TAGLN2	chr01	159887897	159895522	P37802	out	-0.755275	0.125808	1.95531	0.0903438	-0.0351543
ENSG00000162734	PEA15	chr01	160175127	160185166	Q15121	in	-0.248641	-0.106462	0.841023	0.115727	-0.0860865
ENSG00000132716	WDR42A	chr01	160185505	160254920	Q5TAQ9	out	0.01327	-0.0599632	-0.212416	0.000770441	na
ENSG00000162735	PEX19	chr01	160246602	160256138	P40855	in	-0.0947889	-0.140133	0.0754918	0.0998213	na
ENSG00000122218	COPA	chr01	160259063	160313190	P53621	in	0.365393	0.0521682	1.06326	0.193773	0.0924485
ENSG00000162736	NCSTN	chr01	160313062	160328742	Q92542	in	-0.0272529	-0.0451558	-0.243469	0.133598	0.017352
ENSG00000143256	PFDN2	chr01	161070346	161087901	Q9UHV9	in	-0.5679	0.238269	1.04371	0.0382032	0.0632857
ENSG00000158793	NIT1	chr01	161087876	161095235	Q86X76	out	-0.309122	-0.102595	0.0600746	0.0610503	na
ENSG00000143222	UFC1	chr01	161122566	161128646	Q9Y3C8	out	0.241112	0.026527	1.24128	-0.17903	na
ENSG00000158864	NDUFS2	chr01	161166894	161184185	O75306	in	-0.315224	-0.0256493	-0.244267	-0.147958	-0.00753163
ENSG00000143252	SDHC	chr01	161284047	161332984	Q99643	in	-0.148359	0.0182857	-0.587682	0.0380232	na
ENSG00000117143	UAP1	chr01	162531321	162569627	Q16222	out	0.283629	0.186672	0.715145	0.178167	-0.0838325
ENSG00000143198	MGST3	chr01	165600098	165631033	O14880	out	-0.225838	-0.0677906	-0.493067	0.0537516	0.0487901
ENSG00000143149	ALDH9A1	chr01	165631453	165668100	P49189	out	0.126964	-0.0521424	0.0912771	-0.0398378	0.0367278
ENSG00000143183	TMCO1	chr01	165693530	165796992	Q9UM00	out	0.250472	0.0260813	-0.648953	-0.0633883	0.120319
ENSG00000143162	CREG1	chr01	167498914	167523004	O75629	out	-0.362466	-0.549081	-1.18	-0.0239677	na
ENSG00000197965	MPZL1	chr01	167690429	167761156	O95297	out	-0.0180181	-0.059365	-0.432622	-0.0635924	0.455813
ENSG00000143158	BRP44	chr01	167885967	167906278	O95563	in	0.00244089	-0.29939	-1.02669	-0.0506089	na
ENSG00000143155	TIPRL	chr01	168148171	168169950	O75663	out	0.409093	0.132876	0.186343	-0.284871	0.304169
ENSG00000213064	SFT2D2	chr01	168195176	168212378	O95562	out	-0.169917	-0.161198	-0.377431	0.286174	-0.0139117
ENSG00000143196	DPT	chr01	168664697	168698502	Q07507	out	-1.91742	0.893776	-0.523637	-0.284899	na
ENSG00000143153	ATP1B1	chr01	169074935	169101960	P05026	in	0.503013	0.424007	0.199216	0.151871	-0.384369
ENSG00000010932	FMO1	chr01	171217638	171255117	Q01740	out	0.580265	1.55371	-0.222054	0.19395	na
ENSG00000117523	BAT2D1	chr01	171454651	171562650	Q9Y520	out	0.316572	-0.0207451	0.0433878	0.143397	-0.00330483
ENSG00000117533	VAMP4	chr01	171669300	171711387	O75379	in	0.848136	-0.194297	-0.346254	0.40338	na
ENSG00000010165	METTL13	chr01	171750788	171783163	Q8N6R0	out	-0.232661	-0.0669952	0.479726	0.268472	na
ENSG00000117592	PRDX6	chr01	173446405	173457946	P30041	in	-0.313046	0.207108	1.54752	-0.224103	-0.0864068
ENSG00000120334	CENPL	chr01	173768688	173793858	Q8N0S6	in	0.430439	0.244207	0.0838848	-0.0153006	na
ENSG00000117593	DARS2	chr01	173793641	173827684	Q6PI48	out	-0.00340391	0.0541896	0.0980372	-0.171652	na
ENSG00000117601	SERPINC1	chr01	173872947	173886516	P01008	in	0.431059	-0.645538	-0.423231	0.0383918	-0.287115
ENSG00000116161	CACYBP	chr01	174968300	174980851	Q9HB71	in	0.116858	0.0469664	0.46222	0.064342	-0.0461271
ENSG00000120333	MRPS14	chr01	174979925	174992561	O60783	in	0.119893	0.208885	-0.272605	-0.0367671	#DIV/0!
ENSG00000075391	RASAL2	chr01	178062864	178448644	Q9UJF2	in	0.140219	-0.0847875	0.0471077	0.236381	na
ENSG00000116199	FAM20B	chr01	178994939	179045697	O75063	out	0.470751	-0.0519323	-0.157676	-0.241423	na
ENSG00000057252	SOAT1	chr01	179262925	179327815	P35610	out	0.276012	-0.180486	-0.222095	0.108519	-0.267413
ENSG00000169905	TOR1AIP2	chr01	179809102	179846934	Q8NFQ8	out	0.212361	-0.0680419	-0.447807	-0.0156468	0.697273
ENSG00000143337	TOR1AIP1	chr01	179851177	179888412	Q5JTV8	out	1.01429	-0.138797	-0.352656	-0.394003	-0.470322
ENSG00000116260	QSOX1	chr01	180123969	180173165	O00391	out	-0.538229	0.171117	-0.503732	-0.0879448	na
ENSG00000135823	STX6	chr01	180941861	180992047	O43752	in	0.257548	-0.0154535	-0.555885	0.0779251	na
ENSG00000135821	GLUL	chr01	182350839	182361341	P15104	out	-0.111579	-0.545507	0.452446	0.183779	na
ENSG00000135829	DHX9	chr01	182808504	182856886	Q08211	in	0.678234	0.0537162	-0.215434	-0.0796917	0.101836
ENSG00000135862	LAMC1	chr01	182992597	183114727	P11047	in	0.107748	-0.213468	-0.909997	-0.0617443	-0.133983
ENSG00000116701	NCF2	chr01	183524698	183560011	P19878	in	-1.94708	-0.673447	-0.811257	-0.0173761	na
ENSG00000162704	ARPC5	chr01	183592401	183604892	O15511	in	0.0527054	0.011634	1.00051	0.0023862	-0.342
ENSG00000116406	EDEM3	chr01	184659637	184724047	Q9BZQ6	out	1.11741	-0.219485	-0.376403	-0.0404486	-0.218995
ENSG00000135842	FAM129A	chr01	184759858	184943682	Q9BZQ8	out	-0.358561	0.0618513	-0.215508	-0.238977	na
ENSG00000121481	RNF2	chr01	185014496	185071740	Q99496	in	0.456486	-0.0309258	-0.11793	-0.0598172	na
ENSG00000116679	IVNS1ABP	chr01	185265520	185286461	Q9Y6Y0	out	0.748012	-0.308672	0.328276	-0.021203	na
ENSG00000047410	TPR	chr01	186282954	186344825	P12270	in	0.766896	0.0543862	-0.24483	-0.104599	-0.00396169
ENSG00000116750	UCHL5	chr01	192984889	193029237	Q9Y5K5	in	0.59306	0.206892	-0.0700206	-0.0945047	-0.118485
ENSG00000116747	TROVE2	chr01	193028552	193060907	P10155	in	0.364432	-0.0962906	-0.131344	0.0171912	-0.043595
ENSG00000134371	CDC73	chr01	193091147	193223031	Q6P1J9	in	0.921916	0.0445706	-0.210085	-0.0768375	0.0568119
ENSG00000151414	NEK7	chr01	198126093	198291550	Q8TDX7	out	1.08923	0.312401	0.458814	0.366503	0.0115919
ENSG00000116857	TMEM9	chr01	201103900	201140702	Q9P0T7	out	-0.413107	-0.0232489	-1.18881	0.0378659	na
ENSG00000159176	CSRP1	chr01	201452658	201478584	P21291	out	-0.644332	0.548732	1.50828	0.240192	-0.0107903
ENSG00000134369	NAV1	chr01	201592411	201796102	Q8NEY1	out	-0.223461	0.0630942	0.23895	0.040106	na
ENSG00000198700	IPO9	chr01	201798269	201853422	Q96P70	out	-0.137304	0.111501	1.08915	-0.0381483	0.191248
ENSG00000163431	LMOD1	chr01	201865580	201915715	P29536	in	0.318944	0.676206	0.480434	0.337571	-0.561972
ENSG00000134375	TIMM17A	chr01	201924619	201939789	Q99595	in	-0.0100441	0.118654	-0.686255	-0.1591	na
ENSG00000176393	RNPEP	chr01	201951500	201975275	Q9H4A4	out	-0.524529	-0.0403165	0.865737	-0.0503484	-0.212125
ENSG00000143862	ARL8A	chr01	202102532	202113869	Q96BM9	out	-0.443002	0.00615613	-0.247099	0.112863	na
ENSG00000143851	PTPN7	chr01	202116141	202130716	P35236	out	-3.96089	-0.718107	0.438254	-0.0735859	na
ENSG00000159348	CYB5R1	chr01	202930997	202936408	Q9UHQ9	out	-0.56792	-0.282405	-0.800066	0.0779409	1.4864
ENSG00000058668	ATP2B4	chr01	203595689	203713209	P23634	out	0.164806	-0.100789	-0.379873	0.140646	0.0092071
ENSG00000058673	ZC3H11A	chr01	203764782	203823252	O75152	out	0.851403	-0.0423306	-0.208047	0.0442522	na
ENSG00000182004	SNRPE	chr01	203830731	203839678	P62304	in	-0.0520511	0.137416	-0.0484225	-0.331692	0.197266
ENSG00000117222	RBBP5	chr01	205055270	205091143	Q15291	in	0.276014	-0.00749853	-0.179286	-0.206282	-0.126738
ENSG00000069275	NUCKS1	chr01	205681947	205719404	Q9H1E3	out	0.497919	0.196309	0.802774	0.187876	0.69289
ENSG00000143486	LGTN	chr01	206744620	206785904	P41214	out	-0.0333907	0.105032	0.390434	0.0306845	na
ENSG00000162889	MAPKAPK2	chr01	206858289	206907628	P49137	in	-0.50096	-0.038021	-0.581179	0.0514834	na
ENSG00000117597	C1orf107	chr01	210001352	210025558	Q68CQ4	out	0.053014	-0.346581	-0.299727	-0.134541	na
ENSG00000170385	SLC30A1	chr01	211744910	211752084	Q9Y6M5	out	0.475446	-0.138427	-0.584944	0.210387	na
ENSG00000117691	NENF	chr01	212606229	212619714	Q9UMX5	out	-0.520749	-0.0132871	-0.623863	0.0434528	na
ENSG00000152104	PTPN14	chr01	214530851	214725792	Q15678	out	-0.431956	0.00663151	0.0810864	0.152087	na
ENSG00000117724	CENPF	chr01	214776538	214837931	P49454	in	0.674568	0.317156	0.977863	0.251469	na
ENSG00000067533	RRP15	chr01	218458629	218511325	Q9Y3B9	out	-0.0475212	0.248055	-0.426349	-0.0450712	-0.065016
ENSG00000136628	EPRS	chr01	220141943	220220000	P07814	in	0.720945	0.346273	0.539435	0.00565035	0.074341
ENSG00000162813	BPNT1	chr01	220230824	220263804	O95861	out	0.150447	0.0932146	0.0523346	-0.0364355	na
ENSG00000067704	IARS2	chr01	220267444	220321380	Q9NSE4	out	0.467168	-0.0830154	-0.30439	-0.0364515	0.891332
ENSG00000118873	RAB3GAP2	chr01	220321635	220445796	Q9H2M9	out	0.777182	-0.0115464	-0.139094	0.149912	0.104023
ENSG00000154305	MIA3	chr01	222791428	222841354	Q5JRA6	out	0.843818	-0.16617	-0.00281012	-0.100598	0.56172
ENSG00000186063	AIDA	chr01	222841355	222886552	Q96BJ3	out	0.850713	-0.00791974	0.287531	0.126952	0.45162
ENSG00000162909	CAPN2	chr01	223889295	223963720	P17655	out	0.273606	0.178547	1.23191	0.113794	0.131288
ENSG00000143753	DEGS1	chr01	224363458	224381143	O15121	out	0.188492	0.0552896	-0.522271	0.121962	na
ENSG00000143748	NVL	chr01	224415036	224518089	O15381	out	0.403232	0.158367	-0.176391	-0.0655403	na
ENSG00000143771	CNIH4	chr01	224544552	224567161	Q9P003	out	-0.246099	-0.149318	-0.419107	-0.0934039	na
ENSG00000162923	WDR26	chr01	224572845	224624735	Q9H7D7	out	0.566333	-0.14376	0.00640785	0.0990744	0.690553
ENSG00000143815	LBR	chr01	225589204	225616627	Q14739	out	0.537697	0.173068	0.0915693	0.0160201	-0.17899
ENSG00000154380	ENAH	chr01	225677502	225840844	Q8N8S7	in	0.585421	-0.0296981	-0.172597	0.0891381	0.107669
ENSG00000143742	SRP9	chr01	225965531	225978168	P49458	in	0.466825	-0.0158975	-0.0271411	-0.0618671	0.161654
ENSG00000143819	EPHX1	chr01	225997794	226033260	P07099	out	-0.801382	-0.704638	-0.387259	-0.112775	0.106968
ENSG00000143811	PYCR2	chr01	226107578	226111978	Q96C36	out	-0.345995	0.0324627	-0.367712	-0.222531	0.28054
ENSG00000163041	H3F3A	chr01	226249552	226259702	P84243	in	0.13929	-0.0863415	NA	-0.905799	na
ENSG00000163041	H3F3A	chr01	226249552	226259702	P84243	in	0.13929	-0.0863415	NA	-0.905799	na
ENSG00000182827	ACBD3	chr01	226332380	226374431	Q9H3P7	out	0.866006	0.118747	0.661357	0.126446	0.0346758
ENSG00000143799	PARP1	chr01	226548392	226595780	P09874	in	-0.169005	0.180868	0.128285	-0.0475669	0.0340427
ENSG00000143776	CDC42BPA	chr01	227177566	227506175	Q5VT25	out	0.748028	0.0894641	0.110347	0.0403731	na
ENSG00000162910	MRPL55	chr01	228294380	228297013	Q7Z7F7	in	-0.760501	0.209459	-0.811764	-0.191909	0.200479
ENSG00000143774	GUK1	chr01	228327663	228336685	Q16774	out	-0.415257	-0.033461	0.0134353	-0.0303669	na
ENSG00000181873	C1orf69	chr01	228353516	228369958	Q5T440	out	-0.399716	0.145923	-0.417776	-0.453748	na
ENSG00000168118	RAB4A	chr01	229406822	229441641	P20338	in	0.279291	-0.000309372	-0.21806	0.0473443	na
ENSG00000143632	ACTA1	chr01	229566992	229569845	P68133	out	-0.504293	0.502725	-0.306525	0.0300941	-0.0569495
ENSG00000069248	NUP133	chr01	229577045	229644103	Q8WUM0	in	0.538023	0.0814614	-0.0480976	-0.0777119	na
ENSG00000135763	URB2	chr01	229761981	229795946	Q14146	out	-0.443691	0.0191079	-0.426691	-0.276678	na
ENSG00000143641	GALNT2	chr01	230193536	230417870	Q10471	in	-0.125344	-0.0180952	-0.391622	0.116767	0.0910775
ENSG00000135775	COG2	chr01	230778235	230829728	Q14746	in	0.214311	0.051366	0.16721	-0.0213456	na
ENSG00000119280	C1orf198	chr01	230972865	231005335	Q9H425	out	0.152741	-0.153139	0.164774	-0.0142281	na
ENSG00000116906	GNPAT	chr01	231376953	231413719	O15228	in	0.479626	-0.011581	0.0632269	-0.149954	na
ENSG00000116903	EXOC8	chr01	231468480	231473598	Q8IYI6	in	0.360652	-0.161044	-0.0131117	0.0501425	na
ENSG00000135766	EGLN1	chr01	231499497	231560790	Q9GZT9	in	0.427813	-0.350845	0.160548	-0.0965455	na
ENSG00000116918	TSNAX	chr01	231664287	231702270	Q99598	in	0.574146	-0.0912647	-0.000772164	-0.0393492	na
ENSG00000168275	C1orf31	chr01	234509202	234519795	Q5JTJ3	out	-0.319015	0.111083	-0.577353	-0.0271064	na
ENSG00000168264	IRF2BP2	chr01	234740015	234745271	Q7Z5L9	out	-0.103117	0.0903216	0.0212797	-0.026818	na
ENSG00000173726	TOMM20	chr01	235272651	235292251	Q15388	in	0.244452	0.0468431	-0.19288	-0.129809	na
ENSG00000188739	RBM34	chr01	235294498	235324772	P42696	out	0.0257109	0.11744	-0.248618	0.0174433	#NUM!
ENSG00000119285	HEATR1	chr01	236712305	236767804	Q9H583	out	0.60385	0.0347713	-0.354449	-0.0462816	-0.0188728
ENSG00000091483	FH	chr01	241660903	241683061	P07954	out	0.114056	0.152612	-0.254443	-0.0875199	0.0407977
ENSG00000143702	CEP170	chr01	243287730	243418650	Q5SW79	out	0.626155	-0.235596	-0.0743239	-0.0331836	-0.00809499
ENSG00000035687	ADSS	chr01	244571796	244615436	P30520	out	0.661639	-0.0583441	0.835374	0.00785636	-0.280467
ENSG00000203667	FAM36A	chr01	244998624	245008359	Q5RI15	out	0.17658	0.177076	-0.0681979	-0.0910853	#NUM!
ENSG00000153187	HNRNPU	chr01	245014468	245027844	Q00839	in	0.263286	0.0729144	-0.218601	-0.19286	0.0114167
ENSG00000162851	TFB2M	chr01	246703862	246729626	Q9H5Q4	in	0.300934	0.0615694	-0.53084	-0.11041	na
ENSG00000162852	C1orf71	chr01	246729746	246831886	Q6PJW8	out	0.583849	0.0846841	-0.862276	-0.0672553	na
ENSG00000143653	SCCPDH	chr01	246887349	246931439	Q8NBX0	out	0.452946	0.256955	-0.189349	0.119753	0.467963
ENSG00000153207	AHCTF1	chr01	247002400	247095280	Q8WYP5	in	0.572676	0.085401	-0.692753	-0.237061	na
ENSG00000143727	ACP1	chr02	264140	278283	P24666	out	0.221944	0.0737963	0.393658	-0.117717	0.347676
ENSG00000130508	PXDN	chr02	1635659	1748624	Q92626	out	0.125587	0.49909	-0.415311	-0.0295257	0.204078
ENSG00000182551	ADI1	chr02	3501693	3523507	Q9BV57	out	0.0369461	-0.0724004	1.24478	-0.0362272	na
ENSG00000171863	RPS7	chr02	3622795	3628509	P62081	in	-0.239746	0.156909	0.725948	0.113974	0.0800182
ENSG00000134326	CMPK2	chr02	6980701	7006766	Q5EBM0	out	-1.16658	-0.593558	1.28032	0.113749	na
ENSG00000119203	CPSF3	chr02	9563697	9613230	Q9UKF6	in	0.342559	0.0834846	-0.200049	-0.19806	0.0535001
ENSG00000134330	IAH1	chr02	9613787	9636672	Q2TAA2	out	-0.0536183	0.0906226	0.298283	-0.129715	na
ENSG00000134308	YWHAQ	chr02	9724101	9771143	P27348	in	0.338834	-0.200862	1.39448	-3.66e-05	-0.0180234
ENSG00000171848	RRM2	chr02	10262455	10271545	P31350	in	-0.447784	0.354364	0.311354	-0.0558376	na
ENSG00000115756	HPCAL1	chr02	10443015	10567743	P37235	out	-1.11567	-1.06461	0.00293741	-0.125159	na
ENSG00000115761	NOL10	chr02	10710892	10830101	Q9BSC4	out	0.159849	0.132496	-0.327271	-0.00460065	na
ENSG00000143870	PDIA6	chr02	10923517	10978103	Q15084	out	0.159898	0.0390438	-0.13763	0.0364641	-0.06753
ENSG00000134318	ROCK2	chr02	11319887	11488456	O75116	in	1.10203	0.058285	0.892502	0.109247	na
ENSG00000162981	FAM84A	chr02	14772810	14790933	Q96KN4	out	0.934983	-0.836002	-0.254545	0.184803	na
ENSG00000151779	NBAS	chr02	15307032	15701454	A2RRP1	out	0.576251	0.105149	-0.363766	-0.0778879	0.221158
ENSG00000079785	DDX1	chr02	15731302	15771225	Q92499	in	0.625421	0.0749594	0.0820603	0.025224	0.0671561
ENSG00000240857	RDH14	chr02	18735989	18741946	Q9HBH5	out	0.157135	-0.0376344	0.761267	0.126323	na
ENSG00000115884	SDC1	chr02	20400558	20425194	P18827	in	-1.56212	-0.628301	-0.634457	-0.257505	na
ENSG00000143878	RHOB	chr02	20646835	20649200	P62745	in	0.326592	0.687477	-0.0262669	0.0956364	0.015615
ENSG00000118961	C2orf43	chr02	20883803	21022882	Q9H6V9	out	0.867684	0.203153	-0.440219	0.161182	-0.0536583
ENSG00000084674	APOB	chr02	21224301	21266945	P04114	in	-1.34703	0.668379	-0.594331	0.133492	na
ENSG00000115128	AC008073.1	chr02	24290454	24299313	Q9Y3B4	in	0.0494849	0.0980352	-0.13925	-0.249563	-0.292407
ENSG00000115129	TP53I3	chr02	24300303	24308731	Q53FA7	out	-0.118673	0.164118	0.498853	-0.320046	na
ENSG00000198399	ITSN2	chr02	24425733	24583583	Q9NZM3	out	0.764956	0.0319621	-0.181392	-0.0400138	na
ENSG00000184924	C2orf79	chr02	25012855	25016251	Q6GMV3	out	-0.188984	0.00623625	0.446662	-0.0344265	na
ENSG00000084733	RAB10	chr02	26256976	26360323	P61026	out	0.482913	-0.101165	0.00253878	0.114592	0.0865698
ENSG00000084754	HADHA	chr02	26413504	26467594	P40939	in	-0.0652412	-0.0170645	-0.827254	-0.102215	0.133262
ENSG00000138029	HADHB	chr02	26466038	26513336	P55084	in	0.0314809	-0.0608272	-0.764107	-0.147075	0.180552
ENSG00000213699	C2orf18	chr02	26987152	27004099	Q8N357	out	-0.608111	-0.183422	-0.132958	-0.140374	na
ENSG00000084764	MAPRE3	chr02	27193480	27250064	Q9UPY8	out	0.0428542	0.0269197	0.224806	0.0480555	na
ENSG00000119777	TMEM214	chr02	27255778	27264563	Q6NUQ4	out	-0.217355	0.0238544	-0.193342	0.121515	0.0290224
ENSG00000138073	PREB	chr02	27353624	27357543	Q9HCU5	out	-0.354991	0.0604574	-0.341733	-0.0230345	na
ENSG00000084774	CAD	chr02	27440258	27466660	P27708	out	-0.690117	0.191928	1.54889	0.0831225	-0.00734411
ENSG00000115211	EIF2B4	chr02	27587219	27593353	Q9UI10	in	-0.281423	-0.00917718	0.838268	0.131989	na
ENSG00000115234	SNX17	chr02	27593389	27599995	Q15036	out	-0.597162	-0.0209807	0.176487	0.067149	na
ENSG00000115241	PPM1G	chr02	27604061	27632554	O15355	in	-0.401195	0.150257	0.0730059	0.0293955	-0.00410308
ENSG00000115216	NRBP1	chr02	27650657	27665126	Q9UHY1	in	-0.0402891	0.109764	0.672425	0.249059	0.0153815
ENSG00000243943	ZNF512	chr02	27805897	27858041	Q96ME7	out	0.39649	0.227299	-0.307453	0.0278493	na
ENSG00000163798	SLC4A1AP	chr02	27886338	27917840	Q9BWU0	out	0.536265	0.0821956	-0.117847	-0.0893654	na
ENSG00000243147	MRPL33	chr02	27994584	28210954	O75394	in	-0.345925	-0.064109	-1.23916	-0.269125	na
ENSG00000171174	RBKS	chr02	28004231	28113965	Q9H477	out	0.124329	-0.0735961	0.0112321	0.240294	na
ENSG00000158019	BRE	chr02	28112808	28561768	Q9NXR7	in	-0.231601	-0.0189339	0.831961	0.0858048	na
ENSG00000075426	FOSL2	chr02	28615315	28640179	P15408	out	-0.498711	0.154133	-0.225862	-0.0307217	na
ENSG00000213639	PPP1CB	chr02	28974506	29025806	P62140	in	0.712305	-0.0742273	0.0446759	-0.00183677	0.174071
ENSG00000163811	WDR43	chr02	29117509	29171088	Q15061	out	0.348886	0.131591	-0.411068	-0.0656412	-0.0194326
ENSG00000172954	LCLAT1	chr02	30670092	30867091	Q6UWP7	out	0.308642	-0.0980453	-0.238231	0.0155929	na
ENSG00000013016	EHD3	chr02	31456880	31492313	Q9NZN3	in	-0.0216632	-0.341502	0.598169	0.052663	-1.25074
ENSG00000162959	MEMO1	chr02	32092878	32236299	Q9Y316	in	0.0804804	-0.0464353	0.097118	0.0385534	na
ENSG00000162961	DPY30	chr02	32092878	32264881	Q9C005	in	0.0770486	-0.00142952	0.020191	-0.173701	na
ENSG00000119820	YIPF4	chr02	32502979	32537002	Q9BSR8	out	0.392871	-0.100104	-0.46557	-0.00278094	0.00747846
ENSG00000049323	LTBP1	chr02	33172039	33624576	Q14766	in	0.481949	-0.371116	-0.281279	-0.0266325	na
ENSG00000119812	FAM98A	chr02	33808725	33824449	Q8NCA5	out	0.633435	0.130935	-0.0704793	0.112696	-0.06181
ENSG00000115808	STRN	chr02	37070783	37193615	O43815	out	0.883994	0.0195079	-0.608246	-0.0263922	na
ENSG00000055332	EIF2AK2	chr02	37326353	37384208	P19525	out	0.68842	0.150573	0.55877	0.141748	0.132225
ENSG00000115816	CEBPZ	chr02	37428755	37458856	Q03701	out	0.175688	-0.0521404	-0.232337	-0.0311472	na
ENSG00000119787	ATL2	chr02	38522022	38604427	Q8NHH9	out	0.88623	0.232466	0.0615394	-0.0270076	na
ENSG00000143889	HNRPLL	chr02	38789120	38830728	Q8WVV9	out	0.540454	0.00595131	-0.0584456	-0.116129	na
ENSG00000115875	SFRS7	chr02	38970741	38978636	Q16629	in	-0.101922	0.0861048	-0.300316	-0.152404	0.11936
ENSG00000143924	EML4	chr02	42396490	42559688	Q9HC35	out	0.382545	0.087811	0.348299	0.240474	na
ENSG00000138095	LRPPRC	chr02	44113647	44223144	P42704	in	0.495534	0.0262259	-0.53801	-0.213017	0.132521
ENSG00000180398	MCFD2	chr02	47129009	47168994	Q8NI22	in	0.505888	-0.351417	-0.477879	0.136572	na
ENSG00000143933	CALM2	chr02	47272677	47403740	P62158	in	0.288559	0.0563866	0.0830077	0.0224278	-0.103489
ENSG00000143933	CALM2	chr02	47272677	47403740	P62158	in	0.288559	0.0563866	0.0830077	0.0224278	-0.103489
ENSG00000143933	CALM2	chr02	47272677	47403740	P62158	in	0.288559	0.0563866	0.0830077	0.0224278	-0.103489
ENSG00000095002	MSH2	chr02	47630108	47789450	P43246	in	0.977096	0.100332	-0.0652652	0.103664	-0.965917
ENSG00000116062	MSH6	chr02	48010221	48034092	P52701	in	0.367119	-0.104838	-0.0994272	-0.0380974	-0.686761
ENSG00000162869	KLRAQ1	chr02	48667737	48742525	Q6ZMI0	out	0.765377	0.0159646	0.226956	0.169358	na
ENSG00000068912	C2orf30	chr02	54014181	54045956	Q96DZ1	in	0.829209	-0.160457	-0.643001	-0.0749351	0.036387
ENSG00000068878	PSME4	chr02	54091204	54197977	Q14997	in	0.401189	0.121584	0.653899	0.00191908	na
ENSG00000115306	SPTBN1	chr02	54683422	54896812	Q01082	in	0.105087	0.0442653	-0.424511	0.165876	-0.00800053
ENSG00000115310	RTN4	chr02	55199325	55339757	Q9NQC3	in	0.0762112	-0.269931	-0.316001	0.0845907	-0.0383076
ENSG00000143947	RPS27A	chr02	55459039	55462989	P62979	in	-0.397949	0.0904363	0.126336	0.0895343	0.17079
ENSG00000085760	MTIF2	chr02	55463731	55496483	P46199	in	0.725509	0.0815618	-0.514776	-0.0447976	na
ENSG00000138035	PNPT1	chr02	55861400	55921045	Q8TCS8	out	0.252427	0.127073	-0.412568	-0.222863	na
ENSG00000115380	EFEMP1	chr02	56093102	56151274	Q12805	in	-0.0724451	0.735919	-0.710319	0.314986	na
ENSG00000082898	XPO1	chr02	61704984	61765761	O14980	in	1.04537	0.062851	0.807942	-0.0442721	-0.0553479
ENSG00000115484	CCT4	chr02	62095224	62115939	P50991	in	-0.164526	0.0419739	0.703227	-0.0639747	0.0285287
ENSG00000173163	COMMD1	chr02	62115859	62374382	Q8N668	in	-0.170734	0.196984	0.210152	0.0395549	na
ENSG00000115504	EHBP1	chr02	62900986	63273622	Q8NDI1	out	1.06298	0.50814	0.0599393	0.244685	na
ENSG00000014641	MDH1	chr02	63815743	63834331	P40925	out	0.334916	0.0460435	0.715995	-0.055512	0.0278082
ENSG00000169764	UGP2	chr02	64068074	64118696	Q16851	out	0.74855	0.124021	1.69782	0.237661	0.0297297
ENSG00000115902	SLC1A4	chr02	65215611	65250999	P43007	out	-0.283938	0.334553	0.157425	0.113411	#DIV/0!
ENSG00000138069	RAB1A	chr02	65297835	65357240	P62820	in	0.29826	-0.0530693	-0.512059	-0.00178787	-0.0116064
ENSG00000138071	ACTR2	chr02	65454887	65498387	P61160	in	0.72861	0.318192	1.05303	0.0383866	-0.0910454
ENSG00000221823	PPP3R1	chr02	68358370	68488362	P63098	in	0.243689	0.0916866	0.345567	-0.148175	na
ENSG00000115946	PNO1	chr02	68384976	68403370	Q9NRX1	out	-0.0653488	0.0521249	-0.0732622	0.0476541	na
ENSG00000119865	CNRIP1	chr02	68511303	68547183	Q96F85	out	-0.196513	0.0810566	0.622971	-0.236969	na
ENSG00000198380	GFPT1	chr02	69546905	69614382	Q06210	out	0.627694	-0.0350465	1.03434	0.117214	-0.106243
ENSG00000169599	NFU1	chr02	69622882	69664760	Q9UMS0	out	0.239485	-0.0193928	-0.547582	-0.194908	na
ENSG00000115977	AAK1	chr02	69688532	69901481	Q2M2I8	out	0.297106	0.0304088	0.765412	0.115389	-0.170901
ENSG00000196975	ANXA4	chr02	69947923	70053596	P09525	out	0.266782	0.065716	1.19037	0.066708	0.040992
ENSG00000169564	PCBP1	chr02	70314585	70316332	Q15365	in	-0.37824	-0.107938	1.1151	-0.0211573	-0.0177987
ENSG00000116001	TIA1	chr02	70436576	70475792	P31483	out	1.13523	-0.126532	-0.121886	-0.0803432	0.0227252
ENSG00000116005	PCYOX1	chr02	70484518	70508323	Q9UHG3	out	0.43655	-0.224237	-0.82095	0.303017	-0.0489612
ENSG00000035141	FAM136A	chr02	70523107	70529222	Q96C01	out	-0.210484	0.12303	-0.164166	0.0459213	na
ENSG00000124357	NAGK	chr02	71291474	71306935	Q9UJ70	out	-0.205466	0.0640673	1.15734	0.0888371	0.028062
ENSG00000124370	MCEE	chr02	71336814	71357369	Q96PE7	out	0.696405	0.0319816	-0.658965	0.0875653	na
ENSG00000124383	MPHOSPH10	chr02	71357444	71377231	O00566	in	0.153827	0.0022489	-0.45713	-0.0696774	#DIV/0!
ENSG00000075292	ZNF638	chr02	71503691	71662199	Q14966	out	0.666552	-0.121339	-0.402449	0.114049	na
ENSG00000144036	EXOC6B	chr02	72403113	73053170	Q9Y2D4	out	0.646975	-0.219705	0.141383	0.0315174	-0.0592837
ENSG00000135631	RAB11FIP5	chr02	73300510	73383849	Q9BXF6	out	-0.604171	-0.12238	-0.595552	0.145831	0.261946
ENSG00000135624	CCT7	chr02	73460548	73480149	Q99832	in	-0.305847	0.0926891	0.829237	-0.0842824	0.0691748
ENSG00000065911	MTHFD2	chr02	74425689	74444692	P13995	out	0.322515	0.568064	-0.521905	-0.190661	0.119907
ENSG00000204843	DCTN1	chr02	74588281	74619214	Q14203	in	-0.359403	0.0631955	0.674106	0.0137796	0.0174871
ENSG00000115275	MOGS	chr02	74688184	74692537	Q13724	out	-0.152603	0.162121	-0.563515	0.135309	0.282695
ENSG00000204822	MRPL53	chr02	74699085	74700449	Q96EL3	in	-0.516004	-0.0899739	-0.529295	-0.131401	na
ENSG00000115307	AUP1	chr02	74753772	74757066	Q9Y679	out	-0.407225	-0.00526046	-0.0833192	0.0661188	na
ENSG00000115317	HTRA2	chr02	74756504	74760472	O43464	in	-0.508864	-0.0191915	-0.233388	0.0381706	na
ENSG00000159399	HK2	chr02	75061108	75120486	P52789	out	-0.0191454	-0.467202	-0.165785	-0.0673698	0.179899
ENSG00000115364	MRPL19	chr02	75873909	75917977	P49406	in	0.445568	0.121269	-0.408441	-0.285704	0.123679
ENSG00000066032	CTNNA2	chr02	79412357	80875905	P26232	in	0.167069	0.399381	-0.0868911	0.116347	-0.323268
ENSG00000163541	SUCLG1	chr02	84650647	84687169	P53597	in	-0.121172	0.168532	-0.319488	-0.10415	0.101225
ENSG00000034510	TMSB10	chr02	85132749	85133795	P63313	out	-0.637077	-0.0650432	1.3881	-0.070833	-0.0941213
ENSG00000176407	KCMF1	chr02	85198216	85282560	Q9P0J7	out	0.0681461	-0.109951	-0.149621	-0.0451988	na
ENSG00000152291	TGOLN2	chr02	85545147	85555548	O43493	out	0.0976269	-0.0648282	-0.19111	0.0619302	0.0383261
ENSG00000042445	RETSAT	chr02	85569211	85581743	Q6NUM9	out	0.184056	-0.17145	-0.725352	0.125791	na
ENSG00000042493	CAPG	chr02	85621346	85645555	P40121	out	-0.481561	-0.423923	0.58497	0.0968081	-0.149031
ENSG00000168906	MAT2A	chr02	85766288	85772403	P31153	in	-0.0309839	0.132364	0.651919	-0.0892725	-0.0320809
ENSG00000115486	GGCX	chr02	85774743	85788670	P38435	out	-0.124359	0.00309496	-0.526025	-0.129261	na
ENSG00000168899	VAMP5	chr02	85811531	85820535	O95183	out	-0.758603	-0.205028	-0.587852	-0.0037943	na
ENSG00000168883	USP39	chr02	85829979	85876406	Q53GS9	in	-0.0418465	0.125504	-0.195434	-0.00329811	0.168649
ENSG00000068654	POLR1A	chr02	86247339	86333278	O95602	in	-0.522084	0.0808073	-0.236369	0.0216376	na
ENSG00000132300	PTCD3	chr02	86333305	86369280	Q96EY7	in	0.865639	0.0532743	-0.35321	-0.186277	-0.0394177
ENSG00000132305	IMMT	chr02	86371055	86422893	Q16891	out	0.0707283	0.0772873	-0.399034	0.0887951	0.308758
ENSG00000132313	MRPL35	chr02	86426580	86440917	Q9NZE8	in	0.315627	0.0287976	-0.295185	-0.0756744	na
ENSG00000144029	MRPS5	chr02	95752952	95815179	P82675	in	-0.178537	0.0183343	-0.545171	0.00714679	na
ENSG00000115042	FAHD2A	chr02	96068469	96082364	Q96GK7	out	-0.587145	0.0542397	-0.273543	-0.134461	na
ENSG00000144021	CIAO1	chr02	96931870	96939087	O76071	in	-0.160734	-0.187046	0.255726	-0.00878992	na
ENSG00000144028	SNRNP200	chr02	96940074	96971297	O75643	in	-0.290252	0.219586	-0.109089	-0.13298	0.0942276
ENSG00000114988	LMAN2L	chr02	97371666	97405801	Q9H0V9	out	-0.100193	0.00236138	-0.294304	0.147705	na
ENSG00000135940	COX5B	chr02	98262503	98264846	P10606	in	-0.6648	0.0247948	-0.596087	-0.109194	0.0732869
ENSG00000115073	ACTR1B	chr02	98272431	98280570	P42025	out	0.0281964	0.144591	1.10761	-0.00968086	0.0301314
ENSG00000185414	MRPL30	chr02	99771461	99814089	Q8TCC3	in	0.262402	0.0513494	-0.412869	-0.10602	na
ENSG00000115514	TXNDC9	chr02	99935445	99957165	O14530	out	0.25316	0.0334339	0.456671	0.182994	-0.012631
ENSG00000158417	EIF5B	chr02	99953816	100016728	O60841	in	-0.746501	-0.000952528	-0.143028	0.0904708	0.158333
ENSG00000115539	PDCL3	chr02	101179152	101193197	Q9H2J4	out	-0.099523	0.373799	0.521389	0.154527	na
ENSG00000071082	RPL31	chr02	101618177	101640494	P62899	in	-0.100065	0.0398203	0.477539	0.0905248	0.0533193
ENSG00000071054	MAP4K4	chr02	102313312	102508449	O95819	out	0.269045	-0.207173	-0.0781751	0.0193889	na
ENSG00000135972	MRPS9	chr02	105654441	105716418	P82933	in	0.00241879	0.132137	-0.570208	-0.285512	0.243957
ENSG00000115641	FHL2	chr02	105974169	106054960	Q14192	in	-0.45492	0.188893	0.426307	0.0726088	-0.063034
ENSG00000135968	GCC2	chr02	109065017	109125871	Q8IWJ2	out	0.553416	-0.120529	-0.415756	0.0995632	na
ENSG00000169756	LIMS1	chr02	109150857	109303702	P48059	in	0.225773	0.133051	0.485223	0.139611	na
ENSG00000153201	RANBP2	chr02	109335937	109402267	P49792	in	0.512625	-0.182986	-0.305098	-0.0548343	0.273246
ENSG00000186522	42623	chr02	110300559	110371783	Q9P0V9	out	0.773761	-0.135455	0.403048	-0.163381	na
ENSG00000153107	ANAPC1	chr02	112523848	112642267	Q9H1A4	in	0.0528663	0.176212	0.0302932	-0.302202	na
ENSG00000144136	SLC20A1	chr02	113403434	113421404	Q8WUM9	out	-0.12609	-0.345986	-0.586598	0.085956	na
ENSG00000115091	ACTR3	chr02	114647537	114720173	P61158	in	0.685714	0.162726	0.969998	-0.00961508	-0.0161442
ENSG00000088205	DDX18	chr02	118572226	118589955	Q9NVP1	out	0.798446	0.163329	-0.188407	-0.0149238	0.373946
ENSG00000125633	CCDC93	chr02	118673054	118771709	Q567U6	out	0.406289	-0.10496	-0.0195579	0.0920523	na
ENSG00000115107	STEAP3	chr02	119981384	120023228	Q658P3	out	-0.460742	-0.527603	-0.0125001	0.0251759	0.302447
ENSG00000155368	DBI	chr02	120124497	120130126	P07108	out	0.125894	0.210311	0.685385	-0.0853621	na
ENSG00000144118	RALB	chr02	120997640	121052285	P11234	out	0.278432	0.00736459	-0.165081	0.041986	0.372218
ENSG00000074054	CLASP1	chr02	122095354	122407163	Q7Z460	in	0.394344	-0.00796864	0.638918	0.0365139	0.350656
ENSG00000155438	MKI67IP	chr02	122484521	122494499	Q9BYG3	out	-0.160013	0.152421	-0.493185	-0.014732	-0.0317145
ENSG00000211460	TSN	chr02	122494679	122525429	Q15631	in	0.251525	0.0718458	0.534266	0.0551735	-0.0922518
ENSG00000136717	BIN1	chr02	127805603	127864931	O00499	out	-0.493566	0.06463	0.539142	0.118671	na
ENSG00000163166	IWS1	chr02	128193783	128284462	Q96ST2	out	0.424383	0.170682	-0.0337657	0.00837633	na
ENSG00000136709	WDR33	chr02	128458596	128568761	Q9C0J8	out	0.267542	-0.027305	-0.387471	-0.110527	na
ENSG00000144231	POLR2D	chr02	128603896	128615731	O15514	in	-0.328564	0.0904269	-0.629782	0.346528	na
ENSG00000136731	UGCGL1	chr02	128848774	128953251	Q9NYU2	out	0.387604	0.0772579	-0.445501	-0.0476001	0.139736
ENSG00000196604	A26C1B	chr02	130831108	130886795	A5A3E0	out	-0.175345	1.68311	-0.770157	-0.0160184	0.343569
ENSG00000136699	SMPD4	chr02	130908981	130940323	Q9NXE4	out	-0.665086	0.143968	-0.0257673	-0.0968658	na
ENSG00000136710	CCDC115	chr02	131095814	131099922	Q96NT0	out	-0.104895	-0.0777649	-0.74571	0.200352	na
ENSG00000136718	IMP4	chr02	131099798	131105383	Q96G21	in	-0.687927	0.155133	-0.25093	-0.161755	na
ENSG00000152127	MGAT5	chr02	134877554	135212192	Q09328	out	-0.0824853	-0.243667	-0.698275	0.319292	-0.424501
ENSG00000115839	RAB3GAP1	chr02	135809835	135933964	Q15042	out	0.792831	-0.0464378	-0.498274	0.0316232	0.185216
ENSG00000144224	UBXN4	chr02	136499189	136542625	Q92575	out	1.09475	-0.0420849	-0.298828	-0.0395269	0.430331
ENSG00000076003	MCM6	chr02	136597196	136633996	Q14566	in	0.332021	0.108192	0.0931658	0.0806285	0.012889
ENSG00000115866	DARS	chr02	136664247	136743670	P14868	in	0.451265	0.0594093	0.169131	0.0283421	0.175684
ENSG00000168280	KIF5C	chr02	149632819	149883273	O60282	out	0.409717	0.0554103	-0.287709	0.143559	0.155993
ENSG00000115145	STAM2	chr02	152973315	153032506	O75886	in	0.889019	-0.0504626	0.151579	0.13033	#DIV/0!
ENSG00000196504	PRPF40A	chr02	153508107	153574511	O75400	in	0.634487	0.0502029	-0.195805	-0.041342	-0.247026
ENSG00000115159	GPD2	chr02	157291802	157470247	P43304	out	0.675853	-0.100408	-0.388263	-0.160849	-0.000740914
ENSG00000136542	GALNT5	chr02	158114110	158170723	Q7Z7M9	in	0.657058	0.147301	-0.159926	0.140393	0.173955
ENSG00000153250	RBMS1	chr02	161128662	161350305	P29558	out	0.216646	-0.0455518	0.508331	0.166445	na
ENSG00000115233	PSMD14	chr02	162164549	162268228	O00487	in	0.00596489	-0.0867387	0.107429	-0.0594672	-0.0222237
ENSG00000197635	DPP4	chr02	162848751	162931052	P27487	out	-0.288053	-1.16155	-1.47132	-0.401133	na
ENSG00000078098	FAP	chr02	163027194	163101661	Q12884	out	1.17893	0.0580923	-0.260671	-0.0704383	0.176218
ENSG00000198648	STK39	chr02	168810530	169104651	Q9UEW8	in	0.578678	-0.0643609	0.88852	0.185472	na
ENSG00000138398	PPIG	chr02	170440850	170497916	Q13427	out	0.389607	-0.0145411	-0.291975	-0.150129	-0.0298424
ENSG00000138385	SSB	chr02	170648443	170668574	P05455	in	0.248929	0.056878	-0.162031	-0.171124	-0.00483725
ENSG00000115806	GORASP2	chr02	171784974	171823639	Q9H8Y8	in	0.212242	0.00680087	-0.026198	0.0306638	0.107969
ENSG00000071967	CYBRD1	chr02	172378757	172414643	Q53TN4	out	0.725644	-0.365145	-0.324271	1.121	-1.82274
ENSG00000077380	DYNC1I2	chr02	172543919	172604930	Q13409	in	1.0611	-0.00638266	0.954587	0.107338	0.0523862
ENSG00000115840	SLC25A12	chr02	172640880	172864766	O75746	out	0.474999	-0.0843132	-0.334006	-0.0910617	na
ENSG00000128708	HAT1	chr02	172778958	172848599	O14929	in	0.529856	-0.0167395	0.395446	-0.0515856	0.608641
ENSG00000091409	ITGA6	chr02	173292082	173371181	P23229	in	0.0347181	-0.445568	-0.979203	0.0413731	#DIV/0!
ENSG00000152256	PDK1	chr02	173420101	173489823	Q15118	out	0.588091	0.0913437	-0.338319	-0.188776	na
ENSG00000091436	ZAK	chr02	173940163	174132738	Q9NYL2	out	0.305597	0.109218	0.177249	-0.213675	-0.269689
ENSG00000138430	OLA1	chr02	174937175	175113426	Q9NTK5	out	0.313542	-0.0100578	0.833463	-0.0298753	0.226413
ENSG00000115935	WIPF1	chr02	175424300	175547644	O43516	in	0.304452	0.0238509	0.700659	0.0807941	na
ENSG00000144320	KIAA1715	chr02	176788620	176867567	Q9C0E8	out	0.786381	-0.0724828	-0.593644	0.120452	-0.0310089
ENSG00000128654	MTX2	chr02	177134123	177202753	O75431	in	0.197232	0.0821828	-0.756094	-0.101915	#DIV/0!
ENSG00000170144	HNRNPA3	chr02	178077291	178086111	P51991	in	0.233689	0.252772	-0.216606	-0.258426	-0.00937895
ENSG00000018510	AGPS	chr02	178257372	178408564	O00116	in	0.671311	0.153851	-0.281628	-0.138409	na
ENSG00000180228	PRKRA	chr02	179296141	179316239	O75569	in	0.235582	0.0261299	0.0926282	-0.0223342	-0.00605844
ENSG00000079150	FKBP7	chr02	179328391	179343327	Q9Y680	out	0.643658	0.0559678	-0.264535	-0.0507403	-0.0315366
ENSG00000163510	CWC22	chr02	180809603	180871840	Q9HCG8	in	0.882128	0.0753134	-0.255718	-0.0627533	na
ENSG00000138434	SSFA2	chr02	182756560	182795465	P28290	out	1.0333	-0.393613	-0.177303	-0.0422755	na
ENSG00000077232	DNAJC10	chr02	183580999	183644334	Q8IXB1	out	0.93801	-0.0597879	-0.309281	-0.122968	0.175404
ENSG00000061676	NCKAP1	chr02	183789605	183903586	Q9Y2A7	in	1.32144	-0.110332	0.265294	0.0595761	na
ENSG00000163002	NUP35	chr02	183982241	184026408	Q8NFH5	in	0.331631	0.173616	-0.426332	-0.074298	-0.0911894
ENSG00000065548	ZC3H15	chr02	187350883	187374090	Q8WU90	out	0.768987	0.0609926	0.220656	-0.0374522	-0.143452
ENSG00000138448	ITGAV	chr02	187454792	187545628	P06756	in	0.729854	0.0531413	-0.0439834	0.0855673	0.0440572
ENSG00000168542	COL3A1	chr02	189839046	189877472	P02461	in	0.150956	0.215247	-0.506674	0.106584	0.0268231
ENSG00000204262	COL5A2	chr02	189896622	190044605	P05997	in	0.324467	0.538532	-0.0538606	0.121226	-0.23628
ENSG00000115368	WDR75	chr02	190306159	190340291	Q8IWA0	out	0.384547	0.034884	-0.560248	-0.156259	na
ENSG00000198130	HIBCH	chr02	191054461	191208919	Q6NVY1	out	0.481095	0.133136	-0.307327	-0.0238763	-0.60972
ENSG00000151689	INPP1	chr02	191208196	191236391	P49441	out	0.0200666	-0.0605217	0.782297	-0.0923968	na
ENSG00000115419	GLS	chr02	191745553	191830278	O94925	out	0.825829	0.0795955	-0.77498	-0.066036	-0.0710766
ENSG00000115415	STAT1	chr02	191829084	191885686	P42224	in	0.648397	-0.00701757	1.4395	0.449103	-0.0309591
ENSG00000128641	MYO1B	chr02	192109911	192290115	O43795	out	1.3009	0.0101761	-0.166586	0.191536	-0.0657353
ENSG00000168497	SDPR	chr02	192699028	192711981	O95810	out	-0.29139	0.190916	-0.423721	0.165831	na
ENSG00000196950	SLC39A10	chr02	196440701	196602426	Q9ULF5	out	0.596468	-0.315084	-0.555692	0.084986	na
ENSG00000115524	SF3B1	chr02	198256698	198299815	O75533	in	1.0483	-0.0422247	0.0789959	-0.142117	0.0337651
ENSG00000144381	HSPD1	chr02	198351305	198381461	P10809	in	0.0415991	0.0728278	-0.571409	-0.285917	0.122598
ENSG00000115541	HSPE1	chr02	198364718	198368181	P61604	out	-0.314278	-0.0100716	-0.445217	-0.229897	0.186575
ENSG00000115540	MOBKL3	chr02	198380295	198418423	Q9Y3A3	out	0.59291	-0.0502792	0.34617	-0.000397981	na
ENSG00000162972	C2orf47	chr02	200820040	200873263	Q8WWC4	out	-0.027544	0.121998	-0.470795	-0.295954	na
ENSG00000196141	SPATS2L	chr02	201170604	201343253	Q9NUQ6	out	0.640736	0.17682	0.255601	0.00831362	0.0838234
ENSG00000082153	BZW1	chr02	201675317	201688569	Q7L1Q6	in	0.532772	0.0170856	1.5282	0.124388	-0.00853795
ENSG00000196290	NIF3L1	chr02	201754050	201768655	Q9GZT8	out	0.301489	0.181084	0.231102	-0.044994	na
ENSG00000119013	NDUFB3	chr02	201936156	201950473	O43676	in	0.0809322	0.0349332	-0.368685	-0.18547	-0.601322
ENSG00000116030	SUMO1	chr02	203070903	203103331	P63165	in	0.121734	0.072323	0.14964	-0.0813733	-0.0398025
ENSG00000055044	NOP58	chr02	203130439	203168389	Q9Y2X3	in	-0.199093	0.150525	-0.228436	-0.0569969	-0.017298
ENSG00000138442	WDR12	chr02	203745323	203879521	Q9GZL7	out	0.325272	0.0330171	-0.473794	-0.086384	0.180221
ENSG00000119004	CYP20A1	chr02	204103663	204163009	Q6UW02	out	0.191797	0.0183209	-0.431551	-0.294777	na
ENSG00000173166	RAPH1	chr02	204259068	204400133	Q70E73	out	0.0672037	0.29684	0.205845	0.424528	na
ENSG00000023228	NDUFS1	chr02	206986149	207024327	P28331	in	0.422137	-0.134202	-0.527383	-0.192513	0.170074
ENSG00000114942	EEF1B2	chr02	207024309	207027652	P24534	in	-0.26822	0.136023	0.679352	0.0780694	0.046053
ENSG00000118246	FASTKD2	chr02	207630081	207657233	Q9NYY8	out	0.466954	0.0220577	-0.361951	-0.237713	na
ENSG00000118260	CREB1	chr02	208394461	208468155	P16220	in	0.716219	-0.0830857	-0.196865	0.085144	na
ENSG00000138413	IDH1	chr02	209100951	209130798	O75874	in	0.36177	-0.196137	0.444259	-0.072587	0.323834
ENSG00000115365	LANCL1	chr02	211295973	211342376	O43813	out	0.795672	-0.0128354	0.738716	0.0892086	na
ENSG00000021826	CPS1	chr02	211342406	211543831	P31327	out	0.919608	0.386184	-0.350344	0.0149524	na
ENSG00000138363	ATIC	chr02	216176540	216214487	P31939	out	-0.421629	0.0623413	0.982361	-0.0660242	0.27459
ENSG00000115414	FN1	chr02	216225163	216300895	P02751	in	-0.167021	0.00556624	0.0602864	0.0343266	-0.0583989
ENSG00000079246	XRCC5	chr02	216972187	217071026	P13010	in	0.530247	0.003101	0.0943751	-0.168489	0.0579924
ENSG00000197756	RPL37A	chr02	217362912	217443903	P61513	in	-0.748574	-0.0437152	0.16311	0.125129	0.0224207
ENSG00000079308	TNS1	chr02	218664512	218867718	Q9HBL0	out	-0.229547	0.400223	-0.199323	0.216312	0.109297
ENSG00000163466	ARPC2	chr02	219081817	219119079	O15144	in	0.233695	0.168332	0.557825	-0.0700064	0.0494267
ENSG00000135926	TMBIM1	chr02	219138915	219157309	Q969X1	out	-0.335793	-0.116315	-0.369469	0.246492	na
ENSG00000127831	VIL1	chr02	219283815	219318018	P09327	out	0.506415	0.0513591	-1.08041	0.0842018	na
ENSG00000144580	RQCD1	chr02	219433303	219461803	Q92600	in	-0.212443	0.0812973	0.910605	0.0555862	0.120221
ENSG00000074582	BCS1L	chr02	219523487	219528166	Q9Y276	out	-0.548196	0.114801	-0.361559	-0.482034	na
ENSG00000163481	RNF25	chr02	219528587	219537134	Q96BH1	out	-0.639664	0.101966	0.124203	-0.0219752	na
ENSG00000115657	ABCB6	chr02	220074490	220083712	Q9NP58	out	-0.0129398	0.230861	0.0494253	0.438791	na
ENSG00000198925	ATG9A	chr02	220074494	220094439	Q7Z3C6	out	-0.307303	0.158197	-0.256978	0.258109	na
ENSG00000163516	ANKZF1	chr02	220094479	220101391	Q9H8Y5	out	0.199441	-0.0246368	-0.276116	0.173938	na
ENSG00000127824	TUBA1	chr02	220114433	220142892	P68366	in	-1.30114	-0.332646	0.109499	-0.0553681	na
ENSG00000135924	DNAJB2	chr02	220143989	220151622	P25686	in	-0.252875	-0.0528281	-0.238894	-0.117861	na
ENSG00000123992	DNPEP	chr02	220238268	220264744	Q9ULA0	out	-0.528402	-0.0544383	0.172502	-0.0471897	na
ENSG00000175084	DES	chr02	220283099	220291461	P17661	in	-1.68142	2.55388	-0.827774	0.186001	0.595355
ENSG00000144591	GMPPA	chr02	220363589	220371710	Q96IJ6	out	-0.296705	0.00903464	0.395309	-0.0365895	-0.0178106
ENSG00000124006	OBSL1	chr02	220415451	220436581	O75147	out	-0.132327	-0.0286736	-0.185195	0.0503021	na
ENSG00000144589	STK11IP	chr02	220462582	220481173	Q8N1F8	out	-0.519848	0.0548806	-0.379503	0.0883298	na
ENSG00000116120	FARSB	chr02	223435255	223521056	Q9NSD9	in	0.170871	0.132456	-0.353914	0.0576053	0.0215004
ENSG00000123983	ACSL3	chr02	223725652	223809357	O95573	out	0.642586	-0.00709297	-0.406404	0.0931347	0.0481698
ENSG00000085449	WDFY1	chr02	224720433	224810104	Q8IWB7	out	0.401616	0.286044	-0.256467	0.071051	0.135415
ENSG00000135900	MRPL44	chr02	224822121	224832431	Q9H9J2	in	-0.208465	-0.00559147	-0.521434	-0.292415	0.136543
ENSG00000135919	SERPINE2	chr02	224839829	224904036	P07093	in	-0.0395775	0.277433	-0.138586	0.419809	0.520603
ENSG00000036257	CUL3	chr02	225334867	225450110	Q13618	in	0.515892	0.0147594	0.357517	-0.0183703	0.00129039
ENSG00000135905	DOCK10	chr02	225629807	225907162	Q96BY6	out	0.893192	-0.362183	-0.396652	0.0333737	#DIV/0!
ENSG00000169047	IRS1	chr02	227599757	227664475	P35568	in	0.377515	-0.0337547	-0.269944	-0.341572	na
ENSG00000169031	COL4A3	chr02	228029281	228179508	Q01955	in	-0.02962	0.13662	-0.935697	-0.0849927	-0.0361857
ENSG00000168958	MFF	chr02	228189867	228222550	Q9GZY8	out	-0.145324	-0.181003	-0.686805	0.0544498	0.261047
ENSG00000173744	AGFG1	chr02	228336868	228421384	P52594	out	0.0357329	-0.0272207	0.435227	0.0386917	0.168606
ENSG00000153827	TRIP12	chr02	230631930	230787955	Q14669	out	0.60104	-0.0676055	0.21491	0.0328344	0.0802293
ENSG00000067066	SP100	chr02	231280657	231408805	P23497	in	0.295799	0.00403111	-0.539732	-0.141313	-0.167161
ENSG00000135932	CAB39	chr02	231577560	231685790	Q9Y376	in	0.301827	-0.108491	0.754603	0.111528	-0.0258414
ENSG00000173692	PSMD1	chr02	231921578	232037541	Q99460	in	0.35318	0.0377126	0.000904819	0.00528987	-0.000937161
ENSG00000135931	ARMC9	chr02	232063260	232239548	Q7Z3E5	out	-0.00903909	-0.699277	0.219095	-0.256802	na
ENSG00000115053	NCL	chr02	232318242	232348352	P19338	in	0.245974	0.144827	-0.54057	-0.269859	0.0785983
ENSG00000187514	PTMA	chr02	232571605	232578251	P06454	out	-0.190511	-0.0643447	1.08146	-0.193094	0.560658
ENSG00000144524	COPS7B	chr02	232646381	232674093	Q9H9Q2	in	-0.265364	0.128631	0.430258	0.17916	na
ENSG00000135930	EIF4E2	chr02	233414762	233448354	O60573	in	-0.152702	0.101933	0.810418	0.259001	na
ENSG00000204120	GIGYF2	chr02	233562009	233725285	Q6Y7W6	out	0.554227	-0.084167	0.332025	0.0197906	-0.0710157
ENSG00000130147	SH3BP4	chr02	235860617	235964358	Q9P0V3	out	-0.111206	0.186405	0.0366805	0.0357204	-0.0124399
ENSG00000198612	COPS8	chr02	237993955	238009109	Q99627	in	0.534995	-0.216526	0.318936	-0.0839684	0.109788
ENSG00000163359	COL6A3	chr02	238232646	238323018	P12111	in	-0.113191	0.0367474	-0.387097	-0.0456414	0.180891
ENSG00000115648	MLPH	chr02	238394071	238463961	Q9BV36	out	0.387315	-0.484469	-0.0861107	-0.28881	na
ENSG00000124831	LRRFIP1	chr02	238536219	238722325	Q32MZ4	in	0.434003	0.166334	0.397971	0.0727584	0.153278
ENSG00000132323	ILKAP	chr02	239079042	239112370	Q9H0C8	out	-0.249155	0.180561	0.334375	-0.0166217	-0.149693
ENSG00000130414	NDUFA10	chr02	240831867	240964819	O95299	in	-0.153861	0.13326	-0.244521	-0.153323	0.217552
ENSG00000063660	GPC1	chr02	241375088	241407493	P35052	in	-1.02097	-0.491802	-0.260363	-0.258393	-0.271908
ENSG00000115685	PPP1R7	chr02	242088991	242123067	Q15435	out	-0.0577986	0.0889966	-3.86e-05	0.00275097	-0.328625
ENSG00000115677	HDLBP	chr02	242166679	242256476	Q00341	in	0.206446	0.135425	0.810424	0.186753	0.0535656
ENSG00000168385	42615	chr02	242254515	242293442	Q15019	in	0.835183	0.0963059	1.06409	0.1574	0.0873951
ENSG00000115694	STK25	chr02	242432089	242449145	O00506	out	-0.411397	0.0780481	0.580826	0.243029	na
ENSG00000168393	DTYMK	chr02	242615157	242626406	P23919	out	-0.881287	0.130981	-0.316276	-0.109448	na
ENSG00000072756	TRNT1	chr03	3168600	3192563	Q96Q11	out	0.502457	0.08926	-0.0423968	-0.0806948	0.171752
ENSG00000144455	SUMF1	chr03	3742498	4508965	Q8NBK3	in	0.0108724	-0.0829007	-0.580094	0.218765	na
ENSG00000134108	ARL8B	chr03	5163905	5222596	Q9NVJ2	out	0.183422	-0.123966	-0.421375	0.229815	0.360866
ENSG00000071282	LMCD1	chr03	8543393	8609805	Q9NZU5	out	-1.34335	1.31012	0.0736536	0.0219133	na
ENSG00000134072	CAMK1	chr03	9799026	9811676	Q14012	out	-0.355042	0.0502613	0.0267871	0.127582	na
ENSG00000241553	ARPC4	chr03	9834179	9855035	P59998	in	-0.549503	0.0268446	1.22647	0.097817	0.00825813
ENSG00000171135	JAGN1	chr03	9932238	9936033	Q8N5M9	out	-0.297387	0.0674173	-0.392753	0.133001	na
ENSG00000125037	TMEM111	chr03	10004221	10052800	Q9P0I2	out	-0.102459	-0.10228	-0.0912331	-0.148303	na
ENSG00000157020	SEC13	chr03	10334815	10362862	P55735	in	-0.260104	0.289113	0.927586	0.0885743	-0.241218
ENSG00000197548	ATG7	chr03	11313995	11599139	O95352	in	-0.272561	-0.332376	0.456221	-0.0499289	#NUM!
ENSG00000144713	RPL32	chr03	12875984	12883087	P62910	in	-0.235175	0.160843	0.264534	-0.00300214	0.0311049
ENSG00000163520	FBLN2	chr03	13573824	13679922	P98095	in	-0.143272	-0.40603	-0.873612	-0.259179	na
ENSG00000170876	TMEM43	chr03	14166440	14185179	Q9BTV4	out	0.401833	0.220086	-0.195448	-0.0219091	0.19518
ENSG00000170860	LSM3	chr03	14219858	14242619	P62310	in	0.0392373	0.187071	-0.0251266	-0.114639	-0.0973738
ENSG00000131378	RFTN1	chr03	16357352	16555533	Q14699	out	0.0574937	0.0809972	-0.155138	-0.0443949	0.349999
ENSG00000131374	TBC1D5	chr03	17199899	18486309	Q92609	out	0.677751	-0.0207651	0.238917	0.220464	na
ENSG00000144566	RAB5A	chr03	19988571	20026667	P20339	in	0.784968	-0.0060678	-0.295297	0.097053	na
ENSG00000174748	RPL15	chr03	23958036	23965183	P61313	in	-0.311111	-0.00599359	0.0678659	0.0412993	0.0583883
ENSG00000077097	TOP2B	chr03	25639475	25706398	Q02880	in	0.953873	-0.070979	0.0539071	-0.24903	0.0562161
ENSG00000033867	SLC4A7	chr03	27414214	27525911	Q9Y6M7	out	1.03393	-0.305756	-0.363045	0.108816	0.0279441
ENSG00000163527	STT3B	chr03	31574130	31679112	Q8TCJ2	in	0.613164	-0.0232645	-0.713924	-0.204014	0.0747424
ENSG00000144635	DYNC1LI1	chr03	32567463	32612366	Q9Y6G9	out	0.886252	-0.159124	1.02404	-0.125275	-0.0296759
ENSG00000170266	GLB1	chr03	33038112	33138722	P16278	in	-0.184	0.00945269	-0.0325552	0.164204	-0.00627071
ENSG00000170275	CRTAP	chr03	33155471	33185153	O75718	in	-0.153278	-0.107255	-0.463087	0.0707012	0.0713637
ENSG00000170248	PDCD6IP	chr03	33839844	33911194	Q8WUM4	in	0.575202	-0.048404	0.753143	0.132491	0.0125767
ENSG00000178567	EPM2AIP1	chr03	37027357	37034795	Q7L775	out	0.8283	-0.135827	-0.2903	-0.00739838	na
ENSG00000093167	LRRFIP2	chr03	37094117	37225180	Q9Y608	out	0.115676	-0.144907	-0.156628	0.134538	0.181181
ENSG00000144674	GOLGA4	chr03	37284668	37408242	Q13439	out	0.780273	0.100991	0.236173	0.0265216	0.132745
ENSG00000187091	PLCD1	chr03	38048987	38071253	P51178	out	0.0227911	0.196623	0.424931	0.478859	na
ENSG00000060971	ACAA1	chr03	38164201	38178733	P09110	out	-0.420322	-0.0861988	-0.411125	0.000421063	0.243717
ENSG00000172939	OXSR1	chr03	38206580	38296979	O95747	in	0.617318	0.0981358	0.93615	-0.00178726	0.121224
ENSG00000157036	EXOG	chr03	38537618	38583652	Q9Y2C4	out	0.423851	0.051069	-0.469951	-0.0506747	na
ENSG00000168028	RPSA	chr03	39448180	39453929	P08865	in	-0.422867	0.277563	1.26416	0.0470796	0.127413
ENSG00000188846	RPL14	chr03	40498783	40503861	P50914	in	-0.286336	0.139578	0.0508946	0.159057	0.0605053
ENSG00000168036	CTNNB1	chr03	41236328	41301587	P35222	in	0.369393	0.0609545	-0.094983	-0.151581	-0.117288
ENSG00000160746	ANO10	chr03	43396351	43733086	Q9NW15	out	0.186241	-0.0337013	-0.478321	0.0418334	-0.116816
ENSG00000075914	EXOSC7	chr03	45016733	45077558	Q15024	in	-0.0114747	0.237068	-0.303524	-0.0962004	na
ENSG00000163815	CLEC3B	chr03	45043040	45077563	P05452	out	0.00899197	0.358278	-1.46191	0.471194	na
ENSG00000011376	LARS2	chr03	45429998	45590913	Q15031	out	-0.128802	0.0492748	-0.273091	0.242704	na
ENSG00000144791	LIMD1	chr03	45596886	45727830	Q9UGP4	out	0.123529	-0.0513533	0.610452	-0.17753	na
ENSG00000211456	SACM1L	chr03	45730548	45786901	Q9NTJ5	out	0.854901	-0.0976961	-0.459181	-0.14002	0.258144
ENSG00000163818	LZTFL1	chr03	45864808	45957534	Q9NQ48	in	0.772165	-0.120726	-0.0965936	0.00270525	na
ENSG00000076201	PTPN23	chr03	47422501	47454931	Q9H3S7	out	-0.547597	-0.0853768	0.722324	-0.0048544	na
ENSG00000173473	SMARCC1	chr03	47626762	47823596	Q92922	in	0.302715	0.197521	-0.174545	-0.0383276	-0.14043
ENSG00000132153	DHX30	chr03	47844399	47891685	Q7L2E3	in	-0.682256	-0.0229275	-0.145775	0.0695021	-0.810786
ENSG00000047849	MAP4	chr03	47892182	48130769	P27816	out	-0.0728339	0.250175	1.2971	0.179044	0.00214983
ENSG00000164051	CCDC51	chr03	48473574	48481866	Q96ER9	out	-0.504981	0.111718	-0.232799	-0.0533963	na
ENSG00000114270	COL7A1	chr03	48601506	48632700	Q02388	in	0.0376297	-0.475454	0.0295813	-0.194669	na
ENSG00000010256	UQCRC1	chr03	48636435	48648409	P31930	in	-0.619062	0.107599	-0.407917	0.0932812	0.222885
ENSG00000114302	PRKAR2A	chr03	48782030	48885279	P13861	in	0.0894819	0.0781686	0.226603	0.188991	0.251871
ENSG00000178537	SLC25A20	chr03	48894369	48936426	O43772	out	-0.229634	-0.168222	-0.510179	-0.0253797	na
ENSG00000178467	P4HTM	chr03	49027319	49044587	Q9NXG6	out	-0.107423	-0.191028	-0.106989	0.149227	na
ENSG00000178057	NDUFAF3	chr03	49057892	49060905	Q9BU61	in	-0.501454	-0.109039	-0.410076	-0.261135	-1.01509
ENSG00000178035	IMPDH2	chr03	49061758	49066841	P12268	out	-0.46316	0.117525	0.131075	-0.108539	0.0489853
ENSG00000198218	QRICH1	chr03	49067140	49131796	Q2TAL8	out	-0.0319765	0.0613711	0.0258176	-0.109928	na
ENSG00000172053	QARS	chr03	49133365	49142553	P47897	in	-0.187757	0.138686	0.393505	0.118024	0.0415965
ENSG00000172037	LAMB2	chr03	49158547	49170551	P55268	in	-0.157973	0.151755	-0.454289	0.0995074	0.0890925
ENSG00000233276	GPX1	chr03	49394609	49396033	P07203	out	-1.21152	-0.465136	-0.553137	-0.16597	na
ENSG00000067560	RHOA	chr03	49396578	49450431	P61586	in	-0.016719	0.298355	0.209644	0.106954	-0.0270743
ENSG00000173402	DAG1	chr03	49506146	49573048	Q14118	in	-0.29742	-0.195962	-0.321255	0.185353	0.323805
ENSG00000164062	APEH	chr03	49711435	49721396	P13798	out	-0.557505	0.157352	1.02057	0.139494	0.721268
ENSG00000173540	GMPPB	chr03	49754277	49761384	Q9Y5P6	out	-0.516757	0.0756652	0.38777	-0.0399327	0.325444
ENSG00000004534	RBM6	chr03	49977440	50137478	P78332	out	0.24837	-0.00822811	0.214573	0.0437043	na
ENSG00000003756	RBM5	chr03	50126341	50156454	P52756	in	0.491596	0.0328431	-0.534962	0.00821832	-0.429784
ENSG00000114353	GNAI2	chr03	50263724	50296787	P04899	in	-0.167318	-0.011616	-0.0275104	0.0217048	0.0118396
ENSG00000145050	ARMET	chr03	51422478	51426828	P55145	out	-0.302734	0.123383	-0.515346	-0.00707893	-0.0300285
ENSG00000145041	VPRBP	chr03	51433298	51534010	Q9Y4B6	out	-0.0252347	-0.00104941	-0.655085	-0.0627329	na
ENSG00000164081	TEX264	chr03	51696709	51738339	Q9Y6I9	out	-0.30261	-0.0955649	-0.502404	0.131343	na
ENSG00000114767	RRP9	chr03	51967446	51975957	O43818	out	-0.909905	0.238015	-0.322071	-0.0574043	-0.208314
ENSG00000090097	PCBP4	chr03	51991470	52008032	P57723	out	-0.40168	-0.00284477	-0.980385	0.347624	na
ENSG00000114779	ABHD14B	chr03	52002526	52017425	Q96IU4	out	-0.276507	0.0334422	-0.250808	-0.228932	na
ENSG00000243989	ACY1	chr03	52009066	52023213	Q03154	out	-0.342872	-0.0519439	-0.00508704	-0.0448926	na
ENSG00000162244	RPL29	chr03	52027644	52029958	P47914	in	-0.298766	0.0540603	0.0246094	0.0793756	0.139335
ENSG00000164091	WDR82	chr03	52288437	52322036	Q6UXN9	in	0.0868467	0.0117565	-0.217201	-0.138067	na
ENSG00000168268	NT5DC2	chr03	52558386	52569070	Q9H857	out	-0.731577	0.268294	-0.280647	-0.190581	-0.238914
ENSG00000163938	GNL3	chr03	52715172	52728508	Q9BVP2	in	0.371861	0.157526	-0.329979	-0.231898	-0.468946
ENSG00000016864	GLT8D1	chr03	52728505	52740048	Q68CQ7	out	0.694318	0.0962237	-0.0823752	0.168332	-0.0151147
ENSG00000114902	SPCS1	chr03	52738971	52742182	Q9Y6A9	in	-0.115909	-0.0345356	-0.25885	-0.052253	0.0348601
ENSG00000162267	ITIH3	chr03	52828784	52843025	Q06033	out	-0.317013	1.90661	-0.140396	0.0728183	na
ENSG00000163933	RFT1	chr03	53122499	53164478	Q96AA3	out	-0.375195	0.159068	-0.306064	-0.0114722	0.329426
ENSG00000163931	TKT	chr03	53258723	53290068	P29401	out	-0.604056	-0.0878443	1.24606	-0.312717	-0.340228
ENSG00000114251	WNT5A	chr03	55499743	55523973	P41221	in	1.01279	0.425818	-0.205726	-0.043334	#DIV/0!
ENSG00000174840	PDE12	chr03	57542003	57547684	Q6L8Q7	out	-0.0585931	-0.116385	-0.0293104	-0.159961	na
ENSG00000168374	ARF4	chr03	57557090	57583947	P18085	in	0.115942	0.106174	1.26464	0.29655	0.0358461
ENSG00000136068	FLNB	chr03	57994127	58157982	O75369	in	-1.48976	0.273338	1.16837	0.056496	0.107334
ENSG00000163684	RPP14	chr03	58291974	58305816	O95059	in	0.0689727	0.008585	-0.586928	-0.102311	na
ENSG00000168291	PDHB	chr03	58413357	58419584	P11177	in	0.31528	0.10858	-0.409919	-0.185616	0.241813
ENSG00000168306	ACOX2	chr03	58490863	58523046	Q99424	out	0.556556	-0.565824	0.031388	0.0121839	na
ENSG00000144724	PTPRG	chr03	61547243	62283288	P23470	out	-0.0507602	0.0430095	-0.520207	-0.00522044	na
ENSG00000163634	THOC7	chr03	63819546	63849579	Q6I9Y2	in	0.0431898	0.0724923	-0.773185	-0.258535	na
ENSG00000163636	PSMD6	chr03	63996225	64009658	Q15008	in	0.0998211	0.0793315	-0.0722246	0.0373783	0.132833
ENSG00000172340	SUCLG2	chr03	67410884	67705038	Q96I99	in	0.530036	0.252869	-0.41661	-0.117056	0.00344445
ENSG00000163378	C3orf64	chr03	69024365	69063112	Q5NDL2	out	0.241633	-0.211442	-0.65468	-0.22183	-1.47827
ENSG00000144747	TMF1	chr03	69068978	69101484	P82094	out	1.09102	-0.040645	0.265478	0.0759865	0.140281
ENSG00000144744	UBA3	chr03	69103881	69129559	Q8TBC4	in	0.770866	-0.0643725	0.448512	-0.084099	0.156745
ENSG00000144746	ARL6IP5	chr03	69134095	69155217	O75915	out	0.448577	-0.20746	-0.593893	0.141514	0.244959
ENSG00000163605	PPP4R2	chr03	73045936	73118350	Q9NY27	in	0.701911	-0.0284823	-0.314427	0.0425288	na
ENSG00000114480	GBE1	chr03	81538850	81811312	Q04446	out	0.407774	-0.029169	0.73589	0.179417	-0.0102819
ENSG00000083937	CHMP2B	chr03	87276421	87304698	Q9UQN3	in	0.881325	0.0371378	0.560465	-0.288592	na
ENSG00000163320	CGGBP1	chr03	88101094	88199035	Q9UFW8	out	0.696339	-0.0451885	0.303143	0.0208929	na
ENSG00000175105	ZNF654	chr03	88188254	88193815	Q8IZM8	out	0.532308	-0.154028	0.289321	0.0478801	na
ENSG00000080819	CPOX	chr03	98239976	98312567	P36551	out	0.453802	-0.101004	-0.44325	-0.20273	-0.206455
ENSG00000057019	DCBLD2	chr03	98514785	98620533	Q96PD2	out	1.05848	-0.559386	-0.206064	0.139724	-0.576279
ENSG00000144810	COL8A1	chr03	99357319	99518070	P27658	in	0.805546	-0.185177	-0.0895777	0.164491	-0.0594979
ENSG00000168386	FILIP1L	chr03	99548985	99833357	Q4L180	out	0.726263	-0.356105	-0.243245	-0.0515808	#DIV/0!
ENSG00000036054	TBC1D23	chr03	99979844	100044095	Q9NUY8	out	1.10191	-0.0817746	0.674399	-0.0164065	na
ENSG00000114021	NIT2	chr03	100053545	100074449	Q9NQR4	out	-0.205111	-0.00375372	-0.0676697	-0.0882088	na
ENSG00000154174	TOMM70A	chr03	100082275	100120242	O94826	in	0.561971	0.0561532	-0.515982	-0.0480253	0.0911647
ENSG00000114354	TFG	chr03	100428205	100467810	Q92734	out	0.257178	0.119108	0.880658	0.136614	0.0547404
ENSG00000174173	RG9MTD1	chr03	101280706	101285290	Q7L0Y3	out	-0.115974	-0.0210515	-0.294924	-0.232313	na
ENSG00000081154	PCNP	chr03	101292939	101313281	Q8WW12	out	-0.215315	0.0035701	0.454359	-0.0368292	-0.0232241
ENSG00000114391	RPL24	chr03	101399935	101405626	P83731	in	-0.501525	0.108728	0.333561	0.115665	0.102318
ENSG00000170017	ALCAM	chr03	105085753	105295744	Q13740	in	0.258092	-0.355676	-0.590258	-0.022709	-0.147072
ENSG00000196776	CD47	chr03	107762145	107809872	Q08722	in	0.018022	-0.0459218	-0.453434	0.279515	-0.205098
ENSG00000144824	PHLDB2	chr03	111451344	111695364	Q86SQ0	out	0.796412	0.0548641	-0.142671	-0.0434624	-0.180947
ENSG00000144827	ABHD10	chr03	111697857	111712210	Q9NUJ1	out	0.500901	0.105203	-0.0565919	-0.162274	-0.244905
ENSG00000144848	ATG3	chr03	112251356	112280893	Q9NT62	in	0.449895	-0.0224353	0.874118	0.0202464	0.145345
ENSG00000121579	NAT13	chr03	113437841	113465147	Q9GZZ1	out	0.287187	0.0279173	0.392856	-0.00194573	na
ENSG00000114573	ATP6V1A	chr03	113465866	113530903	P38606	in	0.409213	-0.318134	-0.580243	-0.236452	0.0233366
ENSG00000172020	GAP43	chr03	115342171	115440337	P17677	out	-0.443978	0.196684	-1.26091	0.27221	na
ENSG00000121578	B4GALT4	chr03	118930579	118959950	O60513	out	0.432409	0.504644	-0.758969	0.138131	-0.769056
ENSG00000163389	KTELC1	chr03	119187785	119213555	Q8NBL1	out	0.66261	-0.192774	-0.28187	0.0915844	na
ENSG00000138495	COX17	chr03	119373360	119396301	Q14061	out	-0.281373	0.0813807	-0.34882	0.102411	-0.070947
ENSG00000082701	GSK3B	chr03	119540170	119813264	P49841	in	0.410329	-0.059843	-0.107109	0.193141	na
ENSG00000163430	FSTL1	chr03	120111140	120170100	Q12841	in	0.40517	0.317477	-0.550219	0.154879	-0.0334724
ENSG00000065518	NDUFB4	chr03	120315156	120321347	O95168	in	-0.103088	-0.134948	-0.260173	-0.252295	0.38257
ENSG00000144840	RABL3	chr03	120405528	120461840	Q5HYI8	out	0.570953	0.10201	-0.571987	-0.0842016	0.0291352
ENSG00000173230	GOLGB1	chr03	121382046	121468602	Q14789	out	0.661028	-0.0763345	-0.248765	0.0951975	0.0793002
ENSG00000160124	CCDC58	chr03	122078438	122102078	Q4VC31	out	-0.16337	0.407539	-0.389611	-0.0409221	0.626039
ENSG00000114023	FAM162A	chr03	122103023	122131181	Q96A26	out	-0.382245	-0.197775	-0.754246	0.0452267	na
ENSG00000114030	KPNA1	chr03	122140796	122233792	P52294	in	0.404657	-0.00391307	0.348858	0.106246	0.525751
ENSG00000065485	PDIA5	chr03	122785909	122944074	Q14554	out	0.00654011	0.205541	-0.633044	0.105463	-0.96067
ENSG00000121542	SEC22A	chr03	122920774	122992977	Q96IW7	out	0.0670418	0.119149	-0.440819	0.0120115	na
ENSG00000206527	PTPLB	chr03	123209667	123304032	Q6Y1H2	out	0.955638	0.0823034	-0.191484	-0.0484689	-0.0301
ENSG00000065534	MYLK	chr03	123328896	123603178	Q15746	in	0.479377	-0.125271	-0.318774	-0.144975	-0.118958
ENSG00000082781	ITGB5	chr03	124480795	124606674	P18084	in	-0.27442	-0.207874	-0.153106	0.276873	#DIV/0!
ENSG00000114520	SNX4	chr03	125165495	125239041	O95219	in	0.693249	-0.0874756	0.155029	0.0856069	-0.226222
ENSG00000144908	ALDH1L1	chr03	125822412	125916837	O75891	out	-1.39505	-0.0291208	-0.826423	0.0592962	na
ENSG00000163885	CCDC37	chr03	126113782	126155399	Q494V2	out	-0.200745	0.375747	-0.221694	0.0908687	na
ENSG00000073111	MCM2	chr03	127317066	127341276	P49736	in	-1.01154	0.157183	0.823527	-0.0238671	-0.0624843
ENSG00000074416	MGLL	chr03	127407909	127542051	Q99685	out	-0.379411	-0.139098	0.210481	0.12081	0.0333764
ENSG00000058262	SEC61A1	chr03	127770484	127790526	P61619	in	-0.245525	-0.0125472	-0.445282	0.0102239	-0.0351313
ENSG00000175792	RUVBL1	chr03	127783621	127872757	Q9Y265	in	-0.254654	0.0521051	-0.0273786	0.175838	-0.0151969
ENSG00000132394	EEFSEC	chr03	127872297	128127485	P57772	out	-0.519036	-0.0173351	-0.00540391	-0.116318	na
ENSG00000163902	RPN1	chr03	128338817	128399918	P04843	in	-0.0554266	0.0228002	-0.246895	-0.159715	0.180186
ENSG00000075785	RAB7A	chr03	128444965	128533639	P51149	in	0.0949255	-0.107832	-0.222651	0.0697545	0.0200374
ENSG00000177646	ACAD9	chr03	128598439	128634910	Q9H845	out	-0.362557	0.0726975	-0.222541	-0.0372206	0.469575
ENSG00000169714	CNBP	chr03	128888327	128902765	P62633	out	0.0591055	-0.0354173	0.662013	0.0957164	-0.0675769
ENSG00000181789	COPG	chr03	128968449	128996614	Q9Y678	in	-0.0688487	0.11172	0.786214	0.135356	0.120705
ENSG00000184897	H1FX	chr03	129033615	129035120	Q92522	in	-0.844591	-0.0389644	0.283482	-0.321256	-0.538422
ENSG00000196455	PIK3R4	chr03	130397779	130465673	Q99570	in	0.75881	-0.0219664	0.378579	0.0649263	na
ENSG00000017260	ATP2C1	chr03	130569439	130735556	P98194	out	0.662442	-0.168331	-0.488658	0.0995523	-0.0283567
ENSG00000114686	MRPL3	chr03	131181068	131221827	P09001	in	0.58546	0.219453	0.264457	-0.139572	na
ENSG00000138246	DNAJC13	chr03	132136370	132257876	O75165	out	1.25322	-0.105616	0.204333	-0.0293761	-0.147414
ENSG00000240303	ACAD11	chr03	132276982	132379567	Q709F0	out	1.05031	-0.139385	-0.574628	0.0424851	na
ENSG00000081307	UBA5	chr03	132373290	132396941	Q9GZZ9	out	0.558902	-0.0553405	0.684487	0.156043	na
ENSG00000091527	CDV3	chr03	133292574	133309105	Q9UKY7	out	0.237849	0.155097	0.793975	0.0276099	0.10019
ENSG00000144867	SRPRB	chr03	133502877	133544616	Q9Y5M8	in	-0.3517	0.0462671	-0.447926	-0.0984759	0.234517
ENSG00000114054	PCCB	chr03	135969148	136056738	P05166	in	0.206271	0.132981	-0.544017	-0.353504	na
ENSG00000138231	DBR1	chr03	137879854	137893791	Q9UK59	out	0.549924	-0.0455005	-0.089961	-0.126626	na
ENSG00000114098	ARMC8	chr03	137906109	138017231	Q8IUR7	in	0.617422	0.046958	0.804959	0.0305405	na
ENSG00000175110	MRPS22	chr03	138724648	139076065	P82650	in	0.710809	-0.00668127	-0.561958	-0.114186	0.719136
ENSG00000184432	COPB2	chr03	139074442	139108574	P35606	in	0.886844	-0.050501	0.762697	0.151853	0.163121
ENSG00000114125	RNF7	chr03	141457046	141466402	Q9UBF6	in	-0.0679002	-0.0753216	-0.56897	-0.0944444	na
ENSG00000069849	ATP1B3	chr03	141594966	141645356	P54709	in	-0.098726	-0.308677	-0.398485	-0.0158419	-0.10802
ENSG00000114127	XRN1	chr03	142025449	142166904	Q8IZH2	in	1.01281	-0.063428	0.568412	0.0761579	na
ENSG00000163714	SR140	chr03	142720010	142779567	O15042	in	0.580938	0.251368	-0.0345821	-0.0754392	-0.121189
ENSG00000152952	PLOD2	chr03	145787227	145881440	O00469	out	0.319046	0.0752628	-1.48727	0.426041	0.06034
ENSG00000163754	GYG1	chr03	148709128	148745419	P46976	in	0.00084169	0.0790493	1.10319	0.11242	na
ENSG00000018408	WWTR1	chr03	149235022	149454501	Q9GZV5	in	0.369407	-0.382152	0.0495718	0.101757	na
ENSG00000114744	COMMD2	chr03	149456257	149470286	Q86X83	out	0.688701	0.262336	-0.14513	-0.26345	na
ENSG00000070087	PFN2	chr03	149682691	149768575	P35080	in	0.0613459	0.150153	1.54252	0.134345	-0.234696
ENSG00000196428	TSC22D2	chr03	150126122	150177903	O75157	out	0.236132	0.352906	0.43558	0.127505	1.77549
ENSG00000144895	EIF2A	chr03	150264465	150302029	Q9BY44	out	0.578705	0.093144	0.392136	0.038757	0.182812
ENSG00000152601	MBNL1	chr03	151961617	152183569	Q9NR56	out	0.661191	0.0800905	0.301832	0.0316441	na
ENSG00000181467	RAP2B	chr03	152880029	152886265	P61225	out	0.0651716	-0.0894688	-0.222597	-0.0683304	-0.50397
ENSG00000174953	DHX36	chr03	153990335	154042286	Q9H2U1	in	0.608046	-0.104229	0.140966	0.108267	na
ENSG00000196549	MME	chr03	154741913	154901497	P08473	out	0.747989	-0.544027	-0.415071	-0.0364453	-0.0477728
ENSG00000114805	PLCH1	chr03	155093369	155462856	Q4KWH8	out	-0.581122	-0.15156	-0.458746	0.0202269	-0.0222786
ENSG00000169359	SLC33A1	chr03	155544305	155572218	O00400	out	0.822778	-0.0449115	-0.399196	0.0470846	na
ENSG00000163655	GMPS	chr03	155588325	155658457	P49915	out	0.360122	0.0612388	0.543261	-0.0691874	0.0767158
ENSG00000114850	SSR3	chr03	156257929	156272973	Q9UNL2	in	0.240339	-0.0274588	-0.466337	-0.0123812	0.0630913
ENSG00000163661	PTX3	chr03	157154578	157161417	P26022	out	-1.59922	0.310168	-2.69576	-0.0491497	-0.624423
ENSG00000168827	GFM1	chr03	158362067	158410364	Q96RP9	in	0.762141	0.0182434	-0.584113	-0.195791	0.157371
ENSG00000118855	MFSD1	chr03	158449987	158547508	Q9H3U5	out	0.54815	-0.233384	-0.498105	0.298219	na
ENSG00000113810	SMC4	chr03	160117062	160152750	Q9NTJ3	in	1.01883	0.238363	-0.0948458	-0.109255	-0.132787
ENSG00000186432	KPNA4	chr03	160212783	160283376	O00629	out	0.253744	-0.156705	0.171879	-0.0168218	0.0208004
ENSG00000169251	NMD3	chr03	160822484	160971320	Q96D46	out	0.866616	-0.0150544	0.362778	0.0954021	na
ENSG00000114209	PDCD10	chr03	167401086	167452727	Q9BUL8	out	0.522515	0.045387	0.613853	0.0840789	0.0417677
ENSG00000173905	GOLIM4	chr03	167726465	167813763	O00461	out	1.31279	-0.0968831	-0.227475	0.00604598	-0.0754168
ENSG00000008952	SEC62	chr03	169684423	169716161	Q99442	in	0.523978	-0.120447	-0.179066	0.0501499	0.0723936
ENSG00000163558	PRKCI	chr03	169940153	170023769	P41743	in	0.432886	0.133407	0.547091	-0.022603	na
ENSG00000163584	RPL22L1	chr03	170582664	170588272	Q6P5R6	out	-0.4021	0.486153	0.511932	-0.0636305	0.546688
ENSG00000075420	FNDC3B	chr03	171757418	172119455	Q53EP0	out	0.481085	0.18748	-0.484061	0.0538978	-0.0464425
ENSG00000144959	AADACL1	chr03	172348039	172429008	Q6PIU2	out	0.596457	-0.153582	0.142528	0.0409098	0.146602
ENSG00000177565	TBL1XR1	chr03	176737143	176915261	Q9BZK7	in	0.813181	-0.236011	-0.0768781	-0.0286084	na
ENSG00000171109	MFN1	chr03	179065480	179112719	Q8IWA4	out	0.828603	-0.0254374	-0.418699	-0.00858156	0.123989
ENSG00000114450	GNB4	chr03	179116990	179169378	Q9HAV0	in	0.747691	0.299624	-0.241195	0.192477	-0.249531
ENSG00000136518	ACTL6A	chr03	179280668	179306196	O96019	in	0.270481	0.188289	-0.0473548	-0.161822	0.138104
ENSG00000136522	MRPL47	chr03	179306073	179322442	Q9HD33	in	0.0965583	0.0742584	-0.35652	0.212749	na
ENSG00000136521	NDUFB5	chr03	179322478	179345435	O43674	in	-0.0545541	0.0408081	-0.246872	-0.111015	na
ENSG00000114416	FXR1	chr03	180585929	180694950	P51114	in	0.861489	0.0892939	-0.404864	0.196077	0.209964
ENSG00000205981	DNAJC19	chr03	180701497	180707562	Q96DA6	in	-0.0204104	0.0897235	-0.372789	-0.330572	na
ENSG00000043093	DCUN1D1	chr03	182655862	182703741	Q96GG9	out	0.644803	-0.0352805	-0.342069	0.113028	na
ENSG00000078070	MCCC1	chr03	182733006	182833863	Q96RQ3	in	0.235572	-0.0515717	-0.341353	0.0258645	na
ENSG00000163872	YEATS2	chr03	183415606	183530413	Q9ULM3	in	-0.0839455	0.0371188	0.202923	0.176434	na
ENSG00000145191	EIF2B5	chr03	183852826	184402546	Q13144	in	-0.346645	0.0220556	0.754561	0.0680466	na
ENSG00000161203	AP2M1	chr03	183892477	183901879	Q96CW1	in	-0.29378	-0.00124763	-0.293166	0.0982277	-0.0626042
ENSG00000161204	ABCF3	chr03	183903811	183911800	Q9NUQ8	out	-0.315574	-0.113502	0.682163	0.143047	na
ENSG00000214160	ALG3	chr03	183960089	183967336	Q92685	out	-0.489874	-0.0163219	-0.196999	-0.137189	na
ENSG00000175166	PSMD2	chr03	184016497	184026842	Q13200	in	-0.60538	-0.102873	0.325481	-0.000180098	-0.000987877
ENSG00000114867	EIF4G1	chr03	184032283	184053146	Q04637	in	-0.256612	0.0710157	-0.253583	0.00256742	0.123838
ENSG00000163882	POLR2H	chr03	184079506	184086384	P52434	in	-0.478574	-0.0720642	-0.178575	-0.0500776	-0.0258431
ENSG00000113790	EHHADH	chr03	184908412	184999778	Q08426	out	0.621674	0.125616	0.571098	0.167853	na
ENSG00000163900	TMEM41A	chr03	185194284	185216845	Q96HV5	out	-0.119352	0.0809152	-0.687134	0.039376	na
ENSG00000073792	IGF2BP2	chr03	185361527	185542844	Q9Y6M1	out	0.378872	0.280762	0.155301	0.0502717	0.0383564
ENSG00000136527	TRA2B	chr03	185633694	185655924	P62995	in	0.536713	0.153106	-0.351773	-0.108895	0.0939546
ENSG00000090520	DNAJB11	chr03	186285192	186315061	Q9UBS4	out	0.165371	0.26936	-0.367724	0.0145799	0.0327076
ENSG00000145192	AHSG	chr03	186330712	186339107	P02765	out	-0.077851	Inf	-0.686796	-0.0209367	na
ENSG00000156976	EIF4A2	chr03	186500994	186507689	Q14240	in	0.601724	-0.00385739	0.841179	0.16321	0.204102
ENSG00000163918	RFC4	chr03	186507669	186524847	P35249	in	0.190727	0.30464	-0.065243	-0.112451	-0.108082
ENSG00000145012	LPP	chr03	187871072	188608460	Q93052	out	0.792817	0.169631	0.909031	0.0991098	-0.253473
ENSG00000090530	LEPREL1	chr03	189674517	189840226	Q8IVL5	in	-0.0272812	-0.956569	-0.468709	-0.0563026	0.118245
ENSG00000152492	CCDC50	chr03	191046866	191116459	Q8IVM0	out	0.0599159	-0.4425	0.568662	0.00113417	-0.0540201
ENSG00000198836	OPA1	chr03	193310933	193415612	O60313	in	0.681475	0.103338	-0.813901	-0.129311	3.78966
ENSG00000041802	LSG1	chr03	194361517	194393206	Q9H089	out	0.345061	0.0307561	-0.276469	-0.0193731	na
ENSG00000072274	TFRC	chr03	195754054	195809060	P02786	in	0.118628	-0.125173	-0.754506	0.154811	0.0528268
ENSG00000161217	PCYT1A	chr03	195941093	196014828	P49585	out	0.302578	0.0672675	0.287604	0.0892733	0.096688
ENSG00000163960	UBXN7	chr03	196074533	196159345	O94888	out	0.800103	-0.0503685	0.414406	-0.0972479	na
ENSG00000174013	FBXO45	chr03	196295482	196315930	P0C2W1	out	0.283708	0.148712	0.320523	0.0688911	na
ENSG00000180370	PAK2	chr03	196466728	196559518	Q13177	in	0.310029	0.0334686	0.648616	-0.0572894	na
ENSG00000114503	NCBP2	chr03	196662273	196669468	P52298	in	0.399207	-0.055591	-0.201655	-0.0512827	0.354562
ENSG00000075711	DLG1	chr03	196769431	197026171	Q12959	in	0.611682	-0.244772	-0.0864489	-0.0420281	#DIV/0!
ENSG00000122068	FYTTD1	chr03	197464050	197511317	Q96QD9	out	0.513967	-0.120227	-0.304669	-0.109824	na
ENSG00000186001	LRCH3	chr03	197518097	197615307	Q96II8	out	0.214699	-0.115427	-0.23761	0.024554	na
ENSG00000182899	RPL35A	chr03	197676858	197683481	P18077	in	-0.327853	0.109419	0.0649698	0.103446	-0.0985175
ENSG00000174227	PIGG	chr04	492989	533985	Q5H8A4	in	0.0388803	-0.171842	-0.600406	-0.0575221	na
ENSG00000169020	ATP5I	chr04	666225	668127	P56385	in	-0.52631	0.231161	-0.714234	-0.646134	0.246872
ENSG00000178950	GAK	chr04	843064	926161	O14976	out	-0.431456	-0.114466	-0.393553	0.163636	na
ENSG00000127415	IDUA	chr04	980785	998316	P35475	out	-0.19622	-0.323542	-0.306013	-0.117767	na
ENSG00000159692	CTBP1	chr04	1205236	1243741	Q13363	in	-0.431201	-0.0555328	0.224174	-0.137023	0.359612
ENSG00000168924	LETM1	chr04	1813206	1857974	O95202	out	-0.523417	-0.0267957	-0.640958	-0.100408	0.187265
ENSG00000185049	WHSC2	chr04	1984441	2043630	Q9H3P2	in	-0.319706	0.0539149	-0.0925095	0.170196	na
ENSG00000087274	ADD1	chr04	2845584	2931803	P35611	in	-0.18587	-0.0459165	0.326392	-0.0111874	0.00715736
ENSG00000109736	MFSD10	chr04	2932288	2936586	Q14728	out	-0.575274	-0.0158135	-0.0677949	0.0851309	0.132376
ENSG00000087269	NOP14	chr04	2939660	2965112	P78316	out	-0.248518	0.174252	-0.480621	0.0638487	na
ENSG00000109758	HGFAC	chr04	3443614	3451211	Q04756	out	1.64874	-0.0351186	-0.131011	0.198439	na
ENSG00000163956	LRPAP1	chr04	3508103	3534286	P30533	out	-0.328603	-0.161259	-0.470622	0.228661	-0.0411875
ENSG00000145220	LYAR	chr04	4269428	4291896	Q9NX58	in	-0.557121	0.211502	-0.400301	-0.0410218	-0.0472723
ENSG00000168818	STX18	chr04	4417469	4544073	Q9P2W9	out	0.452876	-0.00559093	-0.275868	0.27575	-0.313568
ENSG00000109501	WFS1	chr04	6271576	6304992	O76024	out	-0.656134	-0.395967	-0.262921	0.0116966	-0.752201
ENSG00000013288	MAN2B2	chr04	6576902	6625089	Q9Y2E5	out	-0.089288	-0.151642	-0.373925	0.0636146	na
ENSG00000179010	MRFAP1	chr04	6641818	6644472	Q9Y605	in	-0.161742	-0.0340664	0.046289	-0.104519	na
ENSG00000186222	CNO	chr04	6717842	6719387	Q9NUP1	in	-0.653279	-0.262423	0.53382	0.0665656	na
ENSG00000109519	GRPEL1	chr04	7060633	7069924	Q9HAV7	in	-0.520898	0.0412628	-0.594366	-0.12549	0.206788
ENSG00000196526	AFAP1	chr04	7760441	7941653	Q8N556	out	-0.24085	-0.100131	-0.62903	-0.0511048	0.0127147
ENSG00000087008	ACOX3	chr04	8368439	8442450	O15254	out	-0.0807944	0.289693	-0.187204	0.00375845	na
ENSG00000071127	WDR1	chr04	10075963	10118573	O75083	out	-0.345915	0.227795	1.03179	0.110754	-0.158963
ENSG00000109743	BST1	chr04	15704573	15739936	Q10588	out	-0.121316	-0.243903	-0.113397	0.339534	0.519273
ENSG00000151552	QDPR	chr04	17461884	17513857	P09417	out	-0.492384	0.0909834	0.024236	-0.0443659	na
ENSG00000002549	LAP3	chr04	17578815	17609595	P28838	out	0.149205	0.0540429	0.0146537	-0.014869	0.137601
ENSG00000109606	DHX15	chr04	24519064	24586173	O43143	in	0.621293	-0.0251662	-0.198116	-0.119255	-0.110549
ENSG00000168214	RBPSUH	chr04	26165077	26436541	Q06330	in	0.654165	0.0568641	0.00927959	0.0200987	na
ENSG00000109689	STIM2	chr04	26859300	27027003	Q9P246	out	0.815338	-0.126323	-0.625613	-0.0659969	na
ENSG00000169299	PGM2	chr04	37828255	37864558	Q96G03	out	0.647691	-0.569797	-0.446293	-0.108381	na
ENSG00000065882	TBC1D1	chr04	37892708	38140796	Q86TI0	in	0.0658649	-0.156907	-0.274745	-0.34667	na
ENSG00000197712	FAM114A1	chr04	38869298	38947360	Q8IWE2	out	0.505955	0.0835858	-0.0786187	0.131143	0.0911636
ENSG00000035928	RFC1	chr04	39289076	39367995	P35251	in	0.677187	0.0456816	-0.292221	0.0272237	na
ENSG00000163682	RPL9	chr04	39455744	39460568	P32969	in	-0.431652	0.0843277	0.146268	0.137889	0.19281
ENSG00000109814	UGDH	chr04	39500375	39529931	O60701	out	0.557407	0.454164	1.40012	0.387584	-0.104309
ENSG00000078140	UBE2K	chr04	39699664	39784412	P61086	out	0.239262	0.140857	0.861689	0.0180747	na
ENSG00000121892	PDS5A	chr04	39824483	39979576	Q29RF7	in	0.774656	-0.0115298	0.0477509	-0.0387948	na
ENSG00000154277	UCHL1	chr04	41258430	41270472	P09936	out	-0.813745	0.40806	1.13511	0.0164405	-0.111473
ENSG00000064042	LIMCH1	chr04	41361624	41702061	Q9UPQ0	out	1.12035	-0.684279	-0.072953	-0.312204	na
ENSG00000109133	TMEM33	chr04	41937137	41962589	P57088	out	0.358736	0.0117004	-0.483474	-0.0110388	0.0690654
ENSG00000014824	SLC30A9	chr04	41992489	42089551	Q6PML9	out	0.907371	0.0920732	-0.550329	-0.0859702	na
ENSG00000163281	GNPDA2	chr04	44703885	44728612	Q8TDQ7	out	0.888261	0.00610348	0.300865	0.166425	na
ENSG00000109171	SLAIN2	chr04	48343339	48428076	Q9P270	out	0.736221	-0.0428971	0.39412	-0.0950922	na
ENSG00000075539	FRYL	chr04	48499378	48782339	O94915	out	0.735296	-0.0676433	0.318458	0.245295	na
ENSG00000109180	OCIAD1	chr04	48807229	48863834	Q9NX40	out	0.386228	-0.0131056	-0.513616	-0.223219	0.509239
ENSG00000184178	SCFD2	chr04	53739149	54232242	Q8WU76	out	0.157793	-0.310377	-0.16895	0.000841944	-0.019661
ENSG00000145216	FIP1L1	chr04	54243810	55161439	Q6UN15	in	0.420467	-0.118607	-0.355373	-0.0805751	0.235204
ENSG00000134851	TMEM165	chr04	56262124	56292339	Q9HC07	out	0.231413	-0.145733	-0.35463	0.134464	0.00287721
ENSG00000090989	EXOC1	chr04	56719782	56771200	Q9NV70	in	0.845913	-0.0975066	-0.376361	-0.073362	-0.272551
ENSG00000174799	CEP135	chr04	56815037	56899270	Q66GS9	in	0.957062	0.0804584	0.383378	0.0139958	na
ENSG00000128050	PAICS	chr04	57301907	57327534	P22234	out	0.139455	0.195702	1.02507	-0.0528666	0.096824
ENSG00000174780	SRP72	chr04	57333081	57369839	O76094	in	0.653521	0.101478	0.527684	0.0329304	0.365741
ENSG00000047315	POLR2B	chr04	57843888	57897334	P30876	in	0.663644	0.0186496	0.0448172	-0.082465	na
ENSG00000163453	IGFBP7	chr04	57896939	57976551	Q16270	out	-0.688463	-0.266546	-0.340955	0.146176	-0.179855
ENSG00000033178	UBA6	chr04	68481479	68566897	A0AVT1	out	0.59362	-0.155659	0.413848	-0.0065259	na
ENSG00000083896	YTHDC1	chr04	69176105	69215807	Q96MU7	out	0.943258	0.152956	-0.442407	-0.142457	na
ENSG00000132467	UTP3	chr04	71554196	71556267	Q9NQZ2	out	-0.0774061	-0.0693812	-0.619946	-0.115048	na
ENSG00000132463	GRSF1	chr04	71681499	71705662	Q12849	out	0.230791	-0.0370025	-0.499781	-0.180036	0.268549
ENSG00000156136	DCK	chr04	71858255	71896631	P27707	out	0.654679	0.0704274	0.2135	-0.0563296	na
ENSG00000132466	ANKRD17	chr04	73939093	74124515	O75179	out	0.513917	-0.0623505	0.388054	0.000344471	na
ENSG00000163631	ALB	chr04	74262831	74287129	P02768	out	-1.26701	-0.171161	-0.769931	-0.0880557	0.947959
ENSG00000138757	G3BP2	chr04	76567966	76649709	Q9UN86	out	0.625208	-0.227822	-0.101519	0.0408193	-0.0494334
ENSG00000138768	USO1	chr04	76649762	76735382	O60763	in	1.03853	-0.0155102	0.315947	0.109941	0.021421
ENSG00000138744	NAAA	chr04	76831809	76862204	Q02083	out	0.23972	-0.264322	0.438001	0.0566512	na
ENSG00000198301	SDAD1	chr04	76862103	76912115	Q9NVU7	out	0.716334	0.111911	-0.502805	0.0228856	#DIV/0!
ENSG00000138750	NUP54	chr04	77035812	77069668	Q7Z3B4	in	0.465489	0.174267	-0.191055	-0.098552	na
ENSG00000138760	SCARB2	chr04	77079890	77135046	Q14108	out	0.232506	-0.313137	-0.612507	0.0335398	0.25038
ENSG00000118804	STBD1	chr04	77172886	77232752	O95210	out	0.0400827	-0.019052	-0.412453	0.102259	na
ENSG00000138771	SHROOM3	chr04	77356253	77704406	Q8TF72	out	0.502427	0.790694	-0.41332	-0.0745999	na
ENSG00000138758	42624	chr04	77870856	77961537	Q9NVA2	in	1.23657	0.457343	1.32774	0.155852	0.00919559
ENSG00000169288	MRPL1	chr04	78783674	78873944	Q9BYD6	in	0.0866374	0.257838	-0.344814	-0.12482	na
ENSG00000138756	BMP2K	chr04	79697496	79837526	Q9NSY1	out	0.534639	-0.16308	0.0733392	-0.0380606	na
ENSG00000163297	ANTXR2	chr04	80822303	81046608	P58335	in	0.419044	-0.148343	-0.395138	-0.0367868	0.0296608
ENSG00000138668	HNRNPD	chr04	83273651	83295656	Q14103	in	-0.14313	0.29265	-0.205744	-0.209299	0.114725
ENSG00000152795	HNRPDL	chr04	83343717	83351294	O14979	in	0.314558	0.152917	-0.166026	-0.14548	0.071001
ENSG00000145293	ENOPH1	chr04	83351715	83382244	Q9UHY7	out	0.335928	-0.00426534	0.102807	-0.165127	na
ENSG00000145284	SCD5	chr04	83550692	83720010	Q86SK9	out	0.290362	-0.507112	-0.697956	0.0224584	-0.479358
ENSG00000138674	SEC31A	chr04	83739814	83822319	O94979	in	0.555157	-0.0111441	1.46627	0.143203	0.130331
ENSG00000138663	COPS4	chr04	83955600	83996971	Q9BT78	in	0.561434	-0.000407901	-0.402045	0.0498242	-0.104152
ENSG00000163629	PTPN13	chr04	87515468	87736324	Q12923	out	1.69074	0.178675	0.272819	0.0890516	na
ENSG00000198189	HSD17B11	chr04	88257762	88312538	Q8NBQ5	out	0.856838	-0.284049	-0.526698	-0.191142	na
ENSG00000163110	PDLIM5	chr04	95373037	95589377	Q96HC4	out	0.194907	0.0118515	0.716302	0.253834	-0.0436262
ENSG00000138698	RAP1GDS1	chr04	99182535	99365012	P52306	out	0.156913	-0.100099	0.485726	0.0227235	-0.474729
ENSG00000151247	EIF4E	chr04	99792835	99851788	P06730	in	0.189376	-0.336259	0.183972	-0.00127962	0.0200763
ENSG00000164024	METAP1	chr04	99916771	99983964	P53582	out	0.258662	-0.11597	0.703837	0.0771814	-0.162011
ENSG00000197894	ADH5	chr04	99992132	100009952	P11766	out	0.0509521	-0.124228	1.04156	-0.00674302	0.131227
ENSG00000109270	MAPKSP1	chr04	100799493	100815647	Q9UHA4	in	0.399206	-0.0204072	-0.538581	-0.0730601	0.0251255
ENSG00000138814	PPP3CA	chr04	101944566	102269435	Q08209	in	0.540319	-0.25979	0.869727	-0.15627	-0.265191
ENSG00000109320	NFKB1	chr04	103422486	103538459	P19838	in	0.0679842	-0.136991	0.0488969	-0.0784077	na
ENSG00000109323	MANBA	chr04	103552660	103682151	O00462	out	-0.229315	-0.540207	-0.166592	-0.000502775	na
ENSG00000145354	CISD2	chr04	103790135	103810399	Q8N5K1	out	0.237065	0.0150646	-0.345181	-0.167908	na
ENSG00000164039	BDH2	chr04	104000592	104021040	Q9BUT1	out	0.207953	-0.607139	0.509542	-0.103747	na
ENSG00000138777	PPA2	chr04	106290234	106395238	Q9H2U2	out	0.0833706	-0.222189	-0.00453731	-0.032728	0.110649
ENSG00000138785	INTS12	chr04	106603784	106817143	Q96CB8	in	0.724832	-0.00138379	-0.375675	-0.252399	na
ENSG00000164022	AIMP1	chr04	107236701	107270383	Q12904	in	0.55974	0.0183939	0.262567	0.0519481	0.0762745
ENSG00000138801	PAPSS1	chr04	108511433	108641608	O43252	out	0.351936	-0.279119	-0.0620969	0.0786905	0.168377
ENSG00000138796	HADH	chr04	108910870	108956331	Q16836	out	-0.196989	0.0266499	0.182978	0.0938349	-0.0476079
ENSG00000109475	RPL34	chr04	109541722	109551568	P49207	in	-0.261609	0.02635	0.0263013	0.0923233	0.0546288
ENSG00000198856	OSTC	chr04	109571740	109588976	Q9NRP0	out	0.423171	0.0827474	-0.107098	-0.0147101	0.265837
ENSG00000138802	SEC24B	chr04	110354928	110461612	O95487	in	0.559795	-0.067125	0.279119	0.141088	na
ENSG00000109534	GAR1	chr04	110736666	110745893	Q9NY12	out	-0.25442	0.24136	-0.493074	-0.0790272	0.015579
ENSG00000174720	LARP7	chr04	113558120	113578748	Q4G0J3	out	0.700783	0.104901	-0.229992	-0.163869	na
ENSG00000145349	CAMK2D	chr04	114372188	114683083	Q13557	in	0.716606	0.193951	0.488577	0.251998	0.0368731
ENSG00000150961	SEC24D	chr04	119643978	119759838	O94855	in	0.632551	0.167621	0.886295	0.149516	0.11127
ENSG00000172403	SYNPO2	chr04	119809996	119982402	Q9UMS6	out	0.0812493	0.57107	-0.229296	0.141419	na
ENSG00000164111	ANXA5	chr04	122589110	122618268	P08758	out	-0.104307	0.102366	1.26313	-0.0636051	0.0619576
ENSG00000123737	EXOSC9	chr04	122722472	122738176	Q06265	in	0.326155	0.328179	-0.220976	-0.00788396	0.0710495
ENSG00000138685	FGF2	chr04	123747863	123819391	P09038	in	0.828903	0.0552898	-0.328345	-0.282104	-0.0955768
ENSG00000164070	HSPA4L	chr04	128702976	128755226	O95757	out	-0.407389	-0.403703	0.58916	-0.0655557	na
ENSG00000164040	PGRMC2	chr04	129190392	129209984	O15173	out	-0.0727142	0.0811751	-0.906673	-0.00609683	0.289716
ENSG00000164134	NARG1	chr04	140222609	140341187	Q9BXJ9	in	0.410554	0.104949	0.422565	-0.00913011	0.10114
ENSG00000085871	MGST2	chr04	140586922	140661899	Q99735	out	-0.147706	-0.581145	-0.0108207	-0.229775	na
ENSG00000153130	SCOC	chr04	141178440	141303710	Q9UIL1	out	0.594929	-0.150182	0.98045	0.127093	-0.452342
ENSG00000179387	ELMOD2	chr04	141445312	141474924	Q8IZ81	out	0.548991	0.104489	-0.328013	0.0240362	-1.89793
ENSG00000153147	SMARCA5	chr04	144434616	144478639	O60264	in	0.689554	-0.124563	0.0751586	-0.0991915	2.21659
ENSG00000164163	ABCE1	chr04	146019084	146050331	P61221	in	0.542646	0.0880809	0.338037	-0.00406583	-0.127133
ENSG00000164167	LSM6	chr04	147096837	147121152	P62312	in	-0.0345228	0.0917425	-0.0159279	-0.0683453	#DIV/0!
ENSG00000164168	TMEM184C	chr04	148538534	148593195	Q9NVA4	out	0.721196	-0.117933	-0.14238	0.0501645	na
ENSG00000071205	ARHGAP10	chr04	148653214	148993931	A1A4S6	in	0.523299	0.00426091	-0.161249	0.0719039	na
ENSG00000198589	LRBA	chr04	151185594	151936879	P50851	out	0.339134	-0.0408341	0.595733	-0.0840786	na
ENSG00000145425	RPS3AP47	chr04	152020725	152025804	P61247	in	-0.201307	0.130388	0.522032	0.0936976	0.105026
ENSG00000164144	ARFIP1	chr04	153701089	153839615	P53367	out	0.794649	-0.154281	0.703208	0.114642	na
ENSG00000171566	PLRG1	chr04	155456158	155471587	O43660	in	0.498445	0.0940603	-0.456095	-0.0286279	na
ENSG00000171564	FGB	chr04	155484108	155492238	P02675	in	-0.0713651	2.08179	-1.12994	-0.106161	na
ENSG00000171560	FGA	chr04	155504278	155511918	P02671	in	-2.35458	NA	-0.812617	0.259056	na
ENSG00000171557	FGG	chr04	155525286	155534119	P02679	in	-2.35458	NA	-1.20781	-0.0993516	na
ENSG00000171503	ETFDH	chr04	159593277	159630775	Q16134	out	0.190614	-0.000632872	-0.546139	-0.180983	na
ENSG00000171497	PPID	chr04	159630286	159644548	Q08752	out	0.392324	-0.0788427	0.307464	-0.0228297	na
ENSG00000170088	TMEM192	chr04	165997256	166129701	Q8IY95	out	0.576391	-0.061328	-0.462953	-0.0168538	na
ENSG00000052802	SC4MOL	chr04	166248775	166264312	Q15800	out	0.0904767	-0.252881	-0.153781	0.0418046	na
ENSG00000129116	PALLD	chr04	169418217	169849608	Q8WX93	out	0.620526	0.150327	0.92257	0.0928045	-0.124085
ENSG00000109586	GALNT7	chr04	174089904	174245118	Q86SF2	in	0.952578	0.0799389	-0.344548	0.137797	na
ENSG00000164104	HMGB2	chr04	174252846	174256276	P26583	in	0.358358	0.401058	0.937753	-0.0982726	-0.806724
ENSG00000129128	SPCS3	chr04	177241115	177253396	P61009	in	0.767215	0.151684	-0.316128	-0.208236	-0.0869787
ENSG00000038002	AGA	chr04	178351924	178363657	P20933	out	0.145935	0.0452593	-0.482193	-0.338608	na
ENSG00000218336	ODZ3	chr04	183065140	183724177	Q9P273	out	-0.646239	-0.109341	-0.666729	0.0548631	na
ENSG00000129187	DCTD	chr04	183811213	183839089	P32321	out	-0.0745669	-0.139833	0.680853	-0.140759	0.331694
ENSG00000168564	CDKN2AIP	chr04	184365744	184369351	Q9NXV6	out	0.81923	-0.170977	-0.428214	-0.126541	0.137504
ENSG00000182552	RWDD4A	chr04	184560788	184580378	Q6NW29	out	0.412518	0.0179053	-1.19987	-0.0045406	na
ENSG00000164305	CASP3	chr04	185548850	185570663	P42574	in	0.649132	0.0186301	-0.0467103	-0.0694564	na
ENSG00000151726	ACSL1	chr04	185676749	185747972	P33121	out	0.180549	-0.364165	-0.17572	-0.125478	na
ENSG00000151729	SLC25A4	chr04	186064395	186068434	P12235	in	-0.54518	0.153294	-0.701068	0.143967	#NUM!
ENSG00000109775	UFSP2	chr04	186320694	186347139	Q9NUQ7	out	0.567892	0.095617	-0.523716	-0.0316029	na
ENSG00000154556	SORBS2	chr04	186506598	186877806	O94875	in	0.307151	0.759159	-0.122561	0.546779	na
ENSG00000083857	FAT1	chr04	187508937	187647876	Q14517	out	0.160485	-0.561832	-0.880744	-0.381869	na
ENSG00000109536	FRG1	chr04	190861943	190884359	Q14331	in	-0.228184	0.0660133	-0.051887	0.263352	na
ENSG00000073578	SDHA	chr05	218356	256815	P31040	in	-0.367171	0.0786426	-0.628086	-0.147388	-0.133857
ENSG00000180104	EXOC3	chr05	443273	472052	O60645	in	-0.370081	-0.0995889	0.0515681	0.0370154	na
ENSG00000071539	TRIP13	chr05	892758	919472	Q15645	out	-0.153873	0.516394	0.732392	-0.0368139	na
ENSG00000049656	CLPTM1L	chr05	1317859	1345214	Q96KA5	out	-0.327278	-0.0563753	-0.539145	0.0909655	0.0932322
ENSG00000153395	LPCAT1	chr05	1456595	1524092	Q8NF37	out	-0.40471	-0.271438	-0.265559	-0.034518	0.323253
ENSG00000145494	NDUFS6	chr05	1801514	1816719	O75380	in	-0.564128	0.148585	-0.455611	-0.12514	0.160573
ENSG00000037474	NSUN2	chr05	6599352	6633404	Q08J23	out	-0.0388317	0.130655	-0.197285	-0.0495354	0.0180682
ENSG00000150753	CCT5	chr05	10250033	10266524	P48643	in	-0.0743779	-0.202898	0.763411	0.0245891	0.0844726
ENSG00000038382	TRIO	chr05	14143811	14532235	O75962	in	-0.0645892	0.0499702	0.0923274	-0.0768331	-0.308277
ENSG00000176788	BASP1	chr05	17217669	17276943	P80723	out	-0.318568	-0.105805	-0.159174	0.00432607	-0.0681086
ENSG00000113384	GOLPH3	chr05	32124810	32174456	Q9H4A6	out	0.353707	-0.0361239	-0.444009	0.0772561	-0.135798
ENSG00000056097	ZFR	chr05	32354456	32444867	Q96KR1	out	0.949648	-0.19206	0.0208599	-0.0384203	-0.12684
ENSG00000113387	SUB1	chr05	32531739	32604185	P53999	in	-0.0381131	0.0404672	0.710282	-0.0177928	0.0661908
ENSG00000113407	TARS	chr05	33440802	33469644	P26639	out	0.5805	0.177994	0.30868	0.0754394	-0.109545
ENSG00000039560	RAI14	chr05	34656342	34832732	Q9P0K7	out	0.938996	0.0361845	-0.247257	0.056653	-0.00164339
ENSG00000113460	BXDC2	chr05	34915481	34926101	Q8TDN6	in	0.0348759	0.155063	-0.304943	-0.141348	0.0245931
ENSG00000152620	C5orf33	chr05	36192694	36242381	Q4G0N4	out	0.497731	0.0919838	-0.3192	-0.0855573	na
ENSG00000113569	NUP155	chr05	37288239	37371283	O75694	in	0.298296	0.208517	-0.300026	-0.0679217	0.0937645
ENSG00000164327	RICTOR	chr05	38938021	39074510	Q6R327	in	0.842622	-0.25472	1.17181	0.198618	na
ENSG00000113600	C9	chr05	39284364	39424970	P02748	in	0.0636013	-1.34291	-0.820475	0.163814	na
ENSG00000153071	DAB2	chr05	39371780	39462402	P98082	in	0.0727115	0.363705	-0.627348	-0.0157066	-0.0375253
ENSG00000132356	PRKAA1	chr05	40759481	40798476	Q13131	in	0.626355	-0.0235475	0.934012	0.0382142	0.705959
ENSG00000039537	C6	chr05	41142336	41261540	P13671	in	-1.8654	NA	0.67931	-0.0167969	na
ENSG00000083720	OXCT1	chr05	41730167	41870621	P55809	out	0.410304	-0.113831	-0.288774	-0.191201	0.213954
ENSG00000205765	C5orf51	chr05	41904290	41921738	A6NDU8	out	0.863747	-0.050955	0.567325	-0.0611798	na
ENSG00000172239	PAIP1	chr05	43526369	43557860	Q9H074	in	0.393002	-0.107044	0.500825	0.154918	-0.270746
ENSG00000112992	NNT	chr05	43602795	43707507	Q13423	out	0.365988	-0.0893452	-0.142637	0.021266	0.500425
ENSG00000213949	ITGA1	chr05	52083730	52252327	P56199	in	0.774694	-0.332335	0.926062	-0.064278	-0.000105712
ENSG00000152684	PELO	chr05	52083774	52099880	Q9BRX2	out	0.0488087	-0.163089	-0.0548281	0.0826115	-0.0900771
ENSG00000164171	ITGA2	chr05	52285156	52390609	P17301	in	-0.60792	-2.04863	-0.91544	-0.432859	0.0982818
ENSG00000164258	NDUFS4	chr05	52856463	52979168	O43181	in	0.0740353	0.14901	-0.112427	-0.130767	na
ENSG00000178996	SNX18	chr05	53813589	53842415	Q96RF0	out	0.0889265	-0.28819	0.611077	-0.344828	-0.025289
ENSG00000164294	GPX8	chr05	54455946	54462899	Q8TED1	in	0.983707	0.134326	-0.298479	-0.0219562	0.00189101
ENSG00000067248	DHX29	chr05	54552073	54603550	Q7Z478	out	1.02428	-0.180164	0.184374	0.0439346	na
ENSG00000039123	SKIV2L2	chr05	54603588	54721409	P42285	in	0.688534	0.00381178	0.0947796	-0.0663871	-0.202944
ENSG00000169067	ACTBL2	chr05	56775846	56778636	Q562R1	out	1.3904	0.733548	-0.425435	0	-0.559796
ENSG00000164182	NDUFAF2	chr05	60240956	60448853	Q8N183	in	-0.348442	0.20198	-0.375992	-0.18092	0.131504
ENSG00000068796	KIF2A	chr05	61601989	61833076	O00139	in	0.351448	0.0884379	0.194347	0.0908411	-0.16595
ENSG00000086189	DIMT1L	chr05	61683081	61699766	Q9UNQ2	out	0.455708	0.0866229	-0.173238	0.118787	na
ENSG00000113593	PPWD1	chr05	64859063	64883376	Q96BP3	in	1.06912	0.118769	0.638664	-0.279572	na
ENSG00000197860	SGTB	chr05	64961755	65018862	Q96EQ0	out	0.364563	-0.0469163	0.0632043	0.130666	na
ENSG00000123213	NLN	chr05	65018023	65167553	Q9BYT8	out	0.510232	0.0348249	-0.0650657	-0.117415	-0.0974719
ENSG00000112851	ERBB2IP	chr05	65222303	65378377	Q96RT1	in	0.99593	-0.210399	-0.194544	-0.0944199	-0.0190716
ENSG00000153914	SFRS12	chr05	65435799	65479443	Q8WXA9	out	1.04904	0.0789353	-0.357725	-0.10618	-0.0301924
ENSG00000145675	PIK3R1	chr05	67511548	67597649	P27986	in	1.03125	-0.294131	-0.295733	0.024291	na
ENSG00000145740	SLC30A5	chr05	68389473	68426896	Q8TAD4	out	0.693621	-0.0443839	0.0678015	0.00343773	na
ENSG00000134056	MRPS36	chr05	68513587	68525956	P82909	in	0.273354	-0.0522322	-0.298557	-0.0367625	na
ENSG00000205571	SMN2	chr05	69345350	69374349	Q16637	in	0.218045	0.751502	0.149084	0.159662	na
ENSG00000172062	SMN1	chr05	70220768	70249769	Q16637	in	0.101113	0.181665	0.149084	0.159662	na
ENSG00000131844	MCCC2	chr05	70883115	70954531	Q9HCC0	in	0.0185263	-0.184072	-0.713972	-0.167067	na
ENSG00000131711	MAP1B	chr05	71403061	71505395	P46821	out	0.538292	0.2435	0.613289	0.1318	0.0105658
ENSG00000113048	MRPS27	chr05	71515236	71616473	Q92552	in	-0.089467	0.0139956	-0.366098	-0.173027	0.231757
ENSG00000083312	TNPO1	chr05	72112139	72212560	Q92973	in	1.04866	-0.15509	0.810328	-0.0517209	0.0531829
ENSG00000157107	FCHO2	chr05	72251808	72386349	Q0JRZ9	out	0.958964	-0.245164	-0.175154	0.0261478	na
ENSG00000145741	BTF3	chr05	72794233	72801460	P20290	out	-0.0871598	0.138195	0.759774	0.135057	0.097412
ENSG00000164338	UTP15	chr05	72861268	72877794	Q8TED0	out	0.573476	0.143895	-0.464341	-0.0614806	-0.0275706
ENSG00000049860	HEXB	chr05	73935848	74018472	P07686	in	-0.00266496	-0.243608	-0.741388	0.0695581	0.224544
ENSG00000164346	TINP1	chr05	74062817	74072737	O95478	out	0.211518	0.029401	-0.420573	-0.135958	0.020873
ENSG00000113163	COL4A3BP	chr05	74664311	74807963	Q9Y5P4	in	0.790507	-0.12051	0.0781363	0.156126	na
ENSG00000145703	IQGAP2	chr05	75699074	76003957	Q13576	in	1.17967	0.326627	0.872529	0.162072	na
ENSG00000171530	TBCA	chr05	76986991	77164604	O75347	in	-0.34048	0.0900046	1.40358	0.0197616	0.185145
ENSG00000132842	AP3B1	chr05	77296349	77590579	O00203	in	0.993609	0.070145	0.886679	0.153481	-0.117584
ENSG00000085365	SCAMP1	chr05	77656339	77776562	O15126	in	0.943207	-0.115362	-0.402062	0.129579	na
ENSG00000113273	ARSB	chr05	78073032	78281910	P15848	out	0.318531	0.0369769	-0.115436	0.287594	0.322488
ENSG00000039319	ZFYVE16	chr05	79703832	79775169	Q7Z3T8	in	0.901959	-0.0971629	-0.341581	-0.251805	na
ENSG00000186468	RPS23	chr05	81569177	81574396	P62266	in	-0.055765	0.123922	0.0965585	0.0956183	0.0923358
ENSG00000174695	TMEM167A	chr05	82348665	82373682	Q8TBQ9	out	0.767041	0.0409442	-0.191324	-0.0850689	0.166015
ENSG00000152422	XRCC4	chr05	82373317	82649606	Q13426	in	1.39492	0.420626	-0.0760076	-0.0175683	na
ENSG00000038427	VCAN	chr05	82767284	82878122	P13611	in	1.06985	0.43912	0.120122	0.184895	#DIV/0!
ENSG00000127184	COX7C	chr05	85913721	85916779	P15954	in	-0.254188	0.00268387	-0.5139	-0.222393	0.196969
ENSG00000145715	RASA1	chr05	86563705	86687748	P20936	in	0.708789	-0.243194	0.622638	0.0753436	na
ENSG00000176055	MBLAC2	chr05	89754020	89770585	Q68D91	out	0.796468	0.162187	-0.406759	-0.0614397	na
ENSG00000198677	TTC37	chr05	94799599	94890711	Q6PGP7	in	1.27633	0.0960858	0.52817	0.0933794	na
ENSG00000164292	RHOBTB3	chr05	95049226	95160087	O94955	out	0.172764	-0.254214	0.160561	-0.346285	na
ENSG00000173221	GLRX	chr05	95087023	95158709	P35754	out	0.148618	-0.411458	0.342075	-0.15481	-0.483607
ENSG00000153113	CAST	chr05	95865525	96115299	P20810	out	0.429692	0.0585067	0.656567	0.227296	0.0725992
ENSG00000164307	ERAP1	chr05	96096521	96143803	Q9NZ08	in	0.272275	0.233951	-0.432707	-0.0175698	-0.0324222
ENSG00000164308	ERAP2	chr05	96211643	96255420	Q6P179	in	0.226269	-0.905634	-0.673656	0.00592832	na
ENSG00000113441	LNPEP	chr05	96271098	96373219	Q9UIQ6	in	0.482779	-0.0851392	-0.390959	0.146836	na
ENSG00000112893	MAN2A1	chr05	109025067	109205326	Q16706	out	0.923392	0.190138	-0.333261	0.106811	-0.0274563
ENSG00000134987	WDR36	chr05	110427414	110466200	Q8NI36	out	0.757488	0.0800864	-0.204948	0.0546347	0.116436
ENSG00000153037	SRP19	chr05	112196885	112228776	P09132	in	-0.111403	0.0294991	0.359643	-0.0309421	na
ENSG00000129625	REEP5	chr05	112212084	112258236	Q00765	out	-0.0417459	-0.128296	-0.351064	0.0561458	-0.243344
ENSG00000134970	TMED7	chr05	114949205	114968689	Q9Y3B3	out	0.901888	-0.0451226	-0.35045	0.0372212	0.134093
ENSG00000177879	AP3S1	chr05	115177178	115249778	Q92572	in	0.563246	0.098927	0.489856	0.182346	-0.270926
ENSG00000145781	COMMD10	chr05	115420688	115748459	Q9Y6G5	out	0.610414	0.108733	0.445591	0.0117893	na
ENSG00000133835	HSD17B4	chr05	118788138	118878028	P51659	out	0.693919	0.0293783	-0.593346	-0.211679	0.0634879
ENSG00000113083	LOX	chr05	121398890	121413980	P28300	out	0.292221	0.636133	-1.64503	0.350855	-0.190941
ENSG00000205302	SNX2	chr05	122110691	122165803	O60749	in	0.86199	-0.104545	1.01131	0.147472	na
ENSG00000064652	SNX24	chr05	122179134	122365049	Q9Y343	out	0.0333163	0.111389	0.161101	0.0016216	na
ENSG00000168938	PPIC	chr05	122358945	122372436	P45877	out	0.0700627	0.509177	-0.474435	0.116159	0.0880775
ENSG00000164904	ALDH7A1	chr05	125877533	125931110	P49419	out	0.224549	0.464865	0.0319061	-0.0594848	0.166216
ENSG00000164902	PHAX	chr05	125935960	125962944	Q9H814	in	0.516426	0.00301131	0.261767	-0.0231748	0.538713
ENSG00000113368	LMNB1	chr05	126112315	126172712	P20700	in	-0.199728	0.456563	0.0163876	-0.199294	-0.0371916
ENSG00000164244	PRRC1	chr05	126853301	126890782	Q96M27	out	0.389259	0.0722152	0.444915	0.115734	-0.101602
ENSG00000064651	SLC12A2	chr05	127419458	127525380	P55011	out	0.341249	0.022242	-0.548774	0.28668	na
ENSG00000138829	FBN2	chr05	127593601	127994878	P35556	out	0.883147	1.54006	-0.0442823	0.146471	na
ENSG00000169567	HINT1	chr05	130494720	130507428	P49773	out	-0.697078	-0.106915	0.683198	-0.0868046	0.0191737
ENSG00000186687	LYRM7	chr05	130506503	130541119	Q5U5X0	out	0.557209	0.162813	-0.568411	-0.0175202	na
ENSG00000072682	P4HA2	chr05	131527531	131631008	O15460	out	-0.150601	0.557887	-0.475788	0.24693	-0.0181609
ENSG00000131435	PDLIM4	chr05	131593364	131609147	P50479	out	-0.455167	0.26788	0.0882454	0.167508	-0.0458151
ENSG00000113522	RAD50	chr05	131891711	131980313	Q92878	in	0.817818	-0.0450117	-0.115098	-0.125814	0.0404844
ENSG00000164402	42621	chr05	132086509	132142933	Q92599	in	0.319952	0.040023	0.202282	0.10176	na
ENSG00000072364	AFF4	chr05	132211071	132299326	Q9UHB7	out	0.638443	-0.0278585	-0.146619	-0.127946	na
ENSG00000170606	HSPA4	chr05	132387654	132442141	P34932	in	0.413806	-0.119685	0.875761	-0.0523731	0.0367681
ENSG00000113583	C5orf15	chr05	133291201	133304478	Q8NC54	out	0.517296	0.0155725	-0.337678	0.0698812	na
ENSG00000213585	VDAC1	chr05	133307606	133340824	P21796	in	-0.0440186	0.0100424	-0.794866	0.0179109	0.161381
ENSG00000113558	SKP1	chr05	133492082	133561762	P63208	in	0.124779	-0.144477	0.525691	-0.0166744	-0.0615474
ENSG00000113575	PPP2CA	chr05	133530025	133561833	P67775	in	0.217454	0.100566	0.775719	0.116091	0.249513
ENSG00000152700	SAR1B	chr05	133936834	133984961	Q9Y6B6	in	0.599265	-0.173221	0.767382	0.170798	na
ENSG00000113615	SEC24A	chr05	133984479	134063513	O95486	in	0.661279	0.0114878	0.397853	0.0667867	0.0841319
ENSG00000145833	DDX46	chr05	134094469	134190823	Q7L014	in	0.859656	0.181698	-0.0433273	-0.137508	0.018825
ENSG00000113648	H2AFY	chr05	134669590	134735604	O75367	in	-0.118144	-0.0389385	-0.196474	0.0670955	-0.0660996
ENSG00000120708	TGFBI	chr05	135364584	135399507	Q15582	in	-0.215593	0.179302	-0.617345	0.237937	-0.0390388
ENSG00000152377	SPOCK1	chr05	136310987	136934068	Q08629	out	0.790001	0.0340269	-0.453265	0.374778	na
ENSG00000177733	HNRNPA0	chr05	137087075	137090039	Q13151	in	-0.355873	0.138014	-0.0842735	-0.27317	-0.0133428
ENSG00000094880	CDC23	chr05	137523339	137549032	Q9UJX2	in	0.485748	0.219832	0.0971128	0.0296064	na
ENSG00000120733	KDM3B	chr05	137688285	137772717	Q7LBC6	out	0.113469	-0.0624336	0.339546	-0.0920554	na
ENSG00000120705	ETF1	chr05	137841784	137878989	P62495	in	0.35487	0.00293015	1.56932	-0.00704961	0.00332881
ENSG00000113013	HSPA9	chr05	137890571	137911133	P38646	in	0.00743498	0.0450927	-0.888177	-0.418645	0.10063
ENSG00000044115	CTNNA1	chr05	137946656	138270723	P35221	in	0.163147	-0.128195	-0.121143	-0.0838754	0.0911859
ENSG00000120725	SIL1	chr05	138282409	138629246	Q9H173	out	-0.390428	0.0314961	-0.610948	0.101312	0.185722
ENSG00000015479	MATR3	chr05	138609441	138667360	P43243	in	0.838027	0.0876105	-0.184506	-0.164273	0.00987067
ENSG00000184584	TMEM173	chr05	138855119	138862520	Q86WV6	in	-0.305289	0.0207215	-0.142781	0.418667	na
ENSG00000185129	PURA	chr05	139487362	139496321	Q00577	out	0.149388	-0.165083	0.0110666	0.0443046	0.0824407
ENSG00000120306	C5orf32	chr05	139554227	139661637	Q9H1C7	out	-0.0629069	-0.528154	-0.398348	0.200859	na
ENSG00000113068	PFDN1	chr05	139624624	139682706	O60925	in	0.115766	0.210947	0.153616	-0.0640434	0.0675136
ENSG00000131495	NDUFA2	chr05	140018325	140027370	O43678	in	-0.421118	-0.0122656	-0.479179	-0.104693	0.103091
ENSG00000113141	IK	chr05	140026643	140042064	Q13123	in	0.178945	0.0207266	-0.134809	-0.139389	-0.111149
ENSG00000120314	WDR55	chr05	140044261	140053709	Q9H6Y2	out	-0.199179	0.0686401	-0.0996767	0.104335	na
ENSG00000170445	HARS	chr05	140052758	140071609	P12081	out	-0.187709	0.110205	0.179989	0.0569713	-0.0619428
ENSG00000112855	HARS2	chr05	140071011	140078889	P49590	out	-0.0678343	-0.213028	-0.144798	-0.263389	na
ENSG00000131504	DIAPH1	chr05	140894583	140998622	O60610	in	-0.326705	0.0703688	0.410871	0.103144	-0.158989
ENSG00000113552	GNPDA1	chr05	141371314	141392606	P46926	out	-0.160139	-0.072715	0.340642	0.117218	na
ENSG00000187678	SPRY4	chr05	141689992	141706020	Q9C004	out	-0.075374	-0.711293	-0.664809	-0.0835059	na
ENSG00000113580	NR3C1	chr05	142657496	142815077	P04150	in	0.715352	0.204263	0.573903	0.0442358	na
ENSG00000145817	YIPF5	chr05	143537723	143550278	Q969M3	out	0.801443	0.254437	-0.138108	0.0196608	0.145574
ENSG00000133706	LARS	chr05	145492601	145562223	Q9P2J5	in	0.567263	0.141813	0.487377	-0.0812659	-0.0829174
ENSG00000091009	RBM27	chr05	145583113	145718814	Q9P2N5	out	0.815292	0.170699	-0.155635	-0.00722274	na
ENSG00000113649	TCERG1	chr05	145826874	145891524	O14776	in	0.550541	0.149572	-0.135565	-0.0148226	0.210177
ENSG00000113657	DPYSL3	chr05	146770374	146889619	Q14195	in	0.152875	-0.00540246	0.884954	-0.0422842	0.0560884
ENSG00000173210	ABLIM3	chr05	148521046	148640105	O94929	in	0.50662	-0.570366	0.322995	-0.398717	na
ENSG00000145882	PCYOX1L	chr05	148737570	148749216	Q8NBM8	out	-0.0976909	0.606392	-0.282236	0.252319	na
ENSG00000113712	CSNK1A1	chr05	148871760	148931007	P48729	in	0.433577	0.0737102	0.388058	0.0881082	na
ENSG00000113721	PDGFRB	chr05	149493400	149535423	P09619	in	0.0692897	-0.122834	0.130964	0.0597462	-0.176306
ENSG00000070808	CAMK2A	chr05	149599054	149669854	Q9UQM7	in	0.859872	0.119318	0.156738	0.216402	na
ENSG00000070814	TCOF1	chr05	149737202	149779870	Q13428	in	-0.322606	0.269728	-0.223994	-0.0964644	0.152752
ENSG00000019582	CD74	chr05	149781200	149792492	P04233	in	1.88421	-0.0457412	-0.0100621	0.146058	na
ENSG00000164587	RPS14	chr05	149822753	149829319	P62263	in	-0.456963	0.0807165	0.453452	0.0930009	0.0925158
ENSG00000171992	SYNPO	chr05	149980642	150038782	Q8N3V7	out	-0.222373	-0.684295	-0.590526	-0.00585666	na
ENSG00000132912	DCTN4	chr05	150088002	150138671	Q9UJW0	in	0.490274	-0.119972	0.0255051	0.163225	na
ENSG00000197043	ANXA6	chr05	150480273	150537443	P08133	in	-0.164966	0.27691	0.796756	0.128097	0.0137201
ENSG00000196743	GM2A	chr05	150591711	150650001	P17900	out	-0.0662194	-0.196231	-0.452945	0.101408	0.685283
ENSG00000113140	SPARC	chr05	151040657	151066726	P09486	in	-0.0457466	0.288615	-0.478356	0.125046	-0.0903927
ENSG00000177556	ATOX1	chr05	151121877	151152093	O00244	out	-0.410352	-0.0531136	0.401214	-0.0400488	na
ENSG00000145907	G3BP1	chr05	151150606	151192346	Q13283	in	0.306757	0.0379653	-0.147502	-0.0161291	0.0845058
ENSG00000055147	FAM114A2	chr05	153369688	153418496	Q9NRY5	out	0.89295	0.184034	0.390216	0.177938	-0.350817
ENSG00000164574	GALNT10	chr05	153570290	153800544	Q86SR1	in	-0.255211	0.108715	0.0910727	-0.171717	na
ENSG00000155506	LARP1	chr05	154092462	154197167	Q6PKG0	out	-0.279051	0.0364307	-0.16374	0.0593143	0.083469
ENSG00000082515	MRPL22	chr05	154320630	154348971	Q9NWU5	in	-0.0450979	0.213618	-0.517138	-0.158093	na
ENSG00000113282	CLINT1	chr05	157212751	157286183	Q14677	in	0.979346	0.153059	0.28589	0.0207564	na
ENSG00000164332	UBLCP1	chr05	158690089	158713044	Q8WVY7	out	0.490885	-0.0285506	0.704614	-0.157561	na
ENSG00000113312	TTC1	chr05	159436120	159492518	Q99614	out	0.125748	0.105984	0.224072	0.0355827	na
ENSG00000038274	MAT2B	chr05	162930120	162946342	Q9NZL9	in	0.476719	-0.067763	0.730587	-0.191075	0.0128547
ENSG00000113643	RARS	chr05	167913450	167946304	P54136	in	0.357556	0.100367	0.763904	0.142767	0.104538
ENSG00000040275	CCDC99	chr05	169010638	169031782	Q96EA4	in	1.30464	0.215414	0.396114	0.155809	na
ENSG00000181163	NPM1	chr05	170814120	170838141	P06748	in	0.142411	0.222693	-0.210938	-0.176575	0.17597
ENSG00000072786	STK10	chr05	171469077	171615390	O94804	out	-0.432303	0.152786	-0.444509	0.2564	na
ENSG00000174705	SH3PXD2B	chr05	171752185	171881527	A1X283	out	-0.649074	-0.276539	0.51968	0.0562325	na
ENSG00000113719	ERGIC1	chr05	172261278	172379688	Q969X5	out	-0.383416	-0.357476	-0.72992	0.0394228	0.0780312
ENSG00000113734	BNIP1	chr05	172571445	172591390	Q12981	out	-0.21098	0.162832	-0.241004	-0.496002	na
ENSG00000164466	SFXN1	chr05	174904065	174956745	Q9H9B4	out	0.258788	0.0473504	-0.490271	-0.15268	0.235057
ENSG00000051596	THOC3	chr05	175344876	175461683	Q96J01	in	-0.210176	0.299792	-0.476354	-0.22709	#DIV/0!
ENSG00000048162	NOP16	chr05	175810949	175815976	Q9Y3C1	out	-0.758883	0.228608	-0.365374	-0.0237075	-0.244195
ENSG00000175416	CLTB	chr05	175819456	175843570	P09497	out	-0.240537	0.159306	0.0391327	0.170318	0.149211
ENSG00000113194	FAF2	chr05	175874629	175937075	Q96CS3	out	0.306916	0.134415	-0.489495	-0.0203724	0.0290975
ENSG00000169223	LMAN2	chr05	176758563	176778853	Q12907	out	-0.502862	-0.0423104	-0.333156	0.138069	0.0925436
ENSG00000113758	DBN1	chr05	176883609	176901402	Q16643	out	-0.535606	0.160318	-0.45538	-0.0339903	0.0423611
ENSG00000196923	PDLIM7	chr05	176910395	176924607	Q9NR12	out	-0.237948	0.427465	0.710574	0.104961	-7.75361e-05
ENSG00000183258	DDX41	chr05	176938578	176944470	Q9UJV9	in	-0.407216	0.0322031	-0.289908	-0.0783725	na
ENSG00000184840	TMED9	chr05	177019159	177023125	Q9BVK6	out	-0.323992	0.090968	-0.252199	0.1504	-0.00999908
ENSG00000027847	B4GALT7	chr05	177027101	177037348	Q9UBV7	out	-0.44993	0.151969	-0.701325	0.424694	0.0639456
ENSG00000145912	NHP2	chr05	177576461	177580968	Q9NX24	out	-0.524649	0.159793	-0.549154	-0.123014	0.119985
ENSG00000197451	HNRNPAB	chr05	177631508	177638164	Q99729	out	-0.293504	0.0931087	-0.37556	-0.0583563	0.0892904
ENSG00000176783	RUFY1	chr05	178977559	179037027	Q96T51	out	0.259171	-0.193599	0.102155	0.0168244	na
ENSG00000169045	HNRNPH1	chr05	179041179	179061785	P31943	in	0.595358	0.184836	-0.27524	-0.18611	0.000595766
ENSG00000127022	CANX	chr05	179105629	179157926	P27824	in	0.603593	-0.0324721	-0.348869	-0.00387752	0.0548014
ENSG00000161011	SQSTM1	chr05	179233388	179265078	Q13501	in	-0.950564	-0.506396	0.0558124	-0.195711	0.0305286
ENSG00000131446	MGAT1	chr05	180217541	180242652	P26572	out	-0.621721	-0.0789173	-0.350575	0.283643	0.0178508
ENSG00000204628	GNB2L1	chr05	180663909	180675096	P63244	in	-0.540026	0.0891205	1.63755	0.0307595	0.0409562
ENSG00000112685	EXOC2	chr06	485133	693117	Q96KP1	in	0.706558	-0.177401	0.281342	0.0519996	na
ENSG00000021355	SERPINB1	chr06	2832566	2842240	P30740	out	0.245147	-0.195626	0.216758	0.0261853	na
ENSG00000124570	SERPINB6	chr06	2948393	2972090	P35237	out	-0.213929	0.18765	1.01167	0.138579	0.0360518
ENSG00000124588	NQO2	chr06	2988221	3019996	P16083	out	-0.376221	-0.0382516	-0.134433	0.178378	na
ENSG00000137274	BPHL	chr06	3118608	3153812	Q86WA6	out	0.076628	0.121911	-0.379785	-0.0790165	na
ENSG00000137267	TUBB2A	chr06	3153903	3157760	Q13885	in	-0.48932	0.393126	0.900589	0.191418	0.088515
ENSG00000112739	PRPF4B	chr06	4021501	4065217	Q13523	in	0.845567	-0.0100763	-0.112211	-0.130385	0.497425
ENSG00000198721	PECI	chr06	4115923	4135831	O75521	out	-0.351684	-0.149742	-0.745047	-0.151007	0.043389
ENSG00000124491	F13A1	chr06	6144318	6321246	P00488	in	-0.521361	1.93909	-1.16331	-0.320177	na
ENSG00000124783	SSR1	chr06	7268539	7347679	P43307	in	0.644711	0.0218702	-0.552533	-0.0281754	0.210225
ENSG00000096696	DSP	chr06	7541808	7586950	P15924	out	0.818668	-0.733226	0.241313	0.0225341	-0.012775
ENSG00000239264	TXNDC5	chr06	7881483	8026646	Q8NBS9	in	0.0749097	0.144517	-0.546271	0.115542	0.0799416
ENSG00000124802	EEF1E1	chr06	8073593	8102811	O43324	in	0.205612	-0.0684681	0.139781	-0.120724	0.0482708
ENSG00000225921	NOL7	chr06	13615559	13632971	Q9UMY1	out	0.111126	0.129451	-0.174062	-0.307953	-0.240463
ENSG00000010017	RANBP9	chr06	13621730	13711796	Q96S59	in	0.604228	0.0163781	0.0340711	0.0653219	na
ENSG00000112186	CAP2	chr06	17393447	17558023	P40123	in	1.05012	-0.274708	0.760324	-0.0231567	na
ENSG00000137414	FAM8A1	chr06	17600586	17611950	Q9UBU6	out	0.932814	-0.196736	-0.448073	0.0346045	na
ENSG00000124789	NUP153	chr06	17615269	17706656	P49790	in	0.362606	0.146071	-0.244012	-0.0802954	0.0688534
ENSG00000124795	DEK	chr06	18224099	18265054	P35659	in	0.951929	0.192963	0.163266	-0.117412	0.152206
ENSG00000112304	ACOT13	chr06	24667263	24705293	Q9NPJ3	out	-0.180771	0.22686	-0.491166	-0.0587491	-0.0662352
ENSG00000124610	HIST1H1A	chr06	26017260	26018040	Q02539	in	-1.71762	0.480452	-0.652998	-0.5006	na
ENSG00000187837	HIST1H1C	chr06	26055968	26056699	P16403	out	-0.604681	-0.683033	1.17745	-0.279354	0.046216
ENSG00000197061	HIST1H4C	chr06	26104104	26104518	P62805	in	-2.16674	0.360072	0.694645	-0.588735	0.141943
ENSG00000197061	HIST1H4C	chr06	26104104	26104518	P62805	in	-2.16674	0.360072	0.694645	-0.588735	0.141943
ENSG00000168298	HIST1H1E	chr06	26156559	26157343	P10412	out	-2.17209	0.0330113	0.332611	-0.146303	-0.0747805
ENSG00000197409	HIST1H3D	chr06	26197068	26199521	P68431	in	0.0108551	-1.36967	NA	-0.883205	na
ENSG00000124575	HIST1H1D	chr06	26234440	26235216	P16402	in	-3.97447	-0.30763	0.189654	-0.333511	0.229476
ENSG00000158406	HIST1H4H	chr06	26281283	26285762	P62805	in	0.262847	-1.15452	0.694645	-0.588735	0.141943
ENSG00000158406	HIST1H4H	chr06	26281283	26285762	P62805	in	0.262847	-1.15452	0.694645	-0.588735	0.141943
ENSG00000182952	HMGN4	chr06	26538572	26547160	O00479	out	0.452724	-0.0178895	-0.316894	0.213714	na
ENSG00000197238	HIST1H4J	chr06	27791884	27792257	P62805	in	-0.0199728	-0.496151	0.694645	-0.588735	0.141943
ENSG00000197238	HIST1H4J	chr06	27791884	27792257	P62805	in	-0.0199728	-0.496151	0.694645	-0.588735	0.141943
ENSG00000184357	HIST1H1B	chr06	27834570	27835359	P16401	out	-2.08262	0.46913	0.523533	-0.181567	0.211242
ENSG00000197153	HIST1H3J	chr06	27858093	27860884	P68431	in	-1.04859	-0.237585	NA	-0.883205	na
ENSG00000206503	HLA-A	chr06	29909037	29913661	P04439	in	-0.514721	-0.00334279	0.0667701	0.579633	-0.0326887
ENSG00000234127	TRIM26	chr06	30152232	30181204	Q12899	out	-0.264833	-0.0755932	0.0243043	-0.174263	na
ENSG00000204590	GNL1	chr06	30509154	30524951	P36915	out	-0.359692	-0.0423484	0.217566	-0.116112	na
ENSG00000204574	ABCF1	chr06	30539153	30564956	Q8NE71	in	-0.254411	0.00958196	0.541146	0.0658941	-0.0905816
ENSG00000204569	PPP1R10	chr06	30568177	30586389	Q96QC0	in	-0.213335	0.0874594	-0.341391	-0.0422625	na
ENSG00000204568	MRPS18B	chr06	30585486	30594172	Q9Y676	in	-0.231066	0.0741973	-0.606393	-0.274344	na
ENSG00000204560	DHX16	chr06	30620896	30640814	O60231	in	-0.303077	0.056097	-0.122623	-0.00542401	0.0550419
ENSG00000146112	KIAA1949	chr06	30644166	30655672	Q6NYC8	out	-0.405525	0.0819408	-0.0133403	0.0655193	0.0496004
ENSG00000137404	NRM	chr06	30655824	30659197	Q8IXM6	out	-0.615237	0.41608	-0.110534	-0.189643	na
ENSG00000137337	MDC1	chr06	30667584	30685666	Q14676	in	-0.614687	0.179346	-0.721943	0.171422	na
ENSG00000196230	TUBB	chr06	30687978	30693203	P07437	in	-0.482465	0.29017	2.10326	0.113963	0.0660063
ENSG00000137312	FLOT1	chr06	30695486	30710510	O75955	out	-0.377903	-0.0297115	-0.556058	-0.0576937	0.269427
ENSG00000198563	BAT1	chr06	31497996	31510225	Q13838	in	-0.0948345	0.120333	0.170722	-0.118208	0.157867
ENSG00000204469	BAT2	chr06	31588497	31605548	P48634	out	-0.588505	0.116923	-0.185371	-0.0215022	-0.199632
ENSG00000204463	BAT3	chr06	31606805	31620482	P46379	in	-0.543104	0.0254336	0.237385	0.0740088	-0.283609
ENSG00000204435	CSNK2B	chr06	31633013	31638120	P67870	in	-0.489878	0.171476	-0.146505	-0.0794143	-0.292764
ENSG00000204427	BAT5	chr06	31654726	31671221	O95870	out	-0.209162	-0.167791	-0.336488	0.0439625	na
ENSG00000213722	DDAH2	chr06	31694815	31698394	O95865	out	-0.251156	0.133594	0.0985828	-0.00555414	-0.11469
ENSG00000213719	CLIC1	chr06	31698358	31707540	O00299	out	-0.652489	0.0503304	1.46632	0.0775251	-0.0483116
ENSG00000204394	VARS	chr06	31745295	31763730	P26640	out	-0.542822	0.235176	0.877065	0.214539	0.0771441
ENSG00000204392	LSM2	chr06	31765173	31774761	Q9Y333	in	-0.712059	0.107685	0.131721	-0.169977	0.168776
ENSG00000204390	HSPA1L	chr06	31777396	31783437	P34931	out	0.0677787	-0.148912	0.636145	0.0448566	na
ENSG00000204389	HSPA1A	chr06	31783291	31785723	P08107	in	-0.430845	-0.231741	0.485191	-0.0183813	na
ENSG00000204388	HSPA1B	chr06	31795512	31798031	P08107	in	-0.853425	-0.266835	0.485191	-0.0183813	na
ENSG00000204386	NEU1	chr06	31825436	31830683	Q99519	in	-0.411065	-0.0642509	-0.487539	0.069666	-0.235111
ENSG00000204371	EHMT2	chr06	31847536	31865464	Q96KQ7	in	-0.3033	-0.122966	-0.372003	-0.03643	na
ENSG00000204356	RDBP	chr06	31919864	31926887	P18615	in	-0.566133	0.103076	-0.00234131	-0.084682	na
ENSG00000204351	SKIV2L	chr06	31926857	31937532	Q15477	in	-0.385915	0.0573929	0.947705	0.154609	na
ENSG00000204310	AGPAT1	chr06	32135989	32145873	Q99943	out	-0.230445	0.104884	0.334243	0.0641042	na
ENSG00000204267	TAP2	chr06	32789610	32806557	Q03519	in	-0.461146	-0.15784	-0.586579	-0.0956898	na
ENSG00000204264	PSMB8	chr06	32808494	32812480	P28062	in	-0.947435	-0.0425502	-0.00204488	0.0426901	na
ENSG00000240065	PSMB9	chr06	32811913	32847364	P28065	in	-0.722391	-0.0360222	-0.127014	-0.0538789	na
ENSG00000168394	TAP1	chr06	32812986	32821755	Q03518	in	-0.654536	-0.0843878	-0.202273	0.0748002	-0.0722906
ENSG00000204256	BRD2	chr06	32936437	32949282	P25440	out	-0.0369889	-0.0234932	-0.22551	0.364619	na
ENSG00000112473	SLC39A7	chr06	33168222	33172216	Q92504	out	-0.10889	0.0235712	-0.41219	-0.130843	-0.568577
ENSG00000204227	RING1	chr06	33176272	33180499	Q06587	in	-0.353429	0.0894038	-0.0507376	-0.08459	na
ENSG00000231500	RPS18	chr06	33239787	33244287	P62269	in	-0.446488	0.12553	0.545001	0.10967	0.110046
ENSG00000204220	PFDN6	chr06	33257079	33266178	O15212	in	-0.412108	0.0970269	1.13527	-0.00163153	0.103725
ENSG00000231925	TAPBP	chr06	33267471	33282164	O15533	in	-0.464868	-0.240662	-0.379492	-0.0659421	-0.117447
ENSG00000204209	DAXX	chr06	33286335	33297046	Q9UER7	in	-0.299774	0.178154	-0.222881	-0.11208	na
ENSG00000237649	KIFC1	chr06	33359313	33377701	Q9BW19	out	-0.757178	0.435756	0.399947	-0.025915	na
ENSG00000112514	CUTA	chr06	33384219	33386094	O60888	out	-0.524345	-0.120668	1.05875	-0.0144	0.0586899
ENSG00000030110	BAK1	chr06	33540329	33548019	Q16611	in	-0.820509	0.277537	-0.425068	0.0650067	na
ENSG00000137288	C6orf125	chr06	33665345	33679504	Q9BRT2	out	-0.573892	0.194239	0.614334	-0.00967463	na
ENSG00000161904	LEMD2	chr06	33738979	33756913	Q8NC56	out	-0.171909	-0.0631165	-0.158898	-0.0364109	-0.53933
ENSG00000137309	HMGA1	chr06	34204577	34214008	P17096	in	-0.756842	-0.58815	0.115329	-0.284003	-0.0824519
ENSG00000124614	RPS10	chr06	34385231	34393902	P46783	in	-0.585164	0.0704996	1.06752	0.0408607	0.122245
ENSG00000124562	SNRPC	chr06	34725183	34741571	P09234	in	-0.331413	0.182335	-0.32333	-0.161138	0.127057
ENSG00000146197	SCUBE3	chr06	35182190	35220856	Q8IX30	out	-0.536071	-0.526258	-1.83494	0.30893	-1.62865
ENSG00000198755	RPL10A	chr06	35436185	35438562	P62906	in	-0.227392	0.0428518	0.210426	0.184558	0.0787852
ENSG00000096060	FKBP5	chr06	35541362	35696360	Q13451	in	-0.163885	0.835336	-0.392613	0.0538274	na
ENSG00000096063	SRPK1	chr06	35800743	35889119	Q96SB4	in	0.662073	-0.113694	0.205643	-0.0225067	na
ENSG00000112062	MAPK14	chr06	35995488	36079013	Q16539	in	0.366725	-0.0333346	0.267258	0.107947	na
ENSG00000156711	MAPK13	chr06	36095586	36107842	O15264	out	-0.437719	-1.27738	-0.523648	0.0120563	na
ENSG00000112081	SFRS3	chr06	36562145	36571209	P84103	in	0.00546564	0.0981682	-0.30389	-0.210825	-0.0275934
ENSG00000124762	CDKN1A	chr06	36644305	36655116	P38936	in	-0.612804	-0.149929	-0.826857	-0.272824	na
ENSG00000137168	PPIL1	chr06	36822603	36842800	Q9Y3C6	in	0.10766	0.170117	-0.0377019	-0.153226	na
ENSG00000137409	MTCH1	chr06	36935917	36954074	Q9NZJ7	out	-0.478256	0.0463679	-0.428894	-0.0435826	0.112114
ENSG00000137200	FTSJD2	chr06	37400995	37450603	Q8N1G2	out	-0.440942	-0.086225	0.0653564	-0.0149829	na
ENSG00000124767	GLO1	chr06	38643719	38670917	Q04760	out	0.499655	-0.000428951	1.05924	-0.0755117	-0.158121
ENSG00000124596	C6orf130	chr06	41001366	41065526	Q9Y530	out	0.534042	-0.0563515	-0.317536	-0.0462186	na
ENSG00000112578	BYSL	chr06	41888926	41900784	Q13895	out	-0.773625	0.199128	-0.0104011	-0.0255344	0.0695987
ENSG00000048544	MRPS10	chr06	42174539	42185603	P82664	in	0.371633	0.086197	-0.476908	-0.166454	na
ENSG00000146223	RPL7L1	chr06	42847356	42857663	Q6DKI1	out	0.254078	0.0470076	0.0484664	-0.00481857	-0.314579
ENSG00000137161	CNPY3	chr06	42896938	42907025	Q9BT09	in	-0.835569	-0.181608	-0.625102	-0.0369337	na
ENSG00000112640	PPP2R5D	chr06	42952237	42980080	Q14738	out	-0.433391	0.0223123	1.52919	0.0940082	-0.0627484
ENSG00000112651	MRPL2	chr06	43021767	43027544	Q5T653	in	-0.426212	0.176074	-0.313849	-0.0959178	#NUM!
ENSG00000112655	PTK7	chr06	43044006	43129457	Q13308	out	0.11842	0.11699	0.630476	0.0280298	-0.156692
ENSG00000112667	C6orf108	chr06	43193367	43197222	O43598	out	-0.629708	0.235237	-0.208285	0.00909023	na
ENSG00000171453	POLR1C	chr06	43477440	43497323	O15160	in	-0.254247	0.0497436	-0.184545	-0.0461321	na
ENSG00000137207	YIPF3	chr06	43479565	43484728	Q9GZM5	out	-0.201519	-0.072244	-0.492611	-0.105131	na
ENSG00000124571	XPO5	chr06	43490072	43543812	Q9HAV4	in	-0.335481	0.090871	1.60014	0.244949	0.225787
ENSG00000180992	MRPL14	chr06	44081194	44095194	Q6P1L8	in	-0.841203	0.080723	-0.484045	-0.445744	-0.0862576
ENSG00000096384	HSP90AB1	chr06	44214824	44221620	P08238	in	-0.06364	0.0326873	1.25205	0.112939	0.104647
ENSG00000157593	SLC35B2	chr06	44221833	44225291	Q8TB61	out	-0.432716	-0.063488	-0.390272	0.106545	0.158625
ENSG00000124608	AARS2	chr06	44267391	44281063	Q5JTZ9	out	-0.252875	0.198972	-0.438535	-0.0872192	na
ENSG00000096401	CDC5L	chr06	44355262	44418163	Q99459	in	0.925044	0.0777819	-0.213916	0.149826	-0.104869
ENSG00000112782	CLIC5	chr06	45848750	46048132	Q9NZA1	out	-0.574536	0.311087	0.130919	0.0695089	na
ENSG00000198087	CD2AP	chr06	47445525	47594999	Q9Y5K6	in	0.582129	0.0639113	0.576085	0.153668	na
ENSG00000146085	MUT	chr06	49398073	49430904	P22033	in	0.832952	-0.0649112	-0.25816	-0.190954	0.0313066
ENSG00000112118	MCM3	chr06	52128807	52149679	P25205	in	-0.266736	0.0677449	0.387745	-0.0104283	-0.00452356
ENSG00000001084	GCLC	chr06	53362139	53481768	P48506	in	0.759006	-0.156735	0.752557	-0.378941	na
ENSG00000151914	DST	chr06	56322785	56819426	Q03001	in	0.711679	-0.241653	-0.303854	0.108799	0.081125
ENSG00000112208	BAG2	chr06	57037124	57049735	O95816	out	0.578507	-0.164597	-0.741593	-0.0869801	0.0997397
ENSG00000112210	RAB23	chr06	57053581	57087078	Q9ULC3	out	1.35308	0.23782	-0.291427	0.281618	0.156194
ENSG00000203907	OOEP	chr06	74078278	74104856	A6NGQ2	out	-0.227364	-0.961658	0.190938	0.0872658	na
ENSG00000156508	EEF1A1	chr06	74225473	74233520	P68104	in	-0.14398	0.0474567	0.362617	0.157416	na
ENSG00000156535	CD109	chr06	74405508	74538040	Q6YHK3	out	1.07892	-0.184602	0.414313	0.195335	-0.227529
ENSG00000111799	COL12A1	chr06	75794042	75915767	Q99715	in	0.491331	-0.467133	-0.294431	-0.727	0.0350228
ENSG00000112697	TMEM30A	chr06	75962640	75994684	Q9NV96	out	0.876243	-0.0308712	-0.554602	0.202482	na
ENSG00000196586	MYO6	chr06	76458909	76629254	Q9UM54	in	0.482273	-0.249388	-0.563856	0.0963781	na
ENSG00000146247	PHIP	chr06	79650263	79787953	Q8WWQ0	out	0.849458	0.0132169	0.0373615	-0.0696039	na
ENSG00000083123	BCKDHB	chr06	80816364	81055987	P21953	in	0.221199	0.478941	-0.222551	0.180176	na
ENSG00000146242	TPBG	chr06	83072923	83080545	Q13641	out	-0.145229	-0.423521	-0.354241	-0.0875165	-0.196682
ENSG00000013375	PGM3	chr06	83870869	83903655	O95394	out	0.669607	0.186082	0.558438	-0.0160888	0.0619031
ENSG00000065833	ME1	chr06	83920108	84140797	P48163	out	-0.0549298	-0.540196	0.424551	-0.259878	na
ENSG00000135318	NT5E	chr06	86159809	86205500	P21589	out	0.112021	-0.366446	-0.51581	0.245177	-0.0799431
ENSG00000135316	SYNCRIP	chr06	86267696	86353510	O60506	in	0.471367	0.105548	0.069972	-0.0327139	0.0435804
ENSG00000146282	RARS2	chr06	88224096	88299721	Q5T160	out	0.422707	0.0248433	-0.517439	-0.156984	na
ENSG00000198833	AL121833.1	chr06	90036344	90062567	Q9Y385	out	0.389282	0.0469669	-0.454614	0.0174869	na
ENSG00000112159	MDN1	chr06	90352218	90529442	Q9NU22	out	-0.0375976	0.149581	-0.205011	0.0542468	na
ENSG00000014123	KIAA0776	chr06	96969471	97003152	O94874	out	1.27023	0.0486509	-0.0995644	-0.0649216	0.110188
ENSG00000123545	NDUFAF4	chr06	97337189	97345757	Q9P032	in	-0.428946	0.0507896	0.00702086	0.000911698	na
ENSG00000112249	ASCC3	chr06	100956070	101329248	Q8N3C0	in	1.10383	0.00762809	0.0116898	0.113157	na
ENSG00000085377	PREP	chr06	105725440	105850959	P48147	out	0.00407344	-0.0137928	0.34962	-0.0790508	na
ENSG00000112297	AIM1	chr06	106959730	107018326	Q9Y4K1	out	0.981493	0.153294	0.401744	0.129935	1.08263
ENSG00000025796	SEC63	chr06	108188960	108279393	Q9UGP8	in	0.679793	0.0157032	-0.384978	0.0863789	-0.0841836
ENSG00000081087	OSTM1	chr06	108362613	108487058	Q86WC4	in	0.633172	-0.359138	-0.149585	0.180524	na
ENSG00000112335	SNX3	chr06	108532426	108582464	O60493	in	0.419206	-0.0844116	0.556667	0.185281	0.150837
ENSG00000135596	MICAL1	chr06	109765265	109787171	Q8TDZ2	in	0.0790144	0.221832	0.685854	0.271716	na
ENSG00000168438	CDC40	chr06	110501344	110575478	O60508	in	0.836857	0.0364667	-0.508367	-0.18293	na
ENSG00000197498	BXDC1	chr06	111303218	111347303	Q9H7B2	out	-0.114121	0.170602	-0.489266	-0.194209	0.0406882
ENSG00000112769	LAMA4	chr06	112429963	112576141	Q16363	in	0.189367	-0.573638	-0.775387	0.122856	na
ENSG00000196591	HDAC2	chr06	114254192	114332472	Q92769	in	0.472272	0.0631106	-0.141319	-0.110351	-0.0087085
ENSG00000189241	TSPYL1	chr06	116597741	116601066	Q9H0U9	out	-0.059357	-0.299853	-0.403729	-0.238382	na
ENSG00000111832	RWDD1	chr06	116892530	116918838	Q9H446	out	-0.233423	-0.0594129	-0.0764395	-0.259618	na
ENSG00000047932	GOPC	chr06	117639374	117923691	Q9HD26	in	0.787866	0.440962	-0.131709	0.147213	0.0282363
ENSG00000152661	GJA1	chr06	121756838	121770873	P17302	in	-0.290553	-0.567726	-1.4503	-0.0139155	na
ENSG00000111897	SERINC1	chr06	122764493	122907269	Q9NRX5	out	1.05424	-0.210814	-0.238321	0.12473	na
ENSG00000093144	ECHDC1	chr06	127609855	127664754	Q9NTX5	out	0.411545	-0.0379497	-0.0495668	0.0785185	na
ENSG00000146376	ARHGAP18	chr06	129897277	130031370	Q8N392	out	0.330373	-0.736634	0.166472	-0.125638	na
ENSG00000079819	EPB41L2	chr06	131160487	131384462	O43491	out	0.572711	0.162761	-0.0411587	0.0588782	0.150569
ENSG00000112282	MED23	chr06	131895106	131949369	Q9ULK4	in	0.858232	0.0660994	-0.121846	0.118515	na
ENSG00000197594	ENPP1	chr06	132129156	132216295	P22413	out	0.742361	-1.52414	0.369685	-0.351172	-0.0178266
ENSG00000118523	CTGF	chr06	132269316	132272513	P29279	in	0.578673	-0.0426503	-0.448522	0.230951	0.243044
ENSG00000079931	MOXD1	chr06	132617194	132722684	Q6UVY6	out	0.494061	-0.598939	-0.359777	-0.109506	-0.0295734
ENSG00000079950	STX7	chr06	132779054	132834337	O15400	in	0.78711	0.0502081	-0.243405	0.123604	0.203505
ENSG00000112306	RPS12	chr06	133135580	133138703	P25398	in	-0.411871	0.119073	0.448086	0.0490964	0.1549
ENSG00000112339	HBS1L	chr06	135281516	135424194	Q9Y450	out	0.709028	0.112987	0.144934	-0.000933637	na
ENSG00000029363	BCLAF1	chr06	136578001	136610989	Q9NYF8	out	0.951009	0.0924201	-0.396465	-0.168142	0.0709641
ENSG00000051620	HEBP2	chr06	138724668	138734310	Q9Y5Z4	out	-0.536013	-0.416396	0.572657	-0.228528	-0.0732142
ENSG00000135597	REPS1	chr06	139224630	139309398	Q96D71	out	0.0852013	-0.026486	-0.0614204	-0.0621464	-0.172786
ENSG00000009844	VTA1	chr06	142468367	142542085	Q9NP79	in	0.756945	0.046011	0.857105	0.0193579	-0.633166
ENSG00000010818	HIVEP2	chr06	143072604	143266338	P31629	out	0.389663	0.0676546	-0.29689	0.349018	na
ENSG00000001036	FUCA2	chr06	143816614	143832827	Q9BTY2	out	-0.433442	-0.25579	1.09526	0.25727	na
ENSG00000135521	LTV1	chr06	144164481	144184949	Q96GA3	out	0.187851	-0.0202034	0.382077	0.00381	na
ENSG00000169976	SF3B5	chr06	144416018	144416754	Q9BWJ5	in	-0.598116	0.0634606	-0.356144	-0.151152	-0.00703454
ENSG00000152818	UTRN	chr06	144606837	145174170	P46939	in	0.694341	-0.122068	-0.2056	0.0262481	0.0791703
ENSG00000118508	RAB32	chr06	146864829	146876101	Q13637	out	-0.581505	-0.00723807	-0.478821	-0.100001	-0.0176748
ENSG00000164506	STXBP5	chr06	147525561	147706866	Q5T5C0	out	0.793331	0.0264308	0.198408	0.0519497	na
ENSG00000111961	SASH1	chr06	148593440	148873186	O94885	out	0.226312	-0.317867	-0.271972	0.018491	na
ENSG00000131013	PPIL4	chr06	149825869	149867174	Q8WUA2	out	0.834497	0.189057	0.0862693	-0.00374111	na
ENSG00000131023	LATS1	chr06	149979289	150039392	O95835	in	0.646783	0.0625259	0.517563	0.0994624	na
ENSG00000120253	NUP43	chr06	150045451	150070801	Q8NFH3	in	0.360064	0.0154846	-0.304515	-0.126774	na
ENSG00000120265	PCMT1	chr06	150070579	150132556	P22061	out	0.147662	-0.0819629	0.417746	0.0908073	0.0784136
ENSG00000120254	MTHFD1L	chr06	151186685	151423023	Q6UB35	out	0.0379305	0.403604	-0.178791	-0.431488	-0.0501327
ENSG00000131016	AKAP12	chr06	151561134	151679692	Q02952	in	1.51499	-0.209744	0.276911	0.145016	0.0116403
ENSG00000131018	SYNE1	chr06	152442819	152958936	Q8NF91	in	0.769104	0.398423	0.105449	-0.17537	0.15983
ENSG00000213079	RBM16	chr06	155054459	155155192	Q9UPN6	in	0.411959	0.0634018	-0.18188	-0.0759172	na
ENSG00000049618	ARID1B	chr06	157099063	157530401	Q8NFD5	in	0.143297	-0.146915	-0.264297	-0.156946	na
ENSG00000130340	SNX9	chr06	158244281	158366109	Q9Y5X1	out	0.585884	-0.375541	0.43056	-0.0398596	-0.031696
ENSG00000146425	DYNLT1	chr06	159057506	159065771	P63172	out	-0.278118	0.134514	-0.0719321	0.0495469	-0.0156211
ENSG00000092820	VIL2	chr06	159186773	159240444	P15311	in	-0.58309	0.452958	0.558689	0.285222	0.209126
ENSG00000112096	SOD2	chr06	160100096	160183561	P04179	out	-0.605464	-0.567459	-2.0612	-0.315705	0.946157
ENSG00000146457	WTAP	chr06	160146617	160177351	Q15007	in	-0.014448	-0.0561605	-0.300493	-0.0068709	0.332862
ENSG00000120437	ACAT2	chr06	160181360	160200144	Q9BWD1	out	0.0225614	0.0959448	1.03702	0.0246287	na
ENSG00000120438	TCP1	chr06	160199530	160210781	P17987	in	0.106718	0.0855766	0.528351	-0.00656193	0.0271868
ENSG00000112110	MRPL18	chr06	160210844	160219468	Q9H0U6	in	0.101527	0.123722	-0.399868	-0.183593	na
ENSG00000197081	IGF2R	chr06	160390131	160534539	P11717	in	-0.172435	-0.155395	-0.82911	0.0652791	0.0799202
ENSG00000122194	PLG	chr06	161123270	161174338	P00747	in	0.696063	3.62727	-0.470637	0.0938346	na
ENSG00000112531	QKI	chr06	163835032	163999628	Q96PU8	out	0.588501	0.0156111	-0.248868	-0.00255015	0.18515
ENSG00000026297	RNASET2	chr06	167342992	167370679	O00584	out	-0.422087	-0.499082	-0.590572	-0.276614	na
ENSG00000130396	MLLT4	chr06	168227602	168372703	P55196	in	-0.0236649	0.0169991	0.391062	-0.0967591	na
ENSG00000186340	THBS2	chr06	169615875	169654139	P35442	in	-0.0587185	-0.592261	-0.736451	-0.0733118	na
ENSG00000008018	PSMB1	chr06	170844205	170862429	P20618	in	-0.350121	0.13169	0.08464	-0.046131	0.0198495
ENSG00000164818	HEATR2	chr07	766338	829190	Q86Y56	out	-0.355402	0.0464433	0.256422	0.105385	na
ENSG00000164828	UNC84A	chr07	855528	936072	O94901	in	-0.203493	0.10966	-0.458836	-0.261615	-1.15372
ENSG00000240230	COX19	chr07	938415	1015235	Q49B96	out	-0.23746	0.0492833	-0.490839	-0.0191492	na
ENSG00000146540	C7orf50	chr07	1036623	1177896	Q9BRJ6	out	-0.564538	0.163858	-0.114941	-0.0953585	na
ENSG00000164880	INTS1	chr07	1509913	1545489	Q8N201	in	-0.817586	0.105588	-0.164528	-0.175157	na
ENSG00000002822	MAD1L1	chr07	1855383	2272878	Q9Y6D9	in	-0.294486	0.306221	-0.256517	-0.16989	-0.347209
ENSG00000106266	SNX8	chr07	2291405	2393953	Q9Y5X2	out	-0.66073	-0.0479968	-0.210362	0.122144	na
ENSG00000106263	EIF3B	chr07	2393721	2420380	P55884	in	-0.556311	0.0886277	1.02349	0.126759	0.0717875
ENSG00000106009	C7orf27	chr07	2577511	2595361	Q6PJG6	out	-0.736372	-0.0988497	0.258239	-0.383351	na
ENSG00000136295	TTYH3	chr07	2671585	2704436	Q9C0H2	out	-0.908696	-0.213645	-0.0389128	-0.266335	na
ENSG00000164916	FOXK1	chr07	4683388	4811074	P85037	out	-0.620869	0.0248456	-0.213992	-0.203553	na
ENSG00000155034	FBXL18	chr07	5470966	5553429	Q96ME1	out	-0.739963	0.0405438	0.0926291	-0.186967	na
ENSG00000075618	FSCN1	chr07	5632439	5646286	Q16658	out	-0.600704	0.118689	1.40742	-0.0550991	-0.0757191
ENSG00000106305	AIMP2	chr07	6048876	6063465	Q13155	in	-0.385453	0.25198	-0.152318	0.0209846	0.12066
ENSG00000136238	RAC1	chr07	6414154	6443608	P63000	in	-0.0156924	-2.17e-05	0.189995	0.0708624	0.0620794
ENSG00000164535	DAGLB	chr07	6448757	6523821	Q8NCG7	out	0.0818552	-0.0878836	-0.429522	-0.0686003	0.127542
ENSG00000164654	MIOS	chr07	7606503	7648560	Q9NXC5	out	1.20642	0.0291418	0.196611	-0.118018	na
ENSG00000106399	RPA3	chr07	7676149	7758238	P35244	in	-0.103924	0.254281	0.403708	0.0675608	na
ENSG00000189043	NDUFA4	chr07	10971578	10979883	O00483	in	0.00636549	0.0816165	-0.148472	-0.074031	-0.0471462
ENSG00000106443	PHF14	chr07	11013499	11209250	O94880	out	0.308994	0.0891929	-0.228394	0.227403	na
ENSG00000106460	TMEM106B	chr07	12250867	12276886	Q9NUM4	out	0.473735	-0.0293658	-0.561526	0.0686491	na
ENSG00000136261	BZW2	chr07	16685756	16746148	Q9Y6E2	out	-0.0748001	0.255642	0.338112	0.0206996	0.0800598
ENSG00000122591	FAM126A	chr07	22980878	23053749	Q9BYI3	out	0.930189	0.0643355	-0.324728	-0.126719	na
ENSG00000136235	GPNMB	chr07	23275586	23314727	Q14956	out	0.0857963	-0.430044	-0.547022	0.19673	na
ENSG00000136231	IGF2BP3	chr07	23349828	23510086	O00425	in	0.712497	0.271626	-0.328434	0.131201	0.0780668
ENSG00000164548	TRA2A	chr07	23544399	23571660	Q13595	out	0.538044	-0.0721127	-0.594063	-0.128767	-0.00876847
ENSG00000105928	DFNA5	chr07	24737972	24809244	O60443	out	-0.161833	0.0879407	1.03494	-0.1261	na
ENSG00000070882	OSBPL3	chr07	24836158	25021253	Q9H4L5	out	0.656943	0.208571	-0.634728	0.0111189	na
ENSG00000172115	CYCS	chr07	25159710	25164980	P99999	in	0.0336758	0.23958	-0.743136	-0.0340942	-0.054706
ENSG00000122566	HNRNPA2B1	chr07	26229547	26241149	P22626	in	0.516822	0.175202	-0.135781	-0.177539	-0.0896295
ENSG00000122565	CBX3	chr07	26240782	26252976	Q13185	in	0.458	0.0362205	-0.00928412	-0.10501	-0.107778
ENSG00000106049	HIBADH	chr07	27565061	27702614	P31937	out	0.516269	-0.192284	-0.34405	0.0791739	0.277401
ENSG00000136193	SCRN1	chr07	29959719	30029905	Q12765	out	0.287146	-0.110004	0.0172567	-0.0439314	0.226462
ENSG00000106080	FKBP14	chr07	30050203	30066300	Q9NWM8	out	0.946285	0.230011	-0.681762	0.0347661	0.1577
ENSG00000106105	GARS	chr07	30634297	30673649	P41250	out	0.200796	0.404602	1.11767	-0.0311111	0.00599253
ENSG00000154678	PDE1C	chr07	31790793	32338941	Q14123	out	-0.0747751	-0.0222368	-0.621491	-0.230263	na
ENSG00000122642	FKBP9	chr07	32997017	33046543	O95302	out	0.331914	0.0523989	-0.486201	0.0720087	0.0928998
ENSG00000122643	NT5C3	chr07	33053742	33102409	Q9H0P0	out	0.182046	0.109559	0.327135	0.179784	na
ENSG00000173852	DPY19L1	chr07	34968488	35077883	Q2PZI1	out	0.709777	-0.0453473	-0.48036	-0.0208331	na
ENSG00000122545	42620	chr07	35840542	35944917	Q16181	in	1.13922	0.0988643	1.21114	0.100952	0.0148942
ENSG00000011426	ANLN	chr07	36429415	36493400	Q9NQW6	out	0.933422	0.427787	0.170294	0.0947602	na
ENSG00000086289	EPDR1	chr07	37723446	37991543	Q9UM22	out	-2.02924	0.281127	-0.259514	0.277557	na
ENSG00000010270	STARD3NL	chr07	38217824	38270272	O95772	out	0.247086	0.0384951	0.0337558	-0.0488606	na
ENSG00000006451	RALA	chr07	39663082	39747723	P11233	in	-0.221947	-0.0709872	-0.450344	0.0902938	-0.44357
ENSG00000065883	CDC2L5	chr07	39989636	40136733	Q14004	out	0.485629	-0.0185899	-0.648303	-0.380224	na
ENSG00000106588	PSMA2	chr07	42956460	42971822	P25787	in	0.0727216	0.0230522	0.226	-0.116175	0.0864713
ENSG00000106605	BLVRA	chr07	43798279	43846939	P53004	out	-0.464627	0.358385	-0.362899	0.0111548	-0.579123
ENSG00000062582	MRPS24	chr07	43906157	43909492	Q96EL2	in	-0.552876	-0.00679077	-0.412596	-0.192647	na
ENSG00000136279	DBNL	chr07	44084232	44109055	Q9UJU6	out	-0.574384	0.11194	0.471146	0.0399194	0.00545862
ENSG00000106636	YKT6	chr07	44240567	44253893	O15498	out	-0.381038	-0.0173496	0.459227	0.167031	-0.0565782
ENSG00000058404	CAMK2B	chr07	44256749	44374176	Q13554	in	-0.406785	-1.39189	-0.0258158	-0.349285	na
ENSG00000015676	NUDCD3	chr07	44421969	44530479	Q8IVD9	out	-0.580231	-0.104361	-0.0989907	0.052135	na
ENSG00000136271	DDX56	chr07	44605016	44614650	Q9NY93	out	-0.74337	0.100476	-0.4096	-0.0959519	#DIV/0!
ENSG00000158604	TMED4	chr07	44617493	44621886	Q7Z7H5	out	-0.317629	-0.0349661	-0.38503	0.0606206	na
ENSG00000105953	OGDH	chr07	44646171	44748665	Q02218	in	-0.356033	0.0150499	-0.507047	-0.0407598	0.173165
ENSG00000122515	ZMIZ2	chr07	44788180	44809477	Q8NF64	out	-0.583912	-0.166811	-0.525753	-0.0754873	na
ENSG00000196262	PPIA	chr07	44836279	44864163	P62937	in	-0.245437	0.00106191	1.7431	-0.00334043	0.0542748
ENSG00000146676	PURB	chr07	44915896	44924960	Q96QR8	out	0.178814	0.163228	0.347215	0.0121041	-0.0658063
ENSG00000136270	TBRG4	chr07	45139699	45151646	Q969Z0	out	-0.732823	0.168887	-0.283705	0.0506955	na
ENSG00000146674	IGFBP3	chr07	45951951	45961473	P17936	in	0.309706	-0.381696	-0.138503	0.401505	1.00114
ENSG00000136205	TNS3	chr07	47314752	47622156	Q68CZ2	out	0.29506	-0.799375	0.19884	-0.148198	na
ENSG00000132432	SEC61G	chr07	54819943	54827667	P60059	in	-0.435395	0.313959	-0.0998559	0.0622765	na
ENSG00000146648	EGFR	chr07	55086714	55324313	P00533	in	0.026838	-0.64159	-0.333096	-0.160207	-0.0238313
ENSG00000239789	MRPS17	chr07	56019512	56024192	Q9Y2R5	in	-0.491783	0.111011	-0.657813	-0.178826	0.265382
ENSG00000146733	PSPH	chr07	56078744	56119297	P78330	out	0.185368	0.455757	0.392465	-0.106977	na
ENSG00000146731	CCT6A	chr07	56119323	56131682	P40227	in	0.400007	0.0693124	0.529074	-0.00729613	0.0466858
ENSG00000129103	SUMF2	chr07	56131695	56148363	Q8NBJ7	in	-0.398271	0.0300885	-0.377098	-0.00410406	0.110613
ENSG00000106153	CHCHD2	chr07	56169262	56174269	Q9Y6H1	out	-0.638093	0.0164483	-0.257354	-0.192118	-0.0508849
ENSG00000196715	VKORC1L1	chr07	65338254	65424530	Q8N0U8	out	0.0705927	-0.0696742	-0.33418	-0.0502159	0.140891
ENSG00000169919	GUSB	chr07	65425671	65447301	P08236	out	-0.0838879	0.404613	-0.183781	0.809378	na
ENSG00000126522	ASL	chr07	65540785	65558545	P04424	out	-0.380179	0.370177	0.404497	0.278873	na
ENSG00000169902	TPST1	chr07	65670186	65885530	O60507	out	-0.0879077	-0.00200283	-0.102535	-0.077298	na
ENSG00000154710	RABGEF1	chr07	66205720	66276423	Q9UJ41	out	0.324826	0.129939	-0.127184	0.00890873	na
ENSG00000126524	SBDS	chr07	66452664	66460635	Q9Y3A5	out	0.517661	0.0885975	0.415636	-0.0139678	0.100765
ENSG00000130305	NSUN5	chr07	72716514	72722864	Q96P11	out	-0.856741	0.135805	-0.26359	0.046113	na
ENSG00000009954	BAZ1B	chr07	72854728	72936608	Q9UIG0	in	0.63489	0.0483556	0.00258318	-0.0486593	-1.03094
ENSG00000106638	TBL2	chr07	72983990	72993121	Q9Y4P3	out	-0.357137	0.00134988	-0.28577	-0.0620034	0.170111
ENSG00000106682	EIF4H	chr07	73588575	73611431	Q15056	in	0.118166	0.101416	1.31488	0.0387024	0.1314
ENSG00000049541	RFC2	chr07	73645829	73668774	P35250	in	-0.704367	0.2234	-0.00798922	0.103078	na
ENSG00000106665	CLIP2	chr07	73703805	73820273	Q9UDT6	out	-0.251444	-0.0508924	0.450546	0.144311	na
ENSG00000127946	HIP1	chr07	75162621	75368280	O00291	out	-0.403364	-0.518225	-0.279809	0.00548355	na
ENSG00000005486	RHBDD2	chr07	75471920	75518244	Q6NTF9	out	-0.724585	-0.384569	-0.20069	0.218048	na
ENSG00000127948	POR	chr07	75528518	75616173	P16435	out	-0.551945	-0.129828	-0.226373	0.0285165	-0.0492237
ENSG00000146701	MDH2	chr07	75677369	75696826	P40926	out	-0.62965	0.251764	-0.512344	-0.194463	0.143589
ENSG00000106211	HSPB1	chr07	75931861	75933612	P04792	in	-0.0797611	0.438757	2.23106	-0.0459857	-0.0843284
ENSG00000170027	YWHAG	chr07	75956116	75988348	P61981	in	0.00146067	-0.0629507	0.904899	0.0806747	0.0248155
ENSG00000127947	PTPN12	chr07	77166592	77269388	Q05209	out	0.640988	-0.253269	0.0337757	-0.039636	na
ENSG00000127955	GNAI1	chr07	79763271	79848718	P63096	in	0.69011	-0.381119	-0.0358639	-0.00994692	na
ENSG00000075223	SEMA3C	chr07	80371854	80551675	Q99985	out	1.15252	0.45815	0.457944	-0.0820462	na
ENSG00000153956	CACNA2D1	chr07	81575760	82073114	P54289	out	1.06799	0.170826	-0.246881	0.0973884	-0.168831
ENSG00000005469	CROT	chr07	86974997	87029111	Q9UKG9	out	0.899826	-0.232921	-0.592963	-0.23508	na
ENSG00000075142	SRI	chr07	87834433	87856308	P30626	in	-0.341858	0.00270002	0.886925	-0.034677	-0.044591
ENSG00000127914	AKAP9	chr07	91570181	91739987	Q99996	in	0.679036	-0.156436	0.396954	0.0209276	-0.549325
ENSG00000001630	CYP51A1	chr07	91741465	91772266	Q16850	out	0.345708	-0.250735	-0.2823	-0.0720073	-0.0615613
ENSG00000105810	CDK6	chr07	92234235	92465908	Q00534	in	0.658878	0.421022	0.0894046	0.14572	na
ENSG00000105825	TFPI2	chr07	93514709	93520303	P48307	out	0.432444	-2.36933	-0.528156	0.307475	na
ENSG00000105829	BET1	chr07	93592074	93633694	O15155	out	0.607452	0.0079552	-0.165027	0.103702	na
ENSG00000164692	COL1A2	chr07	94023873	94060544	P08123	in	0.0448003	0.339408	-0.371795	0.0649056	-0.0414502
ENSG00000105854	PON2	chr07	95034175	95064510	Q15165	out	0.457883	-0.112181	-0.650089	0.0715817	0.0423741
ENSG00000004864	SLC25A13	chr07	95749532	95951459	Q9UJS0	out	0.129548	0.00506542	-0.226505	0.22483	na
ENSG00000070669	ASNS	chr07	97481430	97501854	P08243	out	0.107976	0.62097	1.13316	-0.211651	-0.316086
ENSG00000196367	TRRAP	chr07	98475556	98610866	Q9Y4A5	in	-0.229683	0.0243603	0.207242	0.0605548	na
ENSG00000241685	ARPC1A	chr07	98923521	98985787	Q92747	in	-0.282567	-0.0137826	0.736443	-0.00795069	-0.0789034
ENSG00000130429	ARPC1B	chr07	98971872	98992424	O15143	in	-0.394102	-0.0823346	1.01161	-0.0122415	0.0306633
ENSG00000106244	PDAP1	chr07	98989671	99006452	Q13442	out	-0.416354	0.15925	0.690442	0.0122109	0.0583095
ENSG00000106245	BUD31	chr07	99006264	99017239	P41223	in	-0.299969	0.208332	-0.0824053	-0.180758	0.0204889
ENSG00000160917	CPSF4	chr07	99036545	99054994	O95639	in	-0.616252	0.137642	-0.701476	-0.130357	na
ENSG00000241468	ATP5J2	chr07	99046098	99063954	P56134	in	-0.402872	0.0444702	-0.550267	-0.280193	0.273881
ENSG00000146833	TRIM4	chr07	99474581	99517223	Q9C037	out	0.358772	-0.218682	0.357915	0.0137939	0.255255
ENSG00000168090	COPS6	chr07	99686577	99689823	Q7L5N1	in	-0.237879	0.0218979	0.375313	0.0359064	-0.2635
ENSG00000166508	MCM7	chr07	99690351	99699563	P33993	in	-0.869977	0.168803	0.997322	-0.0415445	0.0208095
ENSG00000166997	CNPY4	chr07	99717236	99723134	Q8N129	out	0.137311	-0.0984729	-0.278099	0.11862	0.273796
ENSG00000106333	PCOLCE	chr07	100199800	100205798	Q15113	in	-0.104499	0.224286	-0.421708	0.0146743	0.278893
ENSG00000172354	GNB2	chr07	100271154	100276797	P62879	in	-0.756901	-0.00482116	-0.119432	-0.0398456	-0.121314
ENSG00000172336	POP7	chr07	100303676	100305118	O75817	in	-0.801638	0.0450972	-0.354342	-0.106487	na
ENSG00000196411	EPHB4	chr07	100400187	100425121	P54760	in	-0.713864	0.00224704	-0.0257255	0.0503965	na
ENSG00000146828	SLC12A9	chr07	100424442	100464631	Q9BXP2	out	-0.432462	-0.0334614	-0.0627591	0.095057	-1.22662
ENSG00000087077	TRIP6	chr07	100464760	100471076	Q15654	out	-0.479381	-0.0418456	-0.0430247	0.0975312	-0.30821
ENSG00000087087	SRRT	chr07	100472733	100486285	Q9BXP5	in	-0.403713	0.14807	-0.00164946	-0.0469872	0.11592
ENSG00000106366	SERPINE1	chr07	100770370	100782547	P05121	in	-0.256737	0.0308672	-1.16323	-0.0361406	0.311319
ENSG00000106367	AP1S1	chr07	100797678	100804877	P61966	in	-0.387308	0.0355545	0.238557	0.164503	na
ENSG00000106397	PLOD3	chr07	100849258	100861701	O60568	out	-0.398987	0.251942	-0.664712	0.02008	0.156763
ENSG00000214253	FIS1	chr07	100882739	100895597	Q9Y3D6	in	-0.559055	0.102056	-0.364077	-0.0109864	0.260849
ENSG00000161036	LRWD1	chr07	102105376	102113615	Q9UFC0	out	-0.707265	0.11043	-0.0630989	-0.169964	na
ENSG00000170632	ARMC10	chr07	102715328	102740205	Q8N2F6	out	0.209822	-0.130646	-0.395573	-0.124061	na
ENSG00000105819	PMPCB	chr07	102937869	102969958	O75439	in	0.130806	0.0684053	-0.291568	-0.0490307	-0.0347048
ENSG00000105821	DNAJC2	chr07	102952921	102985320	Q99543	out	0.074319	0.175142	0.839585	0.0364748	na
ENSG00000161057	PSMC2	chr07	102984701	103009842	P35998	in	0.282409	-0.0139912	-0.227322	-0.0972984	-0.00924051
ENSG00000135249	RINT1	chr07	105172532	105208124	Q6NUQ1	in	0.735247	0.0548602	-0.170182	0.0302187	na
ENSG00000008282	SYPL1	chr07	105730949	105753022	Q16563	out	0.566611	-0.112049	0.0184341	0.0413769	0.0187511
ENSG00000105835	PBEF1	chr07	105888731	105926772	P43490	out	0.262727	-0.32892	0.306594	-0.165343	na
ENSG00000164597	COG5	chr07	106842189	107204959	Q9UP83	in	0.756269	0.0209625	0.513329	0.153811	na
ENSG00000075790	BCAP29	chr07	107220422	107269615	Q9UHQ4	out	0.448205	-0.277657	-0.530714	0.161301	na
ENSG00000105879	CBLL1	chr07	107384142	107400131	Q75N03	out	0.295131	0.023108	-0.243164	-0.222419	na
ENSG00000091140	DLD	chr07	107531415	107572175	P09622	in	-0.129497	0.0881789	-0.571386	-0.133645	0.0922161
ENSG00000091136	LAMB1	chr07	107564244	107643700	P07942	in	0.181455	-0.540779	-0.384217	-0.146168	-0.229964
ENSG00000135269	TES	chr07	115850547	115898837	Q9UGI8	out	0.00628883	0.657477	0.319104	0.0731148	#DIV/0!
ENSG00000105974	CAV1	chr07	116164839	116201233	Q03135	in	0.675292	-0.0302815	-0.324331	0.092771	0.0875975
ENSG00000198898	CAPZA2	chr07	116451124	116559315	P47755	in	0.646005	-0.0514164	0.229774	0.0617246	-0.00321458
ENSG00000128534	LSM8	chr07	117824086	117832878	O95777	in	0.1098	0.151213	-0.0459751	-0.0810737	-0.0228955
ENSG00000196937	FAM3C	chr07	120988905	121036418	Q92520	out	0.47069	0.0899428	-0.342807	0.319615	0.14903
ENSG00000128609	NDUFA5	chr07	123177051	123198309	Q16718	in	0.343053	0.0968135	-0.328033	-0.231369	-0.257233
ENSG00000106299	WASL	chr07	123321989	123389121	O00401	in	0.515046	-0.401279	0.641126	0.10347	na
ENSG00000004059	ARF5	chr07	127228399	127231759	P84085	out	-0.595203	0.0625448	0.0211921	0.0686779	0.0566222
ENSG00000197157	SND1	chr07	127292234	127732661	Q7KZF4	in	-0.378624	0.0296821	0.238507	0.1163	0.049906
ENSG00000106344	RBM28	chr07	127950437	127983962	Q9NW13	in	0.396809	0.184273	-0.230503	-0.0644439	na
ENSG00000106348	IMPDH1	chr07	128032331	128050306	P20839	out	-0.676993	0.156837	0.398071	-0.0873293	0.968891
ENSG00000128595	CALU	chr07	128379346	128411861	O43852	out	0.773917	0.0571314	-0.282466	0.0156004	-0.0681386
ENSG00000128591	FLNC	chr07	128470431	128499328	Q14315	in	-1.00409	0.224426	0.522781	0.107218	-0.0129399
ENSG00000128524	ATP6V1F	chr07	128502880	128505898	Q16864	in	-0.372186	-0.0422842	-0.304919	0.0613526	-0.242249
ENSG00000064419	TNPO3	chr07	128594948	128695198	Q9Y5L0	out	0.295999	0.0308398	0.792794	0.166163	0.673433
ENSG00000106459	NRF1	chr07	129251555	129396922	Q16656	in	-0.417848	0.0389038	0.0280029	-0.0949236	na
ENSG00000186591	UBE2H	chr07	129470572	129592789	P62256	out	0.255963	-0.359235	-0.265066	-0.089755	na
ENSG00000128510	CPA4	chr07	129932974	129964020	Q9UI42	out	-1.31892	0.442935	-1.11899	0.0164653	na
ENSG00000106484	MEST	chr07	130126046	130146133	Q5EB52	out	-0.483218	0.678657	-0.662137	-0.00615417	-0.0464498
ENSG00000158623	COPG2	chr07	130146089	130353598	Q9UBF2	out	0.222883	0.17296	0.125311	0.139968	na
ENSG00000128567	PODXL	chr07	131185021	131242976	O00592	out	-1.76418	-0.785884	-0.889273	0.69534	0.413253
ENSG00000106554	CHCHD3	chr07	132469629	132766848	Q9NX63	out	-0.443444	0.0768682	-0.672417	-0.0964262	0.521139
ENSG00000131558	EXOC4	chr07	132937829	133751342	Q96A65	in	0.132558	0.0207354	0.200602	-0.0320772	0.653593
ENSG00000085662	AKR1B1	chr07	134127127	134144036	P15121	out	-1.20139	-0.653586	0.445482	-0.315101	#DIV/0!
ENSG00000122786	CALD1	chr07	134429003	134655479	Q05682	in	1.39813	0.289421	0.874188	0.190964	-0.0176957
ENSG00000105875	WDR91	chr07	134868590	134896316	A4D1P6	out	0.0408973	-0.140198	0.215014	-0.0556667	na
ENSG00000155561	NUP205	chr07	135242667	135333505	Q92621	in	0.114882	0.14392	-0.01977	-0.156528	0.126569
ENSG00000105887	MTPN	chr07	135611509	135662101	P58546	out	0.705483	-0.0173073	1.30317	0.127175	#DIV/0!
ENSG00000105939	ZC3HAV1	chr07	138728266	138794465	Q7Z2W4	out	0.226564	-0.0463943	-0.0966537	0.137631	0.102016
ENSG00000146963	LUC7L2	chr07	139025105	139108198	Q9Y383	in	0.449982	0.0165904	-0.0606946	-0.00619492	0.062108
ENSG00000090263	MRPS33	chr07	140705854	140715028	Q9Y291	in	0.0181538	0.22121	-0.542312	0.0320587	na
ENSG00000006530	AGK	chr07	141250989	141355044	Q53H12	out	0.635924	0.178924	-0.0660219	0.031997	0.246545
ENSG00000106028	SSBP1	chr07	141438121	141487722	Q04837	out	-0.184508	0.202459	-0.577623	-0.279301	0.15934
ENSG00000197448	GSTK1	chr07	142941186	142967947	Q9Y2Q3	out	-0.0224314	0.0558803	-0.423951	-0.0417461	0.509791
ENSG00000159840	ZYX	chr07	143078173	143088204	Q15942	out	-0.578384	0.346988	1.18418	0.161617	-0.0704302
ENSG00000198420	FAM115A	chr07	143548468	143599291	Q9Y4C2	out	0.45196	0.124788	0.678975	0.238508	na
ENSG00000055130	CUL1	chr07	148395006	148498201	Q13616	in	0.636967	-0.0434481	0.371506	0.0396919	na
ENSG00000106462	EZH2	chr07	148504475	148581413	Q15910	in	0.318669	0.230576	0.231114	0.0345471	na
ENSG00000155660	PDIA4	chr07	148700154	148725733	P13667	out	-0.0233579	0.0300127	-0.551629	-0.00421862	-0.0210836
ENSG00000164885	CDK5	chr07	150750899	150755617	Q00535	in	-0.295039	-0.0577798	0.0962115	-0.365634	na
ENSG00000164897	TMUB1	chr07	150778167	150780633	Q9BVT8	out	-0.458087	0.00709557	-0.220761	0.0505685	na
ENSG00000133612	AGAP3	chr07	150782918	150841523	Q96P47	out	-0.488557	-0.285879	0.169377	0.0668359	na
ENSG00000033050	ABCF2	chr07	150904923	150924316	Q9UG63	in	-0.449389	0.0957905	0.125529	0.0420224	-0.321741
ENSG00000033100	CSGLCA-T	chr07	150929575	150935908	Q9P2E5	out	-0.491676	-0.440755	-0.661442	-0.151919	na
ENSG00000106615	RHEB	chr07	151163098	151217206	Q15382	in	-0.107527	-0.0663697	0.662678	0.105133	na
ENSG00000184863	RBM33	chr07	155437145	155574179	Q96EV2	out	0.225887	0.0101905	-0.0774283	0.00849673	na
ENSG00000009335	UBE3C	chr07	156931607	157062066	Q15386	out	0.294997	0.0993771	0.179206	0.0891738	na
ENSG00000105993	DNAJB6	chr07	157128075	157210133	O75190	out	0.266511	0.0512777	-0.101751	0.00694381	na
ENSG00000117868	ESYT2	chr07	158523686	158622944	A0FGR8	out	0.487372	0.0483415	-0.224261	0.237673	0.332974
ENSG00000104728	ARHGEF10	chr08	1772142	1906807	O15013	out	0.291248	0.136866	-0.0553663	0.0415899	na
ENSG00000104626	ERI1	chr08	8859657	8974256	Q8IV48	out	0.804502	0.163711	0.120794	-0.0391766	na
ENSG00000079459	FDFT1	chr08	11653082	11696818	P37268	out	-0.258191	-0.338306	-0.265724	-0.0407022	na
ENSG00000164733	CTSB	chr08	11700033	11726957	P07858	in	-0.0508587	-0.577297	-0.647159	-0.0319104	0.331069
ENSG00000198791	CNOT7	chr08	17086737	17104387	Q9UIV1	in	0.602391	0.0442712	0.138231	-0.0707857	na
ENSG00000104763	ASAH1	chr08	17913934	17942494	Q13510	in	0.552925	-0.327855	-0.550107	0.135544	0.188143
ENSG00000104611	SH2D4A	chr08	19171128	19253729	Q9H788	out	0.538524	0.247565	0.260873	0.339852	na
ENSG00000147416	ATP6V1B2	chr08	20054878	20084330	P21281	in	-0.371247	-0.156409	-0.45542	0.0709772	-0.294549
ENSG00000130227	XPO7	chr08	21777180	21864096	Q9UIA9	out	0.266059	-0.0706455	0.311516	-0.0112382	na
ENSG00000104635	SLC39A14	chr08	22224762	22291642	Q15043	out	-0.161365	0.328571	-0.436826	0.238809	0.655877
ENSG00000120896	SORBS3	chr08	22402499	22433301	O60504	in	-0.375103	0.285144	0.409944	0.23327	0.367271
ENSG00000120913	PDLIM2	chr08	22435792	22455538	Q96JY6	out	-0.221822	0.167195	0.748657	0.103784	-0.0247595
ENSG00000158941	KIAA1967	chr08	22462145	22479027	Q8N163	in	-0.468699	0.0576839	0.335003	-0.114436	0.0192517
ENSG00000147439	BIN3	chr08	22477931	22526661	Q9NQY0	out	-0.423038	0.0275181	0.2388	0.0170422	na
ENSG00000120889	TNFRSF10B	chr08	22877646	22926692	O14763	in	-0.420713	0.00230265	-0.760527	0.0672947	na
ENSG00000173530	TNFRSF10D	chr08	22993101	23021543	Q9UBN6	out	0.23694	-0.300791	-0.776718	0.135482	0.103581
ENSG00000134013	LOXL2	chr08	23154702	23282841	Q9Y4K0	out	-0.329824	0.365382	-0.653716	0.0725257	0.07129
ENSG00000147459	DOCK5	chr08	25042238	25275598	Q9H7D0	out	0.146908	-0.212039	-0.25911	-0.08168	na
ENSG00000221914	PPP2R2A	chr08	26149007	26230196	P63151	in	0.230893	0.00258598	0.117193	0.0988986	-0.0167814
ENSG00000104765	BNIP3L	chr08	26240414	26363152	O60238	out	0.297516	-0.178313	-0.477052	0.178639	na
ENSG00000092964	DPYSL2	chr08	26371791	26515694	Q16555	in	-0.0803426	-0.102439	1.23552	0.119767	0.352387
ENSG00000120899	PTK2B	chr08	27168999	27316903	Q14289	in	-0.926206	0.362828	-1.19933	-0.00375885	na
ENSG00000120885	CLU	chr08	27454434	27472548	P10909	out	-0.315053	0.304913	-0.398537	0.305297	na
ENSG00000134014	ELP3	chr08	27947190	28048673	Q9H9T3	in	0.0506826	-0.0011213	0.497302	0.00187186	na
ENSG00000104671	DCTN6	chr08	30013813	30041156	O00399	in	0.407577	-0.00740004	0.395043	0.114114	-0.593547
ENSG00000157110	RBPMS	chr08	30241944	30429778	Q93062	out	0.247362	0.0738945	0.876269	0.0478412	-0.0447576
ENSG00000104687	GSR	chr08	30535583	30585443	P00390	out	-0.29811	0.0320242	0.211563	-0.159852	-0.413319
ENSG00000104695	PPP2CB	chr08	30631973	30671830	P62714	in	0.0111761	-0.069885	0.344361	0.00437876	na
ENSG00000198042	MAK16	chr08	33342268	33358687	Q9BXY0	out	0.276231	0.218327	-0.4048	0.0109897	na
ENSG00000147475	ERLIN2	chr08	37594117	37616619	O94905	out	0.549603	0.108428	-0.507105	0.0556171	0.176437
ENSG00000147471	PROSC	chr08	37620111	37637283	O94903	out	0.287689	-0.023135	-0.140239	0.276568	na
ENSG00000156675	RAB11FIP1	chr08	37716136	37756985	Q6WKZ4	in	0.2494	-0.492684	-0.113453	-0.0101049	na
ENSG00000129691	ASH2L	chr08	37962760	38001594	Q9UBL3	in	0.175173	0.109172	-0.244681	-0.303742	na
ENSG00000175324	LSM1	chr08	38020839	38034248	O15116	in	0.186519	0.0471357	0.534132	0.201192	na
ENSG00000147526	TACC1	chr08	38585704	38710546	O75410	in	0.710714	0.154995	0.011833	-0.0658268	na
ENSG00000168615	ADAM9	chr08	38854388	38962663	Q13443	in	0.903445	0.0151311	-0.296591	-0.327112	0.315126
ENSG00000147533	GOLGA7	chr08	41347915	41368499	Q7Z5G4	out	0.215094	-0.0577567	-0.181546	-0.000627013	na
ENSG00000104368	PLAT	chr08	42032236	42065242	P00750	in	-0.0205147	-1.19782	-1.14816	-0.0431798	na
ENSG00000078668	VDAC3	chr08	42249142	42263415	Q9Y277	out	0.0627377	0.0497837	-0.398362	0.0137387	0.178858
ENSG00000120925	RNF170	chr08	42704780	42752433	Q96K19	out	0.663014	-0.132531	-0.626912	-0.02632	na
ENSG00000168172	HOOK3	chr08	42752075	42883255	Q86VS8	out	0.753231	-0.0702502	0.166001	0.0697721	0.1266
ENSG00000168522	FNTA	chr08	42889337	42940931	P49354	in	0.633934	-0.1158	0.53605	0.0808305	0.999934
ENSG00000104738	MCM4	chr08	48872745	48890720	P33991	in	-0.0575808	-0.0149093	0.0450443	0.0988874	0.0750199
ENSG00000047249	ATP6V1H	chr08	54628117	54756118	Q9UI12	in	-0.00914206	-0.128293	-0.310986	0.0939889	-0.367197
ENSG00000187735	TCEA1P2	chr08	54879112	54935089	P23193	in	0.343116	0.299193	-0.544322	-0.173962	0.00520492
ENSG00000120992	LYPLA1	chr08	54958938	55014577	O75608	out	0.310835	0.0156398	-0.381448	-0.0240913	0.196934
ENSG00000137547	MRPL15	chr08	55047770	55060461	Q9P015	in	-0.0416351	0.116379	-0.368287	-0.102202	-0.098614
ENSG00000008988	RPS20	chr08	56979854	56987069	P60866	in	-0.447618	0.101654	0.58301	0.0481245	0.159031
ENSG00000172680	MOS	chr08	57025501	57026541	P00540	out	3.13479	NA	0.346461	-0.861287	na
ENSG00000104331	IMPAD1	chr08	57870492	57906403	Q9NX62	out	0.544648	-0.0512361	-0.140005	0.0880629	0.701585
ENSG00000137575	SDCBP	chr08	59465483	59495419	O00560	in	0.335015	-0.260636	-0.223285	0.0142508	-0.0833322
ENSG00000104388	RAB2A	chr08	61429416	61536186	P61019	in	0.423942	0.0142125	-0.201657	0.06607	-0.0401336
ENSG00000198363	ASPH	chr08	62413116	62627155	Q12797	in	0.568857	-0.455096	-0.698931	-0.0561504	0.150333
ENSG00000137563	GGH	chr08	63927638	63951730	Q92820	out	0.26046	0.138547	0.0163188	0.0235297	0.160517
ENSG00000185728	YTHDF3	chr08	64081112	64125346	Q7Z739	out	0.488524	-0.130359	0.174129	0.0441207	na
ENSG00000104442	ARMC1	chr08	66514694	66546442	Q9NVT9	out	0.71842	-0.0333243	-0.237467	-0.12899	na
ENSG00000179041	RRS1	chr08	67341263	67342966	Q15050	out	-0.696153	-0.114518	-0.267648	-0.175315	-0.157266
ENSG00000121022	COPS5	chr08	67955314	67996018	Q92905	in	0.369685	0.0151517	0.461741	0.0403252	-0.0330864
ENSG00000067167	TRAM1	chr08	71485677	71520622	Q15629	in	0.919201	-0.00173915	-0.191157	0.00292267	na
ENSG00000147592	LACTB2	chr08	71547553	71581409	Q53H82	out	1.02303	-0.0370869	-0.286772	-0.0483928	na
ENSG00000147604	RPL7	chr08	74202506	74208024	P18124	in	-0.40034	0.0730112	0.183193	0.0966437	0.071677
ENSG00000121039	RDH10	chr08	74206847	74237516	Q8IZV5	out	-1.10196	0.0592648	-1.5258	-0.0451218	na
ENSG00000040341	STAU2	chr08	74332604	74659943	Q9NUL3	out	0.663082	-0.0264434	-0.218284	-0.00090393	na
ENSG00000154582	TCEB1	chr08	74857354	74884522	Q15369	in	-0.195319	0.0423905	0.606478	0.0341647	0.137079
ENSG00000175606	TMEM70	chr08	74884672	74895018	Q9BUB7	out	0.309672	-0.0976047	-0.451438	-0.276327	na
ENSG00000147586	MRPS28	chr08	80830952	80942524	Q9Y2Q9	in	-0.198593	0.0452455	-0.2797	0.37885	na
ENSG00000164687	FABP5	chr08	82192598	82197012	Q01469	in	0.00264303	0.635026	0.965976	0.0223068	na
ENSG00000133731	IMPA1	chr08	82570196	82598928	P29218	out	0.771237	0.0980695	-0.672167	-0.135303	na
ENSG00000133742	CA1	chr08	86239837	86291243	P00915	out	-0.759931	NA	0.693187	0.198671	na
ENSG00000176623	FAM82B	chr08	87480486	87526586	Q96DB5	out	0.661639	-0.0446148	-0.601668	-0.183304	0.0558256
ENSG00000085719	CPNE3	chr08	87497059	87573726	O75131	out	0.638057	-0.308688	0.426921	0.132081	0.0860079
ENSG00000104320	NBN	chr08	90945564	91015456	O60934	in	1.21121	-0.0130426	-0.10528	-0.113255	na
ENSG00000104325	DECR1	chr08	91013633	91064320	Q16698	out	0.327368	0.0504158	-0.163771	-0.158576	0.118641
ENSG00000155099	TMEM55A	chr08	92006024	92053292	Q8N4L2	out	0.233804	-0.234895	-0.244433	0.0320046	na
ENSG00000183808	RBM12B	chr08	94741584	94753245	Q8IXT5	out	0.999366	0.071863	-0.264055	-0.16479	-0.000940448
ENSG00000164951	PDP1	chr08	94870035	94938294	Q9P0J1	in	0.213255	-0.00119727	-0.300051	-0.166598	na
ENSG00000156467	UQCRB	chr08	97238148	97247862	P14927	in	-0.281892	-0.0116274	-0.550393	-0.220241	na
ENSG00000156471	PTDSS1	chr08	97273943	97349223	P48651	out	-0.251767	-0.0384923	-0.302128	0.00514954	0.122443
ENSG00000104324	AP003117.1	chr08	97657455	98161882	Q9Y646	out	0.537613	0.0191575	-0.422088	0.322239	0.461449
ENSG00000147649	MTDH	chr08	98656407	98740998	Q86UE4	out	0.765222	-0.0188341	-0.434037	0.0638404	0.0952662
ENSG00000156482	RPL30	chr08	99037079	99058697	P62888	in	-0.300363	0.0249426	0.126072	0.00190974	0.103067
ENSG00000104356	POP1	chr08	99129525	99172062	Q99575	in	0.0762437	0.0207248	-0.350054	0.0075458	0.190108
ENSG00000104375	AP003355.2	chr08	99413631	99955055	Q13188	in	0.952953	-0.0507078	0.19652	0.196319	na
ENSG00000164919	COX6C	chr08	100885428	100906290	P09669	in	-0.327946	0.0409083	-0.374871	0.126205	0.289864
ENSG00000070756	PABPCP5	chr08	101698044	101735037	P11940	in	-0.0657431	0.092194	0.0903772	0.0353407	0.0498648
ENSG00000164924	YWHAZ	chr08	101928753	101965616	P63104	in	0.13924	0.0103001	1.49079	0.0396592	-0.0503538
ENSG00000104517	UBR5	chr08	103264501	103425069	O95071	in	0.51834	-0.0712469	-0.173801	0.0666025	na
ENSG00000155097	ATP6V1C1	chr08	104033291	104085279	P21283	in	0.701854	-0.153604	-0.0873626	0.096488	0.301293
ENSG00000164932	CTHRC1	chr08	104383743	104395225	Q96CG8	out	0.802678	0.0926926	0.422412	-0.293182	0.088826
ENSG00000164934	DCAF13	chr08	104426942	104455681	Q9NV06	out	0.266645	0.00540814	-0.541541	0.106298	#DIV/0!
ENSG00000104408	EIF3E	chr08	109213445	109447562	P60228	in	0.199529	0.022056	1.12319	0.114641	0.0393621
ENSG00000104412	TTC35	chr08	109455830	109499145	Q15006	out	0.619769	0.09866	-0.498018	-0.0439963	0.0650705
ENSG00000120526	NUDCD1	chr08	110253148	110346614	Q96RS6	out	0.675733	0.106906	0.211156	-0.0141778	na
ENSG00000120533	ENY2	chr08	110346553	110358182	Q9NPA8	in	-0.00846349	0.158051	-0.0521412	-0.113982	0.0721266
ENSG00000147677	EIF3H	chr08	117654369	117779164	O15372	in	0.211205	0.104039	0.698342	0.0947708	0.109239
ENSG00000164754	RAD21	chr08	117858174	117887105	O60216	in	0.989171	0.168936	-0.409945	-0.144948	-0.2034
ENSG00000164758	MED30	chr08	118532952	118552501	Q96HR3	in	0.0566957	0.128197	-0.16668	-0.161696	na
ENSG00000187955	COL14A1	chr08	121072019	121384275	Q05707	in	0.837946	-0.496614	-0.0248401	0.128466	na
ENSG00000172172	MRPL13	chr08	121393000	121457642	Q9BYD1	in	0.167551	0.211127	-0.625549	-0.250954	-0.330223
ENSG00000172164	SNTB1	chr08	121547985	121825513	Q13884	out	0.254414	0.138795	-0.303356	0.0303974	na
ENSG00000136986	DERL1	chr08	124025458	124054663	Q9BUN8	in	0.0181029	0.0251583	-0.383542	0.039336	-0.30603
ENSG00000156802	ATAD2	chr08	124332090	124428590	Q6PL18	out	0.9676	0.204017	-0.0451995	0.047614	na
ENSG00000176853	FAM91A1	chr08	124780696	124827692	Q658Y4	out	0.853966	-0.0164422	0.198013	-0.0408071	na
ENSG00000164983	TMEM65	chr08	125324231	125384933	Q6PI78	out	0.453781	0.143035	-0.662572	-0.250679	na
ENSG00000147684	NDUFB9	chr08	125551344	125580751	Q9Y6M9	in	-0.578859	0.100406	-0.51566	-0.313395	-0.0652521
ENSG00000104549	SQLE	chr08	126010739	126034525	Q14534	out	0.350132	-0.207819	-0.326476	-0.0208312	na
ENSG00000164961	KIAA0196	chr08	126036502	126104082	Q12768	out	0.696587	-0.0153291	0.693254	0.104325	na
ENSG00000153310	FAM49B	chr08	130853716	131029375	Q9NUQ9	out	0.250871	0.212341	0.285062	0.0479097	na
ENSG00000153317	ASAP1	chr08	131064353	131455906	Q9ULH1	in	0.142446	-0.527317	0.455264	-0.0552017	na
ENSG00000104419	NDRG1	chr08	134249414	134314265	Q92597	out	-0.607783	0.0988418	0.206207	0.0911282	#NUM!
ENSG00000131773	KHDRBS3	chr08	136469700	136668965	O75525	out	1.12135	-0.118022	1.02998	-0.331912	#DIV/0!
ENSG00000104472	CHRAC1	chr08	141521397	141527236	Q9NRG0	in	0.271458	0.261856	0.322674	-0.0508595	na
ENSG00000123908	EIF2C2	chr08	141541264	141645718	Q9UKV8	in	-0.340663	0.00964804	0.0260548	-0.0120861	na
ENSG00000169398	PTK2	chr08	141667999	142012315	Q05397	in	0.353889	-0.297652	0.4878	0.0867007	na
ENSG00000130193	C8orf55	chr08	143808621	143818345	Q8WUY1	out	-0.665598	-0.0761063	-0.400374	0.308995	na
ENSG00000104529	EEF1D	chr08	144661867	144681711	P29692	in	-0.699085	0.203682	0.755437	0.0974708	0.06673
ENSG00000104524	PYCRL	chr08	144686083	144691943	Q53H96	out	-0.800018	0.0797498	-0.0530603	0.148017	na
ENSG00000104522	TSTA3	chr08	144694788	144700218	Q13630	out	-0.237762	0.463715	0.497792	0.20688	na
ENSG00000180900	SCRIB	chr08	144873090	144897549	Q14160	in	-0.774094	0.0227644	-0.351852	-0.084615	0.301235
ENSG00000179950	PUF60	chr08	144898514	144912029	Q9UHX1	in	-0.684958	0.158157	-0.218505	-0.121779	-0.0108228
ENSG00000178209	PLEC1	chr08	144989321	145050902	Q15149	in	-0.52463	0.0392663	-0.230948	0.158335	0.0340145
ENSG00000178896	EXOSC4	chr08	145133529	145135550	Q9NPD3	in	-1.03826	-0.120545	-0.18492	-0.0293231	#DIV/0!
ENSG00000197858	GPAA1	chr08	145137493	145141119	O43292	in	-0.621608	-0.0275315	-0.309746	-0.0226439	0.413811
ENSG00000179091	CYC1	chr08	145149930	145152428	P08574	in	-0.726563	0.10381	-0.655019	-0.177241	0.0589649
ENSG00000179832	HEATR7A	chr08	145202919	145316843	Q8NDA8	out	-0.597422	-0.143904	0.166387	0.330813	na
ENSG00000071894	CPSF1	chr08	145618444	145634753	Q10570	in	-0.431101	0.132442	-0.454245	-0.151576	0.0513982
ENSG00000160948	VPS28	chr08	145649000	145653931	Q9UK41	in	-0.357233	0.177498	0.600555	0.0493383	na
ENSG00000213563	C8orf82	chr08	145751117	145754516	Q6P1X6	out	-0.646758	-0.28058	-0.386716	0.0584933	na
ENSG00000161016	RPL8	chr08	146015150	146017972	P62917	in	-0.69618	0.081702	0.0166905	0.027447	0.0658607
ENSG00000170619	COMMD5	chr08	146066427	146079121	Q9GZQ3	out	-0.314097	-0.187641	0.436904	0.01027	na
ENSG00000182307	C8orf33	chr08	146277764	146281416	Q9H7E9	out	-0.620169	-0.245722	0.29542	-0.00775514	na
ENSG00000080608	KIAA0020	chr09	2720469	2844241	Q15397	out	0.0444806	0.29443	-0.245211	-0.106042	0.0152381
ENSG00000147853	AK3	chr09	4711155	4742043	Q9UIJ7	out	0.377622	-0.480954	-0.775247	-0.310669	0.0823606
ENSG00000120158	RCL1	chr09	4792869	4861064	Q9Y2P8	out	-0.175557	0.0717895	-0.22708	0.0504158	na
ENSG00000107020	C9orf46	chr09	5357973	5437878	Q9HBL7	out	0.113244	0.0876904	-0.348652	-0.0647	na
ENSG00000137040	RANBP6	chr09	6011043	6015618	O60518	out	0.796863	-0.185205	0.609019	0.0378108	na
ENSG00000164985	PSIP1	chr09	15464064	15511017	O75475	in	0.65981	0.304998	0.0944405	0.0373642	-0.0745938
ENSG00000155876	RRAGA	chr09	19049372	19051019	Q7L523	in	-0.11204	-0.151499	0.12403	0.177519	na
ENSG00000147872	ADFP	chr09	19108373	19149288	Q99541	out	-0.375747	-0.499551	-0.567605	-0.188682	na
ENSG00000137154	RPS6	chr09	19375713	19380252	P62753	in	-0.198225	0.065175	0.450259	0.0419965	0.0888322
ENSG00000188921	PTPLAD2	chr09	20995306	21031635	Q5VWC8	out	0.246804	-0.173798	-2.356	-0.113129	na
ENSG00000099810	MTAP	chr09	21802542	21932738	Q13126	out	0.348784	0.0657668	0.209588	-0.034105	0.521464
ENSG00000120159	C9orf82	chr09	26840683	26892802	Q9H8G2	out	0.529171	-0.0175437	0.182425	0.0339584	na
ENSG00000137055	PLAA	chr09	26904081	26947461	Q9Y263	out	0.353664	-0.0728976	0.105773	-0.0258435	1.2127
ENSG00000122729	ACO1	chr09	32384618	32450834	P21399	out	-0.0987988	-0.0271307	0.462648	-0.161332	-0.0753796
ENSG00000165264	NDUFB6	chr09	32552997	32573160	O95139	in	-0.212319	0.0991347	-0.191107	0.0605907	na
ENSG00000137074	APTX	chr09	32972604	33025166	Q7Z2E3	out	-0.192633	0.0620154	0.530499	-0.391014	na
ENSG00000086061	DNAJA1	chr09	33025209	33039905	P31689	out	0.155168	-0.155536	0.537051	0.0473428	0.0435329
ENSG00000122692	SMU1	chr09	33041762	33076665	Q2TAY7	in	0.177553	0.0619256	-0.208864	-0.230368	-0.181694
ENSG00000086062	B4GALT1	chr09	33104080	33167354	P15291	in	-0.143931	0.347545	-0.115778	0.363717	na
ENSG00000086065	CHMP5	chr09	33264940	33281977	Q9NZZ3	in	0.640745	-0.0411967	1.04788	0.0389493	na
ENSG00000165271	NOL6	chr09	33461439	33473928	Q9H6R4	out	-0.474412	0.0878213	-0.522124	-0.124965	0.166945
ENSG00000107341	UBE2R2	chr09	33817565	33920402	Q712K3	out	-0.188993	-0.0492089	-0.0112369	-0.0270904	na
ENSG00000164967	C9orf23	chr09	34610483	34612101	Q8N5L8	out	-0.59936	-0.198202	-0.0837998	-0.303374	0.262471
ENSG00000137100	DCTN3	chr09	34613548	34620515	O75935	in	-0.263253	0.0808862	0.432639	0.0459141	-0.145064
ENSG00000147955	SIGMAR1	chr09	34634719	34637806	Q99720	out	-0.404713	-0.0349121	-0.679758	0.160901	na
ENSG00000165280	VCP	chr09	35056061	35073246	P55072	in	-0.333338	-0.0954368	0.0659123	0.0153247	-0.000217197
ENSG00000165283	STOML2	chr09	35099888	35103154	Q9UJZ1	out	-0.705132	0.149523	-0.472478	-0.368047	0.183022
ENSG00000198467	TPM2	chr09	35681989	35691017	P07951	in	-0.2977	0.519784	0.0630929	0.374247	-0.106608
ENSG00000137076	TLN1	chr09	35696945	35732392	Q9Y490	in	-0.473391	0.171618	0.472022	0.119491	-0.0200712
ENSG00000137133	HINT2	chr09	35812957	35815351	Q9BX68	out	-0.477841	0.259488	-0.693276	-0.00415772	na
ENSG00000122707	RECK	chr09	36036430	36124448	O95980	out	0.732838	-0.23882	-0.306047	0.13019	-0.462801
ENSG00000122694	GLIPR2	chr09	36136730	36163910	Q9H4G4	out	-0.516393	0.13055	-0.160198	-0.240122	-0.139465
ENSG00000122705	CLTA	chr09	36190853	36304778	P09496	in	-0.324799	0.154139	-0.198125	-0.0419732	0.0396657
ENSG00000159921	GNE	chr09	36214438	36277053	Q9Y223	out	0.462409	0.126065	-0.162679	0.327642	na
ENSG00000137106	GRHPR	chr09	37422663	37436987	Q9UBQ7	out	-0.562869	0.0412508	0.116952	-0.0527764	-0.0057471
ENSG00000137054	POLR1E	chr09	37485932	37503694	Q9GZS1	in	-0.249187	0.148067	-0.0183989	0.0226826	na
ENSG00000137124	ALDH1B1	chr09	38392661	38398658	P30837	out	-0.598745	0.28804	-0.441007	0.0683425	0.236602
ENSG00000119139	TJP2	chr09	71736224	71870124	Q9UDY2	in	-0.14759	-0.0138992	-0.0160038	0.137809	-0.381264
ENSG00000135048	TMEM2	chr09	74298282	74431606	Q9UHN6	out	0.597066	0.0333787	-0.200658	-0.0576824	na
ENSG00000135046	ANXA1	chr09	75766673	75785309	P04083	in	0.694462	-0.0758069	2.1857	0.0166796	-0.103216
ENSG00000134996	OSTF1	chr09	77703459	77762181	Q92882	in	0.116838	-0.0798834	0.516282	0.222722	0.139384
ENSG00000156052	GNAQ	chr09	80331003	80646374	P50148	in	0.646468	0.00357134	-0.098102	0.0108302	-0.0338657
ENSG00000135069	PSAT1	chr09	80912059	80945009	Q9Y617	out	0.0223692	0.565157	-0.112889	-0.167684	-0.407246
ENSG00000135018	UBQLN1	chr09	86274878	86323118	Q9UMX0	in	0.466838	-0.0292929	0.338638	0.0650486	na
ENSG00000165119	HNRNPK	chr09	86582998	86595569	P61978	in	0.291349	0.00972566	0.079845	-0.0722379	-0.00457363
ENSG00000135052	GOLM1	chr09	88641061	88715088	Q8NBJ4	out	-0.0783699	-0.0629776	-0.665588	0.00675744	0.0503235
ENSG00000135047	CTSL1	chr09	90340434	90346308	P07711	in	-0.42787	-0.786348	-0.840006	-0.0457176	#DIV/0!
ENSG00000106723	SPIN1	chr09	91003334	91093609	Q9Y657	out	0.86741	0.114718	0.428035	-0.105655	na
ENSG00000090054	SPTLC1	chr09	94794281	94877666	O15269	in	1.22171	0.184377	-0.294255	-0.0805205	-0.0116887
ENSG00000196305	IARS	chr09	94972489	95056038	P41252	in	0.277092	0.340921	-0.641222	0.217528	-0.0485594
ENSG00000185963	BICD2	chr09	95473645	95527094	Q8TD16	out	-0.28602	-0.0474597	-0.402132	0.105169	1.20692
ENSG00000165233	C9orf89	chr09	95858500	95875565	Q96LW7	out	-0.611998	-0.0983398	-0.663232	-0.123539	na
ENSG00000048828	FAM120A	chr09	96214173	96328397	Q9NZB2	out	0.00734163	0.00598167	0.0199332	0.119601	0.0600929
ENSG00000136937	NCBP1	chr09	100395908	100436030	Q09161	in	0.690406	0.0705841	-0.153314	-0.0912421	-0.0372196
ENSG00000136938	ANP32B	chr09	100745638	100778225	Q92688	out	-0.192364	0.320341	0.679512	-0.182367	0.353475
ENSG00000095380	NANS	chr09	100819021	100845357	Q9NR45	out	-0.451791	0.311145	0.663611	-0.0324813	-0.00482123
ENSG00000204291	COL15A1	chr09	101705461	101833069	P39059	in	1.21692	-0.937312	0.109056	-0.639287	na
ENSG00000119523	ALG2	chr09	101978708	101984238	Q9H553	out	0.215461	0.0131466	-0.281229	-0.0992618	0.431973
ENSG00000106803	SEC61B	chr09	101984346	101992897	P60468	in	-0.308246	0.236417	-0.358768	-0.109308	0.00876989
ENSG00000023318	ERP44	chr09	102741461	102861322	Q9BS26	out	0.0866094	-0.0087478	-0.559015	0.00372902	-0.0276
ENSG00000136891	TEX10	chr09	103064359	103115221	Q9NXF1	in	0.213063	-0.0288082	-0.500426	-0.123803	na
ENSG00000136897	MRPL50	chr09	104149915	104160896	Q8N5N7	in	0.372451	-0.0637785	-0.521419	-0.162261	na
ENSG00000155827	RNF20	chr09	104296133	104325622	Q5VTR2	in	0.74617	0.0428041	-0.220971	0.0150268	na
ENSG00000136824	SMC2	chr09	106856541	106903698	O95347	in	1.12696	0.436897	0.40057	0.0175435	na
ENSG00000136783	NIPSNAP3A	chr09	107509969	107522403	Q9UFN0	out	0.577915	0.269179	-0.198367	0.29395	na
ENSG00000070214	SLC44A1	chr09	108006903	108201452	Q8WWI5	out	0.578571	-0.310164	-0.294771	0.179547	na
ENSG00000119318	RAD23B	chr09	110045418	110094475	P54727	in	0.375073	0.0792484	0.146606	0.0464932	0.150136
ENSG00000070061	IKBKAP	chr09	111629797	111696396	O95163	in	0.470009	0.0182076	0.483278	0.0361699	na
ENSG00000106771	C9orf5	chr09	111777432	111882225	Q9H330	out	0.102851	-0.244168	-0.535719	-0.0417139	0.388431
ENSG00000243444	PALM2	chr09	112403068	112713755	Q8IXS6	out	0.467919	-0.936571	-0.0507341	-0.022061	na
ENSG00000241978	AKAP2	chr09	112542769	112934792	Q9Y2D5	out	0.312146	-0.13718	-0.567349	0.0176567	0.29505
ENSG00000136810	TXN	chr09	113006091	113018920	P10599	in	-0.184302	0.0441644	0.932958	0.0119307	-0.297036
ENSG00000136813	KIAA0368	chr09	114122972	114247025	Q5VYK3	out	0.298487	-0.0171433	0.426697	0.0183059	-0.0570707
ENSG00000106853	PTGR1	chr09	114312002	114362135	Q14914	out	-0.16439	0.30799	0.263853	0.0834026	-0.123185
ENSG00000119314	ROD1	chr09	114980715	115095947	O95758	out	0.274643	0.120283	-0.0961863	-0.0681813	na
ENSG00000119471	HSDL2	chr09	115142217	115234690	Q6YN16	out	0.746589	0.00500723	-0.451925	-0.000256583	0.0521551
ENSG00000119321	FKBP15	chr09	115923286	115983641	Q5T1M5	out	0.14131	-0.01639	0.474096	0.136664	na
ENSG00000136875	PRPF4	chr09	116037623	116055466	O43172	in	-0.124518	0.0594262	-0.268846	-0.160981	0.0505868
ENSG00000148218	ALAD	chr09	116148597	116163613	P13716	out	0.321447	-0.199432	0.0762327	0.00677882	na
ENSG00000136888	ATP6V1G1	chr09	117350026	117360653	O75348	in	0.0413688	-0.189141	-0.559395	0.145038	0.225561
ENSG00000041982	TNC	chr09	117782806	117880536	P24821	in	-0.00834806	0.217462	-0.375297	-0.530689	0.253286
ENSG00000119401	TRIM32	chr09	119449581	119463579	Q13049	in	0.0118949	-0.0436982	0.385954	0.0223022	na
ENSG00000095261	PSMD5	chr09	123577774	123605229	Q16401	in	0.611589	-0.152796	0.448717	-0.0422674	0.0864646
ENSG00000119396	RAB14	chr09	123940415	123985292	P61106	out	0.375375	-0.0335502	-0.150788	-0.00870563	0.0919481
ENSG00000148180	GSN	chr09	123970075	124095121	P06396	in	-0.294117	-0.0123111	0.882407	0.0731705	-0.13508
ENSG00000148175	STOM	chr09	124101355	124132531	P27105	out	0.148823	0.06558	-0.331656	0.0763244	na
ENSG00000136848	DAB2IP	chr09	124329336	124547809	Q5VWQ8	in	-0.385036	-0.273296	-0.157883	0.0106647	na
ENSG00000119421	NDUFA8	chr09	124894745	124922098	P51970	in	-0.212181	-0.00261413	-0.275424	0.000631191	0.266175
ENSG00000148187	MRRF	chr09	125026882	125085743	Q96E11	in	0.199451	0.0729352	-0.37501	0.00826377	na
ENSG00000095303	PTGS1	chr09	125132824	125157982	P23219	in	0.0288965	-0.937537	-0.403581	-0.575435	na
ENSG00000136940	PDCL	chr09	125560668	125590910	Q13371	in	0.324691	-0.00628982	0.388451	0.171468	na
ENSG00000011454	RABGAP1	chr09	125703112	125867145	Q9Y3P9	out	1.44337	0.92463	-0.32307	0.0634043	na
ENSG00000165209	STRBP	chr09	125871779	126030855	Q96SI9	out	0.382496	0.118957	-0.398674	-0.116279	na
ENSG00000136930	PSMB7	chr09	127115745	127177723	Q99436	in	-0.342656	0.0328098	0.124684	0.0137604	-0.0711263
ENSG00000136942	RPL35	chr09	127620159	127624260	P42766	in	-0.474311	0.120363	0.332928	0.11151	0.0905683
ENSG00000136950	ARPC5L	chr09	127624409	127640003	Q9BPX5	out	-0.752286	0.0708482	0.17615	-0.0712681	-0.0446055
ENSG00000136935	GOLGA1	chr09	127640646	127710292	Q92805	out	0.623524	0.000664975	-0.355776	-0.159587	na
ENSG00000119414	PPP6C	chr09	127908852	127952218	O00743	in	0.16954	-0.0412609	-0.135128	0.0528121	-0.719447
ENSG00000044574	HSPA5	chr09	127997132	128003609	P11021	in	0.35354	0.112206	-0.297973	-0.0330896	-0.103625
ENSG00000165219	GAPVD1	chr09	128024073	128129486	Q14C86	out	0.390095	0.0366513	0.230625	0.0402565	na
ENSG00000197958	RPL12	chr09	130209953	130213684	P30050	in	-0.464369	0.0968617	0.0113535	0.00666579	0.091792
ENSG00000136830	FAM129B	chr09	130267618	130341268	Q96TA1	out	-0.625285	-0.256686	0.768833	0.0610563	0.0264557
ENSG00000136854	STXBP1	chr09	130374544	130457460	P61764	in	-0.173488	-0.297373	0.080134	0.110983	na
ENSG00000160404	TOR2A	chr09	130493803	130497604	Q5JU69	out	-0.498389	0.26654	-0.400668	0.0510986	na
ENSG00000136807	CDK9	chr09	130547958	130553066	P50750	in	-0.515426	0.0293371	-0.349221	-0.140325	na
ENSG00000106991	ENG	chr09	130577291	130617035	P17813	in	-0.5743	-0.424162	-0.517552	0.0249092	-0.213496
ENSG00000106992	AK1	chr09	130628759	130640022	P00568	out	-0.50132	0.273452	0.942197	0.0997097	na
ENSG00000148334	PTGES2	chr09	130882972	130890741	Q9H7Z7	out	-0.958041	-0.0367853	-0.635782	-0.248022	0.17297
ENSG00000106976	DNM1	chr09	130965658	131017527	Q05193	in	-0.457915	0.194617	0.385174	-0.0746522	na
ENSG00000167110	GOLGA2	chr09	131018108	131038274	Q08379	in	0.252087	0.0678761	-0.476596	0.10247	-0.0206676
ENSG00000167114	SLC27A4	chr09	131102925	131123502	Q6P1M0	out	-0.755987	-0.0405367	-0.542544	0.0640968	na
ENSG00000167118	URM1	chr09	131133598	131153015	Q9BTM9	out	-0.546843	0.229146	0.605848	0.0209135	na
ENSG00000167123	CERCAM	chr09	131174030	131199626	Q5T4B2	out	-0.342697	-0.0403687	-0.407264	0.273731	-0.491245
ENSG00000119392	GLE1	chr09	131266979	131304567	Q53GS7	in	-0.0483392	0.0882192	-0.965887	-0.168888	na
ENSG00000197694	SPTAN1	chr09	131314866	131395941	Q13813	in	-0.190871	0.232147	-0.643653	0.273141	0.0172371
ENSG00000119335	SET	chr09	131445703	131458679	Q01105	in	0.282258	0.0761031	-0.0409539	-0.346664	0.211541
ENSG00000107021	TBC1D13	chr09	131549483	131572711	Q9NVG8	out	-0.486528	-0.100042	0.390277	0.00374717	na
ENSG00000167136	ENDOG	chr09	131580753	131584956	Q14249	out	-0.660543	-0.131266	-0.969797	-0.173786	0.270492
ENSG00000198917	C9orf114	chr09	131581930	131592100	Q5T280	out	-0.411518	-0.0347417	-0.320071	-0.0558141	na
ENSG00000136802	LRRC8A	chr09	131644391	131680318	Q8IWT6	out	-0.379395	-0.0924012	-0.553498	0.167419	na
ENSG00000095319	NUP188	chr09	131709978	131769375	Q5SRE5	in	-0.663654	0.0962503	0.0269402	-0.112318	-0.000665827
ENSG00000148341	SH3GLB2	chr09	131769315	131790582	Q9NR46	out	-0.687497	-0.24676	0.505417	0.177713	na
ENSG00000095321	CRAT	chr09	131857089	131873468	P43155	out	-0.36367	-0.0100657	-0.624578	-0.273076	na
ENSG00000119383	PPP2R4	chr09	131873229	131911225	Q15257	out	-0.531743	0.0088425	0.882567	-0.0742219	na
ENSG00000148335	METTL11A	chr09	132371163	132398209	Q9BV86	out	-0.680832	0.235571	0.493205	-0.0737935	-0.188264
ENSG00000136816	TOR1B	chr09	132565432	132573560	O14657	in	0.0644378	-0.0348735	-0.475742	-0.0580232	0.967882
ENSG00000136827	TOR1A	chr09	132575223	132586413	O14656	in	-0.118665	-0.0188188	-0.670595	-0.0260123	0.213524
ENSG00000136819	C9orf78	chr09	132589569	132598142	Q9NZ63	out	-0.0333337	-0.0980323	-0.214006	0.0367479	na
ENSG00000187239	FNBP1	chr09	132649466	132805473	Q96RU3	out	0.0632877	-0.0973658	1.05251	0.441462	na
ENSG00000148358	GPR107	chr09	132815705	132902448	Q5VW38	out	0.302834	-0.00551147	-0.0677778	0.180287	na
ENSG00000130707	ASS1	chr09	133320094	133376661	P00966	out	-0.0400856	0.0818532	0.350588	0.132677	0.614854
ENSG00000107164	FUBP3	chr09	133454352	133513739	Q96I24	out	0.503998	0.0548775	-0.24073	0.0443648	0.0855742
ENSG00000130713	EXOSC2	chr09	133569108	133580248	Q13868	in	-0.355763	0.159138	-0.372387	0.00199771	-0.0587439
ENSG00000126883	NUP214	chr09	134000948	134110057	P35658	in	-0.348892	0.0393096	-0.0539824	0.00597378	-1.48402
ENSG00000125484	GTF3C4	chr09	135545422	135570342	Q9UKN8	in	0.158423	0.143099	0.0561044	-0.14546	na
ENSG00000148308	GTF3C5	chr09	135906076	135933888	Q9Y5Q8	in	-0.608286	0.110227	-0.26099	-0.00325293	na
ENSG00000148296	SURF6	chr09	136197552	136203235	O75683	out	-0.416778	0.0530552	-0.749053	-0.109904	na
ENSG00000148303	RPL7A	chr09	136215069	136218281	P62424	in	-0.568789	0.103368	0.0238221	0.0745248	0.116879
ENSG00000148290	SURF1	chr09	136218610	136223552	Q15526	out	-0.60477	0.105521	-0.0637482	0.101192	na
ENSG00000148248	SURF4	chr09	136228325	136242970	O15260	out	-0.231597	-0.000839042	-0.29253	-0.126959	0.140183
ENSG00000148300	REXO4	chr09	136271186	136283164	Q9GZR2	out	-0.196121	0.0301563	-0.395085	-0.0827167	na
ENSG00000196363	WDR5	chr09	137001210	137025093	P61964	in	-0.588978	0.110675	-0.0259585	-0.0593564	0.189213
ENSG00000130635	COL5A1	chr09	137533620	137736686	P20908	in	0.0940381	0.623134	-0.115381	0.171215	-0.247573
ENSG00000085265	FCN1	chr09	137801431	137809809	O00602	in	-1.41994	-1.78909	0.604874	0.0341638	na
ENSG00000122140	MRPS2	chr09	138391830	138396519	Q9Y399	in	-0.901815	0.0419536	-0.433779	-0.0696011	na
ENSG00000165661	QSOX2	chr09	139098179	139137687	Q6ZRP7	out	-0.266667	0.0850789	-0.105145	0.005119	na
ENSG00000160360	GPSM1	chr09	139221932	139254057	Q86YR5	out	-0.320474	0.0264769	0.599865	-0.0405726	na
ENSG00000165688	PMPCA	chr09	139305110	139318213	Q10713	in	-0.604929	0.114354	-0.426085	-0.0979707	0.0313678
ENSG00000148396	SEC16A	chr09	139334549	139372141	O15027	in	-0.497495	0.00892037	0.695423	0.0572591	0.857156
ENSG00000196642	C9orf86	chr09	139694818	139735639	Q3YEC7	out	-0.621478	0.125833	0.76138	0.0431782	0.476148
ENSG00000054148	PHPT1	chr09	139743176	139745488	Q9NRX4	out	-0.514404	0.123737	1.02097	-0.104517	na
ENSG00000107223	EDF1	chr09	139756571	139760738	O60869	out	-0.540273	0.116632	0.952225	-0.148891	0.228114
ENSG00000197355	UAP1L1	chr09	139971953	139978991	Q3KQV9	out	-0.440921	0.273133	0.0521853	0.44036	na
ENSG00000177239	MAN1B1	chr09	139981379	140003635	Q9UKM7	out	-0.415853	0.0608172	-0.244505	-0.0176178	na
ENSG00000176978	DPP7	chr09	140004994	140009629	Q9UHL4	out	-0.580711	-0.15712	-0.234167	0.136831	na
ENSG00000188229	TUBB2C	chr09	140135665	140138159	P68371	in	-0.937787	0.148859	1.71699	0.0965718	-0.0318403
ENSG00000188986	COBRA1	chr09	140149625	140167998	Q8WX92	in	-0.578906	0.0903844	0.0245539	-0.124218	-0.00285432
ENSG00000198113	C9orf167	chr09	140172201	140177093	Q9NXH8	out	-1.36602	-0.847559	-0.980812	-0.419189	0.382144
ENSG00000182154	MRPL41	chr09	140445651	140447007	Q8IXM3	in	-0.772059	-0.0617167	-0.450255	-0.192138	-0.0682264
ENSG00000181090	EHMT1	chr09	140513444	140764468	Q9H9B1	in	-0.170418	0.030081	-0.367729	-0.059292	na
ENSG00000107929	LARP4B	chr10	855484	977564	Q92615	out	0.050851	0.0279551	0.248345	0.0681648	-0.0549213
ENSG00000107937	GTPBP4	chr10	1034338	1065876	Q9BZE4	out	0.0679588	0.14527	-0.177582	0.0165812	0.12502
ENSG00000067064	IDI1	chr10	1085848	1095110	Q13907	out	0.0593005	-0.269005	0.629771	-0.519325	na
ENSG00000047056	WDR37	chr10	1095478	1178237	Q9Y2I8	out	0.0411438	-0.307745	-0.373131	-0.184698	na
ENSG00000067057	PFKP	chr10	3109712	3179904	Q01813	in	-0.857793	0.319772	1.92483	0.308094	0.125187
ENSG00000107959	PITRM1	chr10	3179920	3215003	Q5JRX3	out	-0.0331037	-0.0788568	-0.47892	0.00793165	0.120577
ENSG00000178372	CALML5	chr10	5540658	5541533	Q9NZT1	out	-3.20616	NA	0.640245	0.0752629	na
ENSG00000057608	GDI2	chr10	5807186	5884095	P50395	in	0.539288	0.03103	1.74567	0.0365825	-0.00308531
ENSG00000134453	RBM17	chr10	6130950	6159420	Q96I25	in	0.101561	0.115684	-0.315224	-0.040479	0.286029
ENSG00000151655	ITIH2	chr10	7745232	7791483	P19823	out	0.15477	0.245796	-0.316424	0.058453	na
ENSG00000165629	ATP5C1	chr10	7830092	7849778	P36542	in	0.368597	0.125439	-0.580787	-0.373645	0.119675
ENSG00000048740	CUGBP2	chr10	11047259	11378666	O95319	out	-0.0498373	0.554621	-0.538146	0.373392	na
ENSG00000151461	UPF2	chr10	11962021	12085169	Q9HAU5	in	0.825969	0.0754573	0.893528	-0.0625649	na
ENSG00000165609	NUDT5	chr10	12207324	12238143	Q9UKK9	out	0.195116	0.050795	0.609234	0.0359163	0.432688
ENSG00000151465	CDC123	chr10	12237964	12292588	O75794	out	0.180144	0.0878087	0.227336	0.0586777	na
ENSG00000123240	OPTN	chr10	13141449	13180291	Q96CV9	in	0.179287	-0.122715	1.02127	0.20845	-0.016429
ENSG00000086475	SEPHS1	chr10	13359424	13390297	P49903	out	-0.144251	0.0934988	-0.430676	-0.0626804	na
ENSG00000187522	HSPA14	chr10	14880163	14913740	Q0VDF9	out	0.261327	0.0254349	0.12774	0.0818202	na
ENSG00000148484	RSU1	chr10	16632610	16859527	Q15404	in	0.643707	0.0887862	0.300839	0.134753	-0.0751674
ENSG00000107611	CUBN	chr10	16865963	17171830	O60494	in	0.0832538	-0.0116171	0.23545	0.273611	na
ENSG00000026025	VIM	chr10	17270258	17279592	P08670	in	-0.148106	-0.128592	0	0	-0.0755296
ENSG00000136738	STAM	chr10	17686124	17757913	Q92783	in	0.268004	-0.128644	0.349998	0.00207855	0.389526
ENSG00000078114	NEBL	chr10	21068902	21463116	O76041	out	-0.669472	0.927021	0.57829	0.0741519	na
ENSG00000136770	DNAJC1	chr10	22045466	22292698	Q96KC8	out	-0.0606814	-0.0649897	-0.53149	0.0532917	-0.33079
ENSG00000148444	COMMD3	chr10	22604903	22609235	Q9UBI1	out	0.0102081	-0.0984342	0.877856	0.168838	na
ENSG00000150867	PIP5K2A	chr10	22823778	23003484	P48426	in	0.229194	-0.157048	-0.228507	-0.108414	na
ENSG00000120549	KIAA1217	chr10	23983675	24836772	Q5T5P2	out	0.509267	0.469356	0.117032	0.132471	na
ENSG00000107863	ARHGAP21	chr10	24872538	25012597	Q5T5U3	out	0.665	-0.163021	-0.242045	-0.206324	na
ENSG00000099256	PRTFDC1	chr10	25137554	25241533	Q9NRG1	out	0.369346	-0.256224	-0.42362	-0.105835	na
ENSG00000136754	ABI1	chr10	27035522	27150016	Q8IZP0	in	0.640904	0.0239786	1.11474	0.211959	-0.758439
ENSG00000136758	YME1L1	chr10	27399383	27444195	Q96TA2	out	0.673972	1.48e-05	-0.4522	-0.0691664	0.278814
ENSG00000107897	ACBD5	chr10	27484146	27531059	Q5T8D3	out	0.820904	-0.0939866	-0.211452	0.140399	na
ENSG00000099246	RAB18	chr10	27793197	27831143	Q9NP72	out	0.593315	-0.06669	-0.204286	0.0641904	0.0685697
ENSG00000095787	WAC	chr10	28821422	28909928	Q9BTA9	out	0.720864	-0.000232089	-0.565569	0.0861995	na
ENSG00000197321	SVIL	chr10	29746267	30025710	O95425	in	-0.343264	-0.866147	-0.0898562	-0.130081	na
[truncated: 2,019 more rows]
