# Supplementary material for: Systematic proteome and proteostasis profiling in human Trisomy 21 fibroblast cells
Source: Nat Commun. 2017 Oct 31;8:1212. doi: 10.1038/s41467-017-01422-6 (PMC5663699; doi:10.1038/s41467-017-01422-6)
Supplement: Supplementary file 7 — Supplementary Data 4 [file 41467_2017_1422_MOESM7_ESM.xlsx]

## Sheet: Sheet1
Supplementary Data 4. The Reactome processes significantly regulated due to T21 in twin samples and unrelated samples.
The Reactome processes significantly regulated due to T21 in twin samples and unrelated samples. A set of the most highly differentially regulated proteins in the disease samples was first defined as top 5% proteins with the highest and top 5% proteins with the lowest fold change in the Twins samples (406 proteins in total). A set of the same size with top and bottom 203 proteins with the stronge…
Reactome identifier	Process Name	Adjusted P value	Proteins involved
Twin Samples
R-HSA-114608	Platelet degranulation	5.44007e-06	WDR1 SOD1 TIMP1 FGA FGG ALB ALDOA APP SERPINE1 PSAP PFN1 SERPINF2 VCL FLNA CFL1 PPIA GAS6
R-HSA-70171	Glycolysis	2.09555e-05	PGK1 ALDOA GAPDH ENO1 ALDOC PKM PFKL PGAM1 TPI1 PFKP PPP2R5D
R-HSA-389977	Post-chaperonin tubulin folding pathway	0.00113545	TBCA TUBB4A ARL2 TUBB4B TUBB3 TUBB6 TUBB1
R-HSA-190840	Microtubule-dependent trafficking of connexons from Golgi to the plasma membrane	0.00113545	TUBB4A GJA1 TUBB4B TUBB3 TUBB6 TUBB1
R-HSA-190861	Gap junction assembly	0.00113545	TUBB4A GJA1 TUBB4B TUBB3 TUBB6 TUBB1
R-HSA-5620924	Intraflagellar transport	0.00429445	TUBB4A TUBB4B TUBB3 TUBB6 TUBB1 DYNLRB1
R-HSA-71336	Pentose phosphate pathway (hexose monophosphate shunt)	0.00441633	PGLS G6PD TKT PGD
R-HSA-5617833	Assembly of the primary cilium	0.00441633	TUBB4A TUBB4B TUBB3 TUBB6 TUBB1
R-HSA-3299685	Detoxification of Reactive Oxygen Species	0.00648908	SOD1 SOD2 GSTP1 PRDX6 PRDX2 CYCS PRDX1 ERO1L
R-HSA-3000157	Laminin interactions	0.00710014	COL4A1 LAMC1 ITGA2 ITGA6 COL18A1 COL4A3 LAMA4
R-HSA-389957	Prefoldin mediated transfer of substrate to CCT/TriC	0.00756259	PFDN6 TUBB4A CCT8 TUBB4B TUBB3 TUBB6 TUBB1 PFDN4
R-HSA-216083	Integrin cell surface interactions	0.00831227	COL4A1 FGA FGG VTN ICAM1 COL6A1 COL6A2 ITGA2 ITGA6 FBN1 COL18A1 COL4A3
R-HSA-5628897	TP53 Regulates Metabolic Genes	0.00831227	SCO2 GLS G6PD YWHAQ PRDX2 PRKAG1 YWHAE YWHAZ CYCS YWHAH PRDX1 LAMTOR2
R-HSA-3000178	ECM proteoglycans	0.00990528	COL4A1 VTN APP SERPINE1 LAMC1 COL6A1 COL6A2 ITGA2 COL4A3 LAMA4
R-HSA-75035	Chk1/Chk2(Cds1) mediated inactivation of Cyclin B:Cdk1 complex	0.0128804	YWHAQ YWHAE YWHAZ YWHAH
R-HSA-156590	Glutathione conjugation	0.0128804	GSTP1 MGST1 GSTM2 GSTO1
R-HSA-186797	Signaling by PDGF	0.0151742	PLAT COL4A1 COL6A1 COL6A2 THBS2 COL4A3
R-HSA-389960	Formation of tubulin folding intermediates by CCT/TriC	0.0151742	TUBB4A CCT8 TUBB4B TUBB3 TUBB6 TUBB1
R-HSA-70263	Gluconeogenesis	0.0151742	PGK1 ALDOA GAPDH ENO1 ALDOC PGAM1 TPI1
R-HSA-5610787	Hedgehog 'off' state	0.0172147	TUBB4A TUBB4B TUBB3 TUBB6 TUBB1
R-HSA-380320	Recruitment of NuMA to mitotic centrosomes	0.0231855	TUBB4A TUBB4B TUBB3 TUBB6 TUBB1
R-HSA-163210	Formation of ATP by chemiosmotic coupling	0.0231855	ATP5H ATP5J ATP5D ATP5O ATP5I
R-HSA-5336415	Uptake and function of diphtheria toxin	0.0248158	HSP90AA1 HSP90AB1 EEF2
R-HSA-111447	Activation of BAD and translocation to mitochondria	0.0248158	YWHAQ YWHAE YWHAZ YWHAH
R-HSA-3371511	HSF1 activation	0.0248158	HSP90AA1 HSP90AB1 YWHAE PTGES3
R-HSA-2022090	Assembly of collagen fibrils and other multimeric structures	0.0312208	COL4A1 CTSL COL6A1 COL6A2 ITGA6 COL18A1 COL4A3
R-HSA-199997	COPI Mediated Transport	0.0337878	ARCN1 COPB1 COPA COPZ1
R-HSA-3371568	Attenuation phase	0.0337878	HSP90AA1 HSP90AB1 FKBP4 PTGES3
R-HSA-1445148	Translocation of GLUT4 to the plasma membrane	0.0355399	TUBB4A YWHAQ PRKAG1 YWHAE YWHAZ TUBB4B YWHAH TUBB3 TUBB6 TUBB1
R-HSA-72662	Activation of the mRNA upon binding of the cap-binding complex and eIFs, and subsequent binding to 43S	0.0355399	EIF4B EIF4A1 EIF4H
R-HSA-399954	Sema3A PAK dependent Axon repulsion	0.0355399	HSP90AA1 HSP90AB1 CFL1
R-HSA-983189	Kinesins	0.0398244	TUBB4A TUBB4B TUBB3 TUBB6 TUBB1
R-HSA-2129379	Molecules associated with elastic fibres	0.0398244	VTN FBLN1 FBN1 FBLN2 EMILIN1
R-HSA-5626467	RHO GTPases activate IQGAPs	0.0499825	TUBB4A TUBB4B TUBB3 TUBB6 TUBB1
Unrelated samples
R-HSA-163210	Formation of ATP by chemiosmotic coupling	8.87e-05	ATP5H MT-ATP8 ATP5J ATP5F1 ATP5D ATP5C1 ATP5O ATP5J2 ATP5I
R-HSA-2299718	Condensation of Prophase Chromosomes	0.00291581	H2AFX HIST1H4A HIST1H3A H3F3A HIST2H3A; SMC4
R-HSA-977225	Amyloids	0.00291581	APP H2AFX HIST1H4A HIST1H3A H3F3A HSPG2 HIST2H3A;
R-HSA-427359	SIRT1 negatively regulates rRNA Expression	0.00291581	H2AFX HIST1H4A HIST1H3A H3F3A HIST2H3A;
R-HSA-5625886	Activated PKN1 stimulates transcription of AR (androgen receptor) regulated genes KLK2 and KLK3	0.00291581	H2AFX HIST1H4A HIST1H3A H3F3A HIST2H3A;
R-HSA-5334118	DNA methylation	0.00291581	H2AFX HIST1H4A HIST1H3A H3F3A HIST2H3A;
R-HSA-73728	RNA Polymerase I Promoter Opening	0.00601433	H2AFX HIST1H4A HIST1H3A H3F3A HIST2H3A;
R-HSA-912446	Meiotic recombination	0.00739678	NBN H2AFX HIST1H4A HIST1H3A H3F3A HIST2H3A;
R-HSA-212300	PRC2 methylates histones and DNA	0.0156045	H2AFX HIST1H4A HIST1H3A H3F3A HIST2H3A;
R-HSA-73777	RNA Polymerase I Chain Elongation	0.0156045	H2AFX HIST1H4A POLR2L HIST1H3A H3F3A HIST2H3A;
R-HSA-70171	Glycolysis	0.0179517	ALDOA GPI ENO2 ALDOC PKM PFKL PFKP
R-HSA-2219530	Constitutive Signaling by Aberrant PI3K in Cancer	0.0187886	EGFR FGF2 IRS1 PTPN11
R-HSA-5673001	RAF/MAP kinase cascade	0.0283795	EGFR FGF2 IRS1 SPTBN1 CAMK2D SPTAN1 CAMK2A
R-HSA-2559580	Oxidative Stress Induced Senescence	0.0336505	JUN H2AFX HIST1H4A HIST1H3A H3F3A CDK6 HIST2H3A; PHC2
R-HSA-71336	Pentose phosphate pathway (hexose monophosphate shunt)	0.0379471	G6PD TKT PGD
R-HSA-2162123	Synthesis of Prostaglandins (PG) and Thromboxanes (TX)	0.0379471	CBR1 PTGS1 PTGIS
