# Supplementary material for: Systematic proteome and proteostasis profiling in human Trisomy 21 fibroblast cells
Source: Nat Commun. 2017 Oct 31;8:1212. doi: 10.1038/s41467-017-01422-6 (PMC5663699; doi:10.1038/s41467-017-01422-6)
Supplement: Supplementary file 8 — Supplementary Data 5 [file 41467_2017_1422_MOESM8_ESM.xlsx]

## Sheet: Sheet 1
Supplementary Data 5. Significant, overlapping biological processes after GESA analysis at mRNA, protein, and Kdeg levels.
The LOR and the adjusted P values are provided for all gene sets. The regulation gene sets are identified using http://babelomics.bioinfo.cipf.es/, in which the list of proteins (in Swiss-Prot IDs) were ranked with the T1DS/T2N FC values of transcript, protein, and degradation (in three sheets respectively) and then a logistic model is used to detect gene sets (functional annotations of GO biolog…
mRNA
#term	term_size	term_size_in_genome	annotated_genes	converged	lor (Logarithm Odds Ratio )	adj_pvalue
regulation of release of cytochrome c from mitochondria(GO:0090199)	14	139	P30405,Q9ULZ3,P07203,P02545,Q9GZY8,Q92934,Q16611,Q07817,Q07812,Q96A26,O60313,O43715,P31749,O00429	TRUE	-0.971176	0.00312166
meiotic cell cycle process(GO:1903046)	21	234	P46379,P35579,Q9UNM6,P23258,Q92791,Q92878,P00540,Q15645,P54652,P11388,Q9NTJ3,O60216,Q6ZW31,P52701,P43246,O95347,P49916,Q02880,P49959,P61158,P61160	TRUE	1.56111	2.44394e-05
mitotic cell cycle process(GO:1903047)	281	2106	P48556,Q96EE3,Q15910,P62195,P27694,P27695,Q96EA4,Q92621,P62191,P12004,Q9BSJ2,O43293,P62258,O43264,Q9NVM9,O43242,P52926,Q15019,Q15021,Q9HC35,Q15050,P52948,P37198,O75147,P10599,Q9UH99,P35580,P06493,Q9ULW0,Q66GS9,P28062,P28065,P28066,P28074,P28072,P28070,Q96CW5,Q96CV9,O00571,Q96DE5,P02545,Q15008,P48681,P05067,P17612,Q8WUM0,P30622,Q96ST3,Q9P258,Q9UNM6,P23258,Q9GZZ1,Q9UN37,P62333,P24385,P38936,Q8TD19,…	TRUE	0.357852	0.00119876
respiratory electron transport chain(GO:0022904)	74	270	P13073,P14927,P06576,Q16718,P47985,P56134,P31040,Q16795,P13804,P10606,O95139,Q9P0J0,O95168,O95169,O95167,O95182,O75964,P99999,Q9BQG0,Q99643,O75251,O95298,O95299,P38117,O75947,P51970,P19404,O96000,P24539,O75746,P21912,P07919,P31930,O43674,O43676,O43678,Q9UDW1,Q9NX14,P15954,O14561,P20674,Q99497,P36542,P28331,O00217,P56556,Q9UI09,P30049,O43819,P22695,O75489,O75438,P17568,Q9Y6M9,P49821,Q86Y39,P09669,…	TRUE	-0.722237	4.26757e-05
electron transport chain(GO:0022900)	74	293	P13073,P14927,P06576,Q16718,P47985,P56134,P31040,Q16795,P13804,P10606,O95139,Q9P0J0,O95168,O95169,O95167,O95182,O75964,P99999,Q9BQG0,Q99643,O75251,O95298,O95299,P38117,O75947,P51970,P19404,O96000,P24539,O75746,P21912,P07919,P31930,O43674,O43676,O43678,Q9UDW1,Q9NX14,P15954,O14561,P20674,Q99497,P36542,P28331,O00217,P56556,Q9UI09,P30049,O43819,P22695,O75489,O75438,P17568,Q9Y6M9,P49821,Q86Y39,P09669,…	TRUE	-0.722237	4.26757e-05
regulation of complement activation(GO:0030449)	7	101	P13987,P13671,P02748,Q07021,P01024,P01023,P04004	TRUE	-1.56725	8.50313e-07
positive regulation of ERK1 and ERK2 cascade(GO:0070374)	26	292	Q15904,P02671,P14174,P29279,Q9H4G4,P02679,P02675,Q9ULZ3,P08697,Q14393,Q06124,P12931,Q969G5,P00533,P01112,P17252,Q13557,P09038,O14786,P16070,P62834,Q14289,O75326,P09619,P04233,P05362	TRUE	-0.766602	0.00575804
ERK1 and ERK2 cascade(GO:0070371)	41	418	Q15904,P02671,P18031,P14174,O00622,P29279,Q9H4G4,P02679,P02675,P29317,Q9ULZ3,P08697,Q14393,P06756,Q06124,P12931,Q969G5,P09211,P00533,Q15648,P01112,P36507,P41240,P17252,Q13557,Q13526,P09038,P28482,O14786,O14745,P16070,Q96GX9,Q5VWQ8,P62834,P09668,Q14289,P10301,O75326,P09619,P04233,P05362	TRUE	-0.666557	0.00453269
regulation of ERK1 and ERK2 cascade(GO:0070372)	36	398	Q15904,P02671,P18031,P14174,O00622,P29279,Q9H4G4,P02679,P02675,P29317,Q9ULZ3,P08697,Q14393,Q06124,P12931,Q969G5,P09211,P00533,P01112,P41240,P17252,Q13557,Q13526,P09038,O14786,O14745,P16070,Q96GX9,Q5VWQ8,P62834,Q14289,P10301,O75326,P09619,P04233,P05362	TRUE	-0.823649	0.0004131
tumor necrosis factor-mediated signaling pathway(GO:0033209)	9	128	P42224,Q9ULZ3,Q14393,Q9BRA2,P09211,P05783,P05787,Q9NYA1,Q14289	TRUE	-1.26488	0.000134618
retrograde transport, vesicle recycling within Golgi(GO:0000301)	7	38	Q96CV9,Q6VY07,Q92805,Q8IWJ2,Q15643,Q13439,P20340	TRUE	1.41594	0.0219613
response to reactive oxygen species(GO:0000302)	55	318	Q7Z2E3,P02649,Q15910,P27695,P42224,Q92626,P30405,P42226,O00629,Q96EB6,P09493,P00441,P10599,P06493,P07203,Q06830,P02511,P36969,Q9GZT9,P12931,P32322,P09211,Q92934,Q16611,P07996,Q13443,Q9UBX5,P07602,Q99497,Q04206,P09874,P05412,P63244,P32119,Q96P47,Q9NYA1,P04040,P62714,P62745,P30041,P30044,P30048,P04083,Q13131,P02452,P49023,P24941,P04179,Q14289,P15407,P09601,P09619,P18827,P15559,P69905	TRUE	-0.472604	0.0290896
regulation of transport(GO:0051049)	357	3351	Q8NBU5,P22413,P98082,P13861,P41743,P14923,Q9H4M9,P28161,Q96EE3,Q9H4A3,Q9H4A6,P02649,Q15121,Q15904,Q15907,P02671,P30419,P18031,Q92614,P30405,P14174,Q03135,Q6P3W7,Q92621,Q8WVM8,P62158,Q8NBJ9,Q9NV96,Q9BRT2,Q96EB6,P62258,Q92688,Q15036,P05023,P05026,P02679,P02675,Q09666,P52948,P37198,Q15042,P10599,Q9UM54,P15291,Q9ULZ3,P35568,P21796,P06493,P09429,Q16822,Q16836,Q9P2B4,P22307,Q8WUD1,Q75N03,Q06830,P27797,…	TRUE	0.212363	0.0291178
negative regulation of transport(GO:0051051)	93	767	P22413,P28161,Q9H4A3,P02649,Q15121,P30405,Q03135,P62158,P10599,P35568,P09429,Q16836,Q9P2B4,Q9UNF0,P31150,P02511,Q99700,P30626,Q9BQE4,Q9HD26,Q9BZF9,Q99653,Q14393,P62330,Q9UN86,O75915,Q9UMY4,Q9GZV5,P46934,P06756,P12270,Q06124,P17931,Q9UEW8,Q9UNN5,P21964,P31946,P17858,P42345,P07093,P07996,Q9BT40,Q15654,Q08209,P01137,Q99439,O95835,P21333,Q99497,O75608,P21359,O60343,Q13492,P78417,P41240,P17252,P63244,…	TRUE	0.355702	0.0474656
reciprocal meiotic recombination(GO:0007131)	9	110	Q92878,Q15645,P11388,O60216,P52701,P43246,P49916,Q02880,P49959	TRUE	1.95617	0.000141044
cellular response to radiation(GO:0071478)	37	336	P30419,P62158,Q96EB6,P13010,P52926,P53582,P02511,P49354,Q15847,P38936,P46934,P46937,Q16531,Q16539,P12956,Q96K76,Q16611,Q16666,Q07817,Q07812,P50238,P17252,Q9Y3T9,O43715,Q9BVC6,P62745,Q9Y230,P05556,Q8TC12,P62873,Q92466,Q08752,Q13620,P50579,P62993,P27986,P08473	TRUE	0.593848	0.0259012
cell proliferation in forebrain(GO:0021846)	6	58	Q96N67,P23921,Q86VS8,P49757,O75410,Q9Y6R0	TRUE	1.33074	0.0489382
negative regulation of transmembrane transport(GO:0034763)	9	58	Q9P2B4,Q9UEW8,P07996,Q13557,O95747,Q9Y376,Q9Y6M5,P31749,O00443	TRUE	1.32549	0.0172131
negative regulation of ion transmembrane transport(GO:0034766)	8	50	Q9UEW8,P07996,Q13557,O95747,Q9Y376,Q9Y6M5,P31749,O00443	TRUE	1.25982	0.0341185
regulation of cellular amine metabolic process(GO:0033238)	45	187	P48556,P62195,P62191,P00492,O43242,P28062,P28065,P28066,P28074,P28072,P28070,Q15008,Q9UNM6,P62333,P17980,P43686,P21964,P60900,P01130,Q99436,Q14997,Q99497,Q99460,P35998,P23634,O95573,P55036,O00231,O00233,O00232,Q13200,Q8NF37,P49721,Q06323,Q16401,P20618,P25788,P25789,P25786,P25787,P61289,O00487,Q92530,Q9UL46,P15559	TRUE	-0.549971	0.0190973
meiosis I(GO:0007127)	14	195	P46379,Q9UNM6,Q92791,Q92878,Q15645,P54652,P11388,O60216,Q6ZW31,P52701,P43246,P49916,Q02880,P49959	TRUE	1.12308	0.014751
meiotic nuclear division(GO:0007126)	29	325	P46379,P27694,O43264,P27797,Q9UNM6,Q92791,P10644,Q92878,Q14683,P00540,Q15645,P54652,P11388,P41221,Q9UQE7,P46013,Q9NTJ3,Q13554,O60216,Q6ZW31,P52701,P24941,P43246,O95347,P49916,Q02880,P49959,P61158,P61160	TRUE	1.53101	2.0279e-06
DNA replication-dependent nucleosome organization(GO:0034723)	7	43	P49321,P68431,Q8TEX9,Q13112,P62805,Q09028,O14929	TRUE	-0.762036	0.0346549
nucleosome organization(GO:0034728)	42	358	O14497,Q92688,Q96T23,Q99733,Q9P0M6,P84243,P26583,P25440,P49321,P16403,P16402,P16401,P07305,P06748,Q9BTT0,Q969G3,P17096,Q9UER7,Q92922,P68431,Q8TEX9,Q02539,Q14997,Q5SSJ5,Q01105,P16104,Q12824,P49736,O60264,Q9H0U9,Q9Y265,Q13112,P51532,P62805,Q09028,P55209,O75367,Q92522,Q8TAQ2,Q9Y5B9,P10412,O14929	TRUE	-0.768779	0.00013164
cAMP metabolic process(GO:0046058)	13	347	P62158,P08754,Q9GZT9,O75781,P21359,P17252,Q02952,P63244,Q01518,P16035,P04899,P49840,P40123	TRUE	0.830128	0.0311868
establishment of tissue polarity(GO:0007164)	5	35	Q96CG8,Q13308,P41221,P63000,O95487	TRUE	1.5113	0.0335326
establishment or maintenance of cell polarity(GO:0007163)	55	295	P41743,Q96EA4,Q96RT1,O43264,Q96N67,O75116,P35579,P02545,Q03001,O00506,P15311,P62330,Q96L92,Q12959,Q9UPN3,P60953,Q92974,P00540,Q7Z460,Q8TEW0,Q14517,Q13464,Q13459,Q13308,Q13418,P61026,Q14980,P43034,Q8IY63,P63244,A6NGQ2,Q9BX67,Q14008,Q9Y2A7,O14777,P46821,Q01518,P27816,P35221,Q96Q89,P49841,A0MZ66,Q9Y696,Q15334,Q9Y5S2,Q14289,Q05397,P40123,P48059,P61158,P61160,Q7KZI7,P23528,Q14160,P63172	TRUE	0.934875	0.000101242
transmembrane receptor protein tyrosine kinase signaling pathway(GO:0007169)	192	1885	Q04637,P22413,P13861,P41743,P18085,P18031,P61421,P42224,Q96RT1,P29279,P62158,Q96EB6,P62258,P56199,P09496,P29317,P29323,P37198,P35568,P06493,O75962,P40763,P11717,Q9HCD5,Q96CW1,Q9HCE1,O15446,Q9UNH7,P05067,Q16864,Q92769,P17612,P10644,Q92783,Q9BZF1,Q15811,P38936,Q6ZSZ5,P09327,O95297,P46940,P46934,O75886,Q16539,Q92888,Q6UN15,Q06124,P12931,P17936,P27449,P06730,Q6UVK1,P30153,Q12965,Q12929,Q8NEB9,P46109,…	TRUE	0.278602	0.030849
enzyme linked receptor protein signaling pathway(GO:0007167)	255	2560	Q04637,P22413,P98082,P13861,P41743,P18084,P18085,P18031,P61421,P42224,Q03135,O00622,Q96RT1,P29279,P62158,Q96EB6,O43294,P62258,P56199,P09496,Q6EMK4,P29317,P29323,Q15942,P37198,P35568,P06493,P35556,P35555,O75962,P40763,P11717,Q9HCD5,Q96CW1,Q9HCE1,P08670,O15446,Q9UNH7,P05067,Q16864,Q92769,P17612,P50750,Q9GZX9,P10644,Q92783,Q9BZF1,Q15811,P05121,P49354,Q14393,Q15843,P38936,Q6ZSZ5,P09327,O95297,Q9GZV5,…	TRUE	0.273098	0.0161297
regulation of extrinsic apoptotic signaling pathway via death domain receptors(GO:1902041)	18	92	Q15121,P02671,P02679,P02675,P07203,P26583,P05121,Q969X1,P17931,Q9UNN5,Q92974,P07996,Q99497,P21359,P23497,Q13188,P09601,P05362	TRUE	-1.06741	0.000127851
negative regulation of extrinsic apoptotic signaling pathway via death domain receptors(GO:1902042)	12	59	Q15121,P02671,P02679,P02675,P07203,P26583,P05121,Q969X1,Q92974,Q99497,P09601,P05362	TRUE	-1.46569	9.47057e-08
clathrin coat assembly(GO:0048268)	8	51	P98082,Q14677,Q0JRZ9,Q13492,O00291,P42566,O00443,P53680	TRUE	1.31434	0.0258468
COPII vesicle coating(GO:0048208)	13	44	Q9HCU5,P55735,O15027,P53992,P49755,Q15436,Q15363,Q9Y6B6,O94979,Q13618,O94855,O95487,O95486	TRUE	0.98062	0.0425127
vesicle targeting, rough ER to cis-Golgi(GO:0048207)	13	44	Q9HCU5,P55735,O15027,P53992,P49755,Q15436,Q15363,Q9Y6B6,O94979,Q13618,O94855,O95487,O95486	TRUE	0.98062	0.0425127
response to progesterone(GO:0032570)	12	48	Q03135,P30536,P12931,Q92934,P07996,P01137,P17275,Q04206,Q9NYA1,P19878,P15408,P15407	TRUE	-1.20473	7.9111e-05
cellular response to organonitrogen compound(GO:0071417)	130	1057	Q04637,P22413,P13861,P41743,P14923,P28161,Q9P0V3,P27695,P18031,P61421,P42224,P59768,Q96EB6,Q9UHA4,P00441,P35568,P06493,P17655,P17676,P40763,Q9HCD5,Q16864,P12830,P17612,O60610,Q9BQE4,P10644,Q9BZF1,P16435,Q06124,O43504,P12931,P27449,P06730,P08123,Q8NEB9,P46108,Q92922,Q92934,P31946,P51153,O15243,P31327,Q8WWQ0,P42345,O15294,Q92974,P56945,P02765,Q9BT40,P00533,P12109,Q07817,P01116,P01111,P01112,Q9UQB8,…	TRUE	0.347375	0.0287254
negative regulation of transmembrane receptor protein serine/threonine kinase signaling pathway(GO:0090101)	29	224	Q03135,Q96EB6,O43294,Q6EMK4,P35556,P35555,Q9UNH7,Q9GZX9,Q92896,P36873,Q6YHK3,P17813,P01137,Q9Y4E8,P41221,P57105,Q13526,Q9Y3F4,P35813,Q9Y2U8,Q14766,O60565,Q8N0X7,P62136,P62140,Q9Y5K5,P62979,P11021,O14980	TRUE	1.17899	0.000270803
COPII-coated vesicle budding(GO:0090114)	15	52	Q9HCU5,P55735,O15027,P53992,P49755,Q15436,P62820,Q15363,Q9Y6B6,O94979,Q13618,Q9NR31,O94855,O95487,O95486	TRUE	0.96032	0.0333118
lens fiber cell differentiation(GO:0070306)	6	32	P29317,P08670,Q9H1J7,P01137,P51532,P35240	TRUE	-1.14901	0.00702447
microtubule organizing center organization(GO:0031023)	17	241	O75116,P06493,Q66GS9,P06748,Q8IWJ2,Q7Z460,P43034,Q9UHD1,Q14008,Q9BV73,O15013,P53985,P24941,P35222,P36404,O14974,O14980	TRUE	1.57938	9.53562e-05
lung alveolus development(GO:0048286)	6	74	Q16706,Q6ZXV5,P16220,Q68CZ2,O60476,O94880	TRUE	1.87005	0.00203137
establishment of protein localization to membrane(GO:0090150)	193	868	P27635,P47914,P41743,P14923,P46379,P18077,Q9H4A6,Q96S97,Q15907,P30419,Q15070,P62269,P62266,P62263,P23396,P62258,P62249,P62241,P62244,Q9P0J0,P29317,Q15042,Q15041,P08865,P49207,Q9UGP8,O95183,P37108,O75955,P61353,Q96CV9,P61313,O00560,Q15005,P31150,P62277,P62273,P62280,P12830,P18124,Q8WUJ3,Q9UNL2,Q9GZY8,Q9BZG1,Q9HD26,Q99653,Q15836,Q14393,P62330,Q6VY07,Q9H2M9,Q969X1,P15880,P25398,P40429,P60866,P61619,…	TRUE	-0.479132	8.49142e-05
organelle fission(GO:0048285)	141	1336	P46379,Q96EE3,P27694,Q96EA4,O43293,Q15067,O43264,Q9NVM9,P52926,Q15019,Q15021,Q9HC35,Q15050,O75147,P10599,P06493,Q9ULW0,P27797,Q96DE5,P30622,Q9P258,Q9UNM6,Q9GZY8,Q92791,P10644,Q9GZZ1,Q8TD19,O75909,O75935,Q969U7,P12270,Q92878,Q9H2D6,Q14683,Q12929,P49454,O96011,P61586,Q9H1A4,Q8WWQ0,P60953,Q92974,O43670,O43684,Q08J23,P00540,Q29RF7,Q7Z460,P30260,O76003,Q27J81,Q15645,Q96BM9,Q96JM3,O76095,O14578,Q9BTE3,…	TRUE	0.751422	1.04472e-06
vesicle fusion with Golgi apparatus(GO:0048280)	5	6	O60763,O15155,Q96AJ9,P51809,Q13190	TRUE	1.57953	0.0239872
ovarian follicle development(GO:0001541)	10	74	P00441,Q05086,Q07817,Q07812,P50281,Q9UI10,P49770,P35221,Q13144,P05362	TRUE	-0.834241	0.0467685
regulation of establishment of planar polarity(GO:0090175)	6	40	P98082,Q96CG8,Q13308,P41221,P63000,O95487	TRUE	1.32726	0.049672
retinoid metabolic process(GO:0001523)	16	149	P02649,P11766,P47895,P01130,Q9HB40,P31431,P35052,Q6NUM9,Q07954,Q8TC12,P04114,Q8IZV5,Q9Y625,O00468,P98160,P18827	TRUE	-1.01843	0.000716977
regulation of mitotic nuclear division(GO:0007088)	28	327	O43293,O43264,O75147,Q969U7,P12270,P49454,Q9H1A4,Q8WWQ0,P60953,O43670,O43684,P30260,P01137,Q14004,Q13526,O14744,Q9Y6G9,Q6ZVM7,Q9Y6D9,Q96Q89,Q9UJX3,Q9UJX2,P18754,Q13618,P09619,Q13042,Q9NQW6,Q5JVF3	TRUE	0.847308	0.0112478
mitotic G2 DNA damage checkpoint(GO:0007095)	6	29	P52926,P06493,Q9H2K8,O60934,Q6NUQ1,P49959	TRUE	1.95039	0.00111671
mitotic spindle assembly checkpoint(GO:0007094)	13	123	Q969U7,P12270,P49454,Q9H1A4,O43670,O43684,P30260,Q9Y6G9,Q9Y6D9,Q9UJX3,Q9UJX2,Q13042,Q5JVF3	TRUE	1.07022	0.0257214
centrosome cycle(GO:0007098)	10	133	O75116,P06493,Q66GS9,P06748,Q9UHD1,Q9BV73,O15013,P24941,P35222,O14980	TRUE	1.79811	0.000304512
protein targeting to ER(GO:0045047)	101	296	P27635,P47914,P18077,P62269,P62266,P62263,P23396,P62249,P62241,P62244,P08865,P49207,Q9UGP8,P37108,P61353,P61313,Q15005,P62277,P62273,P62280,P18124,Q9UNL2,P15880,P25398,P40429,P60866,P61619,P49458,P62424,P84098,Q9UPN3,P61513,P60059,P39019,P39023,P50914,Q15629,P09132,Q02543,O76094,Q99442,Q07020,P61009,P61011,P42677,P36578,P42766,P46776,P46777,P46778,P46779,P46782,P46781,P46783,Q9UHB9,Q9Y3U8,Q13573,…	TRUE	-0.738037	1.66025e-06
neural tube development(GO:0021915)	31	237	Q8N8S7,O14497,P29317,Q9ULT8,O75116,Q07352,P17612,Q86YP4,Q14318,Q99985,Q96CG8,O75787,Q8TF72,Q13308,P21359,O60313,P41221,P07737,Q9Y2A7,O15031,Q86V48,P22694,Q96Q89,Q13188,O60568,O95999,P50552,P23528,O43175,Q14160,O95487	TRUE	0.674973	0.0347714
peptidyl-lysine trimethylation(GO:0018023)	6	40	Q6PD62,Q96ST2,Q9GZS3,O15294,Q86TU7,Q92541	TRUE	1.48571	0.0235107
response to oxygen levels(GO:0070482)	64	484	Q9UGP4,Q15118,Q03135,Q8WVM8,P29279,Q96EB6,Q6EMK4,P05026,Q99757,P17655,P07237,P02545,P02511,P25445,P38936,Q9UMX0,P11802,Q9GZT9,P12931,P27487,P29590,Q92934,Q16647,P42345,Q16656,P17813,P07996,P36776,P55786,P01137,P00750,P50281,P17301,P21359,P09972,Q96A26,Q9Y4K0,P42765,O43707,Q13557,P14625,P04040,O00151,P08253,Q6P6C2,Q13131,P02452,P19878,P31749,Q15369,P04179,P62877,Q14289,O00469,O95352,Q13617,P09601,…	TRUE	-0.460298	0.0239424
extrinsic apoptotic signaling pathway via death domain receptors(GO:0008625)	32	185	Q15121,P02671,P02679,P02675,O75116,P07203,P26583,O00571,P25445,P05121,Q969X1,P17931,Q9UNN5,Q9UER7,Q92934,Q92974,P07996,Q07812,Q99497,O95817,P21359,Q99523,Q9H0S4,P42574,O14763,P23497,Q13188,Q5VWQ8,P09601,Q9NR28,P05362,P27986	TRUE	-0.620345	0.0210764
protein ufmylation(GO:0071569)	5	9	Q9GZZ9,Q96JB5,Q9Y3C8,P61960,O94874	TRUE	1.55175	0.0275873
DNA duplex unwinding(GO:0032508)	26	156	P13010,O00571,Q92878,P12956,O60934,P17096,P25205,Q14566,Q08211,P11388,Q8IYB8,P46063,Q13283,P49736,Q8N3C0,Q00577,Q9Y230,Q9Y265,P04083,P33993,P33992,P33991,Q92499,Q02880,P49959,Q14839	TRUE	0.723751	0.0376676
cell fate commitment involved in formation of primary germ layer(GO:0060795)	6	65	Q6PD62,Q8WVC0,Q8N7H5,P35222,Q6P1J9,Q92541	TRUE	1.45936	0.0269048
mitochondrial membrane organization(GO:0007006)	41	217	P30419,P30405,P62258,O95140,Q9P0J0,O95202,P05141,Q9NX63,Q92934,P31946,P07900,Q16611,Q8IXI1,Q8IXI2,Q3ZCQ8,Q07817,Q07812,Q9UQM7,O60313,Q9NS69,P42765,P27348,O60238,Q04917,Q8N357,Q9UII2,P63104,Q9Y6C9,P49841,P49840,P31749,P63098,P61981,Q9Y5Z4,Q9Y5J7,P62072,Q9Y512,P09543,P34932,Q9Y4W6,Q9Y584	TRUE	-0.565506	0.0204698
mitochondrion organization(GO:0007005)	140	686	Q16706,Q9H4A6,P30419,P30405,Q9BRT2,Q15070,P62258,Q92692,O95140,Q99797,Q9P0J0,P48507,P48506,Q9ULZ3,P07203,Q9BQ52,P51398,O75153,Q96TA2,P30536,P02545,Q96DA6,Q9GZY8,O95202,P05141,Q8TCS8,O75251,Q9GZT3,Q04837,Q9BUB7,P12236,P12235,Q9BU61,Q9NX63,O43464,Q7L0Y3,Q9BUK6,Q15785,O96008,Q92934,P31946,P07900,Q16611,Q10713,O43615,Q8IWA4,Q16656,Q7Z406,P10909,P36776,Q27J81,O76095,Q8IXI1,Q8IXI2,Q3ZCQ8,Q07817,Q07812,…	TRUE	-0.498653	0.000376749
cytoskeleton organization(GO:0007010)	314	2637	P41743,P14923,Q8N8S7,P18084,Q9UGP4,Q96EE3,Q96S97,P02649,P52907,P18031,Q92614,Q96EA4,Q9H4G0,Q96S59,Q96RT1,P29279,Q9BSJ2,O43293,P09493,Q92692,O43264,Q9NVM9,O43237,Q13813,P00441,Q9HC35,Q15942,Q9ULV4,P35527,O75147,O15511,Q96N67,O75116,Q9ULZ3,Q9UH99,P35579,P35580,Q8TDX7,P06493,Q9ULW0,P17655,Q66GS9,Q9BR76,P17661,P08697,Q9BPX5,Q96CW5,P27797,P08670,O75190,P02533,Q9UNF0,O00560,P02545,P12814,P48681,P02511,…	TRUE	0.29594	0.00472142
microtubule-based process(GO:0007017)	147	1584	Q96EE3,Q96EA4,Q96S59,Q13885,Q9BSJ2,O43264,Q9NVM9,O43237,P00441,Q9HC35,O75147,Q96N67,O75116,Q9UH99,P35579,Q8TDX7,P06493,Q9ULW0,Q66GS9,Q9NP97,Q96CW5,P02545,P02511,P05067,Q9P270,P30622,Q9P258,Q03001,O60610,Q9BQE3,P23258,Q99653,Q9NUP1,Q8TD16,O95295,O75935,P04406,P12270,Q9BTW9,P68371,P68366,P06748,Q5VT25,Q9NY65,O14617,Q14683,Q9BUF5,P04350,P61586,Q8IWJ2,Q9UPN3,P60953,Q92974,O43663,O43670,O43684,P00540,…	TRUE	0.441623	0.00324457
ncRNA catabolic process(GO:0034661)	6	43	Q8TCS8,Q06265,Q99575,Q9Y2L1,Q8IZH2,Q01780	TRUE	1.33947	0.0471293
microtubule cytoskeleton organization(GO:0000226)	98	951	Q96EE3,Q96EA4,Q96S59,Q9BSJ2,O43264,Q9NVM9,O43237,Q9HC35,O75147,Q96N67,O75116,Q9UH99,P35579,Q8TDX7,P06493,Q9ULW0,Q66GS9,Q96CW5,P02545,P02511,Q9P270,P30622,Q9P258,Q03001,P23258,Q99653,Q8TD16,P04406,P12270,Q9BTW9,P68371,P06748,Q5VT25,Q14683,P61586,Q8IWJ2,P60953,Q92974,O43663,O43670,O43684,P00540,Q7Z460,Q66K74,Q96JM3,Q8TEW0,O95834,P21333,Q3KQU3,Q14980,Q9UPY3,P43034,Q86VS8,P78559,Q9UHD1,Q9UQE7,Q15532,…	TRUE	0.559646	0.00216374
ncRNA metabolic process(GO:0034660)	173	1045	P42285,P26639,P26640,P12081,P18077,Q9NV31,O43324,Q13895,Q96S44,Q96EB6,Q13868,P62263,P62249,P62241,P23381,Q15031,Q15024,P56192,P56182,Q15046,P08865,Q9H583,Q9NP81,Q5T160,Q9BQ52,Q5SY16,Q99714,O00566,O00541,P47897,Q9NPE3,Q9NPF4,Q16881,P18124,Q9NPD3,Q14331,P62312,P62314,P62316,P62318,P62306,Q8IV48,P62304,Q8TCS8,Q9BQA1,P38919,Q9GZL7,Q969X6,P07814,Q96CB8,Q9UNQ2,Q9NY12,P52298,Q9BUL9,Q14690,Q12904,O75817,…	TRUE	-0.287721	0.0286215
vacuolar transport(GO:0007034)	28	137	Q6P3W7,Q9UNK0,O95295,P46934,Q96L92,Q9P2R3,P15848,Q8IWJ2,P51149,O43633,Q7Z3T8,O15118,O00203,Q86VS8,Q9UQN3,O43747,Q9NZZ3,Q99523,P11279,P51809,P62745,Q9Y2T2,P20645,Q9NZ43,Q96FZ7,Q6IQ22,O14964,Q14108	TRUE	0.919563	0.00578798
Golgi organization(GO:0007030)	32	134	P40616,Q9H4A6,Q92614,P49257,O75147,Q96CV9,Q8WTW3,Q9Y6Y8,Q8IWJ2,O15260,P60953,O14578,P36507,P61019,Q13363,Q9Y3A6,P28482,Q8NF91,Q9BVG8,Q9BVK6,P49755,Q14789,Q02750,P62820,Q14746,Q8TBA6,Q6DD88,Q15363,Q5T5U3,Q8TAT6,Q8NHH9,O14976	TRUE	0.66085	0.0358417
cell cycle(GO:0007049)	492	4379	Q9BRX2,Q658P3,Q9NVA2,P46379,Q99816,P48556,Q96EE3,Q8WW12,Q9P0V9,Q15910,Q53GS9,Q15121,P62195,P27694,P27695,Q96EA4,P14174,Q92621,Q96RT1,P62191,P29279,P62158,P12004,Q96EB6,O43290,Q9BSJ2,O43293,P62258,O43264,Q9NVM9,P62244,Q13838,O43242,P52926,Q15019,Q15021,Q9HC35,Q15050,P52948,P37198,O75147,P10599,O75116,Q9UH99,P35579,P35580,Q8TDX7,P06493,Q9NVJ2,Q9ULW0,O60763,Q66GS9,P28062,P28065,P28066,P28074,P28072,…	TRUE	0.273001	0.00126256
lysosomal transport(GO:0007041)	25	94	Q6P3W7,Q9UNK0,O95295,P46934,Q96L92,Q9P2R3,P15848,Q8IWJ2,P51149,Q7Z3T8,O15118,O00203,Q86VS8,O43747,Q9NZZ3,Q99523,P11279,P51809,P62745,Q9Y2T2,P20645,Q9NZ43,Q6IQ22,O14964,Q14108	TRUE	1.08137	0.00195287
chromosome segregation(GO:0007059)	53	482	Q96SB4,Q96EE3,Q96EA4,O43264,Q15021,Q15050,Q9NVJ2,O00571,Q9P258,Q96T76,Q9GZZ1,P05141,P12270,P30153,Q14683,P49454,P60953,O43670,O43684,Q29RF7,O76071,O60885,Q96BM9,Q96JM3,O14578,Q9BTE3,O95835,Q93008,P11388,P11387,Q9UQE7,Q9NTJ3,Q9NTI5,Q9BV86,O60216,O14777,Q15435,Q9H0H5,O43823,Q9BW19,Q8NFH3,Q8NFH4,Q9Y6D9,Q9UJX2,Q86Y91,P35222,P18754,O95347,Q13618,Q02880,P49959,P61158,P61160	TRUE	0.880463	0.000325415
mitotic nuclear division(GO:0007067)	108	989	Q96EE3,Q96EA4,O43293,O43264,Q9NVM9,P52926,Q15019,Q15021,Q9HC35,Q15050,O75147,P10599,P06493,Q9ULW0,Q96DE5,P30622,Q9P258,Q9GZZ1,Q8TD19,O75909,O75935,Q969U7,P12270,Q9H2D6,Q14683,Q12929,P49454,P61586,Q9H1A4,Q8WWQ0,P60953,Q92974,O43670,O43684,Q08J23,Q29RF7,Q7Z460,P30260,O76003,Q96BM9,Q96JM3,O76095,O14578,Q9BTE3,P01137,O95835,P21333,Q93008,Q14978,Q00610,Q14980,Q9UPY8,P43034,Q6NUK4,Q9UQE7,Q14008,Q14004,…	TRUE	0.706467	5.07805e-05
sister chromatid cohesion(GO:0007062)	8	84	Q9GZZ1,Q14683,Q29RF7,Q9BTE3,Q9UQE7,Q9NTI5,P35222,P49959	TRUE	1.71364	0.00188876
response to tumor necrosis factor(GO:0034612)	28	313	P42224,Q96EB6,Q9ULZ3,Q14393,Q9BRA2,Q9NXE4,P09211,O14672,Q92974,P07996,Q9BT40,Q13443,Q04206,P05783,P05787,Q9NYA1,P42574,P19256,P00966,P04062,P02452,P04114,P16989,Q5VWQ8,Q14289,Q14249,Q13049,P05362	TRUE	-0.818296	0.00176187
regulation of metaphase/anaphase transition of cell cycle(GO:1902099)	15	154	Q969U7,P12270,P49454,Q9H1A4,O43670,O43684,P00540,P30260,Q9Y6G9,Q9Y6D9,Q9UJX3,Q9UJX2,Q13618,Q13042,Q5JVF3	TRUE	1.63766	0.00011977
mitotic sister chromatid cohesion(GO:0007064)	5	26	Q9GZZ1,Q14683,Q29RF7,Q9UQE7,Q9NTI5	TRUE	1.84926	0.00482936
pyrimidine nucleoside biosynthetic process(GO:0046134)	12	123	P33316,P22392,P27707,P27708,P32321,P32320,P17812,P30085,Q9NRF8,P04183,P19971,P15531	TRUE	-0.794998	0.0435359
nuclear division(GO:0000280)	130	1260	P46379,Q96EE3,P27694,Q96EA4,O43293,O43264,Q9NVM9,P52926,Q15019,Q15021,Q9HC35,Q15050,O75147,P10599,P06493,Q9ULW0,P27797,Q96DE5,P30622,Q9P258,Q9UNM6,Q92791,P10644,Q9GZZ1,Q8TD19,O75909,O75935,Q969U7,P12270,Q92878,Q9H2D6,Q14683,Q12929,P49454,P61586,Q9H1A4,Q8WWQ0,P60953,Q92974,O43670,O43684,Q08J23,P00540,Q29RF7,Q7Z460,P30260,O76003,Q15645,Q96BM9,Q96JM3,O76095,O14578,Q9BTE3,P01137,O95835,P21333,P54652,…	TRUE	0.827441	2.37441e-07
negative regulation of signal transduction in absence of ligand(GO:1901099)	5	90	P08107,Q07817,P35221,P02458,P31749	TRUE	-1.05311	0.0215057
mitotic cell cycle(GO:0000278)	319	2418	P48556,Q96EE3,Q15910,P62195,P27694,P27695,Q96EA4,Q92621,P62191,P12004,Q96EB6,Q9BSJ2,O43293,P62258,O43264,Q9NVM9,O43242,P52926,Q15019,Q15021,Q9HC35,Q15050,P52948,P37198,O75147,P10599,Q9UH99,P35580,Q8TDX7,P06493,Q9ULW0,O60763,Q66GS9,P28062,P28065,P28066,P28074,P28072,P28070,Q96CW5,Q96CV9,O00571,Q96DE5,P02545,Q15008,P48681,P05067,P17612,Q8WUM0,P30622,Q96ST3,Q9P258,Q9UNM6,P23258,Q9GZZ1,Q9UN37,P62333,…	TRUE	0.349574	0.000707488
regulation of Rab protein signal transduction(GO:0032483)	17	300	Q9NUY8,Q92609,Q15042,Q9NVG8,Q86TI0,O95248,Q8WUA7,Q9H2M9,Q4KMP7,Q7Z401,O60343,Q9Y3P9,P50395,Q9UJ41,Q8TC07,Q15334,Q9BXI6	TRUE	0.872954	0.0407259
negative regulation of type I interferon production(GO:0032480)	7	116	Q9ULZ3,Q7Z434,Q86UT6,Q13526,Q15366,Q14258,P62979	TRUE	-1.19074	0.00204822
negative regulation of viral release from host cell(GO:1902187)	6	71	P29590,P19474,Q12899,Q13263,Q14258,Q13049	TRUE	-1.10977	0.0114556
regulation of viral release from host cell(GO:1902186)	8	90	P29590,P19474,O43633,Q12899,Q13263,Q14258,O75351,Q13049	TRUE	-0.905663	0.0419119
negative regulation of release of cytochrome c from mitochondria(GO:0090201)	7	45	P30405,P07203,P02545,Q07817,O60313,O43715,P31749	TRUE	-1.03136	0.0172972
positive regulation of release of cytochrome c from mitochondria(GO:0090200)	8	96	P30405,Q9ULZ3,Q9GZY8,Q92934,Q16611,Q07812,Q96A26,O00429	TRUE	-0.991864	0.0179134
chromosome condensation(GO:0030261)	9	87	P52926,Q15021,P06493,O95831,P11388,Q9NTJ3,O43823,O95347,Q9UKV3	TRUE	1.59494	0.00279504
entry into host cell(GO:0030260)	16	116	Q92692,Q9P253,Q14393,P06756,Q9BTY2,P26022,P19474,P60033,Q9H269,Q12899,P49790,Q01628,Q14258,O60493,P62937,P63172	TRUE	-0.93716	0.00300915
lipid modification(GO:0030258)	56	482	P02649,Q53H12,Q15067,P35568,Q16836,Q8TBX8,P22307,P42126,Q01968,P16435,P29218,O15357,Q16539,Q9BTU6,Q9NX62,Q9BUT1,Q8NEB9,P49441,O15254,P42345,P48426,Q16698,Q92947,Q9BT40,Q709F0,P35610,P09110,Q99424,P55084,O95861,P11310,P28288,P05413,Q9NTJ5,P22033,Q9NYA1,P43155,Q96PE7,P49748,Q6IAA8,P23786,P30084,Q08426,Q9UKG9,P05165,P05166,P50416,Q13131,P31749,O00443,Q13613,Q16134,Q13011,P51659,P40939,P27986	TRUE	0.497486	0.0378746
regulation of potassium ion transmembrane transporter activity(GO:1901016)	8	59	P62258,P05026,P46934,Q9UEW8,P54709,O95747,Q9Y376,Q13642	TRUE	1.47316	0.0103362
negative regulation of metaphase/anaphase transition of cell cycle(GO:1902100)	14	126	Q969U7,P12270,P49454,Q9H1A4,O43670,O43684,P00540,P30260,Q9Y6G9,Q9Y6D9,Q9UJX3,Q9UJX2,Q13042,Q5JVF3	TRUE	1.63756	0.000187006
mRNA transport(GO:0051028)	84	323	Q08170,Q96EE3,Q53GS7,Q92620,Q92621,Q13838,P82979,P52948,P37198,O15514,O75152,Q9NPA8,Q96ST2,Q8WUM0,Q9UN86,P38919,P55735,P12270,P06730,P52298,Q9P2I0,Q7Z3B4,Q92900,Q16629,Q92945,Q5SRE5,P84103,P35658,O75694,Q9UIA9,Q9HAU5,Q01081,Q12769,Q6I9Y2,Q9NZI8,Q96J01,Q86W42,Q9Y3Y2,Q8IYB3,P42704,P63241,Q7KZ85,Q99567,Q01130,Q07955,O60282,Q8WYP5,Q13243,Q13242,Q13247,Q86U42,P49792,P49790,Q09161,Q9BVL2,O00148,O00159,…	TRUE	0.462354	0.0186468
negative regulation of cellular response to growth factor stimulus(GO:0090288)	30	207	P18031,Q96EB6,O43294,Q6EMK4,P35556,P35555,Q9UNH7,P46934,Q92896,P36873,Q6YHK3,P17813,P07996,P01137,Q9Y4E8,P41221,P35052,Q13526,Q9Y3F4,P35813,Q9Y2U8,Q14766,Q5VWQ8,P62136,P62140,Q9Y5K5,P62979,P11021,O14936,O14980	TRUE	0.889886	0.00580982
positive regulation of peptide hormone secretion(GO:0090277)	17	123	P02671,P02679,P02675,Q16822,P30626,P00367,Q8NE86,Q92934,Q92930,P55809,P15104,P17302,Q9NRX4,O00233,P08237,Q13148,O60502	TRUE	-0.732332	0.0339407
chondroitin sulfate metabolic process(GO:0030204)	21	101	P21810,Q8NCH0,O94766,P35475,Q9P2E5,Q96L58,P13611,Q9NX62,Q6UVK1,P15848,P06865,P07686,P31431,P35052,P07585,Q9UBV7,Q9Y625,Q4G148,O00468,P98160,P18827	TRUE	-0.66318	0.040048
primary neural tube formation(GO:0014020)	22	132	Q8N8S7,O14497,Q9ULT8,O75116,P17612,Q86YP4,Q96CG8,Q8TF72,Q13308,O60313,P41221,P07737,Q9Y2A7,O15031,Q86V48,P22694,Q96Q89,O95999,P50552,P23528,Q14160,O95487	TRUE	0.876874	0.019601
establishment of spindle orientation(GO:0051294)	10	33	Q96EA4,O43264,Q92974,P00540,Q7Z460,Q14980,P43034,O14777,P27816,P63172	TRUE	1.76788	0.000397377
establishment of spindle localization(GO:0051293)	11	51	Q96EA4,O43264,P35579,Q92974,P00540,Q7Z460,Q14980,P43034,O14777,P27816,P63172	TRUE	1.49477	0.00249953
centrosome organization(GO:0051297)	14	220	O75116,P06493,Q66GS9,P06748,Q9UHD1,Q14008,Q9BV73,O15013,P53985,P24941,P35222,P36404,O14974,O14980	TRUE	1.59172	0.000294532
centrosome duplication(GO:0051298)	7	102	O75116,Q66GS9,P06748,Q9UHD1,O15013,P24941,O14980	TRUE	1.75474	0.00247863
protein localization to kinetochore(GO:0034501)	5	20	Q96EA4,O43264,P06493,Q9P258,Q96JM3	TRUE	1.48111	0.0385446
establishment of protein localization to chromosome(GO:0070199)	5	12	Q9P0M6,Q9UFC0,P16401,Q9Y230,O75367	TRUE	-1.39255	0.000364368
regulation of vasoconstriction(GO:0019229)	10	99	P02671,Q03135,P02679,P02675,P00533,P17302,Q02750,P31749,P42892,P05362	TRUE	-1.3051	2.70784e-05
protein-DNA complex assembly(GO:0065004)	38	417	P27694,Q92688,Q96T23,Q99733,Q9P0M6,P84243,P09429,P26583,P25440,P49321,P16403,P16402,P16401,Q9GZS1,P07305,P06748,Q9UER7,P49454,P68431,Q8TEX9,Q02539,Q5SSJ5,Q86VP6,Q01105,P16104,P49736,O60264,Q9H0U9,Q9Y265,Q13112,P62805,Q09028,P55209,P35244,O75367,Q92522,P10412,O14929	TRUE	-0.789572	0.000131772
anatomical structure maturation(GO:0071695)	9	76	O75179,Q4KMQ2,P61586,P48444,Q06330,P08253,O60565,O95980,Q14118	TRUE	1.25412	0.0256755
endodermal cell fate commitment(GO:0001711)	6	34	Q6PD62,Q8WVC0,Q8N7H5,P35222,Q6P1J9,Q92541	TRUE	1.45936	0.0269048
GO:0032313	17	300	Q9NUY8,Q92609,Q15042,Q9NVG8,Q86TI0,O95248,Q8WUA7,Q9H2M9,Q4KMP7,Q7Z401,O60343,Q9Y3P9,P50395,Q9UJ41,Q8TC07,Q15334,Q9BXI6	TRUE	0.872954	0.0407259
endoderm formation(GO:0001706)	24	116	P18084,P27658,Q6PD62,P52926,Q8WVC0,Q99715,Q8N7H5,Q02388,P06756,P20908,P07942,P02751,P12109,P12107,P50281,O75506,P04004,P08253,P08648,P05997,P08572,P35222,Q6P1J9,Q92541	TRUE	0.755532	0.0367966
gastrulation with mouth forming second(GO:0001702)	6	38	O14495,O60701,Q99496,P41221,Q86U70,P35222	TRUE	1.3946	0.0367938
regulation of protein maturation(GO:1903317)	64	503	P98082,P53634,P46379,P02649,Q9HBL7,P48506,P13987,P08697,Q92769,P17612,P05121,Q9UMY4,P13671,Q92896,Q92934,Q9BTA9,Q16611,P02748,O15294,P07093,P10909,P45974,P07996,Q96KC8,O76024,P35625,Q13443,P55072,Q07021,P00734,P00750,Q99497,Q9NZL4,Q12797,P05452,P63244,P01024,P01023,P53990,Q00535,P04004,O43847,P08238,P22694,P16035,P14735,P04080,P61956,P49841,O60502,Q9Y5X1,Q5VWQ8,P31749,Q92530,Q8N163,Q9ULC3,P25686,…	TRUE	-0.467763	0.021483
positive regulation of locomotion(GO:0040017)	84	678	P98082,O14495,Q96S97,O00622,Q9H4G4,O43293,P09486,Q9ULZ3,P35568,O95163,Q9UH99,Q8WUI4,Q75N03,P27797,O00592,Q8WUJ3,O60610,P05121,Q14393,Q9HCY8,P09327,P06756,P12931,P17931,P39060,Q15746,P26006,O14672,P19474,Q9H1J7,P07942,P56945,P07996,P49593,P00533,Q9H9T3,Q15654,P15153,Q5JRA6,P01137,Q13443,P01112,Q07021,Q13418,P36507,P50281,P17301,P17252,P41221,Q8IY63,Q9NRX4,P63244,P07737,Q13557,P09038,O60271,P28482,…	TRUE	-0.367904	0.0444171
regulation of meiosis(GO:0040020)	6	47	P27797,P10644,P00540,P41221,Q13554,P43246	TRUE	2.29822	9.6504e-05
pentose metabolic process(GO:0019321)	8	23	P37837,Q9H477,P11413,Q7Z4W1,P52209,P29401,O95336,Q9UKK9	TRUE	-0.96259	0.0244364
hexose catabolic process(GO:0019320)	18	93	P37837,Q14376,P11413,P60174,P36871,Q92934,P31937,P52209,P29401,P16278,Q13363,P18669,Q49A26,Q9UBQ7,P51570,O95336,Q96G03,O95479	TRUE	-0.907941	0.00288279
regulation of immunoglobulin mediated immune response(GO:0002889)	6	55	P42226,Q92692,P01137,Q7KZ85,P01024,Q96FV9	TRUE	-1.10895	0.0115682
positive regulation of lipid transport(GO:0032370)	8	110	P02649,P14174,Q96EB6,P22307,P82094,P52564,O43715,Q07954	TRUE	1.18676	0.0481793
establishment of chromosome localization(GO:0051303)	11	53	Q96EE3,Q96EA4,O43264,Q15050,P49454,Q96JM3,Q9Y6D9,Q9UJX2,Q13618,P61158,P61160	TRUE	1.27299	0.0123968
regulation of cell division(GO:0051302)	48	614	P62158,O43293,O43264,O75147,P27797,P10644,Q9UN37,Q969U7,P12270,Q16513,P49454,P61586,Q9H1A4,Q8WWQ0,P60953,O43670,O43684,P00540,P30260,P01137,P41221,P63244,Q14004,Q13554,Q13526,P09038,P04040,O14744,Q9H0H5,Q9Y6G9,Q6ZVM7,Q9Y6D9,Q96Q89,O75400,Q9UJX3,Q9UJX2,Q86Y91,P43246,P18754,Q02241,Q13618,Q13769,P09619,Q13042,Q9NQW6,O14908,P67809,Q5JVF3	TRUE	0.819279	0.000601403
cell division(GO:0051301)	204	1916	Q9BRX2,Q9NVA2,P46379,Q99816,Q96EE3,Q9P0V9,Q53GS9,P27694,Q96EA4,P62158,O43293,O43264,Q9NVM9,P52926,Q15019,Q15021,Q9HC35,Q15050,O75147,P10599,Q96N67,O75116,P35579,P35580,Q8TDX7,P06493,Q9NVJ2,Q9ULW0,P27797,Q96DE5,P30622,Q8WUM4,Q9P258,Q9UNM6,Q9BQE3,Q92791,P10644,Q9GZZ1,Q9UN37,P62330,P24385,Q8TD19,P08754,O75909,P11802,Q9GZV5,O75935,Q969U7,P12270,Q92878,Q9H2D6,Q16513,P20936,P08134,P36873,Q14683,Q12929,…	TRUE	0.733392	8.67084e-09
establishment of planar polarity(GO:0001736)	5	35	Q96CG8,Q13308,P41221,P63000,O95487	TRUE	1.5113	0.0335326
morphogenesis of a polarized epithelium(GO:0001738)	7	49	Q96CG8,Q13308,P61026,P41221,P49757,P63000,O95487	TRUE	1.34442	0.0317047
regulation of cyclase activity(GO:0031279)	9	204	P62158,P08754,O75781,P21359,P17252,Q01518,P16035,P04899,P40123	TRUE	0.843165	0.0484605
platelet activation(GO:0030168)	85	658	O75083,P02649,P02671,P18031,P59768,P62158,Q8NCG7,P00488,P09486,P02679,P02675,P00441,P53582,P35579,P08697,O15439,P12814,P05067,Q99685,P29992,Q14344,P18206,Q13976,P05121,Q9NUP1,Q14393,P08754,Q16539,P12931,P68366,P08123,P46108,P61586,P84095,P21926,P07093,P10909,P02751,P56945,P07996,P02768,P50148,P15153,P08962,P01137,P07602,P00734,P21333,Q13418,P00747,Q86UX7,P41240,P61764,P13473,P17252,O43707,Q9Y490,…	TRUE	-0.379264	0.0291902
regulation of response to biotic stimulus(GO:0002831)	32	277	P14174,Q7Z2W4,Q92692,Q9ULZ3,Q96CW1,Q96ST3,Q6VY07,P10809,P29590,O43657,Q7Z434,P15151,P19525,Q07021,Q86UT6,P61769,P17252,O43747,Q9UI12,O95782,Q10567,Q8IZ81,P61966,Q13177,P56377,Q15366,O94973,P63000,Q86WV6,P53680,O94885,Q9BXS5	TRUE	-0.545976	0.0485937
positive regulation of adaptive immune response based on somatic recombination of immune receptors built from immunoglobulin superfamily domains(GO:0002824)	7	184	Q92692,P04439,P10809,Q9UDY8,P15151,P61769,P01024	TRUE	-1.03078	0.0174085
regulation of adaptive immune response based on somatic recombination of immune receptors built from immunoglobulin superfamily domains(GO:0002822)	13	274	P42226,Q92692,Q8TD43,Q06187,P04439,P10809,Q9UDY8,P15151,P01137,P61769,Q7KZ85,P01024,Q96FV9	TRUE	-0.868572	0.0165752
meiotic cell cycle(GO:0051321)	39	400	P46379,P27694,O43264,P35579,P27797,Q9UNM6,P23258,Q92791,P10644,Q92878,O60934,Q14683,O43684,P00540,Q15645,P54652,P11388,Q14980,P41221,Q9UQE7,P46013,Q9NTJ3,Q13554,P16104,O60216,P22694,Q6ZW31,P52701,P24941,Q9Y657,P43246,O95347,P67775,P49916,Q02880,P49959,P61158,P61160,Q9Y580	TRUE	1.23139	1.23563e-05
regulation of adaptive immune response(GO:0002819)	15	309	P42226,Q96EB6,Q92692,Q9ULZ3,Q8TD43,Q06187,P04439,P10809,Q9UDY8,P15151,P01137,P61769,Q7KZ85,P01024,Q96FV9	TRUE	-0.748484	0.0394685
DNA geometric change(GO:0032392)	26	160	P13010,O00571,Q92878,P12956,O60934,P17096,P25205,Q14566,Q08211,P11388,Q8IYB8,P46063,Q13283,P49736,Q8N3C0,Q00577,Q9Y230,Q9Y265,P04083,P33993,P33992,P33991,Q92499,Q02880,P49959,Q14839	TRUE	0.723751	0.0376676
positive regulation of protein modification by small protein conjugation or removal(GO:1903322)	66	392	P48556,P62195,P62191,O43242,P06493,P28062,P28065,P28066,P28074,P28072,P28070,Q15008,Q9UNM6,P62333,P17980,P43686,Q8N668,P55854,P60900,Q9H1A4,P10909,Q9UDY8,P30260,O76024,Q99436,P55072,Q13330,Q14997,Q99460,Q9NZL4,P35998,P55036,O00231,O00233,O00232,Q13200,Q13526,Q9NYA1,P49721,Q06323,Q16401,P20618,Q9H0E2,P25788,P25789,P25786,P25787,Q13155,P61289,Q9UJX3,Q9UJX2,Q14289,O00487,Q13616,Q92530,P63208,Q05397,…	TRUE	-0.408275	0.0449404
water homeostasis(GO:0030104)	7	76	P12830,P20073,Q9BT40,O76024,P04062,P04264,O14976	TRUE	-0.968648	0.0327297
nuclear transport(GO:0051169)	205	1061	P98082,P14923,Q08170,Q53GS7,Q15907,Q92620,Q92621,O00629,Q96EB6,Q92688,Q13838,P82979,P52948,P37198,P08865,O15514,P10599,P06493,Q9NP72,P40763,O75152,Q8WUD1,Q06830,P27797,P02545,Q9NPA8,P12830,P17612,P30626,Q96ST2,Q8WUM0,Q9NPF5,Q9BZG1,Q9BQG0,Q9BZF9,Q99653,Q14393,P38936,O60684,Q9UN86,Q9GZV5,P46934,P12270,Q16539,Q06124,P06748,P06730,P29590,P30101,P52294,P52298,P52292,Q9UNN5,Q9P2I0,Q96D46,Q7Z3B4,P61586,…	TRUE	0.28173	0.0268552
ncRNA processing(GO:0034470)	119	699	P42285,P18077,Q9NV31,Q13895,Q96S44,Q96EB6,Q13868,P62263,P62249,P62241,Q15024,P56182,Q15046,P08865,Q9H583,Q9BQ52,Q5SY16,Q99714,O00566,O00541,Q9NPE3,Q9NPF4,Q16881,P18124,Q9NPD3,Q14331,P62312,Q8IV48,P38919,Q9GZL7,Q969X6,Q96CB8,Q9UNQ2,Q9NY12,Q9BUL9,Q14690,O75817,Q7L0Y3,Q14684,Q9NXH9,Q96B26,P39019,Q5TA45,Q8TED0,Q92979,Q08J23,P49588,P49591,Q9NX24,P50914,O60832,Q9BTM9,O95059,Q32P41,O75691,Q14978,O75607,…	TRUE	-0.449497	0.00321293
cofactor metabolic process(GO:0051186)	105	747	Q6UB35,P53602,Q15118,P07195,P34897,Q53GQ0,P10515,P00491,Q9P0J1,P53597,P09417,P43490,Q16822,P13995,Q9HCC0,P31153,P30536,P50747,P37837,P36957,Q9NUB1,P49327,Q9GZT8,Q9NP58,Q9BQB6,O75891,O75874,P11413,P60174,P11498,P50897,O43488,Q9BUT1,Q7Z4W1,Q9BV20,Q9P2R7,P53396,O75828,P13716,O00764,P22102,P31939,P31937,P11586,P52209,Q8NCN5,Q92947,P25205,P29401,Q14566,Q53FA7,P15121,Q9HAN9,P48163,O95825,P36551,Q13363,…	TRUE	-0.342668	0.0382333
cofactor catabolic process(GO:0051187)	7	57	O75891,O75828,Q3SY69,O00154,P30043,P53004,P09601	TRUE	-1.20418	0.00164981
epidermal cell differentiation(GO:0009913)	34	265	Q99816,Q15910,P29317,P00441,Q9UM54,O75116,P22392,Q92769,P13645,P11473,Q6YHK3,P31944,P60953,Q15648,P15924,Q13464,Q13443,O95835,Q9NZA1,P41221,Q13547,Q13247,P42574,Q06330,P51532,P04083,Q02750,Q9Y6M7,Q9Y696,P35222,P63000,Q14160,O14976,O95487	TRUE	0.607217	0.0471511
cargo loading into vesicle(GO:0035459)	6	21	Q13492,P49755,P62820,Q15363,Q9NR31,O95487	TRUE	1.38895	0.0377684
arachidonic acid metabolic process(GO:0019369)	13	133	Q8NCG7,P20292,P07203,P23219,Q99685,P36969,Q16647,P09960,Q14914,P16152,Q9NYA1,P49137,Q15185	TRUE	-0.986492	0.00337166
pyridine nucleotide metabolic process(GO:0019362)	27	156	P07195,P00491,P43490,Q16822,P37837,O75874,P11413,P60174,Q7Z4W1,P31937,P52209,P29401,Q53FA7,Q9HAN9,P48163,Q13363,P18669,P30044,Q49A26,Q9UBQ7,Q02218,Q4G0N4,O95336,P40925,P40926,Q01740,O95479	TRUE	-0.667226	0.0195817
response to steroid hormone(GO:0048545)	80	721	Q03135,P29279,P62158,Q96EB6,P09486,P05023,P35573,P15289,P07203,Q16822,P26583,P40763,P27797,P30536,P22392,P02511,P25445,P36969,P24385,P38936,P11802,P08727,P27708,O75874,Q969T9,P12931,P23919,P11473,P15848,Q92934,P21953,P31327,Q16656,P17813,P07996,P00533,Q15648,P01137,Q13443,P01116,O15173,P00750,Q16270,P50281,O15118,P28300,P22830,P17275,Q04206,P68133,P28482,Q9NYA1,P21266,P78330,Q9UBL3,P17174,Q9Y230,…	TRUE	-0.38917	0.028936
spermatid differentiation(GO:0048515)	21	151	Q96SB4,Q92692,Q96SI9,P26583,P17612,P82094,Q9HD26,Q9GZT3,Q9Y6Y8,Q92879,Q15645,Q07812,P54652,Q14997,P43034,Q9UHB7,Q9BX67,Q96PU8,P62826,P09622,P52594	TRUE	0.795265	0.0393035
dorsal/ventral pattern formation(GO:0009953)	7	164	P17612,Q14318,Q96BJ3,P22694,O60565,P35222,Q9ULC3	TRUE	1.35557	0.0300035
anterior/posterior pattern specification(GO:0009952)	14	275	Q5T9L3,Q99985,P46109,O75787,Q99496,P41221,Q9Y2A7,Q12849,Q86U70,O75533,Q8IZP0,P35222,P80723,Q06587	TRUE	1.27415	0.00497472
leukocyte mediated cytotoxicity(GO:0001909)	13	276	P53634,Q92692,Q06830,P68371,P04439,P51159,P15151,P61769,O43747,P11279,P07437,P09668,P05362	TRUE	-1.05558	0.00105286
cell killing(GO:0001906)	17	319	P53634,Q92692,Q06830,P68371,P04439,Q92934,P51159,P02748,P02768,P15151,P61769,O43747,P11279,P07437,O60502,P09668,P05362	TRUE	-0.998344	0.000764039
anterior/posterior axis specification(GO:0009948)	7	69	Q5T9L3,Q99496,P41221,Q9Y2A7,Q86U70,P35222,P80723	TRUE	1.33963	0.0324585
protein localization to organelle(GO:0033365)	304	1550	P27635,P47914,P98082,P40616,P14923,P46379,P18077,Q9P0V3,Q9H4A6,Q15910,P30419,Q96EA4,Q92621,O00629,Q9NV96,Q96EB6,O43292,P62269,P62266,P62263,P23396,P62258,O95140,O43264,P62249,P62241,P62244,Q99797,Q9P0J0,Q9P0M6,P52948,P08865,O75147,P49207,P10599,Q9UGP8,P35568,Q9UH99,P06493,P37108,P40763,P61353,Q06830,P27797,Q96CV9,Q9UNF0,P61313,P30536,P02545,Q15005,O00541,P62277,Q96DA6,P62273,P62280,P12830,Q9UFC0,…	TRUE	-0.225697	0.0274358
T cell mediated cytotoxicity(GO:0001913)	7	148	P53634,Q92692,P04439,P51159,P15151,P61769,P09668	TRUE	-1.00905	0.0219636
regulation of leukocyte mediated cytotoxicity(GO:0001910)	7	228	Q92692,P04439,P15151,P61769,O43747,P11279,P05362	TRUE	-1.08403	0.00930935
negative regulation of cytokine production(GO:0001818)	23	355	Q9ULZ3,Q8WUI4,P30536,Q9BQE4,Q14393,P09211,P07996,Q7Z434,P01137,Q07021,Q86UT6,P41240,Q9BWS9,Q13526,P04062,Q15366,P19838,P04156,Q14258,P63000,P09601,Q9Y5K6,P62979	TRUE	-1.06346	2.56435e-05
embryonic morphogenesis(GO:0048598)	110	919	P14923,Q8N8S7,O14495,P18084,O14497,P27658,Q6PD62,Q96S97,O00622,O43294,O60701,P52926,P29317,P00441,P29323,Q9ULT8,Q9UM54,Q8WVC0,O75116,P35556,Q07352,Q99715,Q8N7H5,Q5T9L3,Q92769,P47895,P17612,Q16881,Q9GZX9,Q02388,P10644,Q86YP4,P38919,P06756,Q9NX62,Q96CG8,Q12959,P26006,P20908,P07942,Q04721,Q9UPN3,P17813,P02751,Q9C0E8,P50148,P12109,P12107,Q15648,Q8TF72,Q07812,Q13308,Q9NZA1,P50281,Q99496,P17301,P17302,…	TRUE	0.377643	0.0283544
positive regulation of glucose import(GO:0046326)	6	81	P41743,P35568,Q06124,O60502,P31749,P27986	TRUE	1.53688	0.0178705
developmental cell growth(GO:0048588)	27	212	P02649,Q9NP84,P05067,Q99685,P18206,P46940,P02751,Q13418,Q93008,P43034,P41221,Q05707,Q13557,P53990,Q00535,O14786,P05556,P46821,Q70E73,Q9NQC3,P49841,P49840,Q9Y5S1,P55268,O75326,Q8N0X7,Q8NI36	TRUE	0.780681	0.0221132
embryonic epithelial tube formation(GO:0001838)	24	179	Q8N8S7,O14497,Q9ULT8,O75116,P17612,Q86YP4,Q96CG8,Q8TF72,Q13308,O60313,P41221,P07737,Q9Y2A7,O15031,Q86V48,P22694,Q96Q89,Q13188,P35222,O95999,P50552,P23528,Q14160,O95487	TRUE	0.978623	0.00628651
release of cytochrome c from mitochondria(GO:0001836)	20	171	P30405,Q9ULZ3,P07203,P02545,Q9GZY8,Q92934,Q16611,P10909,Q3ZCQ8,Q07817,Q07812,Q96A26,O60313,P05412,O43715,Q9Y3D6,P42574,P31749,P04179,O00429	TRUE	-0.894833	0.00223286
monosaccharide catabolic process(GO:0046365)	21	99	P37837,Q14376,Q9H477,P11413,P60174,P36871,Q92934,P31937,P52209,P29401,P16278,Q13363,P14550,P18669,Q49A26,Q9UBQ7,P51570,O95336,Q96G03,O95479,Q9UKK9	TRUE	-0.818335	0.00611007
monosaccharide biosynthetic process(GO:0046364)	35	207	Q6IN85,Q16822,P17612,Q9BQE4,P37837,P11413,P04406,P60174,P06733,P11498,P06744,P36871,O15305,O75746,O15294,P52209,P29401,P09104,P00505,P09972,Q02978,P14550,P49792,P17174,P18669,P22694,P61964,P53007,P04075,Q9UJS0,P04150,P40925,P40926,Q00796,P43304	TRUE	-0.656337	0.00975246
neural tube closure(GO:0001843)	20	127	Q8N8S7,O14497,Q9ULT8,O75116,P17612,Q86YP4,Q96CG8,Q8TF72,Q13308,O60313,P41221,P07737,Q9Y2A7,O15031,P22694,Q96Q89,O95999,P50552,Q14160,O95487	TRUE	1.01065	0.00967628
neural tube formation(GO:0001841)	23	144	Q8N8S7,O14497,Q9ULT8,O75116,P17612,Q86YP4,Q96CG8,Q8TF72,Q13308,O60313,P41221,P07737,Q9Y2A7,O15031,Q86V48,P22694,Q96Q89,Q13188,O95999,P50552,P23528,Q14160,O95487	TRUE	0.969166	0.00806905
amino sugar biosynthetic process(GO:0046349)	5	18	Q96EK6,Q06210,Q9Y223,O95394,Q16222	TRUE	1.52405	0.0315665
cartilage development(GO:0051216)	30	315	O00622,P29279,P52926,P16435,Q16539,Q92896,Q9NX62,Q9H1J7,P07996,Q9C0E8,P12107,Q5JRA6,P01137,Q9UPY3,Q9Y4K0,Q04206,P17252,P41221,Q15582,Q12805,P09038,P51884,P16070,P02458,P02452,P50454,P35222,P98160,Q14814,Q86X55	TRUE	0.658621	0.0427603
multi-organism metabolic process(GO:0044033)	114	470	P27635,P47914,P18077,Q99816,P62269,P62266,P62263,P23396,P62249,P62241,P62244,Q96T23,P52926,P08865,P49207,O15514,Q08945,P13984,P61353,P61313,P62277,P62273,P62280,P18124,P50750,P36954,Q9H3P2,P19388,P15880,P25398,P40429,P60866,P23193,Q8WX92,P52298,P62424,P19474,P84098,P61513,P39019,P39023,P30876,Q9BT40,P50914,Q02543,Q07020,P11388,P42677,P36578,P42766,P05412,P46776,P46777,P46778,P46779,P46782,P46781,…	TRUE	-0.832042	8.65124e-09
regulation of mitotic metaphase/anaphase transition(GO:0030071)	14	153	Q969U7,P12270,P49454,Q9H1A4,O43670,O43684,P30260,Q9Y6G9,Q9Y6D9,Q9UJX3,Q9UJX2,Q13618,Q13042,Q5JVF3	TRUE	1.10964	0.0161171
establishment of RNA localization(GO:0051236)	97	376	Q08170,Q96EE3,Q53GS7,Q92620,Q92621,Q8NBJ9,Q16762,Q13838,P82979,P52948,P37198,P08865,O15514,O75152,Q9NPA8,Q99700,Q96ST2,Q8WUM0,Q8TCS8,Q9UN86,P38919,P55735,P12270,P06730,P52298,Q14699,Q9P2I0,Q7Z3B4,Q92900,Q16629,Q92945,Q5SRE5,O43592,P84103,P35658,O75694,Q9UIA9,Q9HAU5,Q01081,Q12769,Q6I9Y2,Q9NZI8,Q96J01,Q86W42,Q9Y3Y2,Q8IYB3,P42704,P63241,Q7KZ85,Q14008,Q99567,Q01130,Q07955,O60282,Q8WYP5,Q9H814,Q13243,…	TRUE	0.4504	0.0139768
actin filament depolymerization(GO:0030042)	23	152	P52907,Q13813,P09327,Q9H2D6,P29536,Q12929,Q8TDZ2,P60981,Q9H299,P35611,Q01082,Q12792,Q9UHB6,Q69YQ0,Q9NYL9,Q9Y281,P47755,P47756,P35241,P40121,P23528,P06396,O94851	TRUE	0.943121	0.0100444
establishment of cell polarity(GO:0030010)	33	171	P41743,Q96EA4,O43264,Q96N67,O75116,P35579,P62330,Q96L92,Q92974,P00540,Q7Z460,Q8TEW0,Q13464,Q13459,Q13308,P61026,Q14980,P43034,Q8IY63,P63244,Q9BX67,O14777,P46821,P27816,Q96Q89,P49841,A0MZ66,Q14289,Q05397,Q7KZI7,P23528,Q14160,P63172	TRUE	0.925882	0.0026095
protein homooligomerization(GO:0051260)	69	540	Q16740,Q9H4M9,P14174,Q03135,P34897,P00492,P20292,Q5KU26,Q96CX2,P02511,P25445,P12830,P10620,Q9GZY8,Q9HD26,P49366,P38159,Q8TCS8,P12268,P12931,P32320,Q7Z4W1,P08133,O14657,O14656,P21980,O96011,Q8NCW5,P17858,P13716,P10909,Q16698,P36776,Q08257,Q9H223,Q8IX30,P15104,Q07812,P55072,P09972,Q9NZN3,Q06210,P24752,P63244,Q9Y3D6,O60271,P04040,Q9UII2,Q5JU69,Q14195,P14735,P50416,P04075,Q8TBC3,Q6DD88,Q9H773,P04179,…	TRUE	-0.520698	0.00709098
protein depolymerization(GO:0051261)	34	244	P52907,Q13813,Q9HC35,P48681,P09327,Q9H2D6,P29536,Q12929,Q8TDZ2,Q92974,P60981,Q9H299,P35611,Q7Z460,Q01082,Q12792,Q12797,Q9UHB6,Q9Y3A5,Q69YQ0,Q9NYL9,Q9Y281,O00139,P47755,P47756,P16949,P11142,Q86Y91,P35241,P40121,P23528,P06396,O94851,O14976	TRUE	0.748475	0.0141094
negative regulation of multicellular organismal process(GO:0051241)	65	757	P22413,Q9H4A3,P02649,P42224,P05023,P00441,Q9ULZ3,Q8WUI4,P08697,P30533,P30536,Q99700,Q92769,P30626,Q9BQE4,Q13976,P05120,P05121,Q14393,P08758,P09211,P21964,Q16610,P39019,P07093,P07996,P02765,Q7Z434,O76003,P16615,P01137,Q07021,P00734,P00747,P00750,P17302,Q86UT6,P41240,Q9BWS9,P23634,Q99538,Q13526,Q12884,Q06330,P04004,P25098,Q03405,P04062,Q13188,P49841,P49840,O60502,Q15366,O60565,P19838,P04156,Q14289,…	TRUE	-0.514331	0.0098527
regulation of humoral immune response(GO:0002920)	7	122	P13987,P13671,P02748,Q07021,P01024,P01023,P04004	TRUE	-1.56725	8.50313e-07
positive regulation of cellular component movement(GO:0051272)	86	672	P98082,O14495,Q96S97,O00622,Q9H4G4,O43293,P09486,Q9ULZ3,P35568,O95163,Q9UH99,Q8WUI4,Q75N03,P27797,O00592,Q8WUJ3,O60610,P05121,Q14393,Q9HCY8,P09327,P06756,P12931,P17931,P39060,Q15746,P26006,O14672,Q9H1J7,P07942,P39019,P56945,P07996,P49593,P00533,Q9H9T3,Q15654,P15153,Q5JRA6,P01137,Q13443,P01112,Q07021,Q13418,P36507,P50281,P17301,P17252,P41221,Q8IY63,Q9NRX4,O43707,P63244,P07737,Q13557,P09038,O60271,…	TRUE	-0.371177	0.0401238
muscle organ morphogenesis(GO:0048644)	10	136	P09493,Q9GZT9,Q15746,P12107,Q15648,P15924,P41221,Q06330,P02461,P62942	TRUE	1.85578	0.00018317
ventricular cardiac muscle tissue development(GO:0003229)	8	92	P09493,Q8WUF5,P12107,Q15648,P15924,Q05707,Q06330,P62942	TRUE	1.58998	0.00473268
positive regulation of cyclic nucleotide metabolic process(GO:0030801)	11	174	P02649,P62158,P21359,P17252,P41221,Q02952,P63244,Q01518,P16035,P49840,P40123	TRUE	0.812484	0.0448846
cardiac ventricle development(GO:0003231)	15	179	O00622,Q96T37,P09493,Q8WUF5,Q9GZT9,Q99985,P12107,Q15643,Q15648,P15924,P41221,Q86V48,Q06330,P49840,P62942	TRUE	1.392	0.00133722
regulation of cAMP biosynthetic process(GO:0030817)	11	259	P62158,P08754,O75781,P21359,P17252,Q02952,Q01518,P16035,P04899,P49840,P40123	TRUE	0.930704	0.020778
regulation of cAMP metabolic process(GO:0030814)	13	284	P62158,P08754,Q9GZT9,O75781,P21359,P17252,Q02952,P63244,Q01518,P16035,P04899,P49840,P40123	TRUE	0.830128	0.0311868
negative regulation of smooth muscle cell proliferation(GO:0048662)	6	46	O95140,P17936,P21964,Q15637,Q13418,P09601	TRUE	-1.09027	0.0143695
regulation of actin filament depolymerization(GO:0030834)	22	127	P52907,Q13813,P58546,P09327,Q9H2D6,P29536,Q12929,P60981,Q9H299,P35611,Q01082,Q12792,Q9UHB6,Q69YQ0,Q9NYL9,Q9Y281,P47755,P47756,P35241,P40121,P23528,P06396	TRUE	1.0722	0.00390083
negative regulation of actin filament depolymerization(GO:0030835)	18	115	P52907,Q13813,P58546,P09327,Q9H2D6,P29536,Q12929,P35611,Q01082,Q12792,Q9UHB6,Q69YQ0,Q9NYL9,P47755,P47756,P35241,P40121,P06396	TRUE	1.17574	0.00378732
regulation of epithelial cell differentiation(GO:0030856)	19	185	Q15910,P42224,Q03135,O75116,P22392,P29992,P24385,Q9GZV5,P11473,Q6YHK3,Q92934,P50148,Q15648,Q13464,Q13247,P49757,P49841,P49840,P35222	TRUE	0.990434	0.0135284
cardiac chamber development(GO:0003205)	19	234	O14497,O00622,Q96T37,P09493,Q8WUF5,Q9GZT9,Q99985,Q04721,P12107,Q15643,Q15648,P15924,P41221,Q86V48,Q06330,Q14192,P51532,P49840,P62942	TRUE	0.819321	0.0430466
cardiac ventricle morphogenesis(GO:0003208)	9	127	P09493,Q8WUF5,Q99985,P12107,Q15648,P15924,Q06330,P49840,P62942	TRUE	1.39579	0.0112332
viral life cycle(GO:0019058)	179	873	P27635,P47914,Q96SB4,P18077,Q99816,P62269,P62266,P62263,P23396,Q7Z2W4,Q92692,P62249,P62241,P62244,Q13838,Q96T23,P52926,P08865,P49207,O15514,Q08945,P13984,Q9NP79,P61353,P61313,O43447,P62277,P62273,P62280,Q8WUM4,P18124,P50750,Q9P253,P36954,Q14393,Q9UN37,Q9H3P2,O95292,P19388,P06756,P15880,P25398,P12236,O43504,P40429,P60866,P29590,P23193,Q8WX92,Q9BUN8,P52294,P52298,Q9UNP9,Q12906,P26022,P62424,P19474,…	TRUE	-0.640093	2.1378e-07
generation of precursor metabolites and energy(GO:0006091)	192	1197	P22413,P13073,P13861,P14927,P06576,Q16718,Q9BRR6,P47985,P56134,P31040,Q16795,P07195,P30405,P13804,P13807,P10606,P59768,P62158,Q9BRT2,Q15070,P10515,Q15067,Q01813,O95139,Q99798,Q9P0J0,P53597,P35568,O95168,O95169,P35573,O95167,O95182,O75964,Q16851,P24310,P40763,P99999,P17612,Q9BQE4,P10644,Q9BQG0,P37837,P00338,Q99643,P36957,P05141,Q8TCS8,P49327,O75251,O95298,O95299,P38117,O75947,P46940,P46926,O75880,…	TRUE	-0.402043	0.000917074
pentose-phosphate shunt(GO:0006098)	12	55	P37837,P11413,P60174,P31937,P52209,P29401,Q13363,P18669,Q49A26,Q9UBQ7,O95336,O95479	TRUE	-0.974912	0.0055494
glycolytic process(GO:0006096)	25	249	Q9BRR6,P07195,Q01813,P40763,P00338,P19367,P04406,P60174,P06733,P06744,P36871,P17858,O15294,P09104,P09972,P14618,P54619,P18669,P08237,P52789,P04075,Q13131,Q14738,Q02218,P08559	TRUE	-0.717269	0.0132726
pyruvate metabolic process(GO:0006090)	38	311	Q9BRR6,Q15118,P07195,P10515,Q01813,Q9P0J1,Q16822,P40763,P00338,O15427,P19367,P04406,P60174,P06733,P11498,P06744,P36871,P17858,O15294,Q8NCN5,P35613,P09104,P09972,O95563,P14618,P53985,P54619,P18669,P08237,P52789,P04075,Q13131,P11177,Q14738,Q02218,P08559,P09622,O00330	TRUE	-0.548875	0.0310723
ruffle assembly(GO:0097178)	9	49	O15357,P84095,Q9BT40,P01112,P35080,P07737,Q9H6S3,P63000,P05362	TRUE	-1.03217	0.0074427
organic acid metabolic process(GO:0006082)	396	2916	P22413,Q6UB35,P21810,P28161,Q86SK9,P26639,P26640,P12081,P48556,Q9H4A4,Q9BRR6,O43324,Q643R3,P62195,P31040,Q15118,P07195,Q8NBM8,P14174,Q03135,Q16775,P62191,Q03154,Q96EB6,P34897,Q16762,Q53GQ0,P10515,O60701,Q6YP21,Q15067,P23368,Q01813,Q8NCG7,P00491,Q8NCH0,O43252,Q99798,P23381,O43242,Q15031,P20292,Q9P0J1,Q99735,P56192,P00441,P48507,P48506,Q15046,P35520,P53597,P09417,O94760,O94766,P15291,P35568,P07203,…	TRUE	-0.213509	0.0193254
cell adhesion mediated by integrin(GO:0033627)	15	86	O60711,P29317,O00592,P23229,P05121,Q06124,P27487,Q13443,Q86UX7,P17301,P04004,P05556,P08648,Q05397,P05362	TRUE	-0.804657	0.0222978
non-recombinational repair(GO:0000726)	9	54	P13010,P52926,Q9UMS4,P12956,P35659,Q13426,O00487,P49916,P49959	TRUE	1.3306	0.0167059
viral transcription(GO:0019083)	110	433	P27635,P47914,P18077,P62269,P62266,P62263,P23396,P62249,P62241,P62244,Q96T23,P52926,P08865,P49207,O15514,Q08945,P13984,P61353,P61313,P62277,P62273,P62280,P18124,P50750,P36954,Q9H3P2,P19388,P15880,P25398,P40429,P60866,P23193,Q8WX92,P52298,P62424,P19474,P84098,P61513,P39019,P39023,P30876,Q9BT40,P50914,Q02543,Q07020,P42677,P36578,P42766,P05412,P46776,P46777,P46778,P46779,P46782,P46781,P46783,O00267,…	TRUE	-0.872249	2.2553e-09
viral gene expression(GO:0019080)	112	454	P27635,P47914,P18077,Q99816,P62269,P62266,P62263,P23396,P62249,P62241,P62244,Q96T23,P52926,P08865,P49207,O15514,Q08945,P13984,P61353,P61313,P62277,P62273,P62280,P18124,P50750,P36954,Q9H3P2,P19388,P15880,P25398,P40429,P60866,P23193,Q8WX92,P52298,P62424,P19474,P84098,P61513,P39019,P39023,P30876,Q9BT40,P50914,Q02543,Q07020,P42677,P36578,P42766,P05412,P46776,P46777,P46778,P46779,P46782,P46781,P46783,…	TRUE	-0.862617	2.73899e-09
ventricular septum development(GO:0003281)	6	81	O00622,Q96T37,Q9GZT9,Q15643,P41221,Q86V48	TRUE	1.35886	0.0432827
response to inorganic substance(GO:0010035)	132	707	Q7Z2E3,Q15910,P02671,P27695,P42224,Q92626,P30405,P42226,Q03135,O00629,P62158,P12004,Q96EB6,P09486,P02679,P20292,P02675,P00441,P09417,P10599,Q9H553,P06493,P07203,Q06830,P27797,P02533,P30536,P31150,P02511,P25445,P12830,P36969,P24385,P11802,Q9GZT9,P46940,P13645,P46934,P12931,Q92820,P23919,P32322,P39060,P20073,Q92934,P21926,O75746,P31327,Q16611,P22102,P50995,P31939,P07996,P02768,P35613,P00533,P36776,…	TRUE	-0.376863	0.00838617
response to metal ion(GO:0010038)	86	487	P02671,P30405,Q03135,P62158,P12004,P09486,P02679,P20292,P02675,P00441,P09417,Q9H553,P06493,P27797,P02533,P30536,P31150,P25445,P12830,P24385,P11802,P46940,P13645,P46934,Q92820,P23919,P20073,Q92934,O75746,P31327,P50995,P07996,P02768,P35613,P00533,P36776,O60888,Q08209,Q13443,Q13426,P16220,Q9HB71,O15118,P36551,P50238,Q9Y4K0,P22830,P21399,P17275,P61769,P41221,Q12797,P68133,Q6NUK1,P05412,Q13554,Q13557,…	TRUE	-0.372788	0.0314237
positive regulation of kinase activity(GO:0033674)	129	1132	P98082,P13861,Q15910,P61421,P14174,O00622,P62158,Q96EB6,P56199,Q15084,P00441,P10599,P35568,P06493,Q9ULW0,Q86TM6,P27797,P02545,P17612,Q8WUJ3,P10644,Q99627,Q14393,Q9HCU5,P24385,P38936,O95292,P46940,Q9H2K8,Q92878,Q16539,Q06124,Q16512,P12931,Q6UVK1,O60934,Q969H8,Q12959,Q9BUL8,O14653,Q9UER7,P46109,P46108,Q92934,P31946,Q8ND76,P60953,P10909,P07996,P60033,Q9UDY8,P00540,P35611,P00533,Q9NWM8,O76024,O95070,…	TRUE	0.3212	0.037948
extrinsic apoptotic signaling pathway(GO:0097191)	69	516	P98082,Q15121,P02671,Q03135,O43293,P02679,P02675,P48507,P48506,O75116,Q9ULZ3,P07203,Q9NP84,P26583,O00571,P02545,P25445,Q9BZR8,P23229,P05121,P06756,Q969X1,P12931,P17931,P29590,O43464,P30101,P30153,P08107,Q9UNN5,P09211,Q9UER7,Q92934,P31944,Q16611,Q8WWQ0,Q92974,P07996,Q07817,Q07812,P01137,Q99497,O95817,P21359,Q04206,P05783,P05787,Q99523,Q9H0S4,P42574,O14786,O14763,P35221,P02458,P23497,Q13188,P61289,…	TRUE	-0.758319	2.24367e-05
apoptotic signaling pathway(GO:0097190)	189	1479	P98082,P53634,Q658P3,P46379,Q15121,Q15118,P02671,P30419,P30405,P14174,Q03135,Q96EB6,O43290,O43293,P23396,P62258,P02679,P02675,Q9P0J0,P29317,P00441,P48507,P48506,O75116,Q9ULZ3,O95155,P07203,O75962,Q9NP84,P07237,P51398,P26583,Q86TM6,O00571,P02545,P99999,P25445,Q92769,Q9BZR8,P23229,P23246,Q9BQE4,Q9GZY8,Q9BQG0,Q92785,Q9BZF9,Q15811,P05121,P05141,P38936,Q9UMX0,Q6ZSZ5,O75915,Q9Y6Y0,P06756,Q969X1,Q06187,…	TRUE	-0.335327	0.00746451
extrinsic apoptotic signaling pathway in absence of ligand(GO:0097192)	21	195	O43293,P25445,P06756,O43464,P30153,P08107,Q92934,P31944,Q16611,Q07817,Q07812,O95817,P21359,P42574,O14763,P35221,P02458,P49841,P49840,P31749,P62136	TRUE	-0.9726	0.000301421
renal filtration(GO:0097205)	5	40	Q14393,Q12965,P26006,P17302,P43121	TRUE	-1.10987	0.0200953
oxidative phosphorylation(GO:0006119)	45	176	P14927,Q16718,Q16795,P30405,Q9BRT2,O95139,O95168,O95169,O95167,O95182,O75251,O95298,O95299,P51970,P19404,O96000,P07919,P31930,O43674,O43676,O43678,Q9UDW1,O14561,Q99497,P36542,P28331,O00217,P56556,Q15526,P30049,P22695,O75489,O75438,P17568,Q9Y6M9,P49821,P43246,O00483,O43920,O75380,P09622,O75306,P51608,O43181,P54819	TRUE	-0.693092	0.00184826
mitochondrial electron transport, NADH to ubiquinone(GO:0006120)	32	120	Q16718,Q16795,O95139,O95168,O95169,O95167,O95182,O75251,O95298,O95299,P51970,P19404,O96000,O43674,O43676,O43678,O14561,Q99497,P28331,O00217,P56556,O75489,O75438,P17568,Q9Y6M9,P49821,O00483,O43920,O75380,P09622,O75306,O43181	TRUE	-0.72536	0.00477467
regulation of cell-cell adhesion(GO:0022407)	26	232	O14495,Q96S97,P02671,P02679,P02675,P08697,O00592,P12830,P23229,P09382,Q13976,Q9BZE4,P12931,P27487,P07093,P01137,P00747,Q86UX7,P17252,P41221,P16070,P00966,Q02750,P35240,Q05397,Q08722	TRUE	-0.819713	0.00243308
positive regulation of cell-cell adhesion(GO:0022409)	11	94	O14495,P02671,P02679,P02675,P08697,O00592,P23229,P09382,P41221,P16070,Q08722	TRUE	-1.2291	8.10256e-05
cell cycle process(GO:0022402)	388	3169	P46379,Q99816,P48556,Q96EE3,Q15910,Q15121,P62195,P27694,P27695,Q96EA4,P14174,Q92621,P62191,P29279,P62158,P12004,O43290,Q9BSJ2,O43293,P62258,O43264,Q9NVM9,Q13838,O43242,P52926,Q15019,Q15021,Q9HC35,Q15050,P52948,P37198,O75147,P10599,O75116,Q9UH99,P35579,P35580,Q8TDX7,P06493,Q9ULW0,Q66GS9,P28062,P28065,P28066,P28074,P28072,P28070,Q96CW5,P27797,Q96CV9,O00571,Q96DE5,P02545,Q15008,P48681,P05067,P17612,…	TRUE	0.372135	8.57744e-05
response to external biotic stimulus(GO:0043207)	150	1436	Q96EE3,Q6PD62,Q9NUQ8,P42224,P14174,Q7Z2W4,Q92692,P09486,P62244,P52926,Q9ULZ3,P07203,P11766,P26583,P17676,Q96CW1,Q96CV9,O00571,Q8N7H5,P30536,Q96ST3,Q9NPD3,P82094,P10620,Q9BQE4,P05121,P48643,Q9HCY8,P09327,Q9Y6Y0,Q6VY07,P06756,O43516,Q9BTY2,Q16539,P12236,O43504,P12931,P06733,P29590,Q15758,P08107,P17096,Q12906,Q9BUJ2,P09211,Q9H2U1,P26022,P13693,P21964,Q92934,Q04721,Q8N5M9,P31327,Q16611,Q9H1D9,Q07157,…	TRUE	-0.298331	0.033442
regulation of potassium ion transmembrane transport(GO:1901379)	9	73	P62258,P05026,P46934,Q9UEW8,P54709,O95747,Q9Y376,Q13642,P04156	TRUE	1.34466	0.0153724
protein-DNA complex subunit organization(GO:0071824)	48	478	O14497,P27694,Q92688,Q96T23,Q99733,Q9P0M6,P84243,P09429,P26583,P25440,P49321,P16403,P16402,P16401,Q9GZS1,P07305,P06748,Q9BTT0,Q969G3,P17096,Q9UER7,P49454,Q92922,P68431,Q8TEX9,Q02539,Q14997,Q5SSJ5,Q86VP6,Q01105,P16104,Q12824,P49736,O60264,Q9H0U9,Q9Y265,Q13112,P51532,P62805,Q09028,P55209,P35244,O75367,Q92522,Q8TAQ2,Q9Y5B9,P10412,O14929	TRUE	-0.652105	0.00108541
sister chromatid segregation(GO:0000819)	26	159	Q96EE3,Q96EA4,O43264,Q15021,Q15050,Q9GZZ1,P12270,Q14683,O43670,O43684,Q29RF7,Q96JM3,O14578,O95835,P11388,Q9UQE7,Q9NTJ3,Q9NTI5,O14777,O43823,Q9BW19,Q9UJX2,Q86Y91,O95347,Q13618,Q02880	TRUE	1.23459	0.000280991
sensory perception of sound(GO:0007605)	29	276	O75083,P00441,Q9UM54,P07203,P12830,Q8WUJ3,O60610,Q01955,P49419,Q07157,Q7Z406,P12107,O76024,P07686,O95834,Q9NZA1,P78559,P55011,P42574,P02458,P02452,Q9Y6M9,Q9Y5J7,Q9Y5J9,Q9Y5L4,P62072,O60443,P05362,P63173	TRUE	-0.585134	0.0407691
protein complex disassembly(GO:0043241)	125	576	P27635,P47914,O14497,P18077,P52907,P62269,P62266,P62263,P23396,P62249,P62241,P62244,Q13813,Q9HC35,P08865,P49207,P61353,P61313,P48681,P62277,P62273,P62280,P18124,P09327,P15880,P25398,Q9H2D6,P40429,P60866,Q969G3,P29536,P62495,P17096,Q12929,P62424,Q92922,P84098,Q92900,Q8TDZ2,P61513,P39019,P39023,Q92974,P60981,Q9H299,P35611,Q7Z460,P50914,Q02543,Q07020,Q01082,P42677,P36578,Q12792,P42766,Q12797,P46776,…	TRUE	-0.556463	0.000136543
negative regulation of protein complex disassembly(GO:0043242)	22	181	P52907,Q13813,Q9HC35,P58546,P09327,Q9H2D6,P29536,Q12929,Q92974,P35611,Q7Z460,Q01082,Q12792,Q9UHB6,Q9Y3A5,Q69YQ0,Q9NYL9,P47755,P47756,P35241,P40121,P06396	TRUE	1.11887	0.00252077
activation of protein kinase activity(GO:0032147)	57	598	P98082,P13861,P56199,P00441,P10599,P06493,Q9ULW0,P17612,P10644,Q99627,Q14393,Q16539,Q06124,Q16512,P12931,Q6UVK1,Q12959,Q9UER7,P46109,P46108,P31946,P07996,P60033,Q9UDY8,P00540,P00533,P19525,P52564,Q13443,P01116,P01111,P01112,P36507,Q99497,P41221,P46734,P09038,O60271,P28482,O14763,Q9Y2Q5,Q9Y376,P22694,P04899,Q02750,Q13131,P49023,Q9UJU6,Q5VWQ8,P62834,O60565,Q14289,P49137,Q7KZI7,P04233,P62979,Q9P035	TRUE	0.622113	0.00876944
regulation of protein complex disassembly(GO:0043244)	32	231	P52907,Q13813,Q9HC35,P48681,P58546,P09327,Q9H2D6,P29536,P62495,Q12929,Q92900,Q92974,P60981,Q9H299,P35611,Q7Z460,Q01082,Q12792,Q12797,P63241,Q9UHB6,Q9Y3A5,Q69YQ0,Q9NYL9,Q9Y281,P47755,P47756,O60502,P35241,P40121,P23528,P06396	TRUE	0.938699	0.00262698
potassium ion transmembrane transport(GO:0071805)	10	401	P62258,P05023,P05026,P46934,Q9UEW8,P54709,O95747,Q9Y376,Q13642,P04156	TRUE	1.2225	0.0226591
cellular potassium ion transport(GO:0071804)	10	401	P62258,P05023,P05026,P46934,Q9UEW8,P54709,O95747,Q9Y376,Q13642,P04156	TRUE	1.2225	0.0226591
positive regulation of histone H3-K4 methylation(GO:0051571)	6	42	Q6PD62,Q9GZS3,O15294,Q13573,P26358,Q92541	TRUE	1.3409	0.0468364
regulation of blood pressure(GO:0008217)	27	282	Q9H4A3,P09493,P05023,P00441,O94760,P11766,P08697,P23219,Q01970,Q14393,P08123,O75787,P17813,P15144,Q9HB40,P17302,P42785,Q9NZ08,P55145,Q6P179,P49840,P19878,P04179,P09601,P51608,P42892,P08473	TRUE	-0.645291	0.0253737
protein dealkylation(GO:0008214)	5	83	Q6NYC1,O60341,P62805,Q9H6W3,Q9Y570	TRUE	-0.912939	0.0126015
regulation of tube size(GO:0035150)	27	233	P02649,P02671,Q03135,P56199,P02679,P02675,P00441,P48507,P48506,P07203,P08697,Q13976,Q8TD43,P52306,P31327,P00533,Q9HB40,P17302,P55145,Q02750,P31749,O00443,P04179,O60568,P09601,P42892,P05362	TRUE	-0.823815	0.00189811
axis specification(GO:0009798)	7	164	Q5T9L3,Q99496,P41221,Q9Y2A7,Q86U70,P35222,P80723	TRUE	1.33963	0.0324585
regulation of Golgi to plasma membrane protein transport(GO:0042996)	6	15	Q9HD26,O75608,P41240,O95573,O75379,Q6PJW8	TRUE	1.34902	0.0452049
positive regulation of potassium ion transport(GO:0043268)	6	54	P05026,Q9UEW8,Q12959,P54709,Q13642,P33176	TRUE	1.65461	0.00892003
regulation of potassium ion transport(GO:0043266)	12	111	P62258,P05026,P46934,Q9UEW8,Q12959,P54709,O95747,Q9Y376,Q13642,P33176,P04156,Q14289	TRUE	1.17586	0.0172359
negative regulation of transcription factor import into nucleus(GO:0042992)	10	95	P30626,Q9BZF9,Q9UN86,Q9UNN5,P42345,Q15654,P21359,P35813,P49841,Q9ULC3	TRUE	1.17233	0.0298316
positive regulation of transcription factor import into nucleus(GO:0042993)	10	74	P12830,Q9NPF5,P61586,Q8IWX8,Q7Z434,Q15654,P21333,Q9NYA1,Q13263,Q86WV6	TRUE	-1.12009	0.00123382
response to alkaloid(GO:0043279)	23	160	P28161,Q15121,P07203,Q92769,P27708,Q16555,Q92934,P31930,Q07817,Q9UQL6,Q04206,Q00535,P49755,P53041,Q13131,P19838,Q14289,P15408,P09601,P17405,P62942,P05362,P63151	TRUE	-0.963206	0.000282908
regulation of apoptotic process(GO:0042981)	371	3130	Q8NBS9,P98082,P53634,Q8NC51,P41743,P18085,Q658P3,P46379,P48556,P02649,O43324,Q15121,P62195,P02671,P30419,Q92614,P42224,P30405,P14174,Q03135,O00622,P62191,P29279,Q96EB6,O43293,P23396,P62258,P56199,Q92688,O43242,P02679,P02675,Q9P0J0,P52926,P00441,P48507,P48506,P37198,P15291,Q9ULZ3,Q9NVI7,P06493,P07203,P09429,P13987,O75962,Q9NP84,P28062,P28065,P28066,Q9BZZ5,P28074,P28072,P28070,P07237,P26583,P17676,…	TRUE	-0.251774	0.00710003
insulin receptor signaling pathway(GO:0008286)	61	430	Q04637,P22413,P18031,P61421,Q96EB6,P35568,P06493,Q9HCD5,Q16864,Q9BZF1,Q06124,P12931,P27449,P06730,Q8NEB9,P46108,Q92922,P31946,Q8WWQ0,P42345,O15294,P56945,P02765,Q9BT40,P01116,P01111,P01112,Q9UQB8,P36507,P36543,Q13488,Q93050,P38606,Q04206,P17252,O43741,Q9UI12,Q99570,P09038,P28482,Q15382,P21283,P21281,Q9BVC4,P62753,P54619,P35813,Q9Y376,P14735,Q02750,Q13131,P49840,P31749,O00443,O75348,Q9Y5K8,P62993,…	TRUE	0.577759	0.0118992
isoprenoid biosynthetic process(GO:0008299)	6	74	P53602,P47895,Q13907,P14324,Q8IZV5,P37268	TRUE	-0.97096	0.0462815
endoderm development(GO:0007492)	28	144	P98082,P18084,P27658,Q6PD62,P52926,Q8WVC0,Q99715,Q8N7H5,Q02388,P06756,P20908,P07942,P02751,P12109,P12107,P01137,P50281,Q9Y2A7,O75506,P04004,P08253,P08648,P05997,P08572,P35222,Q6P1J9,P11047,Q92541	TRUE	0.77685	0.020452
response to carbohydrate(GO:0009743)	45	248	Q15907,P29279,Q8NBJ9,P09486,Q99757,P07203,Q16822,Q5KU26,P22392,P17612,P30626,Q96ST3,Q9BQE4,P09382,Q14393,Q92934,P55809,P17858,Q07157,P07996,P12110,P15104,Q08209,P01137,P52564,P48163,P17301,P17302,P17252,Q06210,Q9NRX4,Q9UI10,P49770,Q13144,P04114,P19878,P04179,Q14289,Q14232,P63027,Q8N183,Q9BXF6,P61158,Q9NR50,P05362	TRUE	-0.69892	0.0016502
response to hexose(GO:0009746)	35	210	Q15907,P29279,Q8NBJ9,Q99757,P07203,Q16822,P22392,P17612,P30626,Q96ST3,Q9BQE4,P09382,Q14393,Q92934,P55809,P17858,Q07157,P07996,P12110,P15104,Q08209,P01137,P17302,Q9NRX4,Q9UI10,P49770,Q13144,P19878,Q14289,Q14232,P63027,Q8N183,Q9BXF6,Q9NR50,P05362	TRUE	-0.852525	0.000255982
regulation of transforming growth factor beta receptor signaling pathway(GO:0017015)	28	217	P98082,Q96EB6,O43294,Q6EMK4,P35556,P35555,Q9UNH7,Q92896,P36873,P26006,Q6YHK3,P17813,P07996,P01137,Q9Y4E8,Q13573,Q13526,Q9Y3F4,P35813,Q9Y2U8,Q14766,P62136,P62140,Q9Y5K5,P62979,P11021,O14908,O14980	TRUE	0.671255	0.045886
cardiac muscle tissue development(GO:0048738)	35	301	P09493,O75147,P35580,P06493,Q8WUF5,P27797,P02545,Q92769,P10644,Q9GZT9,P19404,P35749,P60953,O76041,P12107,Q15648,P15924,Q9HB71,P17302,Q9UPY3,P41221,Q05707,Q13557,P09038,Q0ZGT2,Q06330,P05556,Q14192,P52799,P49840,O60565,O95352,P09619,P62942,P98160	TRUE	0.92441	0.00198585
response to glucose(GO:0009749)	35	199	Q15907,P29279,Q8NBJ9,Q99757,P07203,Q16822,P22392,P17612,P30626,Q96ST3,Q9BQE4,P09382,Q14393,Q92934,P55809,P17858,Q07157,P07996,P12110,P15104,Q08209,P01137,P17302,Q9NRX4,Q9UI10,P49770,Q13144,P19878,Q14289,Q14232,P63027,Q8N183,Q9BXF6,Q9NR50,P05362	TRUE	-0.852525	0.000255982
cytochrome complex assembly(GO:0017004)	6	44	Q9BRT2,O75880,Q15526,Q9Y2R0,O43819,Q9Y276	TRUE	-1.11353	0.0109524
histone H2B ubiquitination(GO:0033523)	7	19	Q6PD62,O75150,Q8WVC0,Q8N7H5,Q9BTA9,Q5VTR2,Q6P1J9	TRUE	1.40151	0.0237115
response to X-ray(GO:0010165)	10	81	P13010,P52926,P24385,P38936,P12956,Q13426,P46736,Q70UQ0,P04083,P43246	TRUE	1.39199	0.00791478
regulation of cyclic nucleotide metabolic process(GO:0030799)	16	316	P02649,P62158,P08754,Q9GZT9,O75781,P21359,P17252,P41221,Q02952,P63244,Q01518,P16035,P04899,P49840,Q14289,P40123	TRUE	0.761452	0.0353063
outflow tract morphogenesis(GO:0003151)	9	119	P46934,Q99985,P07996,Q9UPY3,P41221,P05412,Q06330,P35222,O95487	TRUE	1.83325	0.000398362
regulation of cytoskeleton organization(GO:0051493)	116	958	Q96S97,P52907,P29279,O43293,P09493,Q13813,Q9HC35,O15511,O75116,Q9ULZ3,Q9ULW0,P17655,Q9BR76,P08697,Q9BPX5,P48681,Q92769,Q9P270,P30622,Q92747,Q9P258,P62330,P58546,Q9Y6W5,P09327,P12270,Q9BTW9,Q9H2D6,P06748,P20936,P29536,Q12959,Q12929,P46108,P61586,P60903,P60953,P42345,Q92974,P60983,P60981,Q9BT40,P49593,Q9H299,P35611,Q7Z460,O14578,Q13464,P01137,P63313,P01112,O95835,O95834,Q13418,Q9UQB8,Q01082,Q96J84,…	TRUE	0.392199	0.0195216
positive regulation of protein serine/threonine kinase activity(GO:0071902)	62	580	P98082,Q15910,P14174,P62158,Q96EB6,P56199,P00441,P06493,Q8WUJ3,Q99627,P24385,P46940,Q9H2K8,Q16539,Q06124,Q16512,P12931,Q6UVK1,Q9BUL8,Q9UER7,Q8ND76,P07996,P60033,Q9UDY8,P00540,P00533,P01137,P52564,P01116,P01112,Q13418,P54652,P36507,Q9UPY8,P41240,P41221,P23634,P46734,Q14012,P09038,O60271,P28482,O14763,P08238,Q9Y376,Q02750,P33121,Q13131,P49023,Q13188,Q9UJU6,Q5VWQ8,P31749,Q14289,P67775,P49137,P09619,…	TRUE	0.429362	0.0455865
positive regulation of muscle hypertrophy(GO:0014742)	5	31	P58546,Q08209,P17252,Q13557,P55263	TRUE	1.53061	0.0305884
glucose catabolic process(GO:0006007)	13	60	P37837,P11413,P60174,Q92934,P31937,P52209,P29401,Q13363,P18669,Q49A26,Q9UBQ7,O95336,O95479	TRUE	-0.998671	0.00278218
cellular macromolecule catabolic process(GO:0044265)	368	2471	P27635,P47914,Q16740,Q04637,P98082,P53634,Q9BRX2,Q7Z2E3,P46379,Q96DZ1,P18077,Q99816,P48556,Q8WW12,O43310,Q9BRP8,P02649,Q53GS9,P62195,Q92600,P27694,P27695,P62191,Q9BRT2,Q96EB6,Q13868,O43294,P62269,P62266,P62263,P23396,Q7Z2W4,P62256,P62249,P62241,P62244,O43242,P52926,Q15024,P48506,O75150,P08865,P49207,O15514,Q9ULT8,Q96F86,O95155,P06493,P07203,P09429,P17655,P28062,P28065,P28066,P28074,P28072,P28070,…	TRUE	-0.203754	0.0305585
segmentation(GO:0035282)	6	128	Q99985,P41221,Q9Y2A7,O14786,Q8IZP0,P80723	TRUE	1.81713	0.00298233
regulation of meiotic cell cycle(GO:0051445)	7	55	P27797,P10644,P00540,P41221,Q13554,P22694,P43246	TRUE	2.26557	5.65895e-05
multicellular organismal catabolic process(GO:0044243)	33	179	P27658,Q99715,Q02388,Q01955,P12955,P07858,P08123,P39060,P39059,P20908,O14672,P12111,P12110,P12109,P12107,Q13443,P50281,Q05707,P25940,Q07092,P07711,Q12884,Q9UBG0,P05556,P08253,P02461,P02462,P02458,P02452,P05997,P43235,P08572,P07339	TRUE	0.757189	0.0143825
asymmetric protein localization(GO:0008105)	8	32	Q96RT1,Q9HD26,Q8TF72,P61026,Q9Y2A7,P54920,P35241,Q14160	TRUE	1.40234	0.0158762
organ growth(GO:0035265)	15	168	P00441,P06493,Q92769,P10644,Q06124,P17302,Q05707,Q13557,P09038,Q06330,Q13188,P49840,P16989,Q05397,P80723	TRUE	1.37575	0.00154878
heart development(GO:0007507)	91	772	P14923,O14497,P13807,O00622,P12004,Q96T37,P09493,P09486,O75147,Q6NYC1,P35580,P06493,P35555,Q8WUF5,Q07352,Q9BQ70,P27797,P02545,Q92769,P30626,P29992,P10644,Q9GZT9,P27708,P46934,P13611,Q06124,Q99985,P26006,P19404,P20908,P46109,P35749,Q04721,P55809,P60953,P17813,P07996,O76041,P50148,P12107,Q15643,Q15648,A1X283,P15924,Q9HB71,P17302,P21359,P50238,Q9UPY3,Q9UQL6,P41221,Q05707,P05412,P54760,Q13557,Q9Y2A7,…	TRUE	0.49473	0.00887986
striated muscle tissue development(GO:0014706)	70	562	Q8NC56,Q03135,Q9BRT2,P09493,O75147,P35580,P06493,O95183,P07203,Q8WUF5,P27797,P02545,Q92769,P10644,P58546,Q9GZT9,Q16539,P17936,Q92841,Q99985,P19404,P49454,P35749,P17844,P60953,Q7Z406,O76041,P12107,Q15648,Q08209,P15924,P01137,P01111,Q13418,Q9HB71,P17302,P21359,Q9UPY3,Q9UQL6,P41221,P68133,Q05707,P35052,P07585,P60660,P14649,Q13557,P09038,Q00535,Q0ZGT2,Q06330,P05556,Q9Y2U8,P61201,Q14192,P52799,P49840,…	TRUE	0.442053	0.0395781
excretion(GO:0007588)	7	117	P98082,P21964,Q96BI1,Q96J84,O14745,Q9UBQ7,P09601	TRUE	-1.03016	0.0175263
cell projection morphogenesis(GO:0048858)	186	1923	Q8N8S7,P02649,P61421,Q96S59,P56199,P09496,Q14444,P00492,Q15019,Q13813,P29323,O75147,Q96N67,O75116,P35579,P35580,P06493,O75962,Q9BR76,Q9NP84,O75955,P17677,Q96CW1,Q9UNF0,O00560,P31150,P48681,Q99700,P05067,O00506,Q99685,Q01955,P18206,Q01968,P15311,Q9NUM4,Q9H3S7,P09327,P19784,Q9GZV5,P46940,P46934,P06756,P0C2W1,P06703,Q92888,Q06124,P12931,Q16555,Q99985,P08134,Q12959,O14639,P20908,P35749,P61586,P84095,…	TRUE	0.318432	0.0172671
response to virus(GO:0009615)	85	743	Q9NUQ8,P42224,Q7Z2W4,Q92692,P62244,P52926,Q9ULZ3,Q96CW1,O00571,Q96ST3,Q9NPD3,P48643,Q9Y6Y0,Q6VY07,P06756,O43504,P12931,P06733,P29590,Q15758,P08107,P17096,Q12906,Q9BUJ2,Q9H2U1,P13693,Q92934,Q9H1D9,O43657,Q16666,P10909,P32455,Q7Z434,P15151,P19525,P15144,Q07817,Q13325,Q07021,P17301,Q86UT6,Q9UPY3,P61769,Q04206,P78563,Q9NRW3,O43747,Q9UI12,O75569,O95782,Q10567,Q00534,O75531,O60238,Q8IYM9,Q8IZ81,P05556,…	TRUE	-0.402345	0.0250712
response to biotic stimulus(GO:0009607)	155	1543	Q96EE3,Q6PD62,Q9NUQ8,P42224,P14174,Q7Z2W4,Q92692,P09486,P62244,P52926,Q9ULZ3,P07203,P11766,P26583,P17676,Q96CW1,Q96CV9,O00571,Q8N7H5,P30536,Q96ST3,Q9NPD3,P82094,P10620,Q9BQE4,P05121,P48643,Q9HCY8,P09327,Q9Y6Y0,Q6VY07,P06756,O43516,Q9BTY2,Q16539,P12236,O43504,P12931,P06733,P10809,P29590,Q15758,P08107,P17096,Q12906,Q9BUJ2,P09211,Q9H2U1,P26022,P13693,P21964,Q92934,Q04721,Q8N5M9,P31327,Q16611,Q9H1D9,…	TRUE	-0.275762	0.0466616
response to UV-B(GO:0010224)	5	40	P05114,P50238,Q04206,P43246,P08473	TRUE	1.85267	0.0047202
pattern specification process(GO:0007389)	35	670	Q96T37,Q5T9L3,P17612,Q14344,Q14318,Q99985,P46109,O75787,Q04721,Q16611,P17813,Q96BJ3,Q8TF72,Q07812,Q99496,P17302,P41221,Q12797,A6NGQ2,Q9Y2A7,Q12849,Q86U70,O75533,O14786,Q06330,P22694,P02462,Q8IZP0,Q9Y673,O60565,P35222,Q9ULC3,P80723,Q06587,O94851	TRUE	0.678592	0.024234
regionalization(GO:0003002)	22	502	Q5T9L3,P17612,Q14318,Q99985,P46109,O75787,Q96BJ3,Q99496,P41221,Q9Y2A7,Q12849,Q86U70,O75533,O14786,Q06330,P22694,Q8IZP0,O60565,P35222,Q9ULC3,P80723,Q06587	TRUE	1.28654	0.000445833
regulation of actin cytoskeleton reorganization(GO:2000249)	7	78	O43293,P01137,P01112,Q9NRX4,Q00535,Q14289,Q9Y5K6	TRUE	-0.926113	0.0476909
interaction with host(GO:0051701)	46	298	P61421,Q92692,Q16864,Q9P253,Q14393,O95292,P46934,P06756,P17987,Q9BTY2,P12236,P27449,Q9BUN8,P26022,P19474,Q92934,P02748,P60033,P02768,Q9H269,P19525,Q07817,P01137,P36543,Q13488,Q93050,P38606,Q9UI12,Q03519,Q03518,O95639,P21283,P21281,Q12899,Q86U42,P49790,Q7L523,P19878,Q01628,Q14258,O75348,O60493,Q9Y5K8,P62937,P63172,Q14118	TRUE	-0.73074	0.000766826
response to other organism(GO:0051707)	150	1436	Q96EE3,Q6PD62,Q9NUQ8,P42224,P14174,Q7Z2W4,Q92692,P09486,P62244,P52926,Q9ULZ3,P07203,P11766,P26583,P17676,Q96CW1,Q96CV9,O00571,Q8N7H5,P30536,Q96ST3,Q9NPD3,P82094,P10620,Q9BQE4,P05121,P48643,Q9HCY8,P09327,Q9Y6Y0,Q6VY07,P06756,O43516,Q9BTY2,Q16539,P12236,O43504,P12931,P06733,P29590,Q15758,P08107,P17096,Q12906,Q9BUJ2,P09211,Q9H2U1,P26022,P13693,P21964,Q92934,Q04721,Q8N5M9,P31327,Q16611,Q9H1D9,Q07157,…	TRUE	-0.298331	0.033442
gastrulation(GO:0007369)	49	310	P14923,O14495,P18084,P27658,Q6PD62,Q96S97,O60701,P52926,P29317,Q8WVC0,Q99715,Q8N7H5,Q5T9L3,P17612,Q16881,Q9GZX9,Q02388,P10644,P06756,P26006,P20908,P07942,Q9UPN3,P02751,P12109,P12107,P50281,Q99496,P17301,P41221,P63244,Q9Y2A7,O75506,Q86U70,Q9Y2G5,P62753,P04004,P05556,P08253,P08648,P05997,Q9NPQ8,P08572,P35222,Q6P1J9,P35240,Q13618,P09622,Q92541	TRUE	0.502998	0.0492954
vascular process in circulatory system(GO:0003018)	30	281	P02649,P02671,Q03135,P56199,P02679,P02675,P00441,P48507,P48506,P07203,P08697,Q13976,Q8TD43,P52306,P12931,P07947,P31327,Q07157,P00533,Q9HB40,P17302,P55145,Q02750,P31749,O00443,P04179,O60568,P09601,P42892,P05362	TRUE	-0.718575	0.0068438
renal system process(GO:0003014)	12	151	P08697,P25445,Q14393,Q12965,P26006,P21964,Q9BT40,O76024,P17302,Q99538,P43121,O14745	TRUE	-0.96058	0.00678547
heart morphogenesis(GO:0003007)	33	373	O00622,Q96T37,P09493,Q8WUF5,Q9GZT9,P46934,Q99985,P20908,Q04721,P17813,P07996,P12107,Q15648,P15924,P17302,Q9UPY3,P41221,P05412,P54760,P10253,Q06330,Q9UIG0,Q14192,Q9NQC3,P51532,P02458,P49840,P35222,Q05397,Q9Y5P4,P62942,O94851,O95487	TRUE	0.641972	0.0385406
regulation of protein activation cascade(GO:2000257)	9	104	P02671,P13987,P13671,P02748,Q07021,P01008,P01024,P01023,P04004	TRUE	-1.57558	7.63368e-08
DNA topological change(GO:0006265)	5	50	P09429,P26583,P11388,P11387,Q02880	TRUE	1.94553	0.00248796
DNA ligation(GO:0006266)	7	39	Q7Z2E3,P09429,P26583,P12956,Q13426,P11388,P49916	TRUE	1.33256	0.0335947
endomembrane system organization(GO:0010256)	175	897	P98082,P41743,P40616,P14923,P46379,Q96EE3,Q9H4A6,Q96S97,Q92614,Q92621,Q9NVM9,P05026,P49257,P29317,P00441,P52948,P37198,Q15042,O75147,O95197,Q9UH99,P35580,P06493,O95183,O75955,Q05193,P22307,Q9NP72,Q96CW1,Q96CV9,Q9UNF0,P02545,P12830,Q8WUM0,Q9P258,Q9P253,Q8WTW3,Q9BZG1,Q9HD26,Q15836,Q14393,P62330,Q8TD19,Q6VY07,Q9Y6Y8,Q9H2M9,Q969X1,O75844,P12270,Q9BTV4,Q12981,P30153,O14617,P61619,Q12959,P26006,O14657,…	TRUE	0.347452	0.011677
respiratory chain complex IV assembly(GO:0008535)	5	37	O75880,Q15526,Q9Y2R0,O43819,Q9Y276	TRUE	-1.10426	0.0212921
nuclear-transcribed mRNA catabolic process(GO:0000956)	132	500	P27635,P47914,Q04637,Q9BRX2,P18077,O43310,Q9BRP8,Q92600,Q13868,P62269,P62266,P62263,P23396,P62249,P62241,P62244,Q15024,P08865,P49207,O15514,Q96F86,Q07352,P60228,P61353,O75175,P61313,P62277,P62273,P62280,P18124,Q9NPD3,P62312,P62310,P38919,Q6P2E9,P15880,Q96C86,P25398,P60842,P40429,P60866,P06730,P30153,P52298,P62495,P62424,P84098,Q92900,Q96B26,P61513,P39019,P39023,Q9NVV4,P50914,Q9C0C2,Q02543,Q07020,…	TRUE	-0.671827	1.45321e-06
dendrite morphogenesis(GO:0048813)	23	221	Q14444,P00492,P29323,O75147,O75116,Q9NUM4,P46934,O14578,Q9Y4F1,Q13418,Q13492,P26232,Q13554,Q00535,Q04917,P05556,Q96HC4,Q9Y281,Q9Y6R0,P49841,P63000,P61158,O43166	TRUE	0.823066	0.0255182
DNA packaging(GO:0006323)	46	439	Q96SB4,Q92688,Q96T23,P52926,Q15021,Q99733,Q9P0M6,P84243,P06493,P26583,P25440,P49321,P16403,P16402,P16401,P07305,P12270,P06748,P17096,Q9UER7,P68431,Q8TEX9,Q02539,O95831,Q14997,P11388,Q5SSJ5,Q9Y3T9,Q9NTJ3,Q01105,P16104,P49736,O60264,Q9H0U9,O43823,Q9Y265,Q13112,P62805,Q09028,P55209,O95347,O75367,Q92522,Q9UKV3,P10412,O14929	TRUE	-0.538929	0.0104537
nucleosome assembly(GO:0006334)	32	297	Q92688,Q96T23,Q99733,Q9P0M6,P84243,P26583,P25440,P49321,P16403,P16402,P16401,P07305,P06748,Q9UER7,P68431,Q8TEX9,Q02539,Q5SSJ5,Q01105,P16104,P49736,O60264,Q9H0U9,Q9Y265,Q13112,P62805,Q09028,P55209,O75367,Q92522,P10412,O14929	TRUE	-0.931063	7.0649e-06
DNA replication-dependent nucleosome assembly(GO:0006335)	7	43	P49321,P68431,Q8TEX9,Q13112,P62805,Q09028,O14929	TRUE	-0.762036	0.0346549
chromatin assembly or disassembly(GO:0006333)	45	408	O14497,Q92688,Q96T23,P52926,Q99733,Q9P0M6,P84243,O94776,P26583,P25440,P49321,P16403,P16402,P16401,P07305,P12270,P06748,Q969G3,P17096,Q9UER7,Q92922,P68431,Q8TEX9,Q02539,Q5SSJ5,Q9Y3T9,Q01105,P16104,Q12824,P49736,O60264,Q9H0U9,Q9UIG0,Q9Y265,Q13112,P51532,P62805,Q09028,P55209,O75367,Q92522,Q8TAQ2,Q9Y5B9,P10412,O14929	TRUE	-0.735394	0.000212691
double-strand break repair via nonhomologous end joining(GO:0006303)	9	46	P13010,P52926,Q9UMS4,P12956,P35659,Q13426,O00487,P49916,P49959	TRUE	1.3306	0.0167059
DNA modification(GO:0006304)	18	244	Q15910,P27695,O94776,Q9NPF5,Q9NPD3,Q86YP4,Q96KQ7,Q9C0B1,Q9NRW3,Q9H9B1,Q8N3C0,Q13263,P51532,P49841,P49840,Q5RKV6,P26358,Q9NQT4	TRUE	-0.721985	0.0325824
double-strand break repair(GO:0006302)	38	373	Q7Z2E3,P27694,P13010,P52926,Q9UMS4,Q92878,P12956,Q9NWV8,P29590,O60934,Q9NY27,Q9NXR7,Q14669,Q14676,Q15645,O95071,P35659,P55072,Q13330,Q13426,P39748,P09874,P46736,P16104,Q9NYB0,O60264,Q12888,O60216,Q9UIG0,P43246,P35244,O00487,Q92499,Q96FW1,P60510,P49916,P49959,P61088	TRUE	0.613091	0.0342505
platelet aggregation(GO:0070527)	21	152	P02671,P02679,P02675,P53582,P35579,P18206,Q13976,Q9NUP1,Q14393,P07093,P21333,Q13418,Q86UX7,P61764,P17252,Q9Y490,O00299,O00186,P21291,P61225,P04792	TRUE	-0.926989	0.000985485
transcription from RNA polymerase II promoter(GO:0006366)	330	4022	P98082,Q08170,P18085,O14497,Q6PD62,Q15910,P62195,P42224,P42226,Q03135,Q92620,O00622,P29279,P12004,Q96EB6,Q9ULM3,O43294,Q96T37,P62263,Q9ULK4,Q9HC52,P20290,P52926,Q9P0M6,O15514,Q9NVC6,Q08945,P10599,Q9UM54,P43490,Q8WVC0,O94776,Q96F24,O95163,P06493,P09429,P13984,Q8WUI4,Q8WUF5,Q9NP77,Q9BQ70,P26583,P17676,P40763,P08697,P27797,P25440,O00571,Q8N7H5,Q99729,Q9NPA8,P22392,P05067,Q92769,Q96ST3,Q9NPF5,P50750,…	TRUE	0.217018	0.0333948
rRNA processing(GO:0006364)	83	256	P42285,P18077,Q9NV31,Q13895,Q96EB6,Q13868,P62263,P62249,P62241,Q15024,P56182,P08865,Q9H583,Q5SY16,O00566,O00541,Q9NPE3,P18124,Q9NPD3,Q14331,P62312,Q8IV48,P38919,Q9GZL7,Q969X6,Q9UNQ2,Q9NY12,Q14690,Q14684,Q96B26,P39019,Q8TED0,Q92979,Q9NX24,P50914,O60832,O75691,Q14978,O75607,Q9UQ80,Q06265,P46087,Q12788,Q8IY81,P46777,Q96P11,Q9NY93,Q9Y3A5,Q9Y3B2,O95707,P22087,Q9H0S4,Q9Y2L1,P78316,P62753,Q9BVI4,Q9NYH9,…	TRUE	-0.525732	0.00299415
mRNA polyadenylation(GO:0006378)	16	49	Q8WVC0,Q9NP77,Q8N7H5,P05067,Q92797,Q8TCS8,Q12996,Q9P2I0,Q16630,Q9NVV4,Q12849,O43865,O43809,Q9UKF6,Q6P1J9,P11940	TRUE	0.91929	0.0359658
protein localization to mitochondrion(GO:0070585)	49	256	P30419,P62258,O95140,Q99797,Q9P0J0,P30536,Q96DA6,Q9GZY8,P12236,Q15785,O96008,Q92934,P31946,P07900,Q10713,O43615,Q3ZCQ8,Q07812,Q9HAV7,P38646,Q9NS69,P27348,Q9Y3D7,Q9Y3D6,Q9Y3I1,Q99595,Q15388,O60220,Q04917,O00170,Q13505,Q96Q11,P63104,O75431,Q9Y6C9,O75439,P31689,P31749,P63098,P61981,O00429,Q9Y5J7,Q9Y5J9,Q9Y5L4,P62072,Q9Y512,P34932,O94826,Q9Y584	TRUE	-0.512266	0.0247321
positive regulation of G1/S transition of mitotic cell cycle(GO:1900087)	6	31	P27695,O00571,O43660,P04083,Q13619,Q13620	TRUE	1.38657	0.0381843
positive regulation of cellular response to insulin stimulus(GO:1900078)	5	32	Q96EB6,P35568,Q9BZF1,Q06124,P12931	TRUE	1.61122	0.0203305
regulation of programmed cell death(GO:0043067)	374	3154	Q8NBS9,P98082,P53634,Q8NC51,P41743,P18085,Q658P3,P46379,P48556,P02649,O43324,Q15121,P62195,P02671,P30419,Q92614,P42224,P30405,P14174,Q03135,O00622,P62191,P29279,Q96EB6,O43293,P23396,P62258,P56199,Q92688,O43242,P02679,P02675,Q9P0J0,P52926,P00441,P48507,P48506,P37198,P15291,Q9ULZ3,Q9NVI7,P06493,P07203,P09429,P13987,O75962,Q9NP84,P28062,P28065,P28066,Q9BZZ5,P28074,P28072,P28070,P07237,P26583,P17676,…	TRUE	-0.257445	0.00571721
positive regulation of substrate adhesion-dependent cell spreading(GO:1900026)	13	60	P98082,Q96S97,P02671,P02679,P02675,P27797,Q9H2D6,P60903,P60953,Q07021,O15144,P63000,P48059	TRUE	-0.94394	0.00632587
regulation of ruffle assembly(GO:1900027)	6	34	P84095,P01112,P35080,P07737,Q9H6S3,P05362	TRUE	-1.16403	0.00575666
regulation of substrate adhesion-dependent cell spreading(GO:1900024)	14	75	P98082,Q96S97,P02671,P02679,P02675,P27797,Q9P258,Q9H2D6,P60903,P60953,Q07021,O15144,P63000,P48059	TRUE	-0.977577	0.00281887
nucleobase-containing compound transport(GO:0015931)	101	455	Q08170,Q96EE3,Q53GS7,Q92620,Q92621,Q8NBJ9,Q16762,Q13838,P82979,P52948,P37198,P08865,O15514,O75152,Q9NPA8,Q99700,Q96ST2,Q8WUM0,Q8TCS8,Q9UN86,P38919,P55735,P12270,P12236,P06730,P52298,Q14699,Q9P2I0,Q7Z3B4,Q92900,Q16629,Q92945,Q5SRE5,O43592,P84103,P35658,O75694,Q9UIA9,Q9HAU5,Q01081,P17302,Q12769,Q6I9Y2,Q9NZI8,Q96J01,Q86W42,Q6NUK1,Q9Y3Y2,Q8IYB3,P42704,P63241,Q7KZ85,Q14008,Q99567,Q01130,Q07955,O60282,…	TRUE	0.416362	0.0204535
regulation of cell cycle(GO:0051726)	249	2185	Q99816,P48556,Q15910,P62195,P27695,P14174,P62191,P29279,P62158,Q96EB6,O43290,O43293,O43264,Q9NVM9,P62244,Q13838,O43242,P52926,O75147,O75116,Q8TDX7,P06493,Q9ULW0,P28062,P28065,P28066,P28074,P28072,P28070,P27797,O00571,Q15008,P05067,O00541,Q92769,P17612,Q96ST3,Q9P287,P50750,Q9P258,Q03001,Q9UNM6,P10644,Q9BQG0,Q9UMS4,Q14393,Q9UN37,P62333,P24385,P38936,Q8TCS8,O75909,P11802,Q9BZE4,P19784,Q969U7,Q9H2K8,…	TRUE	0.279946	0.0147128
regulation of endothelial cell apoptotic process(GO:2000351)	11	61	P41743,P02671,P02679,P02675,P05121,Q9HCU0,Q14393,P39060,Q4KMQ2,P07996,P05362	TRUE	-1.18935	0.00019245
regulation of nuclear division(GO:0051783)	34	361	O43293,O43264,O75147,P27797,P10644,Q969U7,P12270,P49454,Q9H1A4,Q8WWQ0,P60953,O43670,O43684,P00540,P30260,P01137,P41221,Q14004,Q13554,Q13526,O14744,Q9Y6G9,Q6ZVM7,Q9Y6D9,Q96Q89,Q9UJX3,Q9UJX2,P43246,P18754,Q13618,P09619,Q13042,Q9NQW6,Q5JVF3	TRUE	1.1727	9.53349e-05
negative regulation of nuclear division(GO:0051784)	16	172	P10644,Q969U7,P12270,P49454,Q9H1A4,O43670,O43684,P30260,Q9Y6G9,Q6ZVM7,Q9Y6D9,Q9UJX3,Q9UJX2,P43246,Q13042,Q5JVF3	TRUE	1.23013	0.00401189
regulation of microtubule cytoskeleton organization(GO:0070507)	23	309	Q9HC35,O75116,Q9ULW0,Q9P270,P30622,Q9P258,P12270,Q9BTW9,P06748,P60953,Q92974,Q7Z460,O95834,Q9UHD1,Q9BV73,Q9Y3A5,Q69YQ0,Q9H0H5,P16949,Q02790,P35222,P36404,O14980	TRUE	0.767238	0.0377797
chlorophyll biosynthetic process(GO:0015995)	6	20	P25205,Q14566,P49736,P33993,P33991,P35250	TRUE	-0.966838	0.0478953
chlorophyll metabolic process(GO:0015994)	6	20	P25205,Q14566,P49736,P33993,P33991,P35250	TRUE	-0.966838	0.0478953
proton transport(GO:0015992)	49	427	P13073,P06576,P47985,P56134,Q15904,P61421,P30405,P10606,O75964,P24310,Q16864,Q99653,Q5JTJ3,O75947,P52306,P27449,P24539,P07919,P31930,Q9UDW1,P15954,Q13423,P20674,Q99497,P36542,P36543,Q13488,Q93050,P38606,Q9UI12,Q15526,O43707,P21283,P21281,O14745,P30049,Q9UJZ1,Q8N2F6,P09669,P56385,O00483,P25705,P00167,O75348,P14854,Q9Y5K8,Q8TAD4,P48047,P18859	TRUE	-0.518234	0.0228426
photosynthesis(GO:0015979)	6	20	P25205,Q14566,P49736,P33993,P33991,P35250	TRUE	-0.966838	0.0478953
energy derivation by oxidation of organic compounds(GO:0015980)	156	885	P22413,P13073,P13861,P14927,P06576,Q16718,P47985,P56134,P31040,Q16795,P13804,P13807,P10606,P59768,P62158,Q15070,P10515,O95139,Q99798,Q9P0J0,P53597,P35568,O95168,O95169,P35573,O95167,O95182,O75964,Q16851,P99999,P17612,Q9BQE4,P10644,Q9BQG0,P37837,Q99643,P36957,P05141,Q8TCS8,P49327,O75251,O95298,O95299,P38117,O75947,P46940,O75874,P51970,P46976,P12236,P12235,P06737,Q969Z0,P36871,Q969G5,Q9P2R7,P36873,…	TRUE	-0.327221	0.0148626
spermatid development(GO:0007286)	20	142	Q96SB4,Q92692,Q96SI9,P26583,P17612,P82094,Q9HD26,Q9GZT3,Q9Y6Y8,Q92879,Q15645,P54652,Q14997,P43034,Q9UHB7,Q9BX67,Q96PU8,P62826,P09622,P52594	TRUE	0.943215	0.016195
synaptic transmission(GO:0007268)	122	1642	Q8NBU5,P07108,P02649,Q9H4G0,P59768,P62158,Q8NCG7,P29323,Q15042,Q9UM54,P21796,Q96CW1,P30536,O00560,P05067,P17612,P05091,Q99685,Q15811,Q01970,P49354,Q9NUP1,Q9NUP9,P46459,O15400,P08754,O95295,P35442,P46934,Q16555,P50897,Q16563,Q99996,O14617,Q12959,O14656,P21964,P51159,Q16643,P60953,P07093,P00533,P15104,Q08209,P01116,P01111,P01112,P16220,Q9UQB8,P00750,Q9Y4I1,Q99497,P21359,P61006,Q13492,O00203,P43034,…	TRUE	0.380286	0.0167226
negative regulation of endothelial cell apoptotic process(GO:2000352)	6	42	P02671,P02679,P02675,P05121,Q14393,P05362	TRUE	-1.64247	5.89151e-07
collagen catabolic process(GO:0030574)	33	168	P27658,Q99715,Q02388,Q01955,P12955,P07858,P08123,P39060,P39059,P20908,O14672,P12111,P12110,P12109,P12107,Q13443,P50281,Q05707,P25940,Q07092,P07711,Q12884,Q9UBG0,P05556,P08253,P02461,P02462,P02458,P02452,P05997,P43235,P08572,P07339	TRUE	0.757189	0.0143825
cAMP biosynthetic process(GO:0006171)	11	281	P62158,P08754,O75781,P21359,P17252,Q02952,Q01518,P16035,P04899,P49840,P40123	TRUE	0.930704	0.020778
regulation of transmembrane receptor protein serine/threonine kinase signaling pathway(GO:0090092)	44	413	P98082,Q03135,O00622,Q96EB6,O43294,Q6EMK4,P35556,P35555,Q9UNH7,Q9GZX9,Q9GZV5,Q14318,Q92896,P36873,P26006,Q6YHK3,Q04721,P17813,P07996,P67870,P01137,Q9Y4E8,Q13418,Q93062,P41221,P09874,P57105,Q13573,Q13526,Q9Y3F4,Q06330,P35813,Q9Y2U8,Q14766,O60565,Q8N0X7,P62136,P62140,P62942,Q9Y5K5,P62979,P11021,O14908,O14980	TRUE	0.650086	0.0157828
response to peptide(GO:1901652)	129	886	Q04637,P22413,P13861,P41743,P02649,P27695,P18031,P61421,P42224,P29279,P59768,Q96EB6,P09486,P09417,P35568,P06493,Q16836,P40763,Q9HCD5,Q16864,P17612,Q9BQE4,P10644,Q9BZF1,P16435,O15357,Q16539,Q06124,P12931,Q92820,P27449,P06730,Q8NEB9,P46108,Q92922,P31946,P51153,O15243,P31327,Q8WWQ0,P42345,O15294,Q92974,P56945,P02765,Q9BT40,P35613,Q7L775,P01116,P01111,P01112,P16220,Q9UQB8,P00750,Q9Y4I1,Q9HB71,P36507,…	TRUE	0.432485	0.00675856
cellular response to peptide(GO:1901653)	99	743	Q04637,P22413,P13861,P41743,P27695,P18031,P61421,P42224,P59768,Q96EB6,P35568,P06493,P40763,Q9HCD5,Q16864,P17612,Q9BQE4,P10644,Q9BZF1,P16435,Q06124,P12931,P27449,P06730,Q8NEB9,P46108,Q92922,P31946,P51153,O15243,P31327,Q8WWQ0,P42345,O15294,Q92974,P56945,P02765,Q9BT40,P01116,P01111,P01112,Q9UQB8,Q9Y4I1,P36507,Q9HAV0,P61026,P61006,P36543,O60343,Q13488,Q93050,P41240,P38606,Q9UQL6,Q04206,P17252,P09874,…	TRUE	0.534945	0.00321697
response to ketone(GO:1901654)	34	154	Q03135,P59768,P62158,Q96EB6,P27797,P30536,P22392,Q14393,P24385,P38936,P11802,P27708,Q96C86,P12931,Q92934,P31327,P07996,P00533,P01137,P00750,Q16270,P22830,P17275,Q04206,Q9NYA1,P78330,P00966,P04062,Q13126,P19878,P62873,P15408,P15407,P04183	TRUE	-0.585795	0.0144288
negative regulation of BMP signaling pathway(GO:0030514)	7	69	Q03135,P35555,Q9GZX9,P41221,Q9Y2U8,O60565,Q8N0X7	TRUE	1.98962	0.000402252
negative regulation of canonical Wnt signaling pathway(GO:0090090)	21	204	P98082,Q9UGP4,Q03135,Q6P3W7,O60716,Q92769,P12830,Q9GZV5,Q16539,Q96CG8,Q9H1J7,O95835,Q99471,P41221,Q13283,Q13188,P49841,P49840,Q5VWQ8,O60565,P19022	TRUE	0.956976	0.0124014
negative regulation of transforming growth factor beta receptor signaling pathway(GO:0030512)	23	158	Q96EB6,O43294,Q6EMK4,P35556,P35555,Q9UNH7,Q92896,P36873,Q6YHK3,P17813,P01137,Q9Y4E8,Q13526,Q9Y3F4,P35813,Q9Y2U8,Q14766,P62136,P62140,Q9Y5K5,P62979,P11021,O14980	TRUE	0.9354	0.0107056
cellular response to nitrogen compound(GO:1901699)	140	1144	Q04637,P22413,P13861,P41743,P14923,P28161,Q9P0V3,P27695,P18031,P61421,P42224,P42226,P59768,Q96EB6,Q9UHA4,P00441,P35568,P06493,P17655,P17676,P40763,Q9HCD5,Q16864,P12830,P17612,O60610,Q9BQE4,P10644,Q9BZF1,P16435,Q06124,O43504,P12931,P06748,P27449,P06730,P08123,Q8NEB9,P46108,Q92922,Q92934,P31946,P51153,O15243,P31327,Q8WWQ0,P42345,O15294,Q92974,P56945,P07996,P02765,Q9BT40,Q7Z434,P00533,P12109,Q07817,…	TRUE	0.304541	0.0466717
cytokinesis(GO:0000910)	46	342	P62158,O43293,O75116,P35579,P35580,Q8TDX7,Q9UN37,O75935,Q16513,P20936,P08134,Q9UER7,Q8NEB9,P61586,P60953,P50995,O43663,O60879,O76095,O14578,Q07817,Q01082,Q13526,P18583,Q8WYP5,P53990,P11233,P11234,P62745,Q9H0H5,Q15286,O75400,Q9Y5X1,P40818,Q02241,Q13618,P36405,P61158,Q16181,P61160,Q9NQY0,P23528,Q9NQW6,Q96RF0,O14908,Q14141	TRUE	0.551134	0.0238238
endosome to lysosome transport(GO:0008333)	13	58	Q6P3W7,Q9UNK0,O95295,Q96L92,P51149,Q86VS8,Q9NZZ3,Q99523,P51809,P62745,P20645,Q6IQ22,O14964	TRUE	1.03172	0.032115
actin filament capping(GO:0051693)	16	105	P52907,Q13813,P58546,P09327,Q9H2D6,P29536,Q12929,P35611,Q01082,Q12792,Q9NYL9,P47755,P47756,P35241,P40121,P06396	TRUE	1.04459	0.0162009
obsolete ATP catabolic process(GO:0006200)	141	1005	Q8NBU5,P22413,P06576,Q9NUQ8,Q8TDD1,P56134,P62195,P30405,Q92620,P62191,Q15070,P09493,Q13838,P05026,Q9NVP1,O15523,P35579,P35580,O75964,P13984,O15439,O75190,O00571,Q9NU22,Q15008,Q16864,Q9HD20,Q9UN37,P62333,P46459,Q9GZR7,Q9NP58,Q9UG63,P38919,O75947,Q8NE71,P60842,P17980,P10809,Q63HN8,Q92841,P43686,Q9BUQ8,P08107,Q12965,P53396,O14657,O14656,Q9H2U1,P07951,Q92900,P24539,P07900,Q9UPN3,P17844,P50990,Q7Z406,…	TRUE	0.303822	0.0456969
regulation of response to wounding(GO:1903034)	71	785	Q9NUY8,O14495,P02649,P02671,Q03135,Q15942,Q9ULZ3,P07203,P13987,Q9NP84,P28070,P08697,Q5ZPR3,Q99685,Q9BQE4,Q13976,Q9BZF9,P05120,P05121,P36969,P09327,P13671,Q9UEW8,Q15746,P09211,P21980,Q6YHK3,Q4KMQ2,O15264,P60900,P02748,P39019,Q16647,P07093,P07996,P02765,P00533,O60885,Q13330,P01112,Q07021,P00734,P00747,P00750,Q99497,P17301,P17302,Q86UT6,Q04206,P17252,P41221,Q9BWS9,P01008,P01024,P01023,Q5T5C0,P09038,…	TRUE	-0.474509	0.0140772
pyrimidine nucleotide biosynthetic process(GO:0006221)	10	106	P33316,P22392,P27708,P23919,P60891,P17812,P30085,Q9NRF8,Q5EBM0,P15531	TRUE	-0.914916	0.0215207
pyrimidine nucleotide metabolic process(GO:0006220)	15	149	P33316,P22392,Q8TCD5,P27707,P27708,P23919,P32321,P60891,P17812,P30085,Q9UIJ7,Q9NRF8,Q5EBM0,P19971,P15531	TRUE	-0.838007	0.0152283
RNA splicing(GO:0008380)	221	1008	Q96SB4,Q5BKZ1,Q08170,P42285,Q53GS9,Q92620,O43290,Q96EP5,Q13838,Q15029,Q15020,Q9NW13,Q14498,Q09666,O15514,Q6NYC1,Q96MU7,Q66PJ3,P13984,Q6P2Q9,Q9HCG8,O00566,Q15007,O43447,P62277,Q96ST2,P26599,P23246,Q14331,O43390,O43395,O95232,P36954,Q9HCS7,O95218,P62312,P62314,Q96DI7,P62316,P62318,P62310,Q9UMS4,P38159,P62306,P62304,Q9BQA1,Q9Y6Y0,Q96E39,Q8NAV1,O75937,O75934,P38919,O75940,P19388,P51991,Q96C86,Q92879,…	TRUE	0.277646	0.0238282
protein maturation(GO:0051604)	118	1033	P98082,P53634,P46379,Q99816,P02649,Q9HBL7,Q92688,Q99797,P48506,Q9ULZ3,P17655,P13987,P08697,P27797,Q15005,P99999,P25445,Q92769,P17612,Q01955,P05121,Q9UMY4,Q969V3,P13671,O75844,Q92896,P10809,P29590,P20933,O43464,P61604,Q8NEB9,Q92934,Q9BTA9,O75787,Q16611,P02748,O15294,P07093,Q16666,P10909,P45974,P07996,Q96KC8,O76024,P35625,P15144,Q07812,Q13443,P55072,Q07021,O95831,P00734,P00750,P50281,Q99497,P61009,…	TRUE	-0.338714	0.030483
interspecies interaction between organisms(GO:0044419)	392	2076	P27635,P47914,Q96SB4,Q04637,P53618,P18077,Q99816,P48556,Q96EE3,P62195,Q9BRP4,P30419,P61421,P42224,Q03135,Q92621,P62191,Q96EB6,P13010,P62269,P62266,Q96T37,P62263,P23396,Q7Z2W4,P62258,Q92692,P62249,P62241,P62244,Q13838,Q96T23,O43242,P52926,P29317,Q15056,Q15942,P52948,Q15046,P37198,P08865,P49207,O15514,Q08945,O95197,P43487,Q9UGR2,P21796,P07203,P13984,P28062,P28065,P28066,P28074,P28072,P28070,Q9NP79,…	TRUE	-0.400175	1.01096e-05
positive regulation of nucleotide metabolic process(GO:0045981)	15	211	P02649,P62158,P05026,Q15042,P21359,P17252,P41221,Q02952,P63244,P54709,O15013,Q01518,P16035,P49840,P40123	TRUE	0.880446	0.0165977
regulation of embryonic development(GO:0045995)	15	182	Q96S97,P06493,P17612,P20908,Q13308,Q9Y4C8,O60341,P41221,P63244,Q16363,P22694,P05997,P35222,Q16181,O95487	TRUE	0.909695	0.0445037
regulation of mitotic cell cycle(GO:0007346)	135	1039	P48556,Q15910,P62195,P27695,P62191,Q96EB6,O43293,O43264,Q9NVM9,O43242,P52926,O75147,Q8TDX7,P06493,Q9ULW0,P28062,P28065,P28066,P28074,P28072,P28070,O00571,Q15008,P05067,Q96ST3,Q9P258,Q9UNM6,Q9UN37,P62333,P24385,P38936,P11802,P19784,Q969U7,Q9H2K8,Q16531,P12270,Q06124,P17980,Q16513,P06730,P29590,P43686,O60934,Q12959,Q14676,Q14683,P49454,Q96K76,P60900,Q9H1A4,Q8WWQ0,P60953,Q9NVX2,O43660,O75794,O43670,…	TRUE	0.332767	0.0328116
entry into host(GO:0044409)	16	116	Q92692,Q9P253,Q14393,P06756,Q9BTY2,P26022,P19474,P60033,Q9H269,Q12899,P49790,Q01628,Q14258,O60493,P62937,P63172	TRUE	-0.93716	0.00300915
symbiosis, encompassing mutualism through parasitism(GO:0044403)	392	2076	P27635,P47914,Q96SB4,Q04637,P53618,P18077,Q99816,P48556,Q96EE3,P62195,Q9BRP4,P30419,P61421,P42224,Q03135,Q92621,P62191,Q96EB6,P13010,P62269,P62266,Q96T37,P62263,P23396,Q7Z2W4,P62258,Q92692,P62249,P62241,P62244,Q13838,Q96T23,O43242,P52926,P29317,Q15056,Q15942,P52948,Q15046,P37198,P08865,P49207,O15514,Q08945,O95197,P43487,Q9UGR2,P21796,P07203,P13984,P28062,P28065,P28066,P28074,P28072,P28070,Q9NP79,…	TRUE	-0.400175	1.01096e-05
response to nicotine(GO:0035094)	5	57	P07203,Q92934,Q04206,P19838,P09601	TRUE	-1.40598	0.000286077
organelle localization(GO:0051640)	120	617	P53621,P53618,Q96EE3,Q15904,Q15907,Q96EA4,Q92692,O95140,O43264,Q9NVM9,O43237,Q15050,Q96N67,Q9UH99,P35579,P35580,O15498,O75153,O00506,Q9BZG1,Q15811,Q9NUP1,Q9NUM4,Q9HCU5,O15400,O95295,P55735,Q16555,Q5VT25,Q9BV36,O14617,Q9P2R3,O14656,Q9BUK6,P49454,Q96D46,Q96AX1,P51159,P60953,Q92974,Q9NVU7,P02768,P48444,P35606,P00540,Q7Z460,Q9H267,Q66K74,Q96JM3,Q8TEW0,O14579,Q8IXI1,Q8IXI2,Q9Y4I1,Q14980,Q13492,O00203,…	TRUE	0.597588	0.000309099
vesicle localization(GO:0051648)	64	356	P53621,P53618,Q15907,O15498,Q15811,Q9NUP1,Q9HCU5,O15400,O95295,P55735,Q16555,Q9BV36,O14617,O14656,Q96AX1,P51159,P48444,P35606,Q9H267,O14579,Q9Y4I1,Q13492,O00203,P43034,P61764,P78537,P35080,Q13561,O95721,O15027,P53992,Q00535,Q9BVK6,P49755,Q15436,O00161,Q9Y2T2,P27824,Q6ZW31,Q02750,P62820,Q13190,P61923,O00401,Q9Y678,P62834,Q86Y82,Q15363,P54920,P33176,Q9Y6B6,P35222,O94979,Q13618,P63027,Q14203,Q92538,…	TRUE	0.583021	0.00936965
response to water(GO:0009415)	5	14	P39060,P21926,P23634,P05787,Q96FS4	TRUE	-1.01494	0.0483131
spindle localization(GO:0051653)	14	54	Q96EA4,O43264,P35579,Q92974,P00540,Q7Z460,Q14980,P43034,O14777,P27816,O00401,P61158,P61160,P63172	TRUE	1.59449	0.000286621
establishment of vesicle localization(GO:0051650)	61	345	P53621,P53618,Q15907,O15498,Q15811,Q9NUP1,Q9HCU5,O15400,O95295,P55735,Q16555,O14617,O14656,P51159,P48444,P35606,O14579,Q9Y4I1,Q13492,O00203,P43034,P61764,P78537,P35080,Q13561,O95721,O15027,P53992,Q00535,Q9BVK6,P49755,Q15436,O00161,Q9Y2T2,P27824,Q6ZW31,Q02750,P62820,Q13190,P61923,O00401,Q9Y678,P62834,Q86Y82,Q15363,P54920,P33176,Q9Y6B6,P35222,O94979,Q13618,P63027,Q14203,Q92538,P20339,P50570,O94855,…	TRUE	0.599759	0.00902061
establishment of organelle localization(GO:0051656)	100	497	P53621,P53618,Q96EE3,Q15904,Q15907,Q96EA4,Q92692,O43264,Q15050,Q9UH99,P35579,P35580,O15498,Q15811,Q9NUP1,Q9HCU5,O15400,O95295,P55735,Q16555,Q5VT25,O14617,O14656,P49454,Q96D46,P51159,P60953,Q92974,Q9NVU7,P48444,P35606,P00540,Q7Z460,Q66K74,Q96JM3,O14579,Q8IXI1,Q8IXI2,Q9Y4I1,Q14980,Q13492,O00203,P43034,P61764,P78537,O60333,P35080,P42704,P56537,Q13561,O95721,O15027,P53992,Q8NF91,Q00535,Q9BVK6,P49755,…	TRUE	0.717115	7.3412e-05
regulation of protein processing(GO:0070613)	64	503	P98082,P53634,P46379,P02649,Q9HBL7,P48506,P13987,P08697,Q92769,P17612,P05121,Q9UMY4,P13671,Q92896,Q92934,Q9BTA9,Q16611,P02748,O15294,P07093,P10909,P45974,P07996,Q96KC8,O76024,P35625,Q13443,P55072,Q07021,P00734,P00750,Q99497,Q9NZL4,Q12797,P05452,P63244,P01024,P01023,P53990,Q00535,P04004,O43847,P08238,P22694,P16035,P14735,P04080,P61956,P49841,O60502,Q9Y5X1,Q5VWQ8,P31749,Q92530,Q8N163,Q9ULC3,P25686,…	TRUE	-0.467763	0.021483
regulation of adenylate cyclase activity(GO:0045761)	9	187	P62158,P08754,O75781,P21359,P17252,Q01518,P16035,P04899,P40123	TRUE	0.843165	0.0484605
respiratory burst(GO:0045730)	5	47	P39019,P15153,P18669,P19878,P63000	TRUE	-1.2771	0.00243336
positive regulation of translation(GO:0045727)	31	153	Q9BRP8,Q92615,Q9BRT2,O15514,O00571,Q9BZQ8,P11802,P38919,Q8NE71,P13639,P06748,Q15717,P42345,P07996,Q07021,Q9H074,P17301,P63241,Q14011,P28482,P62701,Q9Y2R0,Q71UM5,Q13144,P16989,Q14289,Q6PKG0,P11940,Q07666,Q9BY77,Q14103	TRUE	-0.602129	0.0286118
response to hydrogen peroxide(GO:0042542)	44	195	Q7Z2E3,Q15910,P27695,P42224,Q92626,P30405,P42226,O00629,Q96EB6,P00441,P10599,P06493,P07203,Q06830,P02511,P36969,P12931,P32322,Q92934,Q16611,Q13443,P07602,Q99497,Q04206,P05412,P63244,P32119,Q9NYA1,P04040,P62714,P62745,P30041,P30044,P30048,P04083,Q13131,P02452,P04179,Q14289,P15407,P09601,P09619,P18827,P69905	TRUE	-0.505958	0.0336076
translation(GO:0006412)	324	1841	P27635,P47914,Q04637,P26639,P26640,P12081,P18077,O43310,Q9BRP8,O43324,Q92600,Q92615,Q92616,Q96RU3,Q9BRT2,O43293,P62269,P62266,Q7Z2W9,P62263,P23396,Q14444,P62249,Q9BSH4,P62241,P62244,P23381,Q15031,P82979,P56192,Q15056,Q9P0M9,Q96EL2,Q15046,P08865,P53582,P49207,O15514,P82932,P82933,O60783,P82912,P82914,P82909,P41214,Q7Z2Z2,P37108,Q9BQ48,Q9NP81,Q5T160,Q9P2E9,Q07352,P60228,P61353,P47813,O75175,P27797,…	TRUE	-0.340836	0.000547879
translational initiation(GO:0006413)	133	495	P27635,P47914,Q04637,P18077,O43310,P62269,P62266,P62263,P23396,P62249,P62241,P62244,Q15056,P08865,P49207,O15514,P41214,P60228,P61353,P47813,O00571,P61313,O43432,P41091,P62277,P62273,P62280,P18124,Q99613,Q8NE71,P15880,O15372,O15371,P25398,P46199,P12270,P60842,P40429,P60866,P06730,P20042,P52298,O75822,O75821,P62424,Q9P2K8,Q92905,P84098,P61513,P39019,P39023,O43583,P50914,Q7Z478,O60841,Q7L2H7,Q02543,…	TRUE	-0.573051	5.10645e-05
translational elongation(GO:0006414)	95	357	P27635,P47914,P26640,P18077,P62269,P62266,P62263,P23396,P62249,P62241,P62244,Q15031,P08865,P49207,Q7Z2Z2,P61353,P61313,P62277,P62273,P62280,P18124,Q9H3P2,P15880,P25398,P13639,P40429,P60866,P29692,P49411,P49458,P62424,Q9P2J5,P84098,P24534,P61513,P39019,P39023,P49588,P50914,Q02543,Q9BTE6,Q9NSE4,Q07020,P42677,P36578,P68104,P41252,P42766,Q9Y450,P46776,P46777,P46778,P46779,P46782,P46781,P46783,P63241,…	TRUE	-0.908806	3.17444e-09
mRNA catabolic process(GO:0006402)	139	545	P27635,P47914,Q04637,Q9BRX2,P18077,O43310,Q9BRP8,Q92600,Q13868,P62269,P62266,P62263,P23396,Q7Z2W4,P62249,P62241,P62244,Q15024,P08865,P49207,O15514,Q96F86,Q07352,P60228,P61353,O75175,P61313,P62277,P62273,P62280,P18124,Q9NPD3,P62312,P62310,Q8TCS8,P38919,Q6P2E9,P15880,Q96C86,P25398,P60842,P40429,P60866,P06730,P30153,P52298,P62495,P08107,P62424,P84098,Q92900,Q96B26,P61513,P39019,P39023,Q9NVV4,Q92945,…	TRUE	-0.685152	4.53274e-07
RNA localization(GO:0006403)	99	385	Q08170,Q96EE3,Q53GS7,Q92620,Q92621,Q8NBJ9,Q16762,Q13838,P82979,P52948,P37198,P08865,O15514,O75152,Q9NPA8,Q99700,Q96ST2,Q8WUM0,Q8TCS8,Q9UN86,P38919,P55735,P12270,P06730,P52298,Q14699,Q9P2I0,Q7Z3B4,Q92900,Q16629,Q92945,Q5SRE5,O43592,P84103,P35658,O75694,Q9UIA9,Q9HAU5,Q01081,Q12769,Q6I9Y2,Q9NZI8,Q96J01,Q86W42,Q9Y3Y2,Q8IYB3,P42704,P63241,Q7KZ85,Q14008,Q99567,Q01130,Q07955,O60282,Q8WYP5,Q9H814,Q13243,…	TRUE	0.459422	0.0113494
RNA catabolic process(GO:0006401)	150	599	P27635,P47914,Q04637,Q9BRX2,P18077,O43310,Q9BRP8,Q92600,Q13868,P62269,P62266,P62263,P23396,Q7Z2W4,P62249,P62241,P62244,Q15024,P08865,P49207,O15514,Q96F86,Q07352,P60228,P61353,O75175,O00584,P61313,P62277,P62273,P62280,P18124,Q9NPD3,P62312,P62310,Q8TCS8,Q9GZT3,P38919,Q6P2E9,P15880,Q96C86,P25398,P60842,P40429,P60866,P06730,P30153,P52298,P62495,P08107,Q12972,P62424,P84098,Q92900,Q96B26,P61513,P39019,…	TRUE	-0.6345	1.69563e-06
superoxide anion generation(GO:0042554)	6	49	P00441,P09211,P00533,P01137,P19878,P04179	TRUE	-1.11471	0.0107984
clathrin-mediated endocytosis(GO:0072583)	8	41	P98082,Q6P3W7,Q0JRZ9,Q13492,Q2M2I8,P27824,O00401,O14976	TRUE	1.50216	0.00858651
endothelial cell apoptotic process(GO:0072577)	13	70	P41743,P02671,P02679,P02675,Q01955,P05121,Q9HCU0,Q14393,P39060,Q4KMQ2,P07996,Q5VWQ8,P05362	TRUE	-1.12398	0.000277798
establishment of protein localization to organelle(GO:0072594)	247	1166	P27635,P47914,P98082,P14923,P18077,P30419,Q92621,O00629,Q96EB6,P62269,P62266,P62263,P23396,P62258,O95140,P62249,P62241,P62244,Q99797,Q9P0J0,Q9P0M6,P52948,P08865,P49207,P10599,Q9UGP8,P06493,P37108,P40763,P61353,Q06830,Q96CV9,P61313,P30536,P02545,Q15005,P62277,Q96DA6,P62273,P62280,P12830,Q9UFC0,P30626,Q9NPF5,P18124,Q9UNL2,Q9GZY8,Q9BZF9,Q99653,Q14393,P38936,O60684,P16401,Q9UN86,Q6VY07,Q9GZV5,P46934,…	TRUE	-0.350852	0.00154824
reactive oxygen species metabolic process(GO:0072593)	46	330	P18085,Q5TCZ1,Q92626,O00622,P29279,Q9P0J0,P00441,P07203,Q06830,P30536,P02511,P36969,P38936,Q16539,P09211,Q12931,P07996,P00533,P15153,A1X283,P01137,Q9UBX5,P00734,Q13423,Q99497,P28331,P42785,P32119,P04040,P30041,P30044,P30048,Q9UII2,O75489,Q9NQ88,Q13162,P19878,P04179,Q14289,P63000,Q8N183,P09619,O43181,P62993,P15559,P69905	TRUE	-0.527275	0.022804
translational termination(GO:0006415)	79	264	P27635,P47914,P18077,P62269,P62266,P62263,P23396,P62249,P62241,P62244,P08865,P49207,P61353,P61313,P62277,P62273,P62280,P18124,P15880,P25398,P40429,P60866,P62495,P62424,P84098,Q92900,P61513,P39019,P39023,P50914,Q02543,Q07020,P42677,P36578,P42766,P46776,P46777,P46778,P46779,P46782,P46781,P46783,P63241,Q9Y3U8,Q8IYD1,P62701,P22090,P62750,P62753,P30050,Q14197,P61247,P61254,P62829,P62857,P62854,P62851,…	TRUE	-1.02121	2.94172e-10
establishment of protein localization to endoplasmic reticulum(GO:0072599)	101	297	P27635,P47914,P18077,P62269,P62266,P62263,P23396,P62249,P62241,P62244,P08865,P49207,Q9UGP8,P37108,P61353,P61313,Q15005,P62277,P62273,P62280,P18124,Q9UNL2,P15880,P25398,P40429,P60866,P61619,P49458,P62424,P84098,Q9UPN3,P61513,P60059,P39019,P39023,P50914,Q15629,P09132,Q02543,O76094,Q99442,Q07020,P61009,P61011,P42677,P36578,P42766,P46776,P46777,P46778,P46779,P46782,P46781,P46783,Q9UHB9,Q9Y3U8,Q13573,…	TRUE	-0.738037	1.66025e-06
phosphatidylinositol phosphorylation(GO:0046854)	10	133	Q8TBX8,P29218,Q9BTU6,Q9NX62,Q8NEB9,P49441,P48426,O95861,O00443,P27986	TRUE	1.20538	0.0249331
protein demethylation(GO:0006482)	5	83	Q6NYC1,O60341,P62805,Q9H6W3,Q9Y570	TRUE	-0.912939	0.0126015
protein glycosylation(GO:0006486)	78	701	Q16706,P53602,P18085,Q8NBL1,Q86SF2,Q9HC07,Q92685,P49257,Q96EK6,O94766,Q9H553,P15291,O60762,P26572,Q86TM6,P27797,Q9BZQ6,Q8TCJ2,Q99653,Q9HCU5,Q86SR1,P55735,Q6Y288,P14314,Q96L58,P46977,Q9P2X0,P30101,Q14697,P83436,O15305,Q495W5,O15294,Q9BT22,Q09328,P55072,P60604,O15118,Q99470,P09874,Q06210,Q96IJ6,Q96AA3,Q9NRP0,Q5NDL2,P53992,P61803,P39656,Q9Y2G5,Q15436,Q9Y385,Q9UBV7,Q9NYU2,Q10469,Q10472,Q10471,P27824,…	TRUE	0.438809	0.0312456
regulation of kinase activity(GO:0043549)	189	1803	P98082,P13861,Q9H4A3,P02649,Q15910,P18031,P61421,P14174,Q03135,O00622,P62158,Q96EB6,P56199,Q15084,P00441,P37198,P10599,Q9ULZ3,P35568,O95163,P06493,Q9ULW0,Q86TM6,P27797,P02545,Q9UNH7,P05067,P17612,Q9P287,Q8WUJ3,P10644,Q99653,Q99627,Q14393,Q9HCU5,P24385,P38936,O75909,Q9BZE4,O95292,Q9GZV5,P46940,Q9H2K8,Q16543,Q92878,Q16539,Q06124,Q53EL6,Q16512,P12931,P06748,Q6UVK1,O60934,Q969H8,P30153,Q12959,Q9BUL8,…	TRUE	0.289532	0.0259692
internal protein amino acid acetylation(GO:0006475)	34	435	P46379,Q9ULM3,Q96ST2,Q96ST3,Q9NPF5,Q9GZZ1,P16435,Q969T9,P04424,O96019,O15294,Q9H9T3,O60885,Q9Y4A5,P01137,Q9UI42,Q13363,Q9Y3T9,Q01105,Q86U70,Q9Y230,Q9Y265,Q08426,Q01658,O75448,P51532,P61964,O95352,O95983,P40926,P51610,P51608,O14929,Q9UKN8	TRUE	-0.54661	0.041994
protein phosphorylation(GO:0006468)	323	4397	Q96SB4,P22413,P98082,P13861,P41743,O14495,Q9H4A3,Q96S97,P02649,Q15910,Q15118,P61421,P14174,Q03135,Q6P3W7,O00622,P29279,Q96S44,P62158,Q96EB6,O43293,P56199,Q15084,P52926,P29317,P00441,P29323,P37198,P10599,O75131,Q96N67,O75116,Q9ULZ3,O95163,Q8TDX7,P06493,Q9ULW0,O75962,Q86TM6,Q8IUD2,P27797,Q9BZQ8,P02545,Q9UNH7,P22392,P05067,P17612,Q9P287,Q8WUJ3,P50750,O00506,P10644,Q13976,Q99653,Q99627,Q14393,Q9HCU5,…	TRUE	0.322597	0.00162902
response to estrogen(GO:0043627)	35	250	Q03135,P29279,P15289,P07203,P40763,P27797,P02511,P36969,P24385,P08727,Q969T9,P23919,P15848,Q92934,Q16656,P00533,P01137,P50281,P28482,P21266,Q9UBL3,Q9Y230,P35221,Q8IZL8,P00966,P04083,Q15291,P04062,P02452,P35222,Q14258,P09601,P09619,Q13033,P15559	TRUE	-0.556795	0.03499
regulation of cardiac muscle cell proliferation(GO:0060043)	5	63	P06493,Q92769,P17302,P09038,Q06330	TRUE	1.62913	0.0184645
cellular protein complex disassembly(GO:0043624)	115	518	P27635,P47914,P18077,P52907,P62269,P62266,P62263,P23396,P62249,P62241,P62244,Q13813,Q9HC35,P08865,P49207,P61353,P61313,P48681,P62277,P62273,P62280,P18124,P09327,P15880,P25398,Q9H2D6,P40429,P60866,P29536,P62495,Q12929,P62424,P84098,Q92900,Q8TDZ2,P61513,P39019,P39023,Q92974,P60981,Q9H299,P35611,Q7Z460,P50914,Q02543,Q07020,Q01082,P42677,P36578,Q12792,P42766,Q12797,P46776,P46777,P46778,P46779,P46782,…	TRUE	-0.614971	3.91409e-05
RNA polyadenylation(GO:0043631)	17	63	Q8WVC0,Q9NP77,Q8N7H5,P05067,Q92797,Q8TCS8,Q12996,Q9P2I0,Q16630,Q9NVV4,Q12849,P51003,O43865,O43809,Q9UKF6,Q6P1J9,P11940	TRUE	1.01992	0.0157979
cardiac muscle cell proliferation(GO:0060038)	6	77	P06493,Q92769,P10644,P17302,P09038,Q06330	TRUE	1.68576	0.00731473
mRNA processing(GO:0006397)	251	1250	Q96SB4,Q04637,Q5BKZ1,Q08170,Q5T8P6,P42285,Q9C0J8,Q53GS9,Q92600,Q92620,Q6L8Q7,O43290,Q96EP5,Q13838,Q15029,Q15020,Q9NW13,Q14498,O15514,Q6NYC1,Q96MU7,Q8WVC0,Q66PJ3,P13984,Q6P2Q9,Q9NP77,O75175,Q9HCE1,Q9HCG8,Q8N7H5,Q15007,P05067,O43447,Q96ST2,P26599,P23246,Q14331,O43390,Q92797,O43395,O95232,P36954,Q9HCS7,O95218,P62312,P62314,Q96DI7,P62316,P62318,P62310,Q9UMS4,P38159,P62306,P62304,Q8TCS8,Q9BQA1,Q96E39,…	TRUE	0.299657	0.00972688
pyridine-containing compound metabolic process(GO:0072524)	30	169	P07195,P00491,P43490,Q16822,P37837,O75874,P11413,P60174,Q7Z4W1,O00764,P31937,P52209,Q9NVS9,P29401,Q53FA7,Q9HAN9,P48163,Q13363,P18669,P30044,Q49A26,Q9UBQ7,Q02218,Q4G0N4,O95336,P40925,P40926,Q9Y617,Q01740,O95479	TRUE	-0.61958	0.0255501
pyrimidine-containing compound biosynthetic process(GO:0072528)	15	136	P33316,P22392,P27707,P27708,P23919,P32321,P32320,P60891,P17812,P30085,Q9NRF8,P04183,Q5EBM0,P19971,P15531	TRUE	-0.917941	0.00528002
keratinocyte proliferation(GO:0043616)	7	68	P11473,Q6YHK3,Q15648,Q13247,P52799,P55290,O14936	TRUE	1.36209	0.0290396
regulation of mesenchymal cell proliferation(GO:0010464)	5	87	P42224,P35568,P41221,P35222,O94880	TRUE	1.62887	0.0184913
mesenchymal cell proliferation(GO:0010463)	5	102	P42224,P35568,P41221,P35222,O94880	TRUE	1.62887	0.0184913
negative regulation of innate immune response(GO:0045824)	5	43	P04439,P39019,Q16666,Q86UT6,P01023	TRUE	-1.10334	0.0214938
exit from mitosis(GO:0010458)	7	45	O43264,Q12929,Q7Z460,P01137,Q9UJX2,Q9Y5B0,Q9NQW6	TRUE	1.30953	0.0375021
negative regulation of mitotic nuclear division(GO:0045839)	14	157	Q969U7,P12270,P49454,Q9H1A4,O43670,O43684,P30260,Q9Y6G9,Q6ZVM7,Q9Y6D9,Q9UJX3,Q9UJX2,Q13042,Q5JVF3	TRUE	1.04256	0.0246025
metaphase/anaphase transition of cell cycle(GO:0044784)	14	123	Q969U7,P12270,P49454,Q9H1A4,O43670,O43684,P00540,P30260,O14578,Q9Y6D9,Q9UJX3,Q9UJX2,Q13618,Q13042	TRUE	1.48304	0.000833945
G1 DNA damage checkpoint(GO:0044783)	47	247	P48556,P62195,P62191,O43242,P28062,P28065,P28066,P28074,P28072,P28070,Q15008,Q9UNM6,P62333,P24385,P38936,P17980,P29590,P43686,Q9BTA9,P60900,Q99436,Q14997,Q99460,Q13362,P35998,O43715,P55036,O00231,O00233,O00232,Q13200,P49721,Q6Y7W6,Q06323,Q16401,P20618,Q71UM5,P25788,P25789,P25786,P25787,P61289,P24941,O00487,Q92530,P62979,Q9UL46	TRUE	-0.483173	0.039666
ribonucleoside triphosphate biosynthetic process(GO:0009201)	22	187	P06576,P56134,P05023,O75964,P22392,P27708,O75947,P24539,P17812,P01137,P36542,Q15526,P30049,P04075,Q9UJZ1,Q9UJS0,P56385,P25705,Q9NRF8,P48047,P18859,P15531	TRUE	-0.684862	0.0284731
negative regulation of mitotic metaphase/anaphase transition(GO:0045841)	13	125	Q969U7,P12270,P49454,Q9H1A4,O43670,O43684,P30260,Q9Y6G9,Q9Y6D9,Q9UJX3,Q9UJX2,Q13042,Q5JVF3	TRUE	1.07022	0.0257214
multi-organism cellular process(GO:0044764)	379	1962	P27635,P47914,Q96SB4,Q04637,P53618,P18077,Q99816,P48556,Q96EE3,P62195,Q9BRP4,P30419,P42224,Q03135,Q92621,P62191,Q96EB6,P13010,P62269,P62266,Q96T37,P62263,P23396,Q7Z2W4,P62258,Q92692,P62249,P62241,P62244,Q13838,Q96T23,O43242,P52926,P29317,Q15056,Q15942,P52948,Q15046,P37198,P08865,P49207,O15514,Q08945,O95197,P43487,Q9UGR2,P21796,P13984,P28062,P28065,P28066,P28074,P28072,P28070,Q9NP79,P40763,P61353,…	TRUE	-0.380461	3.54411e-05
RNA transport(GO:0050658)	97	376	Q08170,Q96EE3,Q53GS7,Q92620,Q92621,Q8NBJ9,Q16762,Q13838,P82979,P52948,P37198,P08865,O15514,O75152,Q9NPA8,Q99700,Q96ST2,Q8WUM0,Q8TCS8,Q9UN86,P38919,P55735,P12270,P06730,P52298,Q14699,Q9P2I0,Q7Z3B4,Q92900,Q16629,Q92945,Q5SRE5,O43592,P84103,P35658,O75694,Q9UIA9,Q9HAU5,Q01081,Q12769,Q6I9Y2,Q9NZI8,Q96J01,Q86W42,Q9Y3Y2,Q8IYB3,P42704,P63241,Q7KZ85,Q14008,Q99567,Q01130,Q07955,O60282,Q8WYP5,Q9H814,Q13243,…	TRUE	0.4504	0.0139768
nucleic acid transport(GO:0050657)	97	376	Q08170,Q96EE3,Q53GS7,Q92620,Q92621,Q8NBJ9,Q16762,Q13838,P82979,P52948,P37198,P08865,O15514,O75152,Q9NPA8,Q99700,Q96ST2,Q8WUM0,Q8TCS8,Q9UN86,P38919,P55735,P12270,P06730,P52298,Q14699,Q9P2I0,Q7Z3B4,Q92900,Q16629,Q92945,Q5SRE5,O43592,P84103,P35658,O75694,Q9UIA9,Q9HAU5,Q01081,Q12769,Q6I9Y2,Q9NZI8,Q96J01,Q86W42,Q9Y3Y2,Q8IYB3,P42704,P63241,Q7KZ85,Q14008,Q99567,Q01130,Q07955,O60282,Q8WYP5,Q9H814,Q13243,…	TRUE	0.4504	0.0139768
chondroitin sulfate proteoglycan metabolic process(GO:0050654)	21	103	P21810,Q8NCH0,O94766,P35475,Q9P2E5,Q96L58,P13611,Q9NX62,Q6UVK1,P15848,P06865,P07686,P31431,P35052,P07585,Q9UBV7,Q9Y625,Q4G148,O00468,P98160,P18827	TRUE	-0.66318	0.040048
protein monoubiquitination(GO:0006513)	20	104	Q6PD62,O75150,Q8WVC0,Q712K3,Q8N7H5,P46934,Q16531,P19474,Q9BTA9,Q5VTR2,Q99496,Q7Z6Z7,P62877,Q92466,Q6P1J9,Q13616,Q13618,Q13620,P63208,Q06587	TRUE	0.777246	0.0494268
negative regulation of epithelial cell proliferation(GO:0050680)	28	205	P02649,P42224,Q03135,P09486,P12830,Q99623,Q9BQA1,P11473,Q12959,Q12904,Q6YHK3,P17813,P07996,Q15648,P01137,P17302,P21359,P41221,Q9Y3F4,Q00534,Q9UII2,P52799,Q5VWQ8,Q6P1J9,P25705,P48059,P19013,O14936	TRUE	0.868443	0.00931191
C-terminal protein lipidation(GO:0006501)	9	60	Q96S52,Q92643,O43292,O60762,Q9P2X0,Q969N2,Q03405,O95352,Q5H8A4	TRUE	-0.85414	0.0499268
positive regulation of transcription, DNA-templated(GO:0045893)	213	2716	P98082,Q5BKZ1,P18085,O14497,Q6PD62,P62195,P42224,P42226,O00622,Q96EB6,O43294,Q96T37,Q96T23,P52926,P37198,Q9NVC6,Q9UM54,P43490,Q8WVC0,O94776,P09429,P26583,P17676,P40763,P08697,O00571,Q8N7H5,Q99729,P02545,Q9NPA8,P22392,P05067,Q92769,P12830,Q96ST3,P50750,Q96T76,P23229,Q13952,Q13951,P05121,Q9BZK7,Q15847,O60684,P38159,Q9GZS3,Q9GZT8,Q96E39,Q9GZV5,P19338,Q05086,Q969T9,Q03701,Q16539,P12956,P12931,Q92841,…	TRUE	0.266342	0.0334121
positive regulation of cardiac muscle hypertrophy(GO:0010613)	5	31	P58546,Q08209,P17252,Q13557,P55263	TRUE	1.53061	0.0305884
regulation of cellular amino acid metabolic process(GO:0006521)	41	151	P48556,P62195,P62191,O43242,P28062,P28065,P28066,P28074,P28072,P28070,Q15008,Q9UNM6,P62333,P17980,P43686,P21964,P60900,Q99436,Q14997,Q99497,Q99460,P35998,P23634,P55036,O00231,O00233,O00232,Q13200,P49721,Q06323,Q16401,P20618,P25788,P25789,P25786,P25787,P61289,O00487,Q92530,Q9UL46,P15559	TRUE	-0.564569	0.0207222
positive regulation of gene expression(GO:0010628)	242	2943	P98082,Q5BKZ1,P18085,O14497,Q6PD62,P62195,P42224,P42226,O00622,P29279,Q96EB6,O43294,Q96T37,Q96T23,P52926,P37198,Q9NVC6,Q9UM54,P43490,Q8WVC0,O94776,P06493,P09429,P26583,P17676,P40763,P08697,P27797,P08670,O00571,Q8N7H5,Q99729,P02545,Q9NPA8,P22392,P05067,Q92769,P12830,Q96ST3,P50750,Q96T76,P23229,Q13952,Q13951,P15311,P05121,Q9BZK7,Q14393,Q15847,O60684,P38159,Q9GZS3,Q9GZT8,Q96E39,Q9GZV5,P19338,Q05086,…	TRUE	0.253132	0.0317715
regulation of plasma lipoprotein particle levels(GO:0097006)	12	123	Q9H4M9,P02649,P30533,P35610,P01130,P22830,P41240,O95573,Q6P1A2,P61978,P04114,P09601	TRUE	-0.868677	0.0210088
pyrimidine ribonucleoside triphosphate biosynthetic process(GO:0009209)	5	76	P22392,P27708,P17812,Q9NRF8,P15531	TRUE	-1.07879	0.0274185
negative regulation of response to oxidative stress(GO:1902883)	13	83	Q96EB6,P10599,P07203,P32322,O43464,Q12931,P07602,Q99497,P63244,P31749,P04179,P04792,Q15233	TRUE	-0.81795	0.0286998
oxidation-reduction process(GO:0055114)	386	3491	P22413,P13073,Q6UB35,P13861,P14927,P06576,Q16718,Q8NBQ5,Q658P3,Q86SK9,P47985,Q8NBK3,Q9HBH5,P56134,P31040,Q8NBN7,Q16795,P27695,P07195,Q8NBM8,Q92626,P13804,P13807,P10606,P59768,P62158,Q16762,Q53GQ0,Q15070,P10515,O60701,Q15067,P23368,O95139,Q99798,Q9P0J0,Q99735,P00441,Q96SL4,Q99757,P53597,P09417,P10599,Q6NYC1,Q8NBX0,P35568,O95168,O95169,P35573,O95167,O95182,P07203,O75964,Q16822,P13995,Q16836,Q16851,…	TRUE	-0.270797	0.00292328
protein localization to vacuole(GO:0072665)	11	34	Q9P0V3,P46934,O43504,Q8IWJ2,P51149,Q7Z3T8,O00203,P51809,Q9Y2T2,O14964,Q14108	TRUE	1.32325	0.00889271
establishment of protein localization to vacuole(GO:0072666)	9	27	P46934,Q8IWJ2,P51149,Q7Z3T8,O00203,P51809,Q9Y2T2,O14964,Q14108	TRUE	1.66553	0.00160815
establishment of protein localization to mitochondrion(GO:0072655)	46	250	P30419,P62258,O95140,Q99797,Q9P0J0,P30536,Q96DA6,Q9GZY8,P12236,Q15785,O96008,Q92934,P31946,P07900,Q10713,O43615,Q3ZCQ8,Q07812,Q9HAV7,P38646,Q9NS69,P27348,Q9Y3D7,Q9Y3D6,Q9Y3I1,Q99595,Q15388,O60220,Q04917,O00170,Q13505,Q96Q11,P63104,O75431,O75439,P31749,P63098,P61981,Q9Y5J7,Q9Y5J9,Q9Y5L4,P62072,Q9Y512,P34932,O94826,Q9Y584	TRUE	-0.565446	0.0143661
protein localization to membrane(GO:0072657)	214	1056	P27635,P47914,P98082,P41743,P14923,P46379,P18077,Q9H4A6,Q96S97,P02649,Q15907,P30419,Q15070,P62269,P62266,P62263,P23396,P62258,P62249,P62241,P62244,P05026,Q9P0J0,P29317,Q15042,Q15041,P08865,P49207,Q9UGP8,O95183,P37108,O75955,P22307,P61353,Q96CW1,Q96CV9,P61313,O00560,Q15005,P31150,P62277,P62273,P62280,P12830,P18124,Q8WUJ3,Q9UNL2,Q9GZY8,Q9BZG1,Q9HD26,Q99653,Q15836,Q14393,P62330,Q6VY07,Q9H2M9,Q969X1,…	TRUE	-0.413204	0.000436236
regulation of protein depolymerization(GO:1901879)	28	196	P52907,Q13813,Q9HC35,P48681,P58546,P09327,Q9H2D6,P29536,Q12929,Q92974,P60981,Q9H299,P35611,Q7Z460,Q01082,Q12792,Q12797,Q9UHB6,Q9Y3A5,Q69YQ0,Q9NYL9,Q9Y281,P47755,P47756,P35241,P40121,P23528,P06396	TRUE	1.08626	0.00101666
connective tissue development(GO:0061448)	39	379	O00622,P29279,P52926,P16435,Q16539,Q92896,Q9NX62,P20908,Q9H1J7,P55809,P07996,Q9C0E8,Q9C0B1,P12107,A1X283,Q5JRA6,P01137,P50238,O75635,Q9UPY3,Q9Y4K0,Q04206,P17252,P41221,Q15582,P24752,Q12805,P09038,P51884,P16070,P02458,P02452,P50454,P35222,Q8N0X7,P09619,P98160,Q14814,Q86X55	TRUE	0.766708	0.00713465
negative regulation of protein depolymerization(GO:1901880)	22	167	P52907,Q13813,Q9HC35,P58546,P09327,Q9H2D6,P29536,Q12929,Q92974,P35611,Q7Z460,Q01082,Q12792,Q9UHB6,Q9Y3A5,Q69YQ0,Q9NYL9,P47755,P47756,P35241,P40121,P06396	TRUE	1.11887	0.00252077
positive regulation of cell cycle G1/S phase transition(GO:1902808)	6	44	P27695,O00571,O43660,P04083,Q13619,Q13620	TRUE	1.38657	0.0381843
establishment of protein localization to Golgi(GO:0072600)	7	40	Q96CV9,Q6VY07,Q92805,Q8IWJ2,Q15643,Q13439,P20340	TRUE	1.41594	0.0219613
mitotic G2/M transition checkpoint(GO:0044818)	7	38	P52926,P06493,Q9H2K8,O60934,Q6NUQ1,Q13564,P49959	TRUE	1.89467	0.000846724
mitotic G1/S transition checkpoint(GO:0044819)	46	244	P48556,P62195,P62191,O43242,P28062,P28065,P28066,P28074,P28072,P28070,Q15008,Q9UNM6,P62333,P24385,P38936,P17980,P29590,P43686,P60900,Q99436,Q14997,Q99460,Q13362,P35998,O43715,P55036,O00231,O00233,O00232,Q13200,P49721,Q6Y7W6,Q06323,Q16401,P20618,Q71UM5,P25788,P25789,P25786,P25787,P61289,P24941,O00487,Q92530,P62979,Q9UL46	TRUE	-0.532739	0.0225571
positive regulation of vasoconstriction(GO:0045907)	8	44	P02671,Q03135,P02679,P02675,P00533,P17302,P31749,P05362	TRUE	-1.37299	2.74907e-05
positive regulation of protein autophosphorylation(GO:0031954)	8	41	P62158,Q92878,P12931,O60934,Q9Y3L5,P61225,O60565,P49959	TRUE	0.928451	0.0340527
antigen processing and presentation of exogenous peptide antigen via MHC class I(GO:0042590)	52	269	P18084,P48556,P62195,P62191,O43242,O15533,P28062,P28065,P28066,P28074,P28072,P28070,P27797,Q15008,Q9UNM6,P62333,P06756,P17980,P04439,P43686,P30101,P61619,P60900,P60059,Q99436,Q14997,Q99460,P61769,P35998,Q03519,Q03518,P55036,O00231,O00233,O00232,Q13200,P49721,Q06323,Q9UIQ6,Q16401,P20618,P25788,P25789,P25786,P25787,P61289,P19878,O00487,P60468,Q92530,P62979,Q9UL46	TRUE	-0.641704	0.00250267
regulation of cell cycle process(GO:0010564)	158	1304	P48556,Q15910,P62195,P27695,P14174,P62191,P29279,P62158,O43293,O43264,Q13838,O43242,P52926,O75147,O75116,P06493,Q9ULW0,P28062,P28065,P28066,P28074,P28072,P28070,P27797,O00571,Q15008,P05067,P17612,Q96ST3,P50750,Q9P258,Q9UNM6,P10644,Q9BQG0,Q9UMS4,Q9UN37,P62333,P24385,P38936,O75909,P11802,P19784,Q969U7,Q9H2K8,Q16531,P12270,P17980,Q16513,P06748,P29590,P43686,O60934,Q12959,Q14676,Q14683,P49454,P61586,…	TRUE	0.367702	0.00928977
positive regulation of nucleobase-containing compound metabolic process(GO:0045935)	282	3240	P98082,Q5BKZ1,P18085,O14497,Q6PD62,P02649,P62195,P27695,P42224,P42226,O00622,P62158,P12004,Q96EB6,O43294,Q96T37,Q7Z2W4,Q96EP5,Q13838,Q96T23,P05026,P52926,P37198,Q15042,O15514,Q9NVC6,Q08945,Q9UM54,P43490,Q8WVC0,O94776,P06493,P09429,P13984,P26583,P17676,P40763,P08697,P27797,O00571,Q8N7H5,Q99729,P02545,Q9NPA8,P22392,P05067,Q92769,P12830,Q96ST3,P50750,Q96T76,P23229,Q13952,Q13951,P36954,P05121,P05114,…	TRUE	0.220679	0.04148
positive regulation of transcription from RNA polymerase II promoter(GO:0045944)	145	1923	P18085,Q6PD62,P42224,P42226,O00622,Q96EB6,Q96T37,P52926,Q9NVC6,Q9UM54,P43490,Q8WVC0,O94776,P09429,P26583,P17676,P40763,P08697,O00571,Q8N7H5,P02545,P22392,P05067,Q92769,Q96ST3,P50750,P23229,Q13951,P05121,Q9BZK7,Q15847,O60684,P38159,Q9GZS3,Q9GZV5,Q05086,Q969T9,Q03701,Q16539,P12956,Q92841,P11473,P23193,Q9H2U1,O14639,Q92922,Q92905,Q9H1B7,P17844,Q8WWQ0,O15294,Q16656,P17813,Q16666,Q92974,Q96JB5,Q7Z434,…	TRUE	0.372505	0.0135028
glycoprotein biosynthetic process(GO:0009101)	89	848	Q16706,P53602,P21810,P18085,Q8NBL1,Q9H4A6,Q86SF2,Q9HC07,Q8NCH0,Q92685,P49257,Q96EK6,O94766,Q9H553,P15291,O60762,P26572,Q9P2E5,Q86TM6,P27797,Q8WV24,Q9BZQ6,Q8TCJ2,Q99653,Q9HCU5,Q86SR1,P55735,Q6Y288,P14314,Q96L58,P46977,P13611,Q9P2X0,Q6UVK1,P30101,Q14697,P83436,O15305,Q495W5,O15294,Q9BT22,Q09328,P35610,P55072,P60604,Q96IZ0,O15118,Q99470,P09874,Q06210,Q96IJ6,P07585,Q96AA3,Q9NRP0,Q5NDL2,P53992,P61803,…	TRUE	0.417	0.029013
blood coagulation, fibrin clot formation(GO:0072378)	6	38	P02671,Q07021,P00734,P42785,P01008,P01023	TRUE	-1.33703	0.000358443
protein activation cascade(GO:0072376)	16	221	P02671,P13987,O00602,P13671,P02748,P10909,Q07021,P00734,P42785,P09871,P01008,P01024,P01023,P04004,Q14764,P04264	TRUE	-1.44006	1.2542e-08
ATP synthesis coupled electron transport(GO:0042773)	37	146	P14927,Q16718,Q16795,O95139,O95168,O95169,O95167,O95182,O75251,O95298,O95299,P51970,P19404,O96000,P07919,P31930,O43674,O43676,O43678,Q9UDW1,O14561,Q99497,P28331,O00217,P56556,O75489,O75438,P17568,Q9Y6M9,P49821,O00483,O43920,O75380,P09622,O75306,P51608,O43181	TRUE	-0.741188	0.00190599
mitochondrial ATP synthesis coupled electron transport(GO:0042775)	37	141	P14927,Q16718,Q16795,O95139,O95168,O95169,O95167,O95182,O75251,O95298,O95299,P51970,P19404,O96000,P07919,P31930,O43674,O43676,O43678,Q9UDW1,O14561,Q99497,P28331,O00217,P56556,O75489,O75438,P17568,Q9Y6M9,P49821,O00483,O43920,O75380,P09622,O75306,P51608,O43181	TRUE	-0.741188	0.00190599
protein targeting to mitochondrion(GO:0006626)	36	132	O95140,Q99797,Q9P0J0,P30536,Q96DA6,Q9GZY8,P12236,Q15785,O96008,P07900,Q10713,O43615,Q3ZCQ8,Q9HAV7,P38646,Q9NS69,Q9Y3D7,Q9Y3D6,Q9Y3I1,Q99595,Q15388,O60220,O00170,Q13505,Q96Q11,P63104,O75431,O75439,Q9Y5J7,Q9Y5J9,Q9Y5L4,P62072,Q9Y512,P34932,O94826,Q9Y584	TRUE	-0.623771	0.0140314
purine nucleoside monophosphate catabolic process(GO:0009128)	143	1014	Q8NBU5,P22413,P06576,Q9NUQ8,Q8TDD1,P56134,P62195,P30405,Q92620,P62191,Q15070,P09493,P00492,Q13838,P05026,Q9NVP1,O15523,P35579,P35580,O75964,P13984,O15439,O75190,O00571,Q9NU22,Q15008,Q16864,Q9HD20,Q9UN37,P62333,P46459,Q9GZR7,Q9NP58,Q9UG63,P38919,O75947,Q8NE71,P60842,P17980,P10809,Q63HN8,Q92841,P43686,Q9BUQ8,P08107,Q12965,P53396,O14657,O14656,Q9H2U1,P07951,Q92900,P24539,P07900,Q9UPN3,P17844,P50990,…	TRUE	0.301711	0.0457399
anion homeostasis(GO:0055081)	9	71	P22413,P02649,Q96EB6,P12277,P31327,P05413,O14745,P17174,Q13131	TRUE	1.18021	0.0375758
SRP-dependent cotranslational protein targeting to membrane(GO:0006614)	99	287	P27635,P47914,P18077,P62269,P62266,P62263,P23396,P62249,P62241,P62244,P08865,P49207,Q9UGP8,P37108,P61353,P61313,Q15005,P62277,P62273,P62280,P18124,Q9UNL2,P15880,P25398,P40429,P60866,P61619,P49458,P62424,P84098,P61513,P60059,P39019,P39023,P50914,Q15629,P09132,Q02543,O76094,Q07020,P61009,P61011,P42677,P36578,P42766,P46776,P46777,P46778,P46779,P46782,P46781,P46783,Q9UHB9,Q9Y3U8,Q13573,P62701,P22090,…	TRUE	-0.769537	6.1813e-07
cotranslational protein targeting to membrane(GO:0006613)	101	293	P27635,P47914,P18077,P62269,P62266,P62263,P23396,P62249,P62241,P62244,Q15041,P08865,P49207,Q9UGP8,P37108,P61353,P61313,Q15005,P62277,P62273,P62280,P18124,Q9UNL2,P15880,P25398,P40429,P60866,P61619,P49458,P62424,P84098,P61513,P60059,P39019,P39023,P50914,Q15629,P09132,Q02543,O76094,Q99442,Q07020,P61009,P61011,P42677,P36578,P42766,P46776,P46777,P46778,P46779,P46782,P46781,P46783,Q9UHB9,Q9Y3U8,Q13573,…	TRUE	-0.731555	2.11041e-06
signal transduction involved in cell cycle checkpoint(GO:0072395)	46	216	P48556,P62195,P62191,O43242,P28062,P28065,P28066,P28074,P28072,P28070,Q15008,Q9UNM6,Q9UMS4,P62333,P38936,P17980,P29590,P43686,P60900,Q99436,Q14997,Q99460,Q99459,Q13362,P35998,O43715,P55036,Q6NUQ1,O00231,O00233,O00232,Q13200,P49721,Q06323,Q16401,P20618,P25788,P25789,P25786,P25787,P61289,P24941,O00487,Q92530,P62979,Q9UL46	TRUE	-0.48033	0.0431528
protein targeting to lysosome(GO:0006622)	8	25	P46934,Q8IWJ2,P51149,Q7Z3T8,O00203,Q9Y2T2,O14964,Q14108	TRUE	1.52792	0.0072482
protein targeting to vacuole(GO:0006623)	9	26	P46934,Q8IWJ2,P51149,Q7Z3T8,O00203,P51809,Q9Y2T2,O14964,Q14108	TRUE	1.66553	0.00160815
ventricular cardiac muscle tissue morphogenesis(GO:0055010)	6	88	P09493,P12107,Q15648,P15924,Q06330,P62942	TRUE	1.98363	0.000869499
protein targeting(GO:0006605)	267	1258	P27635,P47914,P98082,P41743,P14923,P18077,Q96S97,Q92621,O00629,Q96RT1,Q96EB6,P62269,P62266,P62263,P23396,P62258,O95140,P62249,P62241,P62244,Q99797,Q9P0J0,P52948,Q15041,P08865,P49207,P10599,Q9UM54,Q9UGP8,P06493,P37108,P40763,P61353,Q06830,Q96CV9,P61313,P30536,O00560,P02545,Q15005,P31150,P62277,Q96DA6,P62273,P62280,P12830,P30626,Q9NPF5,P18124,Q8WUJ3,Q9UNL2,Q9GZY8,Q9BZF9,Q99653,Q14393,P38936,O60684,…	TRUE	-0.241767	0.0256285
protein targeting to membrane(GO:0006612)	129	485	P27635,P47914,P41743,P18077,Q96S97,P62269,P62266,P62263,P23396,P62249,P62241,P62244,Q15041,P08865,P49207,Q9UGP8,P37108,P61353,P61313,O00560,Q15005,P31150,P62277,P62273,P62280,P18124,Q8WUJ3,Q9UNL2,Q9GZY8,Q99653,Q14393,Q6VY07,P15880,P25398,P40429,P60866,P61619,P49458,P62424,Q92930,O75781,P84098,Q9UPN3,P61513,P60059,P39019,P39023,Q9BT40,P35613,P50914,Q15629,P09132,Q02543,O76094,Q8TEW0,Q99442,Q07020,…	TRUE	-0.608991	1.89745e-05
cardiac muscle cell differentiation(GO:0055007)	21	174	O75147,P35580,P06493,P27797,P02545,Q92769,P35749,O76041,Q9HB71,Q9UPY3,Q05707,Q13557,Q0ZGT2,Q06330,P05556,Q14192,P52799,P49840,O60565,O95352,P09619	TRUE	0.763994	0.0479946
cardiac muscle tissue morphogenesis(GO:0055008)	8	111	P09493,Q9GZT9,P12107,Q15648,P15924,P41221,Q06330,P62942	TRUE	2.02097	0.000158752
regulation of cardiac muscle tissue growth(GO:0055021)	7	71	P06493,Q92769,P17302,Q05707,P09038,Q06330,P49840	TRUE	1.37403	0.027338
negative regulation of immune response(GO:0050777)	12	139	P42226,P07203,P13987,P28070,Q9BQE4,P04439,P39019,Q16666,P01137,Q86UT6,P01023,P02461	TRUE	-0.97645	0.00542866
Fc-gamma receptor signaling pathway involved in phagocytosis(GO:0038096)	27	233	O15511,Q92747,Q9Y6W5,O43516,P12931,P46108,P07947,P07900,P60953,Q96JJ3,Q9UQB8,O15144,O15145,Q9Y2A7,P28482,P08238,O00159,P59998,Q8IZP0,O00401,P63000,Q05397,P61158,P61160,P23528,P62993,P27986	TRUE	0.713121	0.0370057
cardiac muscle tissue growth(GO:0055017)	9	93	P06493,Q92769,P10644,P17302,Q05707,Q13557,P09038,Q06330,P49840	TRUE	1.52845	0.00457952
Fc-gamma receptor signaling pathway(GO:0038094)	27	233	O15511,Q92747,Q9Y6W5,O43516,P12931,P46108,P07947,P07900,P60953,Q96JJ3,Q9UQB8,O15144,O15145,Q9Y2A7,P28482,P08238,O00159,P59998,Q8IZP0,O00401,P63000,Q05397,P61158,P61160,P23528,P62993,P27986	TRUE	0.713121	0.0370057
regulation of phagocytosis(GO:0050764)	17	111	Q9ULZ3,P09429,P27797,Q14393,P06756,Q12907,P26022,P02765,P01137,Q99439,P17301,P41240,P63244,P01024,P11274,Q08431,Q08722	TRUE	-0.97411	0.00120303
positive regulation of phagocytosis(GO:0050766)	12	74	Q9ULZ3,P27797,Q14393,P06756,Q12907,P26022,P02765,P17301,P01024,P11274,Q08431,Q08722	TRUE	-1.03915	0.0020606
regulation of cardiac muscle tissue development(GO:0055024)	9	98	P06493,Q92769,P17302,Q05707,P09038,Q06330,P52799,P49840,O60565	TRUE	1.29157	0.0209012
deoxyribonucleoside diphosphate metabolic process(GO:0009186)	5	21	Q16774,P23919,P31350,P30085,Q5EBM0	TRUE	-1.01549	0.0480993
regulation of leukocyte degranulation(GO:0043300)	5	44	O43747,P11274,P11279,Q9UJ41,P09601	TRUE	-1.03157	0.0420607
chaperone-mediated protein transport(GO:0072321)	7	15	O14656,O60220,P40855,Q9Y5J7,Q9Y5J9,Q9Y5L4,P62072	TRUE	-0.994194	0.0255579
pyrimidine nucleoside triphosphate biosynthetic process(GO:0009148)	6	81	P22392,P27708,P23919,P17812,Q9NRF8,P15531	TRUE	-1.15057	0.00688318
pyrimidine nucleoside triphosphate metabolic process(GO:0009147)	8	94	P33316,P22392,P27708,P23919,P17812,Q9UIJ7,Q9NRF8,P15531	TRUE	-0.88554	0.0497721
nucleoside triphosphate biosynthetic process(GO:0009142)	28	208	P06576,P56134,P05023,O75964,P22392,P27708,O75947,P23919,P24539,P17812,P00568,P01137,P36542,Q15526,P30085,P30049,P04075,Q9UJZ1,Q9UJS0,P56385,P55263,P25705,P27144,Q9NRF8,Q5EBM0,P48047,P18859,P15531	TRUE	-0.667378	0.0175154
leukotriene metabolic process(GO:0006691)	6	80	Q9H4A4,P20292,Q99735,P09960,Q14914,P49137	TRUE	-1.17494	0.00496042
rRNA metabolic process(GO:0016072)	85	271	P42285,P18077,Q9NV31,Q13895,Q96EB6,Q13868,P62263,P62249,P62241,Q15024,P56182,P08865,Q9H583,Q5SY16,O00566,O00541,Q9NPE3,P18124,Q9NPD3,Q14331,P62312,Q8IV48,P38919,Q9GZL7,Q969X6,Q9UNQ2,Q9NY12,Q14690,Q14684,Q96B26,P39019,Q8TED0,Q92979,Q9NX24,P50914,O60832,O75691,Q14978,O75607,Q9UQ80,Q06265,P46087,Q12788,Q8IY81,P46777,Q96P11,Q9NY93,Q9Y3A5,Q9Y3B2,O95707,P22087,Q9H0S4,Q9Y2L1,P78316,P62753,Q9BVI4,Q9NYH9,…	TRUE	-0.487933	0.00580802
nucleoside diphosphate metabolic process(GO:0009132)	13	118	Q16774,P22392,P23919,P31350,Q92934,P00568,P30085,Q9UIJ7,P27144,Q5EBM0,P54819,P15531,Q9UKK9	TRUE	-0.80166	0.0337314
purine ribonucleoside monophosphate catabolic process(GO:0009169)	143	1013	Q8NBU5,P22413,P06576,Q9NUQ8,Q8TDD1,P56134,P62195,P30405,Q92620,P62191,Q15070,P09493,P00492,Q13838,P05026,Q9NVP1,O15523,P35579,P35580,O75964,P13984,O15439,O75190,O00571,Q9NU22,Q15008,Q16864,Q9HD20,Q9UN37,P62333,P46459,Q9GZR7,Q9NP58,Q9UG63,P38919,O75947,Q8NE71,P60842,P17980,P10809,Q63HN8,Q92841,P43686,Q9BUQ8,P08107,Q12965,P53396,O14657,O14656,Q9H2U1,P07951,Q92900,P24539,P07900,Q9UPN3,P17844,P50990,…	TRUE	0.301711	0.0457399
mast cell activation(GO:0045576)	6	81	Q92692,Q99584,Q9UJ41,P63104,P09601,Q92597	TRUE	-1.13687	0.00821119
negative regulation of cell cycle G2/M phase transition(GO:1902750)	6	39	Q9UN37,Q96K76,Q6NUQ1,Q13564,Q13642,O75367	TRUE	1.39868	0.0361002
ribonucleoside monophosphate catabolic process(GO:0009158)	143	1013	Q8NBU5,P22413,P06576,Q9NUQ8,Q8TDD1,P56134,P62195,P30405,Q92620,P62191,Q15070,P09493,P00492,Q13838,P05026,Q9NVP1,O15523,P35579,P35580,O75964,P13984,O15439,O75190,O00571,Q9NU22,Q15008,Q16864,Q9HD20,Q9UN37,P62333,P46459,Q9GZR7,Q9NP58,Q9UG63,P38919,O75947,Q8NE71,P60842,P17980,P10809,Q63HN8,Q92841,P43686,Q9BUQ8,P08107,Q12965,P53396,O14657,O14656,Q9H2U1,P07951,Q92900,P24539,P07900,Q9UPN3,P17844,P50990,…	TRUE	0.301711	0.0457399
apoptotic process involved in development(GO:1902742)	9	62	O00622,P15291,P02511,P11473,P29590,Q16611,Q07812,O75312,Q14160	TRUE	-0.866437	0.0449646
immunoglobulin production involved in immunoglobulin mediated immune response(GO:0002381)	11	82	P42226,Q9UH65,P10809,O60934,P01137,Q13426,Q7KZ85,P52701,P43246,Q5RKV6,Q96FV9	TRUE	1.09896	0.0343135
entry into other organism involved in symbiotic interaction(GO:0051828)	16	116	Q92692,Q9P253,Q14393,P06756,Q9BTY2,P26022,P19474,P60033,Q9H269,Q12899,P49790,Q01628,Q14258,O60493,P62937,P63172	TRUE	-0.93716	0.00300915
cilium morphogenesis(GO:0060271)	19	438	P61421,Q15019,Q01968,Q9H3S7,Q9GZV5,O14639,P21333,P61006,P10155,Q9NT62,O94929,Q9ULH1,Q9ULC3,P36405,P61158,Q16181,P61160,Q9Y5K8,P06396	TRUE	1.01622	0.0111433
diterpenoid metabolic process(GO:0016101)	18	159	P02649,P11766,P47895,P00533,P01130,Q9HB40,P31431,P35052,Q6NUM9,Q07954,Q8TC12,P04114,Q8IZV5,Q9Y625,O00468,P51648,P98160,P18827	TRUE	-0.958534	0.00120085
immunoglobulin production(GO:0002377)	14	133	P42226,Q9UH65,P25445,P10809,O60934,P01137,Q13426,Q7KZ85,Q8WYA6,Q10471,P52701,P43246,Q5RKV6,Q96FV9	TRUE	0.948349	0.0423797
entry into cell of other organism involved in symbiotic interaction(GO:0051806)	16	116	Q92692,Q9P253,Q14393,P06756,Q9BTY2,P26022,P19474,P60033,Q9H269,Q12899,P49790,Q01628,Q14258,O60493,P62937,P63172	TRUE	-0.93716	0.00300915
macromolecule glycosylation(GO:0043413)	78	701	Q16706,P53602,P18085,Q8NBL1,Q86SF2,Q9HC07,Q92685,P49257,Q96EK6,O94766,Q9H553,P15291,O60762,P26572,Q86TM6,P27797,Q9BZQ6,Q8TCJ2,Q99653,Q9HCU5,Q86SR1,P55735,Q6Y288,P14314,Q96L58,P46977,Q9P2X0,P30101,Q14697,P83436,O15305,Q495W5,O15294,Q9BT22,Q09328,P55072,P60604,O15118,Q99470,P09874,Q06210,Q96IJ6,Q96AA3,Q9NRP0,Q5NDL2,P53992,P61803,P39656,Q9Y2G5,Q15436,Q9Y385,Q9UBV7,Q9NYU2,Q10469,Q10472,Q10471,P27824,…	TRUE	0.438809	0.0312456
sterol metabolic process(GO:0016125)	39	269	P53602,P02649,Q15125,Q15036,P00441,Q16850,Q15800,P05067,P00387,Q9BQE5,P16435,Q13907,P14324,P11413,Q15738,P48449,P35610,Q14534,Q00341,P01130,O15118,P22830,P62633,P42765,P10109,Q9UHQ9,Q07954,Q9H0X9,Q15392,P04040,P49748,Q9UBM7,Q13131,P61916,Q14739,P04114,P22570,O60494,P37268	TRUE	-0.508523	0.0460661
regulation of cell cycle phase transition(GO:1901987)	107	771	P48556,Q15910,P62195,P27695,P62191,O43264,O43242,P52926,P06493,P28062,P28065,P28066,P28074,P28072,P28070,O00571,Q15008,P05067,Q96ST3,Q9P258,Q9UNM6,Q9UMS4,Q9UN37,P62333,P24385,P38936,P11802,P19784,Q969U7,Q9H2K8,Q16531,P12270,P17980,P29590,P43686,O60934,Q12959,Q14676,Q14683,P49454,Q96K76,P60900,Q9H1A4,O43660,O43670,O43684,P00540,P30260,O60885,Q9Y4A5,Q07817,P01137,Q99436,P01112,Q14997,P11388,Q99460,…	TRUE	0.344923	0.0480404
positive regulation of protein secretion(GO:0050714)	19	249	Q9H4A6,P02671,Q92614,P14174,P02679,P02675,Q9ULZ3,Q5ZPR3,O00602,P12931,P01137,Q13443,P41221,P19256,O00429,Q08752,P62937,Q96RD7,O95486	TRUE	-0.687032	0.0403095
regulation of inflammatory response(GO:0050727)	46	548	Q9NUY8,P02649,Q15942,Q9ULZ3,P07203,P13987,P28070,Q5ZPR3,Q99685,Q9BQE4,Q9BZF9,P05121,P36969,P13671,Q9UEW8,P09211,P21980,O15264,P60900,P02748,P39019,Q16647,P02765,P00533,O60885,Q13330,Q07021,Q99497,P17301,Q86UT6,Q04206,P17252,P41221,Q9BWS9,P01008,P01024,P01023,P11274,Q9UJ41,P04004,P04062,P21589,P19838,Q08722,O75326,P04264	TRUE	-0.768339	0.000331356
negative regulation of cellular response to oxidative stress(GO:1900408)	13	83	Q96EB6,P10599,P07203,P32322,O43464,Q12931,P07602,Q99497,P63244,P31749,P04179,P04792,Q15233	TRUE	-0.81795	0.0286998
negative regulation of keratinocyte proliferation(GO:0010839)	5	24	P11473,Q6YHK3,Q15648,P52799,O14936	TRUE	1.87167	0.00415198
regulation of keratinocyte proliferation(GO:0010837)	6	48	P11473,Q6YHK3,Q15648,Q13247,P52799,O14936	TRUE	1.69355	0.00695398
NADP metabolic process(GO:0006739)	19	91	P37837,O75874,P11413,P60174,Q7Z4W1,P31937,P52209,P29401,Q53FA7,P48163,Q13363,P18669,P30044,Q49A26,Q9UBQ7,Q4G0N4,O95336,Q01740,O95479	TRUE	-0.692291	0.0382982
NADPH regeneration(GO:0006740)	13	58	P37837,O75874,P11413,P60174,P31937,P52209,P29401,Q13363,P18669,Q49A26,Q9UBQ7,O95336,O95479	TRUE	-0.879798	0.0145263
regulation of epidermis development(GO:0045682)	9	87	Q15910,O75116,P22392,P11473,Q15742,Q6YHK3,Q15648,Q13464,Q13247	TRUE	1.41534	0.00991679
demethylation(GO:0070988)	12	135	P27695,Q6NYC1,Q16850,P16435,Q9C0B1,O60341,Q9NRW3,Q13263,Q6P6C2,P62805,Q9H6W3,Q9Y570	TRUE	-0.835848	0.00694534
protein localization to endoplasmic reticulum(GO:0070972)	108	328	P27635,P47914,P18077,O43292,P62269,P62266,P62263,P23396,P62249,P62241,P62244,P08865,P49207,Q9UGP8,P37108,P61353,P61313,Q15005,P62277,P62273,P62280,P18124,Q9UNL2,P24390,P15880,P25398,P40429,P60866,P30101,P61619,P49458,P62424,P84098,Q9UPN3,P61513,P60059,P39019,P39023,P50914,Q15629,P09132,Q02543,O76094,Q99442,Q13438,Q07020,P61009,P61011,P42677,P36578,P42766,Q9UHQ4,P46776,P46777,P46778,P46779,P46782,…	TRUE	-0.718364	1.78516e-06
forebrain development(GO:0030900)	80	633	P07108,O14497,P62158,P62258,P00492,P29323,Q15042,Q96N66,Q96N67,P35580,Q8WV24,P22392,P05067,Q92769,P47895,P12830,P00367,Q9GZX9,P00338,Q13976,P0C2W1,P11413,P12931,Q16555,P12277,O43464,O60925,P61586,P07942,P24539,P60953,P22102,P31939,P23921,P00533,P50148,Q07812,P16220,Q9HAV0,Q93008,P21359,O60341,Q9UPY3,P43034,Q86VS8,P41221,P27348,O15027,Q00535,Q00534,Q16352,O14786,Q9UBI6,Q04917,P49757,Q06330,O75489,…	TRUE	0.430043	0.0251583
regulation of keratinocyte differentiation(GO:0045616)	7	46	O75116,P22392,P11473,Q6YHK3,Q15648,Q13464,Q13247	TRUE	1.71901	0.00322219
regulation of blood vessel size(GO:0050880)	27	232	P02649,P02671,Q03135,P56199,P02679,P02675,P00441,P48507,P48506,P07203,P08697,Q13976,Q8TD43,P52306,P31327,P00533,Q9HB40,P17302,P55145,Q02750,P31749,O00443,P04179,O60568,P09601,P42892,P05362	TRUE	-0.823815	0.00189811
regulation of epidermal cell differentiation(GO:0045604)	8	63	Q15910,O75116,P22392,P11473,Q6YHK3,Q15648,Q13464,Q13247	TRUE	1.64474	0.00318457
oxidoreduction coenzyme metabolic process(GO:0006733)	28	188	P07195,P00491,P43490,Q16822,P37837,O75874,P11413,P60174,Q7Z4W1,P31937,P52209,P29401,Q53FA7,Q9HAN9,P48163,Q13363,P18669,P30044,Q49A26,Q9UBQ7,Q9Y2Z9,Q02218,Q4G0N4,O95336,P40925,P40926,Q01740,O95479	TRUE	-0.662012	0.0187231
regulation of mitochondrion organization(GO:0010821)	38	265	Q9H4A6,P30419,P30405,Q9BRT2,P62258,Q9ULZ3,P07203,P02545,Q9GZY8,P05141,Q92934,P31946,Q16611,P36776,Q27J81,Q07817,Q07812,Q07021,Q96A26,O60313,P42765,P42704,O43715,Q99536,P27348,Q9Y3D6,Q04917,Q9Y2R0,Q8N357,Q9UII2,P63104,Q9UJZ1,P49841,P49840,P31749,P63098,P61981,O00429	TRUE	-0.738029	0.00177832
positive regulation of mitochondrion organization(GO:0010822)	24	194	P30419,P30405,Q9BRT2,P62258,Q9ULZ3,Q9GZY8,Q92934,P31946,Q16611,Q07812,Q07021,Q96A26,P27348,Q9Y3D6,Q04917,Q9Y2R0,Q9UII2,P63104,P49841,P49840,P31749,P63098,P61981,O00429	TRUE	-0.635232	0.0383904
negative regulation of mitochondrion organization(GO:0010823)	11	61	P30405,P07203,P02545,P05141,Q07817,O60313,P42765,O43715,Q99536,Q8N357,P31749	TRUE	-1.0467	0.00269383
multicellular organismal water homeostasis(GO:0050891)	6	68	P12830,Q9BT40,O76024,P04062,P04264,O14976	TRUE	-1.11212	0.0111392
terpenoid metabolic process(GO:0006721)	20	180	P02649,P11766,P47895,P14324,O43464,P00533,P01130,Q9HB40,P31431,P35052,Q6NUM9,Q07954,Q8TC12,P04114,Q8IZV5,Q9Y625,O00468,P51648,P98160,P18827	TRUE	-0.976911	0.000479388
isoprenoid metabolic process(GO:0006720)	25	235	P53602,P02649,O60762,P11766,P47895,Q13907,P14324,O43464,P00533,P01130,Q9HB40,P31431,P35052,Q6NUM9,Q07954,Q8TC12,P61916,P04114,Q8IZV5,Q9Y625,O00468,P51648,P37268,P98160,P18827	TRUE	-0.92603	0.000384092
signal transduction involved in mitotic G1 DNA damage checkpoint(GO:0072431)	43	202	P48556,P62195,P62191,O43242,P28062,P28065,P28066,P28074,P28072,P28070,Q15008,Q9UNM6,P62333,P38936,P17980,P29590,P43686,P60900,Q99436,Q14997,Q99460,Q13362,P35998,O43715,P55036,O00231,O00233,O00232,Q13200,P49721,Q06323,Q16401,P20618,P25788,P25789,P25786,P25787,P61289,P24941,O00487,Q92530,P62979,Q9UL46	TRUE	-0.576853	0.0151701
response to peptide hormone(GO:0043434)	127	849	Q04637,P22413,P13861,P41743,P02649,P27695,P18031,P61421,P42224,P29279,P59768,Q96EB6,P09486,P09417,P35568,P06493,Q16836,P40763,Q9HCD5,Q16864,P17612,Q9BQE4,P10644,Q9BZF1,P16435,O15357,Q06124,P12931,Q92820,P27449,P06730,Q8NEB9,P46108,Q92922,P31946,P51153,O15243,P31327,Q8WWQ0,P42345,O15294,P56945,P02765,Q9BT40,P35613,Q7L775,P01116,P01111,P01112,P16220,Q9UQB8,P00750,Q9Y4I1,Q9HB71,P36507,Q9HAV0,P61026,…	TRUE	0.435925	0.00673833
oxoacid metabolic process(GO:0043436)	392	2872	P22413,Q6UB35,P21810,P28161,Q86SK9,P26639,P26640,P12081,P48556,Q9H4A4,Q9BRR6,O43324,Q643R3,P62195,P31040,Q15118,P07195,Q8NBM8,P14174,Q03135,Q16775,P62191,Q03154,Q96EB6,P34897,Q16762,Q53GQ0,P10515,O60701,Q6YP21,Q15067,P23368,Q01813,Q8NCG7,Q8NCH0,O43252,Q99798,P23381,O43242,Q15031,P20292,Q9P0J1,Q99735,P56192,P00441,P48507,P48506,Q15046,P35520,P53597,P09417,O94760,O94766,P15291,P35568,P07203,Q9NP81,…	TRUE	-0.206159	0.0246093
somatic diversification of immunoglobulins involved in immune response(GO:0002208)	11	60	P42226,Q9UH65,P10809,O60934,P01137,Q13426,Q7KZ85,P52701,P43246,Q5RKV6,Q96FV9	TRUE	1.09896	0.0343135
somatic recombination of immunoglobulin genes involved in immune response(GO:0002204)	11	60	P42226,Q9UH65,P10809,O60934,P01137,Q13426,Q7KZ85,P52701,P43246,Q5RKV6,Q96FV9	TRUE	1.09896	0.0343135
signal transduction involved in DNA damage checkpoint(GO:0072422)	46	215	P48556,P62195,P62191,O43242,P28062,P28065,P28066,P28074,P28072,P28070,Q15008,Q9UNM6,Q9UMS4,P62333,P38936,P17980,P29590,P43686,P60900,Q99436,Q14997,Q99460,Q99459,Q13362,P35998,O43715,P55036,Q6NUQ1,O00231,O00233,O00232,Q13200,P49721,Q06323,Q16401,P20618,P25788,P25789,P25786,P25787,P61289,P24941,O00487,Q92530,P62979,Q9UL46	TRUE	-0.48033	0.0431528
signal transduction involved in mitotic cell cycle checkpoint(GO:0072413)	44	213	P48556,P62195,P62191,O43242,P28062,P28065,P28066,P28074,P28072,P28070,Q15008,Q9UNM6,P62333,P38936,P17980,P29590,P43686,P60900,Q99436,Q14997,Q99460,Q13362,P35998,O43715,P55036,Q6NUQ1,O00231,O00233,O00232,Q13200,P49721,Q06323,Q16401,P20618,P25788,P25789,P25786,P25787,P61289,P24941,O00487,Q92530,P62979,Q9UL46	TRUE	-0.523721	0.0286406
porphyrin-containing compound metabolic process(GO:0006778)	19	119	P30536,Q9NP58,Q9BUT1,Q9P2R7,P13716,P25205,Q14566,P36551,P22830,Q5T440,P49736,P06132,P30043,Q9UII2,P53004,P33993,P33991,P35250,P09601	TRUE	-0.807088	0.0103053
hydrogen ion transmembrane transport(GO:1902600)	42	314	P13073,P06576,P47985,P56134,Q15904,P61421,P10606,O75964,P24310,Q16864,Q5JTJ3,O75947,P52306,P27449,P24539,P07919,P31930,Q9UDW1,P15954,Q13423,P20674,P36542,P36543,Q13488,Q93050,P38606,Q9UI12,Q15526,P21283,P21281,P30049,Q9UJZ1,Q8N2F6,P09669,P56385,O00483,P25705,P00167,O75348,P14854,P48047,P18859	TRUE	-0.560975	0.020237
vesicle organization(GO:0016050)	72	313	P53621,P98082,P41743,P53618,Q99816,Q9H4A6,Q92614,Q03135,O60763,Q9UNK0,Q9BZG1,Q9NUP1,Q15836,Q9HCU5,P08754,O95295,P55735,O14617,Q9P2R3,Q14677,P60903,Q0JRZ9,P51149,P07093,P48444,P35606,Q7Z3T8,Q9H267,O14579,P16220,O15155,P61006,O60343,Q13492,O00203,P61764,P78537,O43747,Q96AJ9,O43752,O00291,Q99523,O15027,P53992,Q12846,P42566,Q9BVK6,P49755,P51809,Q15436,Q13637,P04083,P62820,Q13190,P61923,O00401,Q9Y678,…	TRUE	0.762386	0.000316422
viral process(GO:0016032)	376	1941	P27635,P47914,Q96SB4,Q04637,P53618,P18077,Q99816,P48556,Q96EE3,P62195,Q9BRP4,P30419,P42224,Q03135,Q92621,P62191,Q96EB6,P13010,P62269,P62266,Q96T37,P62263,P23396,Q7Z2W4,P62258,Q92692,P62249,P62241,P62244,Q13838,Q96T23,O43242,P52926,P29317,Q15056,Q15942,P52948,Q15046,P37198,P08865,P49207,O15514,Q08945,O95197,P43487,Q9UGR2,P21796,P13984,P28062,P28065,P28066,P28074,P28072,P28070,Q9NP79,P40763,P61353,…	TRUE	-0.377938	4.24431e-05
signal transduction involved in DNA integrity checkpoint(GO:0072401)	46	215	P48556,P62195,P62191,O43242,P28062,P28065,P28066,P28074,P28072,P28070,Q15008,Q9UNM6,Q9UMS4,P62333,P38936,P17980,P29590,P43686,P60900,Q99436,Q14997,Q99460,Q99459,Q13362,P35998,O43715,P55036,Q6NUQ1,O00231,O00233,O00232,Q13200,P49721,Q06323,Q16401,P20618,P25788,P25789,P25786,P25787,P61289,P24941,O00487,Q92530,P62979,Q9UL46	TRUE	-0.48033	0.0431528
natural killer cell mediated immunity(GO:0002228)	9	139	Q92692,Q06830,P68371,P04439,P51159,P15151,O43747,P11279,P07437	TRUE	-0.931757	0.0242391
immune effector process(GO:0002252)	132	1490	P53634,Q9NUQ8,P42224,P14174,P42226,Q7Z2W4,Q92692,O15511,Q9ULZ3,Q9UH65,P13987,Q06830,Q96CW1,P25445,Q96ST3,Q92747,Q9NPD3,O00602,P09382,P36915,Q8TD43,Q9Y6W5,Q6VY07,P13671,Q06187,O43516,P12931,P68371,Q9BTU6,P04439,P10809,P17931,P29590,O60934,Q12959,Q14699,Q12906,P26022,P46108,P07947,Q8N5M9,P51159,P07900,Q9H1D9,P02748,P39019,P60953,O43657,Q16666,P10909,P32455,Q7Z434,Q9UDY8,P15151,Q96JJ3,P19525,P01137,…	TRUE	-0.310253	0.0375569
positive regulation of purine nucleotide metabolic process(GO:1900544)	15	209	P02649,P62158,P05026,Q15042,P21359,P17252,P41221,Q02952,P63244,P54709,O15013,Q01518,P16035,P49840,P40123	TRUE	0.880446	0.0165977
signal transduction in absence of ligand(GO:0038034)	21	195	O43293,P25445,P06756,O43464,P30153,P08107,Q92934,P31944,Q16611,Q07817,Q07812,O95817,P21359,P42574,O14763,P35221,P02458,P49841,P49840,P31749,P62136	TRUE	-0.9726	0.000301421
positive regulation of cell morphogenesis involved in differentiation(GO:0010770)	20	135	P98082,Q96S97,Q15910,P02671,Q9H4G4,O43294,P02679,P02675,P27797,Q9GZV5,Q9H2D6,P60903,P60953,P01137,Q07021,O15144,P02452,P35222,P63000,P48059	TRUE	-0.706735	0.0290225
acute inflammatory response(GO:0002526)	21	301	P15291,P13987,P17676,P40763,P08697,Q9BQE5,Q9BQE4,P13671,P09211,Q4KMQ2,P02748,P02751,P02765,Q07021,P00734,P42785,P01024,P01023,P04004,P00966,P05362	TRUE	-1.21491	7.73153e-07
mitotic sister chromatid segregation(GO:0000070)	23	143	Q96EE3,Q96EA4,O43264,Q15021,Q15050,Q9GZZ1,P12270,Q14683,O43670,O43684,Q29RF7,Q96JM3,O14578,Q9UQE7,Q9NTJ3,Q9NTI5,O14777,O43823,Q9BW19,Q9UJX2,Q86Y91,O95347,Q13618	TRUE	1.02202	0.00507641
protein targeting to Golgi(GO:0000042)	7	38	Q96CV9,Q6VY07,Q92805,Q8IWJ2,Q15643,Q13439,P20340	TRUE	1.41594	0.0219613
cellular respiration(GO:0045333)	103	395	P13073,P14927,P06576,Q16718,P47985,P56134,P31040,Q16795,P13804,P10606,Q15070,P10515,O95139,Q99798,Q9P0J0,P53597,O95168,O95169,O95167,O95182,O75964,P99999,Q9BQG0,Q99643,P36957,Q8TCS8,O75251,O95298,O95299,P38117,O75947,O75874,P51970,Q969Z0,Q9P2R7,P19404,Q12931,O96000,P07954,P24539,O75746,P21912,P07919,P31930,O43674,O43676,O43678,Q9UDW1,Q9NX14,P15954,O14561,Q9NYY8,Q13423,P20674,Q99497,P36542,P28331,…	TRUE	-0.589216	0.000190733
somatic diversification of immune receptors via germline recombination within a single locus(GO:0002562)	15	91	P42226,Q9UH65,P09429,P26583,P12956,P10809,O60934,Q9Y4B6,P01137,Q13426,Q7KZ85,P52701,P43246,Q5RKV6,Q96FV9	TRUE	0.938675	0.0377785
single-organism cellular localization(GO:1902580)	232	1193	P27635,P47914,P98082,P41743,P14923,P46379,P18077,Q9H4A6,Q96S97,P02649,Q15907,P30419,Q96EA4,Q15070,P62269,P62266,P62263,P23396,P62258,O43264,P62249,P62241,P62244,P05026,Q9P0J0,P29317,Q15042,Q15041,P08865,P49207,Q9UGP8,P35579,O95183,P37108,O75955,P22307,O75153,P61353,Q96CW1,Q96CV9,P61313,O00560,Q15005,P31150,P62277,P62273,P62280,P12830,P18124,Q8WUJ3,Q9UNL2,Q9GZY8,Q9BZG1,Q9HD26,Q99653,Q15836,Q14393,…	TRUE	-0.307784	0.00734233
regulation of cell killing(GO:0031341)	9	238	Q92692,P04439,Q92934,P15151,P61769,O43747,P11279,O60502,P05362	TRUE	-0.925692	0.0257897
regulation of defense response(GO:0031347)	123	1387	Q9NUY8,P02649,P18031,P42224,Q7Z2W4,Q92692,Q9BT09,Q15942,Q9ULZ3,P06493,P07203,P13987,Q5KU26,P28070,Q96CW1,Q5ZPR3,Q96ST3,O00602,Q99685,Q9BQE4,Q9BZF9,P05121,P36969,Q9HCY8,Q6VY07,P13671,Q06187,Q16543,Q16539,Q06124,P12236,P04439,P10809,P07858,P29590,Q9UEW8,Q14699,P09211,P21980,Q8NEB9,O15264,P60900,Q9H1D9,P02748,P39019,Q16647,O43657,Q16666,P02765,Q7Z434,P00533,Q15648,P15151,O60885,P19525,P01137,P52564,…	TRUE	-0.373936	0.0141983
single-organism localization(GO:1902578)	232	1193	P27635,P47914,P98082,P41743,P14923,P46379,P18077,Q9H4A6,Q96S97,P02649,Q15907,P30419,Q96EA4,Q15070,P62269,P62266,P62263,P23396,P62258,O43264,P62249,P62241,P62244,P05026,Q9P0J0,P29317,Q15042,Q15041,P08865,P49207,Q9UGP8,P35579,O95183,P37108,O75955,P22307,O75153,P61353,Q96CW1,Q96CV9,P61313,O00560,Q15005,P31150,P62277,P62273,P62280,P12830,P18124,Q8WUJ3,Q9UNL2,Q9GZY8,Q9BZG1,Q9HD26,Q99653,Q15836,Q14393,…	TRUE	-0.307784	0.00734233
epithelial tube formation(GO:0072175)	25	181	Q8N8S7,O14497,Q9ULT8,O75116,O00592,P17612,Q86YP4,Q96CG8,Q8TF72,Q13308,O60313,P41221,P07737,Q9Y2A7,O15031,Q86V48,P22694,Q96Q89,Q13188,P35222,O95999,P50552,P23528,Q14160,O95487	TRUE	0.721272	0.0422055
mitochondrial transport(GO:0006839)	88	436	P06576,P56134,P30419,P30405,Q16762,P62258,O95140,Q99797,Q9P0J0,Q96EK5,O75964,P30536,Q96DA6,Q9GZY8,P05141,Q8TCS8,O75947,Q8NE86,P12236,Q15785,O96008,Q92934,P31946,P24539,P07900,O75746,Q16611,Q10713,O43615,Q8IXI1,Q8IXI2,Q3ZCQ8,Q07817,Q07812,Q9HAV7,P36542,P38646,Q9UQM7,O43772,Q9NS69,P42765,O43741,Q6NUK1,O95563,P27348,Q9Y3D7,Q9Y3D6,Q9Y3I1,Q99595,Q15388,Q9H0U6,O60238,O60220,Q04917,Q8IYU8,P23786,O00170,…	TRUE	-0.421623	0.0171247
regulation of cell death(GO:0010941)	392	3278	Q8NBS9,P98082,P53634,Q8NC51,P41743,P18085,Q658P3,P46379,P48556,P02649,O43324,Q15121,P62195,P02671,P30419,Q92614,P42224,P30405,P14174,Q03135,O00622,P62191,P29279,Q96EB6,O43293,P23396,P62258,P56199,Q92688,O43242,P02679,P02675,Q9P0J0,P52926,P00441,P48507,P48506,P37198,P10599,P15291,Q9ULZ3,Q9NVI7,P06493,P07203,P09429,P13987,O75962,Q9NP84,P28062,P28065,P28066,Q9BZZ5,P28074,P28072,P28070,P07237,P26583,…	TRUE	-0.234518	0.0102384
regulation of necrotic cell death(GO:0010939)	6	35	P30405,P30536,P12235,Q92974,P16989,Q9Y5Z4	TRUE	-1.11248	0.0110906
nicotinamide nucleotide metabolic process(GO:0046496)	27	156	P07195,P00491,P43490,Q16822,P37837,O75874,P11413,P60174,Q7Z4W1,P31937,P52209,P29401,Q53FA7,Q9HAN9,P48163,Q13363,P18669,P30044,Q49A26,Q9UBQ7,Q02218,Q4G0N4,O95336,P40925,P40926,Q01740,O95479	TRUE	-0.667226	0.0195817
cellular component assembly involved in morphogenesis(GO:0010927)	36	507	P61421,P09493,Q92692,Q15019,O75147,P35580,Q92769,P82094,P10644,Q01968,P08727,Q9Y6Y8,O14639,P35749,O15228,P21926,O76041,P21333,Q13418,P61006,Q9UPY3,P43034,P68133,P35052,P05787,Q9Y2J2,Q9NT62,P05556,P78357,Q9Y281,O94929,Q9ULC3,P09619,P61160,Q9Y5K8,P52594	TRUE	0.629159	0.0343291
hydrogen transport(GO:0006818)	49	432	P13073,P06576,P47985,P56134,Q15904,P61421,P30405,P10606,O75964,P24310,Q16864,Q99653,Q5JTJ3,O75947,P52306,P27449,P24539,P07919,P31930,Q9UDW1,P15954,Q13423,P20674,Q99497,P36542,P36543,Q13488,Q93050,P38606,Q9UI12,Q15526,O43707,P21283,P21281,O14745,P30049,Q9UJZ1,Q8N2F6,P09669,P56385,O00483,P25705,P00167,O75348,P14854,Q9Y5K8,Q8TAD4,P48047,P18859	TRUE	-0.518234	0.0228426
sodium ion transport(GO:0006814)	26	527	Q16795,P05023,P05026,Q9HBR0,Q8WUM9,Q99653,P46934,P46939,Q12959,P08195,P35754,P07093,P01137,P55011,O43707,P23634,P54709,Q13557,Q04917,O14745,O43865,Q9Y6M7,P31749,Q96QD8,P27105,P53794	TRUE	0.698772	0.0449436
potassium ion transport(GO:0006813)	19	528	P62258,P05023,P05026,Q99653,P46459,P46934,Q9UEW8,Q12959,Q9UP95,P55011,P54709,O95747,Q9Y376,Q13642,P24941,P33176,P04156,Q14289,O75351	TRUE	0.902887	0.0251373
single-organism membrane budding(GO:1902591)	28	87	P53621,P41743,P53618,Q9H4A6,Q92614,Q9HCU5,P55735,P48444,P35606,O14579,O15027,P53992,Q9BVK6,P49755,Q15436,P62820,P61923,Q9Y678,Q15363,Q9Y6B6,O94979,Q13618,Q92538,O60493,Q9NR31,O94855,O95487,O95486	TRUE	0.858172	0.0102128
zinc II ion transport(GO:0006829)	10	73	Q15043,Q9NY26,Q8NEW0,Q6PML9,Q9Y6M5,O00443,Q8N1S5,Q9ULF5,Q92504,Q8TAD4	TRUE	1.15687	0.0323679
copper ion transport(GO:0006825)	6	46	Q658P3,O75880,O00244,O43819,Q02790,Q14061	TRUE	-0.983375	0.0416467
intra-Golgi vesicle-mediated transport(GO:0006891)	20	97	P53618,Q99747,Q96CV9,Q8WTW3,Q6VY07,Q92805,Q08378,O14662,Q8IWJ2,P35606,Q9UP83,Q15643,O14579,Q13439,Q9UBF2,Q9Y2V7,Q14746,P61923,P54920,P20340	TRUE	1.24564	0.00118498
ER to Golgi vesicle-mediated transport(GO:0006888)	39	176	Q8WVM8,O43264,P49257,O60763,O15498,Q9HD26,Q9HCU5,P55735,Q969X5,Q9P2W9,O14653,Q969M3,P55072,Q96IW7,O15155,Q9UHY1,Q9UHQ4,Q96AJ9,O15027,P53992,Q9H0V9,Q9H0U4,P49755,P51809,Q15436,Q9NZ43,Q9Y296,P51572,P62820,Q13190,Q15363,Q9Y6B6,O94979,Q13618,Q9UL33,Q9NR31,O94855,O95487,O95486	TRUE	0.712703	0.0125022
negative regulation of G2/M transition of mitotic cell cycle(GO:0010972)	5	35	Q9UN37,Q96K76,Q6NUQ1,Q13564,Q13642	TRUE	1.68079	0.013832
response to growth hormone(GO:0060416)	12	107	P18031,P42224,P35568,P40763,O15243,P31327,Q9HB71,P28482,P00966,P49023,Q05397,P27986	TRUE	1.04673	0.0363345
muscle tissue morphogenesis(GO:0060415)	10	129	P09493,Q9GZT9,Q15746,P12107,Q15648,P15924,P41221,Q06330,P02461,P62942	TRUE	1.85578	0.00018317
vesicle targeting, to, from or within Golgi(GO:0048199)	22	73	P53621,P53618,Q9HCU5,P55735,P48444,P35606,O14579,O15027,P53992,Q9BVK6,P49755,Q15436,P61923,Q9Y678,Q15363,Q9Y6B6,O94979,Q13618,Q92538,O94855,O95487,O95486	TRUE	0.867832	0.0209543
Golgi vesicle transport(GO:0048193)	127	576	P53621,Q8NBS9,P41743,P40616,P53618,Q9H4A6,Q92614,Q8WVM8,P09496,O43264,Q99747,P49257,O15533,O95183,O60763,O15498,Q96CV9,Q8WTW3,Q9BZG1,Q9HD26,Q9NUP1,Q15836,Q9HCU5,O15400,Q6VY07,P55735,Q92805,Q969X5,Q9P2W9,Q96KG9,Q9P2R3,P83436,Q12907,Q96KP1,Q14671,O14653,Q969M3,Q14677,Q08378,O14662,Q8IWJ2,O15258,Q9UPN3,P02792,P48444,P35606,Q7Z3U7,Q9UP83,P02794,Q15643,O14579,P55072,Q13439,Q01082,Q9Y4I1,O15127,Q96IW7,…	TRUE	0.53109	0.000978697
heart growth(GO:0060419)	10	107	P06493,Q92769,P10644,P17302,Q05707,Q13557,P09038,Q06330,P49840,P80723	TRUE	1.30848	0.0136193
endodermal cell differentiation(GO:0035987)	24	102	P18084,P27658,Q6PD62,P52926,Q8WVC0,Q99715,Q8N7H5,Q02388,P06756,P20908,P07942,P02751,P12109,P12107,P50281,O75506,P04004,P08253,P08648,P05997,P08572,P35222,Q6P1J9,Q92541	TRUE	0.755532	0.0367966
superoxide metabolic process(GO:0006801)	13	100	Q5TCZ1,P00441,Q06830,P09211,P00533,A1X283,P01137,Q9UBX5,Q99497,P32119,P19878,P04179,P15559	TRUE	-0.94436	0.00628868
movement in environment of other organism involved in symbiotic interaction(GO:0052192)	16	116	Q92692,Q9P253,Q14393,P06756,Q9BTY2,P26022,P19474,P60033,Q9H269,Q12899,P49790,Q01628,Q14258,O60493,P62937,P63172	TRUE	-0.93716	0.00300915
regulation of cell projection assembly(GO:0060491)	29	198	P29317,P17677,O00592,P62330,Q9Y6W5,P12931,O75781,P84095,P60953,P42345,P15153,P01112,O15144,P35080,P07737,Q96P48,Q9Y2A7,Q00587,Q9NT62,P11233,Q14195,Q9H6S3,O00401,O00468,P63000,P20339,P61158,Q9NQY0,P05362	TRUE	-0.575916	0.0448238
cell part morphogenesis(GO:0032990)	199	1960	Q8N8S7,P02649,P61421,Q96S59,P56199,P09496,Q92692,Q14444,P00492,Q15019,Q13813,P29323,O75147,Q96N67,O75116,P35579,P35580,P06493,O75962,Q9BR76,Q9NP84,O75955,P17677,Q96CW1,Q9UNF0,O00560,P31150,P48681,Q99700,P05067,O00506,Q99685,Q9GZY8,Q01955,P18206,Q01968,P15311,Q9NUM4,Q9H3S7,Q8TCS8,Q9GZT3,P09327,P19784,Q9GZV5,P46940,P46934,Q04837,P06756,P0C2W1,P06703,Q92888,Q06124,P12931,Q16555,Q99985,P08134,Q12959,…	TRUE	0.257093	0.046677
macromolecular complex disassembly(GO:0032984)	133	614	P27635,P47914,O14497,P18077,P52907,P62269,P62266,P62263,P23396,P62249,P62241,P62244,Q13813,Q9HC35,P08865,P49207,P41214,P61353,P61313,P48681,P62277,P62273,P62280,P18124,P09327,Q96E11,P15880,P25398,P46199,Q9H2D6,P40429,P60866,Q969G3,P29536,P62495,P17096,Q12929,P62424,Q92922,P84098,Q92900,Q8TDZ2,P61513,P39019,P39023,Q92974,P60981,O43583,Q9H299,P35611,Q7Z460,P50914,Q02543,Q07020,Q07866,Q01082,P42677,…	TRUE	-0.478888	0.000888197
morphogenesis of embryonic epithelium(GO:0016331)	29	229	P14923,Q8N8S7,O14497,O43294,Q9ULT8,O75116,P47895,P17612,Q86YP4,Q96CG8,Q8TF72,Q13308,O60313,P41221,P07737,Q9Y2A7,O15031,Q12849,Q86V48,P22694,Q96Q89,Q13188,Q8IZV5,P35222,O95999,P50552,P23528,Q14160,O95487	TRUE	0.652229	0.0485174
sensory perception of mechanical stimulus(GO:0050954)	31	293	O75083,P00441,Q9UM54,P07203,P12830,Q8WUJ3,O60610,Q01955,P49419,Q07157,P07093,Q7Z406,P12107,O76024,P07686,O95834,Q9NZA1,P17301,P78559,P55011,P42574,P02458,P02452,Q9Y6M9,Q9Y5J7,Q9Y5J9,Q9Y5L4,P62072,O60443,P05362,P63173	TRUE	-0.601633	0.0287751
dendrite development(GO:0016358)	40	342	P02649,Q14444,P00492,P29323,O75147,Q9UM54,O75116,P05067,Q92769,Q13976,Q9NUM4,P62330,P46934,O75781,Q16643,O14578,Q9Y4F1,Q13418,Q9UQB8,Q13492,P26232,Q14012,Q13554,Q00535,O14786,Q04917,P05556,Q96HC4,O43815,Q9Y281,P46821,Q9Y296,Q9Y6R0,P49841,Q5VWQ8,P63000,O60488,P61158,P51608,O43166	TRUE	0.721821	0.0104166
low-density lipoprotein particle clearance(GO:0034383)	6	39	Q9H4M9,P01130,P41240,P61978,P04114,P09601	TRUE	-1.37582	0.000171411
plasma lipoprotein particle clearance(GO:0034381)	8	80	Q9H4M9,P02649,P30533,P01130,P41240,P61978,P04114,P09601	TRUE	-1.22164	0.000625364
platelet degranulation(GO:0002576)	38	234	O75083,P02671,P62158,P00488,P09486,P02679,P02675,P00441,P08697,O15439,P12814,P05067,P18206,P05121,Q14393,P68366,P21926,P10909,P02751,P07996,P02768,P08962,P01137,P07602,P21333,P00747,P61764,P13473,O43707,Q9Y490,P07737,P01023,O43852,Q01518,P04075,P62937,P23528,P11021	TRUE	-0.724907	0.000868108
reproduction(GO:0000003)	174	1774	Q96SB4,P14923,O14495,P46379,Q9C0J8,Q15102,Q99832,P27694,Q03135,Q96EB6,Q15067,Q92692,O43264,Q9NVM9,Q96EP5,P00441,Q15056,P35527,Q96SI9,P15291,P35579,P06493,P15289,P26583,P40763,Q96CW5,P11717,P27797,P25440,P05067,P17612,Q9UNM6,P82094,Q9BQE5,P23258,O95248,Q92791,P10644,Q9HD26,P48643,P49368,P24385,O60684,Q9GZT3,Q9Y6Y8,P27708,Q14320,P46926,Q05086,Q92878,P17987,Q92879,Q06124,P12931,P11473,P07858,P20042,…	TRUE	0.449927	0.00116133
mitochondrial genome maintenance(GO:0000002)	5	51	P12235,P36776,Q9UJZ1,P49916,P19971	TRUE	-1.27996	0.00233111
chromatin assembly(GO:0031497)	36	344	Q92688,Q96T23,P52926,Q99733,Q9P0M6,P84243,P26583,P25440,P49321,P16403,P16402,P16401,P07305,P12270,P06748,P17096,Q9UER7,P68431,Q8TEX9,Q02539,Q5SSJ5,Q9Y3T9,Q01105,P16104,P49736,O60264,Q9H0U9,Q9Y265,Q13112,P62805,Q09028,P55209,O75367,Q92522,P10412,O14929	TRUE	-0.867827	2.16783e-05
intracellular signal transduction involved in G1 DNA damage checkpoint(GO:1902400)	43	202	P48556,P62195,P62191,O43242,P28062,P28065,P28066,P28074,P28072,P28070,Q15008,Q9UNM6,P62333,P38936,P17980,P29590,P43686,P60900,Q99436,Q14997,Q99460,Q13362,P35998,O43715,P55036,O00231,O00233,O00232,Q13200,P49721,Q06323,Q16401,P20618,P25788,P25789,P25786,P25787,P61289,P24941,O00487,Q92530,P62979,Q9UL46	TRUE	-0.576853	0.0151701
signal transduction involved in mitotic DNA integrity checkpoint(GO:1902403)	44	213	P48556,P62195,P62191,O43242,P28062,P28065,P28066,P28074,P28072,P28070,Q15008,Q9UNM6,P62333,P38936,P17980,P29590,P43686,P60900,Q99436,Q14997,Q99460,Q13362,P35998,O43715,P55036,Q6NUQ1,O00231,O00233,O00232,Q13200,P49721,Q06323,Q16401,P20618,P25788,P25789,P25786,P25787,P61289,P24941,O00487,Q92530,P62979,Q9UL46	TRUE	-0.523721	0.0286406
signal transduction involved in mitotic DNA damage checkpoint(GO:1902402)	44	213	P48556,P62195,P62191,O43242,P28062,P28065,P28066,P28074,P28072,P28070,Q15008,Q9UNM6,P62333,P38936,P17980,P29590,P43686,P60900,Q99436,Q14997,Q99460,Q13362,P35998,O43715,P55036,Q6NUQ1,O00231,O00233,O00232,Q13200,P49721,Q06323,Q16401,P20618,P25788,P25789,P25786,P25787,P61289,P24941,O00487,Q92530,P62979,Q9UL46	TRUE	-0.523721	0.0286406
activation of MAPK activity(GO:0000187)	28	291	P98082,P56199,P00441,P06493,Q16539,Q06124,Q16512,Q6UVK1,Q9UER7,P07996,P60033,P00540,P52564,P36507,P41221,P46734,P09038,O60271,P28482,Q02750,Q13131,P49023,Q9UJU6,Q5VWQ8,P49137,P04233,P62979,Q9P035	TRUE	0.884202	0.00806501
activation of MAPKK activity(GO:0000186)	17	124	P06493,P46109,P46108,P31946,P00540,P00533,P19525,Q13443,P01116,P01111,P01112,P36507,P28482,Q9Y2Q5,P04899,Q02750,P62834	TRUE	1.20397	0.00383019
C-terminal protein amino acid modification(GO:0018410)	9	68	Q96S52,Q92643,O43292,O60762,Q9P2X0,Q969N2,Q03405,O95352,Q5H8A4	TRUE	-0.85414	0.0499268
nuclear-transcribed mRNA catabolic process, nonsense-mediated decay(GO:0000184)	94	303	P27635,P47914,Q04637,P18077,O43310,Q9BRP8,P62269,P62266,P62263,P23396,P62249,P62241,P62244,P08865,P49207,P60228,P61353,P61313,P62277,P62273,P62280,P18124,P38919,P15880,P25398,P40429,P60866,P30153,P52298,P62495,P62424,P84098,Q92900,P61513,P39019,P39023,P50914,Q02543,Q07020,Q9HAU5,P42677,P36578,P42766,P46776,P46777,P46778,P46779,P46782,P46781,P46783,Q9Y3U8,Q8IYD1,P62701,P22090,P62750,P62753,Q09161,…	TRUE	-0.857297	3.28452e-08
chromosome localization(GO:0050000)	11	57	Q96EE3,Q96EA4,O43264,Q15050,P49454,Q96JM3,Q9Y6D9,Q9UJX2,Q13618,P61158,P61160	TRUE	1.27299	0.0123968
inflammatory response to antigenic stimulus(GO:0002437)	8	55	P07203,P09429,P28070,Q9BQE4,Q04721,P01024,Q06330,P05362	TRUE	-1.21193	0.000746345
immune response-regulating cell surface receptor signaling pathway involved in phagocytosis(GO:0002433)	27	233	O15511,Q92747,Q9Y6W5,O43516,P12931,P46108,P07947,P07900,P60953,Q96JJ3,Q9UQB8,O15144,O15145,Q9Y2A7,P28482,P08238,O00159,P59998,Q8IZP0,O00401,P63000,Q05397,P61158,P61160,P23528,P62993,P27986	TRUE	0.713121	0.0370057
myeloid leukocyte mediated immunity(GO:0002444)	10	105	Q9BTU6,Q8N5M9,P01024,O00186,P11274,Q99584,Q9UJ41,P51809,P63104,P09601	TRUE	-0.877927	0.0313656
response to monosaccharide(GO:0034284)	38	215	Q15907,P29279,Q8NBJ9,P09486,Q99757,P07203,Q16822,P22392,P17612,P30626,Q96ST3,Q9BQE4,P09382,Q14393,Q92934,P55809,P17858,Q07157,P07996,P12110,P15104,Q08209,P01137,P17301,P17302,Q9NRX4,Q9UI10,P49770,Q13144,P19878,P04179,Q14289,Q14232,P63027,Q8N183,Q9BXF6,Q9NR50,P05362	TRUE	-0.866257	0.0001079
defense response(GO:0006952)	304	3868	Q96SB4,Q9NUY8,P13861,P07108,Q96EE3,Q9NUQ8,P02649,P52907,P18031,P42224,P14174,P42226,Q9HBL7,P62158,P13010,O43293,Q7Z2W4,Q92692,Q9BT09,Q15942,O15511,P10599,P15291,Q9ULZ3,P35568,P21796,P06493,P07203,P09429,P13987,P28062,Q5KU26,P28070,P17676,P40763,P08697,Q06830,Q96CW1,Q9HCE1,Q96CV9,Q5ZPR3,O00571,P05067,P23219,P17612,Q96ST3,Q92747,Q9NPD3,P82094,O00602,Q99685,Q9BQE5,Q9BQE4,P10644,Q9BZF9,P05121,P36969,…	TRUE	-0.250638	0.0131461
acute-phase response(GO:0006953)	8	122	P17676,P40763,P08697,Q9BQE5,P02751,P02765,P00734,P00966	TRUE	-1.00889	0.0147887
regulation of viral entry into host cell(GO:0046596)	6	65	P26022,P19474,Q12899,Q01628,Q14258,O60493	TRUE	-1.18867	0.00409275
negative regulation of viral entry into host cell(GO:0046597)	5	55	P26022,Q12899,Q01628,Q14258,O60493	TRUE	-1.16928	0.0103546
complement activation(GO:0006956)	11	187	P13987,O00602,P13671,P02748,P10909,Q07021,P09871,P01024,P01023,P04004,P04264	TRUE	-1.49568	9.41857e-08
inflammatory response(GO:0006954)	95	1319	Q9NUY8,Q96EE3,P02649,P14174,Q9HBL7,Q15942,P15291,Q9ULZ3,P07203,P09429,P13987,P28070,P17676,P40763,P08697,Q5ZPR3,P23219,Q99685,Q9BQE5,Q9BQE4,Q9BZF9,P05121,P36969,P13671,Q8NE71,Q9UEW8,Q12904,P09211,P26022,P21980,Q4KMQ2,Q04721,O15264,P60900,Q16610,P02748,P39019,Q16647,Q16666,P02751,P07996,P02765,P00533,O60885,P01137,Q13330,Q07021,P00734,Q99497,P17301,P17302,Q86UT6,P09960,P42785,Q9UQL6,Q04206,P17252,…	TRUE	-0.776961	7.16195e-07
humoral immune response(GO:0006959)	17	391	P13987,O00602,P13671,P06744,Q04721,P02748,P10909,Q07021,P09871,P01024,P01023,Q10588,Q06330,P04004,P62861,Q9Y5A9,P04264	TRUE	-1.31969	2.39156e-07
complement activation, classical pathway(GO:0006958)	6	125	P13671,P02748,P10909,Q07021,P09871,P01024	TRUE	-1.30276	0.000665567
DNA damage response, signal transduction by p53 class mediator resulting in cell cycle arrest(GO:0006977)	43	200	P48556,P62195,P62191,O43242,P28062,P28065,P28066,P28074,P28072,P28070,Q15008,Q9UNM6,P62333,P38936,P17980,P29590,P43686,P60900,Q99436,Q14997,Q99460,Q13362,P35998,O43715,P55036,O00231,O00233,O00232,Q13200,P49721,Q06323,Q16401,P20618,P25788,P25789,P25786,P25787,P61289,P24941,O00487,Q92530,P62979,Q9UL46	TRUE	-0.576853	0.0151701
nucleus organization(GO:0006997)	58	208	Q96SB4,Q96EE3,Q92621,Q8NBJ4,Q92692,Q9NVM9,P52948,P37198,Q9UH99,P06493,P26583,P02545,O00541,Q8WUM0,P82094,Q9HD26,Q8TD19,O75844,P12270,Q9BTV4,P29590,P30153,O14657,O14656,Q7Z3B4,P39019,Q5SRE5,P35658,O75694,Q14997,Q14978,Q14980,Q12769,P43034,Q6NUK4,Q99567,Q8WYP5,Q8NF91,O75531,P49792,P49790,Q9BVL2,Q9BW27,Q9Y2U8,Q8NFH3,Q8NFH4,Q8NFH5,Q5JTV8,P57740,Q86XL3,O94901,P67775,Q9NRG9,O75312,Q9UKX7,P52594,P63165,…	TRUE	0.574969	0.0146058
movement in host environment(GO:0052126)	16	116	Q92692,Q9P253,Q14393,P06756,Q9BTY2,P26022,P19474,P60033,Q9H269,Q12899,P49790,Q01628,Q14258,O60493,P62937,P63172	TRUE	-0.93716	0.00300915
nuclear envelope organization(GO:0006998)	40	127	Q96EE3,Q92621,Q9NVM9,P52948,P37198,Q9UH99,P06493,P02545,Q8WUM0,Q8TD19,O75844,P12270,Q9BTV4,P30153,O14657,O14656,Q7Z3B4,Q5SRE5,P35658,O75694,Q12769,P43034,Q6NUK4,Q99567,O75531,P49792,P49790,Q9BVL2,Q9BW27,Q8NFH3,Q8NFH4,Q8NFH5,Q5JTV8,P57740,Q86XL3,O94901,P67775,Q9NRG9,Q9UKX7,P63151	TRUE	0.667234	0.0180208
nuclear pore organization(GO:0006999)	8	22	Q96EE3,Q92621,P52948,Q8WUM0,P12270,Q8WYP5,P49790,P57740	TRUE	1.28341	0.0303224
regulation of cell cycle arrest(GO:0071156)	57	315	P48556,P62195,P14174,P62191,O43242,P52926,P28062,P28065,P28066,P28074,P28072,P28070,Q15008,P17612,P50750,Q9UNM6,Q9BQG0,P62333,P24385,P38936,O75909,P11802,P17980,P29590,P43686,P60900,P01137,Q99436,Q14997,Q99460,Q13362,P35998,O43715,P55036,O00231,O00233,O00232,Q13200,P49721,Q00535,Q12884,Q06323,Q16401,P20618,P25788,P25789,P25786,P25787,P61289,Q5VWQ8,P24941,O00487,O00499,Q92530,P62979,Q9UL46,O43159	TRUE	-0.601253	0.00355819
negative regulation of cell cycle arrest(GO:0071157)	5	62	P14174,P50750,P24385,O75909,P11802	TRUE	-1.05636	0.033816
vesicle coating(GO:0006901)	30	121	P53621,P98082,P53618,Q9HCU5,P55735,Q14677,Q0JRZ9,P48444,P35606,O14579,Q13492,O00291,O15027,P53992,P42566,Q9BVK6,P49755,Q15436,P61923,Q9Y678,O00443,Q15363,Q9Y6B6,O94979,Q13618,Q92538,P53680,O94855,O95487,O95486	TRUE	0.997519	0.00189478
membrane budding(GO:0006900)	40	157	P53621,P98082,P41743,P53618,Q99816,Q9H4A6,Q92614,Q9HCU5,P55735,Q14677,P60903,Q0JRZ9,P48444,P35606,O14579,Q13492,O00291,O15027,P53992,P42566,Q9BVK6,P49755,Q15436,P62820,P61923,O00401,Q9Y678,O00443,Q15363,Q9Y6B6,O94979,P07355,Q13618,Q92538,O60493,P53680,Q9NR31,O94855,O95487,O95486	TRUE	0.917498	0.00106223
positive regulation of cell cycle arrest(GO:0071158)	50	240	P48556,P62195,P62191,O43242,P52926,P28062,P28065,P28066,P28074,P28072,P28070,Q15008,P17612,Q9UNM6,Q9BQG0,P62333,P38936,P17980,P29590,P43686,P60900,P01137,Q99436,Q14997,Q99460,Q13362,P35998,O43715,P55036,O00231,O00233,O00232,Q13200,P49721,Q12884,Q06323,Q16401,P20618,P25788,P25789,P25786,P25787,P61289,Q5VWQ8,P24941,O00487,Q92530,P62979,Q9UL46,O43159	TRUE	-0.514025	0.0228192
heme metabolic process(GO:0042168)	11	84	P30536,Q9BUT1,P13716,P36551,P22830,Q5T440,P06132,P30043,Q9UII2,P53004,P09601	TRUE	-0.929338	0.0137016
lipoprotein metabolic process(GO:0042157)	25	324	P02649,P30419,Q96S52,Q92643,O43292,O60762,P07237,Q9BQE5,P06756,Q9P2X0,P50897,Q969N2,P02768,P01130,O75608,Q07954,Q7Z5G4,P35813,Q03405,P04114,O95352,Q5H8A4,O60494,P98160,P18827	TRUE	-0.798924	0.00408052
glycosylation(GO:0070085)	79	766	Q16706,P53602,P18085,Q8NBL1,Q86SF2,Q9HC07,Q92685,P49257,Q96EK6,O94766,Q9H553,P15291,O60762,P26572,Q86TM6,P27797,Q9BZQ6,Q8TCJ2,Q99653,Q9HCU5,Q86SR1,P55735,Q6Y288,P14314,Q96L58,P46977,Q9P2X0,P30101,Q14697,P83436,O15305,Q495W5,O15294,Q9BT22,Q09328,P55072,P60604,O15118,Q99470,P09874,Q06210,Q96IJ6,Q96AA3,Q9NRP0,Q5NDL2,P53992,P61803,P39656,Q9Y2G5,Q15436,Q9Y385,Q9Y2V7,Q9UBV7,Q9NYU2,Q10469,Q10472,Q10471,…	TRUE	0.486983	0.0161899
nucleocytoplasmic transport(GO:0006913)	203	1056	P98082,P14923,Q08170,Q53GS7,Q15907,Q92620,Q92621,O00629,Q96EB6,Q92688,Q13838,P82979,P52948,P37198,P08865,O15514,P10599,P06493,Q9NP72,P40763,O75152,Q8WUD1,Q06830,P27797,P02545,Q9NPA8,P12830,P17612,P30626,Q96ST2,Q8WUM0,Q9NPF5,Q9BZG1,Q9BQG0,Q9BZF9,Q99653,Q14393,P38936,O60684,Q9UN86,Q9GZV5,P46934,P12270,Q16539,Q06124,P06748,P06730,P29590,P30101,P52294,P52298,P52292,Q9UNN5,Q9P2I0,Q96D46,Q7Z3B4,P61586,…	TRUE	0.298739	0.0195386
attachment of GPI anchor to protein(GO:0016255)	5	20	Q96S52,Q92643,O43292,Q969N2,Q03405	TRUE	-1.01516	0.0482297
internal peptidyl-lysine acetylation(GO:0018393)	31	424	P46379,Q9ULM3,Q96ST2,Q96ST3,Q9NPF5,Q9GZZ1,P16435,Q969T9,O96019,O15294,Q9H9T3,O60885,Q9Y4A5,P01137,Q9UI42,Q13363,Q9Y3T9,Q01105,Q86U70,Q9Y230,Q9Y265,Q01658,O75448,P51532,P61964,O95352,O95983,P51610,P51608,O14929,Q9UKN8	TRUE	-0.563151	0.0437837
humoral immune response mediated by circulating immunoglobulin(GO:0002455)	6	153	P13671,P02748,P10909,Q07021,P09871,P01024	TRUE	-1.30276	0.000665567
spindle assembly checkpoint(GO:0071173)	13	125	Q969U7,P12270,P49454,Q9H1A4,O43670,O43684,P30260,Q9Y6G9,Q9Y6D9,Q9UJX3,Q9UJX2,Q13042,Q5JVF3	TRUE	1.07022	0.0257214
mitotic spindle checkpoint(GO:0071174)	14	132	P19784,Q969U7,P12270,P49454,Q9H1A4,O43670,O43684,P30260,Q9Y6G9,Q9Y6D9,Q9UJX3,Q9UJX2,Q13042,Q5JVF3	TRUE	0.973205	0.0369156
establishment of protein localization to chromatin(GO:0071169)	5	9	Q9P0M6,Q9UFC0,P16401,Q9Y230,O75367	TRUE	-1.39255	0.000364368
antigen processing and presentation of exogenous peptide antigen via MHC class I, TAP-dependent(GO:0002479)	51	263	P18084,P48556,P62195,P62191,O43242,O15533,P28062,P28065,P28066,P28074,P28072,P28070,P27797,Q15008,Q9UNM6,P62333,P06756,P17980,P04439,P43686,P30101,P61619,P60900,P60059,Q99436,Q14997,Q99460,P61769,P35998,Q03519,Q03518,P55036,O00231,O00233,O00232,Q13200,P49721,Q06323,Q16401,P20618,P25788,P25789,P25786,P25787,P61289,P19878,O00487,P60468,Q92530,P62979,Q9UL46	TRUE	-0.674168	0.00144913
protein localization to chromatin(GO:0071168)	7	23	Q15910,Q9P0M6,Q9UFC0,P16401,O60216,Q9Y230,O75367	TRUE	-0.955509	0.036935
spindle checkpoint(GO:0031577)	16	157	Q96EA4,P19784,Q969U7,P12270,P49454,Q9H1A4,O43670,O43684,P30260,Q9Y6G9,Q9Y6D9,Q9UJX3,Q9UJX2,Q13042,Q92597,Q5JVF3	TRUE	0.991941	0.0229554
G2 DNA damage checkpoint(GO:0031572)	11	103	P52926,P06493,Q9H2K8,Q9NWV8,O60934,Q9NXR7,P46736,Q6NUQ1,Q7L7X3,P49137,P49959	TRUE	1.28283	0.0116327
meiotic chromosome segregation(GO:0045132)	6	67	P11388,Q9NTJ3,O95347,Q02880,P61158,P61160	TRUE	2.50156	3.64014e-05
positive regulation of peptide secretion(GO:0002793)	17	132	P02671,P02679,P02675,Q16822,P30626,P00367,Q8NE86,Q92934,Q92930,P55809,P15104,P17302,Q9NRX4,O00233,P08237,Q13148,O60502	TRUE	-0.732332	0.0339407
mitotic G1 DNA damage checkpoint(GO:0031571)	46	243	P48556,P62195,P62191,O43242,P28062,P28065,P28066,P28074,P28072,P28070,Q15008,Q9UNM6,P62333,P24385,P38936,P17980,P29590,P43686,P60900,Q99436,Q14997,Q99460,Q13362,P35998,O43715,P55036,O00231,O00233,O00232,Q13200,P49721,Q6Y7W6,Q06323,Q16401,P20618,Q71UM5,P25788,P25789,P25786,P25787,P61289,P24941,O00487,Q92530,P62979,Q9UL46	TRUE	-0.532739	0.0225571
cytolysis(GO:0019835)	6	53	P00492,P13671,P02748,P02768,Q7L523,Q13630	TRUE	-1.14993	0.00694078
regulation of organ growth(GO:0046620)	12	124	P00441,P06493,Q92769,P17302,Q05707,P09038,Q06330,Q13188,P49840,P16989,Q05397,P80723	TRUE	1.09715	0.0275006
regulation of B cell mediated immunity(GO:0002712)	7	57	P42226,Q92692,Q06187,P01137,Q7KZ85,P01024,Q96FV9	TRUE	-1.16769	0.00292811
vasoconstriction(GO:0042310)	14	138	P02671,Q03135,P02679,P02675,Q8TD43,P52306,P00533,P17302,P55145,Q02750,P31749,O00443,P42892,P05362	TRUE	-1.01014	0.00163776
regulation of lymphocyte mediated immunity(GO:0002706)	15	312	P42226,Q92692,Q8TD43,Q06187,P04439,P10809,Q9UDY8,P15151,P01137,P61769,O43747,Q7KZ85,P01024,P11279,Q96FV9	TRUE	-0.764777	0.0337357
regulation of leukocyte mediated immunity(GO:0002703)	19	359	P42226,Q92692,Q8TD43,Q06187,P04439,P10809,Q9UDY8,P15151,P01137,P61769,O43747,Q7KZ85,P01024,P11274,P11279,Q9UJ41,Q96FV9,P09601,P05362	TRUE	-1.02007	0.000261018
tube closure(GO:0060606)	20	128	Q8N8S7,O14497,Q9ULT8,O75116,P17612,Q86YP4,Q96CG8,Q8TF72,Q13308,O60313,P41221,P07737,Q9Y2A7,O15031,P22694,Q96Q89,O95999,P50552,Q14160,O95487	TRUE	1.01065	0.00967628
T cell differentiation in thymus(GO:0033077)	11	107	P00441,Q6NYC1,Q07352,P25445,O96005,Q13426,P61769,Q00534,P62753,P35222,P04233	TRUE	1.21595	0.0176913
natural killer cell mediated cytotoxicity(GO:0042267)	9	138	Q92692,Q06830,P68371,P04439,P51159,P15151,O43747,P11279,P07437	TRUE	-0.931757	0.0242391
ribosomal small subunit biogenesis(GO:0042274)	18	40	Q13895,P62263,P62249,P62241,P08865,Q969X6,P39019,Q92979,O75691,P78316,P62753,Q9H8H0,P62857,P62841,P62847,P63220,P62081,P63173	TRUE	-0.852584	0.00670974
ribosome biogenesis(GO:0042254)	114	387	P42285,P18077,Q9NV31,Q99848,Q13895,Q96EB6,Q13868,P62269,P62263,P62249,P62241,Q13823,Q9UHA3,Q15024,Q15050,P56182,Q8TDN6,P08865,Q9H583,Q7Z2Z2,Q5SY16,O00571,O00566,O00541,Q9NPE3,P18124,Q9NPD3,Q14331,P62312,P36915,Q8IV48,Q9BZE4,P38919,Q9GZL7,Q969X6,P06748,Q9UNQ2,Q9NY12,Q14692,Q14690,Q14684,P62424,Q96D46,Q96B26,P39019,Q9NVX2,Q8TED0,Q9NVU7,Q92979,Q9NX24,P50914,O60832,P55769,O75691,O75683,Q07021,Q14978,…	TRUE	-0.434721	0.00535653
regulation of organelle organization(GO:0033043)	235	1959	Q6PD62,Q9H4A6,Q96S97,P52907,P30419,P30405,P29279,Q9BRT2,Q96EB6,O43293,P09493,P62258,O43264,P49257,Q13813,Q9HC35,Q15042,O75147,O15511,O75116,Q9ULZ3,P07203,Q9ULW0,P17655,Q9BR76,P08697,Q9BPX5,P27797,P02545,P48681,Q92769,Q9P270,Q96ST2,P30622,Q96ST3,Q92747,P50750,Q9P258,Q9GZY8,P10644,P05141,P62330,P16401,P58546,Q9GZS3,Q9Y6W5,P09327,Q969U7,Q9H2M9,Q969T9,P12270,Q9BTW9,Q9H2D6,P12931,P06748,P29590,P20936,…	TRUE	0.29605	0.0134009
negative regulation of interleukin-6 production(GO:0032715)	5	35	Q9BQE4,Q14393,Q86UT6,P41240,P04062	TRUE	-1.0616	0.0322333
regulation of extrinsic apoptotic signaling pathway(GO:2001236)	51	379	P98082,Q15121,P02671,Q03135,O43293,P02679,P02675,P48507,P48506,Q9ULZ3,P07203,Q9NP84,P26583,P02545,P25445,Q9BZR8,P23229,P05121,P06756,Q969X1,P12931,P17931,P29590,O43464,P30101,P30153,P08107,Q9UNN5,P09211,Q8WWQ0,Q92974,P07996,Q07817,Q07812,Q99497,P21359,Q04206,O14786,O14763,P35221,P02458,P23497,Q13188,P61289,Q13177,P31749,Q14247,O95999,P09601,P62136,P05362	TRUE	-0.743835	0.000277147
negative regulation of extrinsic apoptotic signaling pathway(GO:2001237)	32	224	P98082,Q15121,P02671,P02679,P02675,P48507,P48506,P07203,P26583,P02545,P23229,P05121,P06756,Q969X1,P12931,P17931,P08107,P09211,Q8WWQ0,Q92974,P07996,Q07817,Q99497,Q04206,O14786,P35221,P02458,P61289,P31749,Q14247,P09601,P05362	TRUE	-0.974998	1.73808e-05
regulation of extrinsic apoptotic signaling pathway in absence of ligand(GO:2001239)	13	147	O43293,P25445,O43464,P30153,P08107,Q07817,Q07812,P21359,O14763,P35221,P02458,P31749,P62136	TRUE	-0.879744	0.0114144
regulation of apoptotic signaling pathway(GO:2001233)	120	826	P98082,P53634,Q658P3,Q15121,P02671,P30419,P30405,P14174,Q03135,Q96EB6,O43293,P23396,P62258,P02679,P02675,Q9P0J0,P00441,P48507,P48506,Q9ULZ3,P07203,Q9NP84,P07237,P26583,Q86TM6,O00571,P02545,P25445,Q92769,Q9BZR8,P23229,P23246,Q9BQE4,Q9GZY8,P05121,P05141,Q9UMX0,Q9Y6Y0,P06756,Q969X1,P45880,P12931,P17931,P29590,O43464,P30101,P30153,P08107,Q9UNN5,P09211,Q12931,Q9UER7,P13693,O14681,Q92934,Q96K76,P31946,…	TRUE	-0.528916	0.000381394
negative regulation of apoptotic signaling pathway(GO:2001234)	64	386	P98082,Q15121,P02671,P30405,P14174,Q96EB6,P02679,P02675,Q9P0J0,P48507,P48506,P07203,P26583,Q86TM6,O00571,P02545,Q92769,P23229,Q9BQE4,P05121,Q9Y6Y0,P06756,Q969X1,P45880,P12931,P17931,O43464,P08107,P09211,Q12931,P13693,Q96K76,Q8WWQ0,Q92974,P10909,P07996,O76024,Q07817,Q07812,Q99497,O60341,Q04206,O60313,Q9Y3T9,O43715,P55061,O14786,P16070,O75489,P35221,P02458,P61289,P16989,P31749,P04179,P35222,Q14247,…	TRUE	-0.636387	0.000914278
negative regulation of extrinsic apoptotic signaling pathway in absence of ligand(GO:2001240)	5	90	P08107,Q07817,P35221,P02458,P31749	TRUE	-1.05311	0.0215057
tetrapyrrole metabolic process(GO:0033013)	22	170	P30536,Q9NP58,Q9BUT1,Q9P2R7,P13716,P25205,Q14566,P36551,P22830,Q5T440,P22033,P49736,P06132,P30043,Q9UII2,P53004,P33993,P33991,P35250,P09601,O60494,Q96EY8	TRUE	-0.672669	0.0324146
homotypic cell-cell adhesion(GO:0034109)	27	210	O14495,P02671,P02679,P02675,P53582,P35579,P18206,P09382,Q13976,Q9NUP1,Q14393,P07093,P15153,P21333,Q13418,Q86UX7,P61764,P17252,Q9Y490,O00299,O00186,P21291,P16070,Q02750,P61225,P04792,O94804	TRUE	-0.865548	0.000864961
nucleosome positioning(GO:0016584)	5	10	Q96T23,P16403,P16402,O60264,P10412	TRUE	-1.53572	2.3432e-05
heterotypic cell-cell adhesion(GO:0034113)	9	102	Q96S97,P02671,P02679,P02675,P06756,P05556,P19256,P16070,P08648	TRUE	-0.936455	0.0230868
regulation of heterotypic cell-cell adhesion(GO:0034114)	5	49	Q96S97,P02671,P02679,P02675,P16070	TRUE	-1.5143	3.5974e-05
isotype switching(GO:0045190)	11	60	P42226,Q9UH65,P10809,O60934,P01137,Q13426,Q7KZ85,P52701,P43246,Q5RKV6,Q96FV9	TRUE	1.09896	0.0343135
apical protein localization(GO:0045176)	5	16	Q9HD26,Q8TF72,Q9Y2A7,P54920,P35241	TRUE	1.71815	0.0111089
regulation of acute inflammatory response(GO:0002673)	9	178	P13987,Q9BQE4,P13671,P09211,P02748,Q07021,P01024,P01023,P04004	TRUE	-1.48036	8.25037e-07
protein localization to Golgi apparatus(GO:0034067)	12	62	P40616,Q9H4A6,O75147,Q96CV9,Q6VY07,Q92805,P83436,Q7Z3C6,Q8IWJ2,Q15643,Q13439,P20340	TRUE	1.06201	0.033448
viral entry into host cell(GO:0046718)	14	106	Q92692,Q9P253,Q14393,P06756,P26022,P19474,P60033,Q9H269,Q12899,P49790,Q01628,Q14258,O60493,P63172	TRUE	-0.948907	0.00439929
cellular response to vitamin D(GO:0071305)	5	22	P11473,Q15648,Q13573,P24821,P05556	TRUE	1.74104	0.00967208
cellular response to alkaloid(GO:0071312)	6	63	P28161,Q92934,Q07817,Q04206,P19838,P05362	TRUE	-1.14	0.00789094
muscle tissue development(GO:0060537)	74	597	Q8NC56,Q03135,Q9BRT2,P09493,O75147,P35580,P06493,O95183,P07203,Q8WUF5,P27797,P02545,Q92769,P10644,P58546,Q9GZT9,Q16539,P17936,Q92841,Q99985,Q12959,Q15746,P19404,P49454,P35749,P17844,P60953,P17813,Q7Z406,O76041,P12107,Q15648,Q08209,P15924,P01137,P01111,Q13418,Q9HB71,P17302,P21359,Q9UPY3,Q9UQL6,P41221,P68133,Q05707,P35052,P07585,P60660,P14649,Q13557,P09038,Q00535,Q0ZGT2,Q06330,P05556,Q9Y2U8,P61201,…	TRUE	0.449075	0.0316922
carboxylic acid metabolic process(GO:0019752)	364	2625	Q6UB35,P21810,P28161,Q86SK9,P26639,P26640,P12081,P48556,Q9H4A4,Q9BRR6,O43324,Q643R3,P62195,P31040,Q15118,P07195,Q8NBM8,P14174,Q03135,Q16775,P62191,Q03154,Q96EB6,P34897,Q16762,Q53GQ0,P10515,O60701,Q6YP21,Q15067,P23368,Q01813,Q8NCG7,Q8NCH0,Q99798,P23381,O43242,Q15031,P20292,Q9P0J1,Q99735,P56192,P00441,P48507,P48506,Q15046,P35520,P53597,P09417,O94760,P35568,P07203,Q9NP81,P28062,P35475,Q16822,P28065,…	TRUE	-0.199515	0.0353465
pigment metabolic process(GO:0042440)	26	177	P00492,P30536,P22234,Q9BUT1,P60891,O14617,P13716,P22102,P25205,Q14566,Q9Y4I1,P36551,P22830,Q5T440,P07741,P49736,P06132,P30043,P30046,Q9UII2,P53004,P33993,P33991,P35250,P49915,P09601	TRUE	-0.660874	0.0235536
stem cell proliferation(GO:0072089)	23	273	P42224,Q8NCG7,P52926,Q15020,Q96N67,P35568,P48681,P19525,P01137,P61026,P21359,O60341,P43034,P41221,O15047,O15031,P49757,Q9H0H5,P35221,Q9Y6R0,O00423,P35222,O94880	TRUE	0.867127	0.018386
regulation of stem cell proliferation(GO:0072091)	12	163	P42224,P52926,P35568,P19525,P01137,P21359,O60341,P41221,O15047,P35221,P35222,O94880	TRUE	1.02109	0.0416167
GO:0032856	8	77	P29317,Q96N67,P84095,Q6ZW31,Q14289,O14907,Q14160,O43166	TRUE	-1.02241	0.0126249
somatic cell DNA recombination(GO:0016444)	15	91	P42226,Q9UH65,P09429,P26583,P12956,P10809,O60934,Q9Y4B6,P01137,Q13426,Q7KZ85,P52701,P43246,Q5RKV6,Q96FV9	TRUE	0.938675	0.0377785
GO:0032851	17	247	Q9NUY8,Q92609,Q15042,Q9NVG8,Q86TI0,O95248,Q8WUA7,Q9H2M9,Q4KMP7,Q7Z401,O60343,Q9Y3P9,P50395,Q9UJ41,Q8TC07,Q15334,Q9BXI6	TRUE	0.872954	0.0407259
GO:0032855	14	108	P29317,Q96N67,Q01968,P84095,P60903,Q92974,P01112,Q9Y4F1,Q07960,P11274,Q9H6S3,P49841,Q14289,Q14160	TRUE	-0.756382	0.0431662
response to insulin(GO:0032868)	86	591	Q04637,P22413,P41743,P02649,P18031,P61421,P42224,Q96EB6,P35568,P06493,Q16836,Q9HCD5,Q16864,Q9BQE4,Q9BZF1,O15357,Q06124,P12931,Q92820,P27449,P06730,Q8NEB9,P46108,Q92922,P31946,P51153,Q8WWQ0,P42345,O15294,P56945,P02765,Q9BT40,Q7L775,P01116,P01111,P01112,Q9UQB8,Q9Y4I1,P36507,P61026,P61006,P36543,O60343,Q13488,Q93050,P38606,Q9UQL6,Q04206,P17252,P09874,Q06210,O43741,P05413,Q9UI12,P07741,Q99570,O00186,…	TRUE	0.548076	0.00480784
cellular response to insulin stimulus(GO:0032869)	77	535	Q04637,P22413,P41743,P18031,P61421,P42224,Q96EB6,P35568,P06493,Q9HCD5,Q16864,Q9BQE4,Q9BZF1,Q06124,P12931,P27449,P06730,Q8NEB9,P46108,Q92922,P31946,P51153,Q8WWQ0,P42345,O15294,P56945,P02765,Q9BT40,P01116,P01111,P01112,Q9UQB8,Q9Y4I1,P36507,P61026,P61006,P36543,O60343,Q13488,Q93050,P38606,Q9UQL6,Q04206,P17252,P09874,Q06210,O43741,Q9UI12,P07741,Q99570,P09038,P28482,Q15382,P21283,P21281,Q9BVC4,P62753,…	TRUE	0.543069	0.00809762
GO:0032862	7	55	P29317,Q96N67,P84095,Q6ZW31,Q14289,O14907,Q14160	TRUE	-1.09601	0.00799374
GO:0032863	5	30	P29317,Q96N67,P84095,Q14289,Q14160	TRUE	-1.12077	0.0179168
somatic recombination of immunoglobulin gene segments(GO:0016447)	11	68	P42226,Q9UH65,P10809,O60934,P01137,Q13426,Q7KZ85,P52701,P43246,Q5RKV6,Q96FV9	TRUE	1.09896	0.0343135
cellular response to glucagon stimulus(GO:0071377)	12	81	P13861,P59768,P17612,P10644,P31327,Q9HAV0,Q9UBI6,P22694,P00966,P62873,P62879,P63218	TRUE	1.03821	0.0380267
cellular response to peptide hormone stimulus(GO:0071375)	98	729	Q04637,P22413,P13861,P41743,P27695,P18031,P61421,P42224,P59768,Q96EB6,P35568,P06493,P40763,Q9HCD5,Q16864,P17612,Q9BQE4,P10644,Q9BZF1,P16435,Q06124,P12931,P27449,P06730,Q8NEB9,P46108,Q92922,P31946,P51153,O15243,P31327,Q8WWQ0,P42345,O15294,P56945,P02765,Q9BT40,P01116,P01111,P01112,Q9UQB8,Q9Y4I1,P36507,Q9HAV0,P61026,P61006,P36543,O60343,Q13488,Q93050,P41240,P38606,Q9UQL6,Q04206,P17252,P09874,Q06210,…	TRUE	0.548674	0.00263983
reciprocal DNA recombination(GO:0035825)	9	110	Q92878,Q15645,P11388,O60216,P52701,P43246,P49916,Q02880,P49959	TRUE	1.95617	0.000141044
regulation of microtubule-based process(GO:0032886)	29	355	Q9HC35,O75116,Q9ULW0,Q9P270,P30622,Q9P258,O60610,P12270,Q9BTW9,P06748,Q9UPN3,P60953,Q92974,Q7Z460,O95834,Q9UHD1,Q9BV73,Q9Y3A5,Q69YQ0,P11279,Q9Y316,Q9H0H5,O75410,P49841,P16949,Q02790,P35222,P36404,O14980	TRUE	0.70135	0.0336638
cilium assembly(GO:0042384)	11	359	P61421,Q15019,Q01968,O14639,P21333,P61006,Q9NT62,O94929,Q9ULC3,P61160,Q9Y5K8	TRUE	1.17038	0.0231385
cellular response to tumor necrosis factor(GO:0071356)	23	268	P42224,Q96EB6,Q9ULZ3,Q14393,Q9BRA2,Q9NXE4,P09211,Q92974,P07996,Q9BT40,Q04206,P05783,P05787,Q9NYA1,P19256,P00966,P04062,P02452,P04114,P16989,Q5VWQ8,Q14289,P05362	TRUE	-1.05137	3.50289e-05
cellular response to glucose stimulus(GO:0071333)	17	113	Q15907,Q8NBJ9,Q16822,P22392,P17612,P30626,Q96ST3,P09382,Q14393,Q92934,P55809,Q07157,Q08209,Q9NRX4,Q8N183,Q9BXF6,P05362	TRUE	-0.82129	0.012492
cellular response to hexose stimulus(GO:0071331)	17	120	Q15907,Q8NBJ9,Q16822,P22392,P17612,P30626,Q96ST3,P09382,Q14393,Q92934,P55809,Q07157,Q08209,Q9NRX4,Q8N183,Q9BXF6,P05362	TRUE	-0.82129	0.012492
cellular response to monosaccharide stimulus(GO:0071326)	17	121	Q15907,Q8NBJ9,Q16822,P22392,P17612,P30626,Q96ST3,P09382,Q14393,Q92934,P55809,Q07157,Q08209,Q9NRX4,Q8N183,Q9BXF6,P05362	TRUE	-0.82129	0.012492
cytoskeleton-dependent cytokinesis(GO:0061640)	13	75	P35580,P20936,Q9UER7,P61586,Q01082,Q9H0H5,Q9Y5X1,P40818,P61158,P61160,P23528,Q9NQW6,Q96RF0	TRUE	1.07499	0.0250058
protein processing(GO:0016485)	111	1004	P98082,P53634,P46379,Q99816,P02649,Q9HBL7,Q92688,Q99797,P48506,Q9ULZ3,P17655,P13987,P08697,Q15005,P99999,P25445,Q92769,P17612,Q01955,P05121,Q9UMY4,Q969V3,P13671,O75844,Q92896,P10809,P29590,O43464,P61604,Q8NEB9,Q92934,Q9BTA9,O75787,Q16611,P02748,O15294,P07093,Q16666,P10909,P45974,P07996,Q96KC8,O76024,P35625,P15144,Q07812,Q13443,P55072,Q07021,O95831,P00734,P00750,P50281,Q99497,P61009,Q96A26,Q13362,…	TRUE	-0.33326	0.0388447
positive regulation of immune effector process(GO:0002699)	20	361	P14174,P42226,Q92692,P13671,P04439,P10809,P39019,Q9UDY8,P15151,P01137,P61769,P41221,O43747,P01024,P11279,Q9UJ41,O75326,O95999,P09601,P04233	TRUE	-0.802794	0.00912042
negative regulation of immune effector process(GO:0002698)	13	152	P13987,P04439,P17931,P39019,P19525,P01137,Q07021,P01023,P11274,Q9UJ41,Q15366,Q96FV9,P09601	TRUE	-1.02515	0.00179728
regulation of immune effector process(GO:0002697)	55	761	P14174,P42226,Q7Z2W4,Q92692,Q9ULZ3,P13987,Q96CW1,Q96ST3,Q8TD43,Q6VY07,P13671,Q06187,P04439,P10809,P17931,P29590,P02748,P39019,O43657,Q7Z434,Q9UDY8,P15151,P19525,P01137,Q07021,Q86UT6,P61769,P41221,O43747,Q9UI12,Q7KZ85,O95782,P01024,P01023,Q10567,P11274,P11279,Q9UJ41,Q8IZ81,P04004,P61966,Q13177,P56377,Q15366,O94973,P63000,Q96FV9,O75326,O95999,P09601,P04233,Q86WV6,P53680,P05362,Q9BXS5	TRUE	-0.821708	2.35444e-05
Protein
#term	term_size	term_size_in_genome	annotated_genes	converged	lor (Logarithm Odds Ratio )	adj_pvalue
cellular respiration(GO:0045333)	103	395	P13073,P14927,P06576,Q16718,P47985,P56134,P31040,Q16795,P13804,P10606,Q15070,P10515,O95139,Q99798,Q9P0J0,P53597,O95168,O95169,O95167,O95182,O75964,P99999,Q9BQG0,Q99643,P36957,Q8TCS8,O75251,O95298,O95299,P38117,O75947,O75874,P51970,Q969Z0,Q9P2R7,P19404,Q12931,O96000,P07954,P24539,O75746,P21912,P07919,P31930,O43674,O43676,O43678,Q9UDW1,Q9NX14,P15954,O14561,Q9NYY8,Q13423,P20674,Q99497,P36542,P28331,…	TRUE	-1.72125	3.34739e-16
translational initiation(GO:0006413)	133	495	P27635,P47914,Q04637,P18077,O43310,P62269,P62266,P23396,P62263,P62249,P62241,P62244,Q15056,P08865,P49207,O15514,P41214,P60228,P61353,P47813,O00571,P61313,O43432,P41091,P62277,P62273,P62280,P18124,Q99613,Q8NE71,P15880,O15372,O15371,P25398,P46199,P12270,P60842,P40429,P60866,P06730,P20042,P52298,O75822,O75821,P62424,Q9P2K8,Q92905,P84098,P61513,P39019,P39023,O43583,P50914,Q7Z478,O60841,Q7L2H7,Q02543,…	TRUE	1.14714	4.45365e-16
respiratory electron transport chain(GO:0022904)	74	270	P13073,P14927,P06576,Q16718,P47985,P56134,P31040,Q16795,P13804,P10606,O95139,Q9P0J0,O95168,O95169,O95167,O95182,O75964,P99999,Q9BQG0,Q99643,O75251,O95298,O95299,P38117,O75947,P51970,P19404,O96000,P24539,O75746,P21912,P07919,P31930,O43674,O43676,O43678,Q9UDW1,Q9NX14,P15954,O14561,P20674,Q99497,P36542,P28331,O00217,P56556,Q9UI09,P30049,O43819,P22695,O75489,O75438,P17568,Q9Y6M9,P49821,Q86Y39,P09669,…	TRUE	-1.91975	1.40895e-15
electron transport chain(GO:0022900)	74	293	P13073,P14927,P06576,Q16718,P47985,P56134,P31040,Q16795,P13804,P10606,O95139,Q9P0J0,O95168,O95169,O95167,O95182,O75964,P99999,Q9BQG0,Q99643,O75251,O95298,O95299,P38117,O75947,P51970,P19404,O96000,P24539,O75746,P21912,P07919,P31930,O43674,O43676,O43678,Q9UDW1,Q9NX14,P15954,O14561,P20674,Q99497,P36542,P28331,O00217,P56556,Q9UI09,P30049,O43819,P22695,O75489,O75438,P17568,Q9Y6M9,P49821,Q86Y39,P09669,…	TRUE	-1.91975	1.40895e-15
cell cycle(GO:0007049)	492	4379	Q9BRX2,Q658P3,Q9NVA2,P46379,Q99816,Q96EE3,P48556,Q8WW12,Q9P0V9,Q15910,Q53GS9,Q15121,P62195,P27694,P27695,Q96EA4,P14174,Q92621,Q96RT1,P62191,P29279,P62158,P12004,Q96EB6,O43290,Q9BSJ2,O43293,P62258,O43264,Q9NVM9,P62244,Q13838,O43242,P52926,Q15019,Q15021,Q9HC35,Q15050,P52948,P37198,O75147,P10599,O75116,Q9UH99,P35579,P35580,Q8TDX7,P06493,Q9NVJ2,Q9ULW0,O60763,Q66GS9,P28062,P28065,P28066,P28074,P28072,…	TRUE	0.623627	8.13992e-14
cytoskeleton organization(GO:0007010)	314	2637	P41743,P14923,Q8N8S7,P18084,Q9UGP4,Q96EE3,Q96S97,P02649,P52907,P18031,Q92614,Q96EA4,Q9H4G0,Q96S59,Q96RT1,P29279,Q9BSJ2,O43293,P09493,Q92692,O43264,Q9NVM9,O43237,Q13813,P00441,Q9HC35,Q15942,Q9ULV4,P35527,O75147,O15511,Q96N67,O75116,Q9ULZ3,Q9UH99,P35579,P35580,Q8TDX7,P06493,Q9ULW0,Q66GS9,P17655,Q9BR76,P17661,P08697,Q9BPX5,Q96CW5,P27797,P08670,O75190,P02533,Q9UNF0,O00560,P02545,P12814,P48681,P02511,…	TRUE	0.745265	1.09469e-13
cell cycle process(GO:0022402)	388	3169	P46379,Q99816,Q96EE3,P48556,Q15910,Q15121,P62195,P27694,P27695,Q96EA4,P14174,Q92621,P62191,P29279,P62158,P12004,O43290,Q9BSJ2,O43293,P62258,O43264,Q9NVM9,Q13838,O43242,P52926,Q15019,Q15021,Q9HC35,Q15050,P52948,P37198,O75147,P10599,O75116,Q9UH99,P35579,P35580,Q8TDX7,P06493,Q9ULW0,Q66GS9,P28062,P28065,P28066,P28074,P28072,P28070,Q96CW5,P27797,Q96CV9,O00571,Q96DE5,P02545,Q15008,P48681,P05067,P17612,…	TRUE	0.653884	1.05478e-12
mitotic cell cycle(GO:0000278)	319	2418	Q96EE3,P48556,Q15910,P62195,P27694,P27695,Q96EA4,Q92621,P62191,P12004,Q96EB6,Q9BSJ2,O43293,P62258,O43264,Q9NVM9,O43242,P52926,Q15019,Q15021,Q9HC35,Q15050,P52948,P37198,O75147,P10599,Q9UH99,P35580,Q8TDX7,P06493,Q9ULW0,O60763,Q66GS9,P28062,P28065,P28066,P28074,P28072,P28070,Q96CW5,Q96CV9,O00571,Q96DE5,P02545,Q15008,P48681,P05067,P17612,Q8WUM0,Q96ST3,P30622,Q9P258,Q9UNM6,P23258,Q9GZZ1,Q9UN37,P62333,…	TRUE	0.698732	1.75667e-12
microtubule-based process(GO:0007017)	147	1584	Q96EE3,Q96EA4,Q96S59,Q13885,Q9BSJ2,O43264,Q9NVM9,O43237,P00441,Q9HC35,O75147,Q96N67,O75116,Q9UH99,P35579,Q8TDX7,P06493,Q9ULW0,Q66GS9,Q9NP97,Q96CW5,P02545,P02511,P05067,Q9P270,P30622,Q9P258,Q03001,O60610,Q9BQE3,P23258,Q99653,Q9NUP1,Q8TD16,O95295,O75935,P04406,P12270,Q9BTW9,P68371,P68366,P06748,Q5VT25,Q9NY65,O14617,Q14683,Q9BUF5,P04350,P61586,Q8IWJ2,Q9UPN3,P60953,Q92974,O43663,O43670,O43684,P00540,…	TRUE	0.910618	3.34725e-11
mitotic cell cycle process(GO:1903047)	281	2106	Q96EE3,P48556,Q15910,P62195,P27694,P27695,Q96EA4,Q92621,P62191,P12004,Q9BSJ2,O43293,P62258,O43264,Q9NVM9,O43242,P52926,Q15019,Q15021,Q9HC35,Q15050,P52948,P37198,O75147,P10599,Q9UH99,P35580,P06493,Q9ULW0,Q66GS9,P28062,P28065,P28066,P28074,P28072,P28070,Q96CW5,Q96CV9,O00571,Q96DE5,P02545,Q15008,P48681,P05067,P17612,Q8WUM0,Q96ST3,P30622,Q9P258,Q9UNM6,P23258,Q9GZZ1,Q9UN37,P62333,P24385,P38936,Q8TD19,…	TRUE	0.69633	4.01839e-11
glycolytic process(GO:0006096)	25	249	Q9BRR6,P07195,Q01813,P40763,P00338,P19367,P04406,P60174,P06733,P06744,P36871,P17858,O15294,P09104,P09972,P14618,P54619,P18669,P08237,P52789,P04075,Q13131,Q14738,Q02218,P08559	TRUE	1.91817	7.30232e-11
regulation of cytoskeleton organization(GO:0051493)	116	958	Q96S97,P52907,P29279,O43293,P09493,Q13813,Q9HC35,O15511,O75116,Q9ULZ3,Q9ULW0,P17655,Q9BR76,P08697,Q9BPX5,P48681,Q92769,Q9P270,P30622,Q92747,Q9P258,P62330,P58546,Q9Y6W5,P09327,P12270,Q9BTW9,Q9H2D6,P06748,P20936,P29536,Q12959,Q12929,P46108,P61586,P60903,P60953,P42345,Q92974,P60983,P60981,Q9BT40,P49593,Q9H299,P35611,Q7Z460,O14578,Q13464,P01137,P63313,P01112,O95835,O95834,Q13418,Q9UQB8,Q01082,Q96J84,…	TRUE	0.973584	1.45837e-10
protein polymerization(GO:0051258)	70	548	Q96S97,P52907,P02671,Q96S59,Q13885,Q9BSJ2,P02679,P02675,Q13813,O15511,Q9ULZ3,Q9BPX5,Q96CW5,Q9P270,P30622,Q92747,O60610,Q9BQE3,P23258,P62330,P09327,P45880,Q9BTW9,Q9H2D6,P68371,P68366,P20936,Q9NY65,P29536,Q12959,Q12929,Q9BUF5,P04350,P42345,P35611,Q7Z460,O60879,P63313,O95835,O95834,Q01082,Q96J84,O15144,O15145,O15143,Q12792,P35080,P07737,Q13576,Q9BVC4,Q9NYL9,P07437,P59998,P47755,P47756,P16949,Q02790,…	TRUE	1.18456	2.83214e-10
extracellular matrix organization(GO:0030198)	139	796	P98095,P21810,P18084,P27658,P02671,Q92626,O00622,P04632,P29279,Q8NBJ5,Q53GQ0,P56199,Q15063,P09486,P02679,P02675,P48509,Q07507,P15291,P35556,P35555,O75955,P07237,P08697,Q99715,P12814,P05067,P12830,Q03001,P23229,Q02388,Q01955,P23284,P05121,Q14393,P06756,P13674,Q8IVL5,Q8IVL6,P13611,P27487,P17931,P07858,P08123,P39060,Q12965,P23142,P39059,P26006,P20908,P35749,O14672,P07942,O75718,P12111,P17813,P02751,…	TRUE	-1.12543	3.40097e-10
extracellular structure organization(GO:0043062)	139	799	P98095,P21810,P18084,P27658,P02671,Q92626,O00622,P04632,P29279,Q8NBJ5,Q53GQ0,P56199,Q15063,P09486,P02679,P02675,P48509,Q07507,P15291,P35556,P35555,O75955,P07237,P08697,Q99715,P12814,P05067,P12830,Q03001,P23229,Q02388,Q01955,P23284,P05121,Q14393,P06756,P13674,Q8IVL5,Q8IVL6,P13611,P27487,P17931,P07858,P08123,P39060,Q12965,P23142,P39059,P26006,P20908,P35749,O14672,P07942,O75718,P12111,P17813,P02751,…	TRUE	-1.12543	3.40097e-10
regulation of cellular protein metabolic process(GO:0032268)	485	3828	Q04637,P22413,P98082,P53634,P13861,O14495,P46379,P26640,P48556,Q9H4A3,O43310,Q6PD62,Q9BRP8,Q96S97,P02649,Q15910,P62195,Q92600,Q92615,Q92616,P18031,P61421,P14174,Q03135,O00622,P62191,P29279,P62158,Q9BRT2,Q96EB6,O43293,P62263,P62258,P56199,Q14444,Q9BSH4,Q15084,O43242,Q15031,P82979,P00441,Q15056,P48506,P37198,P53582,O15514,P10599,Q96N67,Q9ULZ3,O95163,P06493,P07203,Q9ULW0,P28062,P28065,P28066,P28074,…	TRUE	0.527996	4.60867e-10
actin filament organization(GO:0007015)	108	784	P41743,Q8N8S7,P18084,Q96S97,P52907,P29279,P09493,Q13813,Q15942,O15511,O75116,Q9ULZ3,Q9BR76,P08697,Q9BPX5,P12814,Q92747,O60610,P15311,P62330,Q9Y6W5,P09327,O15357,O43516,Q9H2D6,P12931,P20936,P29536,Q12959,Q15746,Q12929,P61586,Q8TDZ2,P60903,Q16643,P60953,P42345,Q16658,Q92974,P60983,P60981,P56945,Q9BT40,P49593,Q9H299,P35611,O76041,P15153,O60879,O14578,Q14517,Q13464,P63313,O95835,P21333,Q9UQB8,Q96IZ0,…	TRUE	0.973795	5.4206e-10
hydrogen ion transmembrane transport(GO:1902600)	42	314	P13073,P06576,P47985,P56134,Q15904,P61421,P10606,O75964,P24310,Q16864,Q5JTJ3,O75947,P52306,P27449,P24539,P07919,P31930,Q9UDW1,P15954,Q13423,P20674,P36542,P36543,Q13488,Q93050,P38606,Q9UI12,Q15526,P21283,P21281,P30049,Q9UJZ1,Q8N2F6,P09669,P56385,O00483,P25705,P00167,O75348,P14854,P48047,P18859	TRUE	-1.78973	9.80669e-10
macromolecular complex assembly(GO:0065003)	469	3373	Q16740,P98082,P14923,Q9H4M9,Q9UGP4,Q9NVA2,Q96S97,P02649,Q53GS9,P52907,P27694,P02671,P14174,Q03135,Q92621,Q96S59,Q9BRT2,P34897,Q13885,O60711,O43290,Q9BSJ2,Q15070,O43292,P62263,O43264,P00492,Q92688,Q13838,Q96T23,Q99747,P02679,P20292,P02675,P52926,Q13813,Q15020,Q99733,Q09666,Q9P0M6,P52948,P08865,O15511,O15514,Q96MU7,O15533,Q9ULZ3,O95163,P41214,O60749,Q8TDX7,P06493,Q7Z2Z2,P09429,Q5KU26,Q6P2Q9,Q5TC12,…	TRUE	0.52092	1.30348e-09
cellular macromolecule catabolic process(GO:0044265)	368	2471	P27635,P47914,Q16740,Q04637,P98082,P53634,Q9BRX2,Q7Z2E3,P46379,Q96DZ1,P18077,Q99816,P48556,Q8WW12,O43310,Q9BRP8,P02649,Q53GS9,P62195,Q92600,P27694,P27695,P62191,Q9BRT2,Q96EB6,Q13868,P62269,O43294,P62266,P23396,P62263,Q7Z2W4,P62256,P62249,P62241,P62244,O43242,P52926,Q15024,P48506,O75150,P08865,P49207,O15514,Q9ULT8,Q96F86,O95155,P06493,P07203,P09429,P17655,P28062,P28065,P28066,P28074,P28072,P28070,…	TRUE	0.574883	1.42347e-09
actin cytoskeleton organization(GO:0030036)	181	1437	P41743,Q8N8S7,P18084,Q96S97,P52907,P18031,Q92614,Q9H4G0,P29279,O43293,P09493,Q13813,Q15942,Q9ULV4,O75147,O15511,O75116,Q9ULZ3,P35579,P35580,Q9BR76,P08697,Q9BPX5,P27797,Q9UNF0,O00560,P12814,Q92769,Q92747,O60610,P10644,Q13976,P15311,P62330,Q6ZSZ5,Q9Y6W5,P09327,P08727,O15357,O43516,P52306,Q9H2D6,P12931,Q8N5W9,Q5VT25,O43491,P20936,O60925,Q969G5,P29536,Q12959,Q15746,Q12929,P51911,Q5VSL9,P46108,P35749,…	TRUE	0.767685	1.44938e-09
protein complex biogenesis(GO:0070271)	370	2847	Q16740,P98082,P14923,Q9H4M9,Q9NVA2,Q96S97,P52907,P02671,P14174,Q03135,Q92621,Q96S59,Q9BRT2,P34897,Q13885,O60711,Q9BSJ2,Q15070,O43292,O43264,P00492,Q92688,Q96T23,Q99747,P02679,P20292,P02675,Q13813,Q99733,Q09666,Q9P0M6,P52948,O15511,O15533,Q9ULZ3,O95163,O60749,Q8TDX7,P06493,P09429,Q5KU26,Q5TC12,P26583,Q96CX2,Q9BPX5,Q96CW5,P27797,P25440,Q8WUP2,O00571,Q9NU22,P30566,P02511,P25445,O43447,Q9P270,P12830,…	TRUE	0.569138	1.45247e-09
protein complex assembly(GO:0006461)	370	2843	Q16740,P98082,P14923,Q9H4M9,Q9NVA2,Q96S97,P52907,P02671,P14174,Q03135,Q92621,Q96S59,Q9BRT2,P34897,Q13885,O60711,Q9BSJ2,Q15070,O43292,O43264,P00492,Q92688,Q96T23,Q99747,P02679,P20292,P02675,Q13813,Q99733,Q09666,Q9P0M6,P52948,O15511,O15533,Q9ULZ3,O95163,O60749,Q8TDX7,P06493,P09429,Q5KU26,Q5TC12,P26583,Q96CX2,Q9BPX5,Q96CW5,P27797,P25440,Q8WUP2,O00571,Q9NU22,P30566,P02511,P25445,O43447,Q9P270,P12830,…	TRUE	0.569138	1.45247e-09
cellular macromolecular complex assembly(GO:0034622)	278	1945	P98082,Q9UGP4,Q96S97,Q53GS9,P52907,P27694,P02671,Q92621,Q96S59,Q9BRT2,Q13885,O43290,Q9BSJ2,Q15070,P62263,Q92688,Q13838,Q96T23,P02679,P02675,Q13813,Q15020,Q99733,Q9P0M6,P52948,P08865,O15511,O15514,Q96MU7,Q9ULZ3,P41214,Q7Z2Z2,P09429,Q6P2Q9,P26583,P60228,Q9BPX5,Q96CW5,P27797,P25440,O00571,P02511,Q99700,Q9P270,P30622,Q92747,O60610,Q9BQE3,P23258,O43395,O95232,P62314,P62316,P62318,Q15836,Q9UMS4,P62330,…	TRUE	0.633639	1.72218e-09
G2/M transition of mitotic cell cycle(GO:0000086)	57	481	Q9BSJ2,P62258,P06493,Q66GS9,Q96CW5,Q96CV9,P48681,P05067,P17612,Q96ST3,Q9P258,P23258,Q9UN37,P24385,P38936,P11802,O75935,P68371,P68366,Q99996,P30153,P49454,P04350,Q96K76,P07900,Q8ND76,Q7Z460,O60885,O14578,O95835,Q13409,P54652,Q14980,P61006,P43034,Q14008,Q13564,Q13561,Q9BV73,Q13557,P07437,Q13642,Q09028,P24941,P61981,Q13616,Q14204,Q14203,P63208,P50570,P48730,P62140,P61163,P62979,P63151,Q07666,O14974	TRUE	1.23628	1.83299e-09
cell cycle G2/M phase transition(GO:0044839)	58	489	Q9BSJ2,P62258,P06493,Q66GS9,Q96CW5,Q96CV9,P48681,P05067,P17612,Q96ST3,Q9P258,P23258,Q9UN37,P24385,P38936,P11802,O75935,P68371,P68366,Q99996,P30153,P49454,P04350,Q96K76,P07900,Q8ND76,Q7Z460,O60885,O14578,O95835,Q13409,P54652,Q14980,P61006,P43034,Q14008,Q13564,Q13561,Q9BV73,Q13557,P07437,Q13642,Q09028,P24941,P61981,Q13616,Q14204,Q14203,O75367,P63208,P50570,P48730,P62140,P61163,P62979,P63151,Q07666,…	TRUE	1.21041	3.2003e-09
cellular protein complex disassembly(GO:0043624)	115	518	P27635,P47914,P18077,P52907,P62269,P62266,P23396,P62263,P62249,P62241,P62244,Q13813,Q9HC35,P08865,P49207,P61353,P61313,P48681,P62277,P62273,P62280,P18124,P09327,P15880,P25398,Q9H2D6,P40429,P60866,P29536,P62495,Q12929,P62424,P84098,Q92900,Q8TDZ2,P61513,P39019,P39023,Q92974,P60981,Q9H299,P35611,Q7Z460,P50914,Q02543,Q07020,Q01082,P42677,P36578,Q12792,P42766,Q12797,P46776,P46777,P46778,P46779,P46782,…	TRUE	0.908368	3.25334e-09
mitotic cell cycle phase transition(GO:0044772)	167	1273	P48556,Q15910,P62195,P27694,P27695,P62191,P12004,Q9BSJ2,P62258,O43264,O43242,P52926,P06493,Q66GS9,P28062,P28065,P28066,P28074,P28072,P28070,Q96CW5,Q96CV9,O00571,Q15008,P48681,P05067,P17612,Q96ST3,Q9P258,Q9UNM6,P23258,Q9UN37,P62333,P24385,P38936,P11802,P19784,O75935,Q969U7,Q9H2K8,Q16531,P12270,P17980,P68371,P68366,P06730,P29590,P43686,O60934,Q99996,P30153,Q12959,Q14676,Q14683,P49454,P04350,P31350,…	TRUE	0.75594	9.50633e-09
macromolecular complex disassembly(GO:0032984)	133	614	P27635,P47914,O14497,P18077,P52907,P62269,P62266,P23396,P62263,P62249,P62241,P62244,Q13813,Q9HC35,P08865,P49207,P41214,P61353,P61313,P48681,P62277,P62273,P62280,P18124,P09327,Q96E11,P15880,P25398,P46199,Q9H2D6,P40429,P60866,Q969G3,P29536,P62495,P17096,Q12929,P62424,Q92922,P84098,Q92900,Q8TDZ2,P61513,P39019,P39023,Q92974,P60981,O43583,Q9H299,P35611,Q7Z460,P50914,Q02543,Q07020,Q07866,Q01082,P42677,…	TRUE	0.831034	9.58177e-09
immune response-activating cell surface receptor signaling pathway(GO:0002429)	52	608	Q8N8S7,O60711,O15511,Q92747,O00602,Q9Y6W5,Q06187,O43516,P12931,P17931,Q14699,P46108,P07947,P07900,P60953,P56945,Q9UDY8,Q96JJ3,Q07812,Q9UQB8,Q96IZ0,Q13404,Q9NZD8,O15144,O15145,P41240,Q04206,Q9NRX4,Q9Y2A7,P28482,Q9UJ41,P08238,O00159,P59998,Q8IZP0,Q9UJZ1,Q13177,O00401,P19838,P04156,P63000,Q05397,O95999,P50552,P61158,P61160,P23528,P04216,P62979,P61088,P62993,P27986	TRUE	1.22798	1.08155e-08
regulation of actin cytoskeleton organization(GO:0032956)	85	616	Q96S97,P52907,P29279,O43293,P09493,Q13813,O15511,O75116,Q9ULZ3,Q9BR76,P08697,Q9BPX5,Q92769,Q92747,P62330,P58546,Q9Y6W5,P09327,Q9H2D6,P20936,P29536,Q12959,Q12929,P46108,P61586,P60903,P42345,P60983,P60981,Q9BT40,P49593,Q9H299,P35611,O14578,Q13464,P01137,P63313,P01112,O95835,Q13418,Q9UQB8,Q01082,Q96J84,O15144,O15145,O15143,P31431,Q12792,Q9NRX4,P35080,Q8N3V7,Q9UHB6,Q9BX67,P07737,Q96P48,Q13576,Q07954,…	TRUE	0.99707	1.16009e-08
proton transport(GO:0015992)	49	427	P13073,P06576,P47985,P56134,Q15904,P61421,P30405,P10606,O75964,P24310,Q16864,Q99653,Q5JTJ3,O75947,P52306,P27449,P24539,P07919,P31930,Q9UDW1,P15954,Q13423,P20674,Q99497,P36542,P36543,Q13488,Q93050,P38606,Q9UI12,Q15526,O43707,P21283,P21281,O14745,P30049,Q9UJZ1,Q8N2F6,P09669,P56385,O00483,P25705,P00167,O75348,P14854,Q9Y5K8,Q8TAD4,P48047,P18859	TRUE	-1.56744	1.85976e-08
hydrogen transport(GO:0006818)	49	432	P13073,P06576,P47985,P56134,Q15904,P61421,P30405,P10606,O75964,P24310,Q16864,Q99653,Q5JTJ3,O75947,P52306,P27449,P24539,P07919,P31930,Q9UDW1,P15954,Q13423,P20674,Q99497,P36542,P36543,Q13488,Q93050,P38606,Q9UI12,Q15526,O43707,P21283,P21281,O14745,P30049,Q9UJZ1,Q8N2F6,P09669,P56385,O00483,P25705,P00167,O75348,P14854,Q9Y5K8,Q8TAD4,P48047,P18859	TRUE	-1.56744	1.85976e-08
actin filament-based process(GO:0030029)	198	1575	P41743,Q8N8S7,P18084,Q96S97,P52907,P18031,Q92614,Q9H4G0,Q96NE9,P29279,O43293,P09493,P05023,Q13813,Q15942,Q9ULV4,O75147,O15511,Q9UM54,O75116,Q9ULZ3,Q9UH99,P35579,P35580,Q9BR76,P17661,P08697,Q9BPX5,P27797,P08670,Q9UNF0,O00560,P12814,Q92769,P30626,Q92747,O60610,P10644,Q13976,P15311,P62330,Q6ZSZ5,Q9Y6W5,P09327,P08727,O15357,O43516,P52306,Q9H2D6,P12931,P06753,Q8N5W9,Q5VT25,O43491,P20936,O60925,Q969G5,…	TRUE	0.691195	1.8603e-08
cell cycle phase transition(GO:0044770)	171	1303	P48556,Q15910,P62195,P27694,P27695,P62191,P12004,Q9BSJ2,P62258,O43264,O43242,P52926,P06493,Q66GS9,P28062,P28065,P28066,P28074,P28072,P28070,Q96CW5,Q96CV9,O00571,Q15008,P48681,P05067,P17612,Q96ST3,Q9P258,Q9UNM6,P23258,Q9UMS4,Q9UN37,P62333,P24385,P38936,P11802,P19784,O75935,Q969U7,Q9H2K8,Q16531,P12270,P17980,P68371,P68366,P06730,P29590,P43686,O60934,Q99996,P30153,Q12959,Q14676,Q14683,P49454,P04350,…	TRUE	0.734105	1.91106e-08
protein complex disassembly(GO:0043241)	125	576	P27635,P47914,O14497,P18077,P52907,P62269,P62266,P23396,P62263,P62249,P62241,P62244,Q13813,Q9HC35,P08865,P49207,P61353,P61313,P48681,P62277,P62273,P62280,P18124,P09327,P15880,P25398,Q9H2D6,P40429,P60866,Q969G3,P29536,P62495,P17096,Q12929,P62424,Q92922,P84098,Q92900,Q8TDZ2,P61513,P39019,P39023,Q92974,P60981,Q9H299,P35611,Q7Z460,P50914,Q02543,Q07020,Q01082,P42677,P36578,Q12792,P42766,Q12797,P46776,…	TRUE	0.833162	2.22875e-08
regulation of translation(GO:0006417)	132	668	Q04637,P26640,O43310,Q9BRP8,Q92600,Q92615,Q92616,Q9BRT2,O43293,P62263,Q14444,Q9BSH4,Q15031,P82979,Q15056,P53582,O15514,Q07352,P60228,O75175,P27797,O00571,Q9BZQ8,O43432,Q99700,P05067,Q99613,P58546,P11802,P38919,Q8NE71,P07814,O15372,O15371,P46199,P13639,P04406,P12270,Q92879,P40429,P06748,P06730,P29590,Q15717,P52298,P62495,Q8NEJ9,Q12906,Q14671,O75822,O75821,P51114,P49458,Q9P2K8,Q9P2J5,Q92900,P42345,…	TRUE	0.814316	2.23448e-08
actin polymerization or depolymerization(GO:0008154)	58	441	Q8N8S7,Q96S97,P52907,Q13813,O15511,Q9ULZ3,Q9BPX5,Q92747,O60610,P62330,P09327,O43516,Q9H2D6,P20936,P29536,Q12959,Q12929,Q8TDZ2,P42345,P60981,Q9H299,P35611,O60879,O14578,P63313,O95835,Q01082,Q96J84,O15144,O15145,O15143,Q12792,P35080,Q9UHB6,P07737,Q13576,Q69YQ0,Q9BVC4,Q9NYL9,Q9Y281,P59998,P47755,P47756,Q8IZP0,O00401,Q14289,P35241,P63000,P40121,P50552,P61158,Q6R327,P61160,P23528,P06396,P62993,O94851,…	TRUE	1.14742	2.40111e-08
mRNA catabolic process(GO:0006402)	139	545	P27635,P47914,Q04637,Q9BRX2,P18077,O43310,Q9BRP8,Q92600,Q13868,P62269,P62266,P23396,P62263,Q7Z2W4,P62249,P62241,P62244,Q15024,P08865,P49207,O15514,Q96F86,Q07352,P60228,P61353,O75175,P61313,P62277,P62273,P62280,P18124,Q9NPD3,P62312,P62310,Q8TCS8,P38919,Q6P2E9,P15880,Q96C86,P25398,P60842,P40429,P60866,P06730,P30153,P52298,P62495,P08107,P62424,P84098,Q92900,Q96B26,P61513,P39019,P39023,Q9NVV4,Q92945,…	TRUE	0.791351	2.569e-08
regulation of actin filament length(GO:0030832)	54	356	Q96S97,P52907,Q13813,O15511,Q9ULZ3,Q9BR76,Q9BPX5,Q92747,P62330,P58546,P09327,Q9H2D6,P20936,P29536,Q12959,Q12929,P42345,P60983,P60981,Q9H299,P35611,O14578,P63313,O95835,Q01082,Q96J84,O15144,O15145,O15143,Q12792,P35080,Q9UHB6,P07737,Q13576,Q9Y2A7,Q69YQ0,Q9BVC4,Q9NYL9,Q9Y281,P59998,P47755,P47756,Q14289,P35241,P63000,P40121,P50552,P61158,Q6R327,P61160,P23528,P06396,P62993,P05362	TRUE	1.17064	3.42498e-08
regulation of actin polymerization or depolymerization(GO:0008064)	54	350	Q96S97,P52907,Q13813,O15511,Q9ULZ3,Q9BR76,Q9BPX5,Q92747,P62330,P58546,P09327,Q9H2D6,P20936,P29536,Q12959,Q12929,P42345,P60983,P60981,Q9H299,P35611,O14578,P63313,O95835,Q01082,Q96J84,O15144,O15145,O15143,Q12792,P35080,Q9UHB6,P07737,Q13576,Q9Y2A7,Q69YQ0,Q9BVC4,Q9NYL9,Q9Y281,P59998,P47755,P47756,Q14289,P35241,P63000,P40121,P50552,P61158,Q6R327,P61160,P23528,P06396,P62993,P05362	TRUE	1.17064	3.42498e-08
regulation of protein complex assembly(GO:0043254)	87	686	Q96S97,P52907,Q13813,O15511,Q9ULZ3,P09429,Q9BR76,Q9BPX5,Q8WUP2,O00571,P25445,Q9P270,P30622,Q92747,P62330,P58546,P09327,P12270,P45880,Q9BTW9,Q9H2D6,P12931,P20936,P29536,Q12959,Q9UNN5,Q12929,P60953,P42345,P60983,P10909,P35611,P19525,Q07812,P01137,P55072,P63313,O95835,O95834,Q01082,Q99497,Q96J84,O15144,O15145,O15143,P61764,Q12792,Q86VP6,P35080,P63244,P07737,Q13576,Q9Y2A7,Q9NYF8,Q9BVC4,P11234,Q9NYL9,…	TRUE	0.95406	3.95801e-08
single-organism carbohydrate catabolic process(GO:0044724)	58	429	Q9BRR6,P07195,P62158,Q01813,P35573,P40763,P37837,P00338,Q9NUJ1,Q14376,Q9H477,P19367,P46976,P11413,P04406,P60174,P06733,P06737,P06744,P17900,P36871,Q92934,P31327,P17858,O15294,P31937,P52209,P29401,P09104,P16278,P07686,Q01459,P09972,Q13363,P14550,P14618,Q99519,P10253,P54619,P18669,P08237,Q49A26,Q9UBQ7,P52789,P51570,P04075,Q13131,Q14738,Q02218,P08559,O95336,Q00796,P62136,P62140,Q96G03,O95479,P43304,…	TRUE	1.06699	4.56558e-08
nuclear-transcribed mRNA catabolic process(GO:0000956)	132	500	P27635,P47914,Q04637,Q9BRX2,P18077,O43310,Q9BRP8,Q92600,Q13868,P62269,P62266,P23396,P62263,P62249,P62241,P62244,Q15024,P08865,P49207,O15514,Q96F86,Q07352,P60228,P61353,O75175,P61313,P62277,P62273,P62280,P18124,Q9NPD3,P62312,P62310,P38919,Q6P2E9,P15880,Q96C86,P25398,P60842,P40429,P60866,P06730,P30153,P52298,P62495,P62424,P84098,Q92900,Q96B26,P61513,P39019,P39023,Q9NVV4,P50914,Q9C0C2,Q02543,Q07020,…	TRUE	0.797407	4.6006e-08
negative regulation of endothelial cell apoptotic process(GO:2000352)	6	42	P02671,P02679,P02675,P05121,Q14393,P05362	TRUE	-2.94127	4.94412e-08
translational termination(GO:0006415)	79	264	P27635,P47914,P18077,P62269,P62266,P23396,P62263,P62249,P62241,P62244,P08865,P49207,P61353,P61313,P62277,P62273,P62280,P18124,P15880,P25398,P40429,P60866,P62495,P62424,P84098,Q92900,P61513,P39019,P39023,P50914,Q02543,Q07020,P42677,P36578,P42766,P46776,P46777,P46778,P46779,P46782,P46781,P46783,P63241,Q9Y3U8,Q8IYD1,P62701,P22090,P62750,P62753,P30050,Q14197,P61247,P61254,P62829,P62857,P62854,P62851,…	TRUE	0.984877	5.33131e-08
regulation of actin filament-based process(GO:0032970)	95	704	P14923,Q96S97,P52907,Q96NE9,P29279,O43293,P09493,P05023,Q13813,O15511,O75116,Q9ULZ3,Q9BR76,P08697,Q9BPX5,Q92769,P30626,Q92747,P62330,P58546,Q9Y6W5,P09327,Q9H2D6,P20936,P29536,Q12959,Q12929,P46108,P61586,P60903,P42345,P60983,P60981,Q9BT40,P49593,Q9H299,P35611,P15924,Q8TEW0,O14578,O75694,Q13464,P01137,Q99439,P63313,P01112,O95835,Q13418,Q9UQB8,Q01082,Q96J84,P17302,O15144,O15145,O15143,P31431,Q12792,…	TRUE	0.899926	8.14664e-08
nuclear-transcribed mRNA catabolic process, nonsense-mediated decay(GO:0000184)	94	303	P27635,P47914,Q04637,P18077,O43310,Q9BRP8,P62269,P62266,P23396,P62263,P62249,P62241,P62244,P08865,P49207,P60228,P61353,P61313,P62277,P62273,P62280,P18124,P38919,P15880,P25398,P40429,P60866,P30153,P52298,P62495,P62424,P84098,Q92900,P61513,P39019,P39023,P50914,Q02543,Q07020,Q9HAU5,P42677,P36578,P42766,P46776,P46777,P46778,P46779,P46782,P46781,P46783,Q9Y3U8,Q8IYD1,P62701,P22090,P62750,P62753,Q09161,…	TRUE	0.896303	1.07371e-07
carbohydrate catabolic process(GO:0016052)	61	452	Q9BRR6,P07195,P62158,Q01813,P35573,P40763,P37837,P00338,Q9NUJ1,Q14376,Q9H477,P19367,P46976,P11413,P04406,P60174,P06733,P06737,P06744,P17900,P36871,P17050,Q92934,P31327,P17858,O15294,P31937,P52209,P29401,P09104,P16278,P07686,Q01459,P09972,Q13363,P14550,P14618,Q99519,P10253,P54619,P18669,P08237,Q49A26,Q9UBQ7,P52789,P51570,P04075,Q13131,Q14738,P49840,Q02218,P08559,O00462,O95336,Q00796,P62136,P62140,…	TRUE	1.02026	1.09158e-07
regulation of protein polymerization(GO:0032271)	55	379	Q96S97,P52907,Q13813,O15511,Q9ULZ3,Q9BR76,Q9BPX5,Q9P270,P30622,Q92747,P62330,P58546,P09327,P45880,Q9BTW9,Q9H2D6,P20936,P29536,Q12959,Q12929,P42345,P60983,P35611,P63313,O95835,O95834,Q01082,Q96J84,O15144,O15145,O15143,Q12792,P35080,P07737,Q13576,Q9Y2A7,Q9BVC4,Q9NYL9,P59998,P47755,P47756,P16949,Q02790,Q14289,P35241,P63000,P40121,P50552,P36404,P61158,Q6R327,P61160,P06396,P62993,P05362	TRUE	1.12151	1.12072e-07
regulation of organelle organization(GO:0033043)	235	1959	Q6PD62,Q9H4A6,Q96S97,P52907,P30419,P30405,P29279,Q9BRT2,Q96EB6,O43293,P09493,P62258,O43264,P49257,Q13813,Q9HC35,Q15042,O75147,O15511,O75116,Q9ULZ3,P07203,Q9ULW0,P17655,Q9BR76,P08697,Q9BPX5,P27797,P02545,P48681,Q92769,Q9P270,Q96ST2,Q96ST3,P30622,Q92747,P50750,Q9P258,Q9GZY8,P10644,P05141,P62330,P16401,P58546,Q9GZS3,Q9Y6W5,P09327,Q969U7,Q9H2M9,Q969T9,P12270,Q9BTW9,Q9H2D6,P12931,P06748,P29590,P20936,…	TRUE	0.608838	1.16389e-07
RNA catabolic process(GO:0006401)	150	599	P27635,P47914,Q04637,Q9BRX2,P18077,O43310,Q9BRP8,Q92600,Q13868,P62269,P62266,P23396,P62263,Q7Z2W4,P62249,P62241,P62244,Q15024,P08865,P49207,O15514,Q96F86,Q07352,P60228,P61353,O75175,O00584,P61313,P62277,P62273,P62280,P18124,Q9NPD3,P62312,P62310,Q8TCS8,Q9GZT3,P38919,Q6P2E9,P15880,Q96C86,P25398,P60842,P40429,P60866,P06730,P30153,P52298,P62495,P08107,Q12972,P62424,P84098,Q92900,Q96B26,P61513,P39019,…	TRUE	0.726408	1.51005e-07
regulation of translational initiation(GO:0006446)	45	159	Q04637,O43310,Q15056,O15514,P60228,O00571,O43432,Q99613,O15372,O15371,P46199,P12270,P40429,P06748,P52298,O75822,O75821,Q9P2K8,O60841,Q7L2H7,Q13347,Q9BWF3,P22830,Q9UI10,P55010,Q9UJA5,Q09161,P49770,Q9Y262,Q9UBQ5,P78344,P05198,Q13144,P41567,Q92499,Q14240,Q14232,P04792,P55884,Q9UKV8,O00303,Q9NR50,P23588,Q14152,Q07666	TRUE	1.19914	1.97012e-07
Fc-gamma receptor signaling pathway involved in phagocytosis(GO:0038096)	27	233	O15511,Q92747,Q9Y6W5,O43516,P12931,P46108,P07947,P07900,P60953,Q96JJ3,Q9UQB8,O15144,O15145,Q9Y2A7,P28482,P08238,O00159,P59998,Q8IZP0,O00401,P63000,Q05397,P61158,P61160,P23528,P62993,P27986	TRUE	1.48642	2.16126e-07
Fc-gamma receptor signaling pathway(GO:0038094)	27	233	O15511,Q92747,Q9Y6W5,O43516,P12931,P46108,P07947,P07900,P60953,Q96JJ3,Q9UQB8,O15144,O15145,Q9Y2A7,P28482,P08238,O00159,P59998,Q8IZP0,O00401,P63000,Q05397,P61158,P61160,P23528,P62993,P27986	TRUE	1.48642	2.16126e-07
immune response-regulating cell surface receptor signaling pathway involved in phagocytosis(GO:0002433)	27	233	O15511,Q92747,Q9Y6W5,O43516,P12931,P46108,P07947,P07900,P60953,Q96JJ3,Q9UQB8,O15144,O15145,Q9Y2A7,P28482,P08238,O00159,P59998,Q8IZP0,O00401,P63000,Q05397,P61158,P61160,P23528,P62993,P27986	TRUE	1.48642	2.16126e-07
macromolecule catabolic process(GO:0009057)	435	2925	P27635,P47914,Q16740,Q04637,P98082,P53634,Q9BRX2,Q7Z2E3,P21810,P46379,Q96DZ1,P18077,Q99816,P48556,Q8WW12,O43310,Q9BRP8,P02649,Q53GS9,P62195,Q92600,P27694,P27695,P62191,P62158,Q9BRT2,Q96EB6,Q13868,P62269,O43294,P62266,P23396,P62263,Q7Z2W4,P62256,P62249,P62241,P62244,O43242,Q9P0J0,P52926,Q15024,P48506,O75150,P08865,P49207,O15514,Q9ULT8,Q96F86,P35573,O95155,P06493,P07203,P09429,P17655,P28062,P35475,…	TRUE	0.459851	2.2584e-07
Fc receptor mediated stimulatory signaling pathway(GO:0002431)	29	240	O15511,Q92747,Q9Y6W5,O43516,P12931,P46108,P07947,P07900,P60953,Q96JJ3,Q9UQB8,O15144,O15145,P41240,Q9Y2A7,P28482,Q9UJ41,P08238,O00159,P59998,Q8IZP0,O00401,P63000,Q05397,P61158,P61160,P23528,P62993,P27986	TRUE	1.43812	2.3139e-07
formation of translation preinitiation complex(GO:0001731)	17	40	P41214,P60228,Q99613,O15372,O15371,P40429,O75822,O75821,O43583,Q7L2H7,Q13347,Q9Y262,Q9UBQ5,Q9ULC4,P55884,O00303,Q14152	TRUE	1.82154	2.32253e-07
immune response-regulating cell surface receptor signaling pathway(GO:0002768)	81	978	Q8N8S7,P62158,O60711,O15511,P35568,P06493,Q9HCE1,Q92747,O00602,P38936,Q9Y6W5,Q06187,O43516,Q06124,P12931,P17931,Q14699,P46108,Q92934,Q96B36,P07947,P31946,P07900,P60953,P42345,P56945,Q9UDY8,P00533,Q96JJ3,Q08209,Q07812,P01116,P01111,P01112,P16220,Q9UQB8,Q96IZ0,Q13404,P36507,Q9NZD8,O15144,O15145,P41240,Q04206,Q9NRX4,P05412,Q9Y2A7,P09038,P28482,Q9BVC4,Q9UJ41,P08238,O00159,P59998,Q8IZP0,Q02750,Q9UJZ1,…	TRUE	0.890563	2.69763e-07
translational elongation(GO:0006414)	95	357	P27635,P47914,P26640,P18077,P62269,P62266,P23396,P62263,P62249,P62241,P62244,Q15031,P08865,P49207,Q7Z2Z2,P61353,P61313,P62277,P62273,P62280,P18124,Q9H3P2,P15880,P25398,P13639,P40429,P60866,P29692,P49411,P49458,P62424,Q9P2J5,P84098,P24534,P61513,P39019,P39023,P49588,P50914,Q02543,Q9BTE6,Q9NSE4,Q07020,P42677,P36578,P68104,P41252,P42766,Q9Y450,P46776,P46777,P46778,P46779,P46782,P46781,P46783,P63241,…	TRUE	0.864624	2.86521e-07
oxidation-reduction process(GO:0055114)	386	3491	P22413,P13073,Q6UB35,P13861,P14927,P06576,Q16718,Q8NBQ5,Q658P3,Q86SK9,P47985,Q8NBK3,Q9HBH5,P56134,P31040,Q8NBN7,Q16795,P27695,P07195,Q8NBM8,Q92626,P13804,P13807,P10606,P59768,P62158,Q16762,Q53GQ0,Q15070,P10515,O60701,Q15067,P23368,O95139,Q99798,Q9P0J0,Q99735,P00441,Q96SL4,Q99757,P53597,P09417,P10599,Q6NYC1,Q8NBX0,P35568,O95168,O95169,P35573,O95167,O95182,P07203,O75964,Q16822,P13995,Q16836,Q16851,…	TRUE	-0.535925	4.07942e-07
translation(GO:0006412)	324	1841	P27635,P47914,Q04637,P26639,P26640,P12081,P18077,O43310,Q9BRP8,O43324,Q92600,Q92615,Q92616,Q96RU3,Q9BRT2,O43293,P62269,P62266,Q7Z2W9,P23396,P62263,Q14444,P62249,Q9BSH4,P62241,P62244,P23381,Q15031,P82979,P56192,Q15056,Q9P0M9,Q96EL2,Q15046,P08865,P53582,P49207,O15514,P82932,P82933,O60783,P82912,P82914,P82909,P41214,Q7Z2Z2,P37108,Q9BQ48,Q9NP81,Q5T160,Q9P2E9,Q07352,P60228,P61353,P47813,O75175,P27797,…	TRUE	0.508806	4.61879e-07
'de novo' protein folding(GO:0006458)	37	110	Q99832,Q13885,Q9BQE3,P48643,P49368,P17987,Q9BTW9,P68371,P68366,P10809,O60925,O14657,O14656,Q9BUF5,Q9NXH8,P04350,O15212,P50990,P50991,Q0VDF9,Q99426,P40227,Q9UHV9,Q99471,P61758,Q99543,Q9NYA1,Q96HE7,P78371,Q9NYU2,Q5JU69,P11142,P25685,O75347,P62942,P04233,Q92598	TRUE	1.26661	4.63564e-07
monosaccharide metabolic process(GO:0005996)	106	706	P22413,Q16706,Q15118,P13807,P62158,Q96EB6,Q6IN85,P10515,O60701,Q01813,P48506,Q6PCE3,P15291,P35568,P35573,Q16822,Q16851,P17612,P00387,Q9BQE4,P37837,Q14376,Q9H477,Q6Y288,P19367,O15357,P46976,P11413,P04406,Q9BTY2,Q16539,P60174,P12931,P06733,P06737,P11498,P06744,P17936,P36871,Q7Z4W1,Q12904,O15305,Q92934,O75746,P17858,O00754,P42345,O15294,P31937,P52209,Q9BT40,P29401,P09104,P00505,P16278,Q7L775,Q01469,…	TRUE	0.782376	5.62952e-07
cell adhesion mediated by integrin(GO:0033627)	15	86	O60711,P29317,O00592,P23229,P05121,Q06124,P27487,Q13443,Q86UX7,P17301,P04004,P05556,P08648,Q05397,P05362	TRUE	-2.08289	6.47953e-07
microtubule cytoskeleton organization(GO:0000226)	98	951	Q96EE3,Q96EA4,Q96S59,Q9BSJ2,O43264,Q9NVM9,O43237,Q9HC35,O75147,Q96N67,O75116,Q9UH99,P35579,Q8TDX7,P06493,Q9ULW0,Q66GS9,Q96CW5,P02545,P02511,Q9P270,P30622,Q9P258,Q03001,P23258,Q99653,Q8TD16,P04406,P12270,Q9BTW9,P68371,P06748,Q5VT25,Q14683,P61586,Q8IWJ2,P60953,Q92974,O43663,O43670,O43684,P00540,Q7Z460,Q66K74,Q96JM3,Q8TEW0,O95834,P21333,Q3KQU3,Q14980,Q9UPY3,P43034,Q86VS8,P78559,Q9UHD1,Q9UQE7,Q15532,…	TRUE	0.827034	7.14231e-07
spindle organization(GO:0007051)	36	257	Q9NVM9,Q9UH99,P35579,Q8TDX7,Q9ULW0,P23258,P12270,P68371,Q14683,P61586,O43663,P00540,P21333,Q9UPY3,Q9UQE7,Q14008,Q13561,Q9BV86,Q9Y3A5,O15013,O14777,Q9H0H5,Q9BW19,O00139,P07437,P27816,P62826,P16949,O00423,P18754,Q02241,Q14204,P48730,Q14839,Q15257,O00399	TRUE	1.25281	8.88814e-07
'de novo' posttranslational protein folding(GO:0051084)	33	101	Q99832,Q13885,Q9BQE3,P48643,P49368,P17987,Q9BTW9,P68371,P68366,O60925,O14657,O14656,Q9BUF5,Q9NXH8,P04350,O15212,P50990,P50991,Q99426,P40227,Q9UHV9,Q99471,P61758,Q9NYA1,Q96HE7,P78371,Q9NYU2,Q5JU69,P11142,P25685,O75347,P04233,Q92598	TRUE	1.29779	9.30738e-07
cellular lipid metabolic process(GO:0044255)	249	2420	P53602,P07108,O14495,Q86SK9,Q9H4A4,P02649,Q8NBK3,Q643R3,Q15118,P14174,Q03135,O00622,Q96S52,P29279,Q96S44,Q53H12,Q92643,Q8NBJ5,Q96EB6,Q53GQ0,O43292,O43293,P10515,Q15067,Q8NCG7,P20292,Q9P0J1,Q99735,Q96N66,P35568,P15289,P07203,O60762,O75962,Q16836,P11766,Q8TBX8,P22307,P42126,Q15800,P47895,P23219,P17612,Q96ST3,Q5VWC8,Q99685,P10619,Q13952,Q9NUI1,Q01968,P16435,P36969,P48651,P29218,Q9BZK7,Q13907,Q9NUB1,…	TRUE	-0.645377	1.03146e-06
cell division(GO:0051301)	204	1916	Q9BRX2,Q9NVA2,P46379,Q99816,Q96EE3,Q9P0V9,Q53GS9,P27694,Q96EA4,P62158,O43293,O43264,Q9NVM9,P52926,Q15019,Q15021,Q9HC35,Q15050,O75147,P10599,Q96N67,O75116,P35579,P35580,Q8TDX7,P06493,Q9NVJ2,Q9ULW0,P27797,Q96DE5,P30622,Q8WUM4,Q9P258,Q9UNM6,Q9BQE3,Q92791,P10644,Q9GZZ1,Q9UN37,P62330,P24385,Q8TD19,P08754,O75909,P11802,Q9GZV5,O75935,Q969U7,P12270,Q92878,Q9H2D6,Q16513,P20936,P08134,P36873,Q14683,Q12929,…	TRUE	0.587359	1.11181e-06
positive regulation of vasoconstriction(GO:0045907)	8	44	P02671,Q03135,P02679,P02675,P00533,P17302,P31749,P05362	TRUE	-2.43958	1.1367e-06
positive regulation of organelle organization(GO:0010638)	104	803	Q6PD62,P30419,P30405,P29279,Q9BRT2,Q96EB6,P09493,P62258,P49257,Q15042,O15511,O75116,Q9ULZ3,Q9BR76,P08697,Q9BPX5,P48681,Q9P270,P30622,Q92747,Q9P258,Q9GZY8,P62330,P16401,Q9GZS3,P09327,Q9H2M9,Q969T9,P12270,P29590,Q12959,Q9H2U1,Q92934,P61586,P31946,O15260,P60903,Q16611,Q8WWQ0,P42345,O15294,P60983,P60981,P49593,Q5VTR2,Q07812,P01137,P01112,Q07021,Q96J84,O15144,O15145,O15143,P31431,Q96A26,Q13363,P41221,…	TRUE	0.788352	1.33443e-06
Fc receptor signaling pathway(GO:0038093)	65	653	P62158,O15511,P35568,P06493,Q9HCE1,Q92747,P38936,Q9Y6W5,Q06187,O43516,Q06124,P12931,P46108,Q92934,Q96B36,P07947,P31946,P07900,P60953,P42345,Q9UDY8,P00533,Q96JJ3,Q08209,P01116,P01111,P01112,P16220,Q9UQB8,Q13404,P36507,O15144,O15145,Q04206,P05412,Q9Y2A7,P09038,P28482,Q9BVC4,P08238,O00159,P59998,Q8IZP0,Q02750,P49841,P49840,Q13177,O00401,P31749,P63098,P19838,P63000,Q05397,O95999,P09619,P61158,Q6R327,…	TRUE	0.915534	1.34593e-06
immune response-activating signal transduction(GO:0002757)	82	1069	Q8N8S7,O60711,Q7Z2W4,Q9BT09,O15511,P06493,Q5KU26,Q92747,O00602,Q9HCY8,Q9Y6W5,Q06187,O43516,Q16539,P12931,P10809,P17931,P07858,Q14699,Q8NEB9,P46108,P07947,P07900,P60953,O43657,P56945,Q7Z434,Q9UDY8,Q96JJ3,Q07812,P52564,Q07021,P16220,Q9UQB8,Q96IZ0,Q13404,P36507,Q9NZD8,O15144,O15145,Q86UT6,Q00653,P41240,Q04206,Q9NRX4,P05412,P46734,Q99570,Q99538,P14625,Q9Y2A7,P28482,P07711,P11215,Q9UJ41,P51812,P08238,…	TRUE	0.871306	1.35793e-06
vesicle targeting, to, from or within Golgi(GO:0048199)	22	73	P53621,P53618,Q9HCU5,P55735,P48444,P35606,O14579,O15027,P53992,Q9BVK6,P49755,Q15436,P61923,Q9Y678,Q15363,Q9Y6B6,O94979,Q13618,Q92538,O94855,O95487,O95486	TRUE	1.51319	1.61374e-06
glucose metabolic process(GO:0006006)	84	514	P22413,Q15118,P13807,P62158,Q96EB6,Q6IN85,P10515,Q01813,Q6PCE3,P35568,P35573,Q16822,Q16851,P17612,Q9BQE4,P37837,O15357,P46976,P11413,P04406,Q16539,P60174,P12931,P06733,P06737,P11498,P06744,P17936,P36871,Q7Z4W1,Q12904,Q92934,O75746,P17858,P42345,O15294,P31937,P52209,Q9BT40,P29401,P09104,P00505,Q7L775,Q01469,P09972,Q13363,Q02978,Q06210,P14550,P14618,P49792,P17174,P10253,P18669,P08237,Q49A26,Q9UBQ7,…	TRUE	0.824082	1.63642e-06
energy derivation by oxidation of organic compounds(GO:0015980)	156	885	P22413,P13073,P13861,P14927,P06576,Q16718,P47985,P56134,P31040,Q16795,P13804,P13807,P10606,P59768,P62158,Q15070,P10515,O95139,Q99798,Q9P0J0,P53597,P35568,O95168,O95169,P35573,O95167,O95182,O75964,Q16851,P99999,P17612,Q9BQE4,P10644,Q9BQG0,P37837,Q99643,P36957,P05141,Q8TCS8,P49327,O75251,O95298,O95299,P38117,O75947,P46940,O75874,P51970,P46976,P12236,P12235,P06737,Q969Z0,P36871,Q969G5,Q9P2R7,P36873,…	TRUE	-0.773294	1.86025e-06
endothelial cell apoptotic process(GO:0072577)	13	70	P41743,P02671,P02679,P02675,Q01955,P05121,Q9HCU0,Q14393,P39060,Q4KMQ2,P07996,Q5VWQ8,P05362	TRUE	-2.09784	1.96888e-06
transmembrane transport(GO:0055085)	238	4169	P13073,P13861,P06576,Q658P3,P28161,Q96EE3,P47985,P56134,Q15125,Q15904,P61421,P30405,Q96S66,Q92621,P10606,P62158,Q9NV96,P62258,P05023,P05026,Q9P0J0,Q9NW15,Q09666,P52948,P37198,Q15043,Q9UGP8,P21796,O75964,Q9P2B4,P24310,O15439,Q16864,P17612,P30626,Q8WUM0,Q8WUM9,Q9P246,P10644,Q9HD20,Q99653,P05141,Q14393,O15427,Q5JTJ3,Q8TD43,O60669,Q9NP58,Q9H3U5,O75947,P46934,P46939,Q8NE86,P06756,P19367,P12270,P06703,…	TRUE	-0.626768	2.25877e-06
posttranscriptional regulation of gene expression(GO:0010608)	201	1174	Q04637,Q8NC51,Q7Z2E3,O14495,Q9UGP4,P46379,P26640,O43310,Q9BRP8,Q92600,P27695,Q92615,Q92616,Q9BRT2,Q96EB6,O43293,P62263,Q14444,Q9BSH4,Q15031,Q99747,P05026,P82979,Q15056,P53582,O15514,Q9ULZ3,Q07352,P60228,O75175,P27797,Q9HCE1,O00571,Q9BZQ8,O43432,Q99700,P05067,Q99653,P23284,Q99613,P16401,P58546,P11802,Q9BZE4,P38919,Q8NE71,P07814,O15372,O15371,P46199,P13639,P04406,P12270,Q92879,Q16539,Q9P2X0,P40429,…	TRUE	0.581545	2.41221e-06
regulation of actin filament polymerization(GO:0030833)	47	315	Q96S97,P52907,Q13813,O15511,Q9ULZ3,Q9BR76,Q9BPX5,Q92747,P62330,P58546,P09327,Q9H2D6,P20936,P29536,Q12959,Q12929,P42345,P60983,P35611,P63313,O95835,Q01082,Q96J84,O15144,O15145,O15143,Q12792,P35080,P07737,Q13576,Q9Y2A7,Q9BVC4,Q9NYL9,P59998,P47755,P47756,Q14289,P35241,P63000,P40121,P50552,P61158,Q6R327,P61160,P06396,P62993,P05362	TRUE	1.07099	2.91381e-06
oxidative phosphorylation(GO:0006119)	45	176	P14927,Q16718,Q16795,P30405,Q9BRT2,O95139,O95168,O95169,O95167,O95182,O75251,O95298,O95299,P51970,P19404,O96000,P07919,P31930,O43674,O43676,O43678,Q9UDW1,O14561,Q99497,P36542,P28331,O00217,P56556,Q15526,P30049,P22695,O75489,O75438,P17568,Q9Y6M9,P49821,P43246,O00483,O43920,O75380,P09622,O75306,P51608,O43181,P54819	TRUE	-1.36928	2.94123e-06
Arp2/3 complex-mediated actin nucleation(GO:0034314)	13	71	O15511,Q9BR76,Q9BPX5,Q92747,P60983,O15144,O15145,O15143,Q13576,Q9Y2A7,P59998,P61158,P61160	TRUE	1.86436	3.13328e-06
establishment of organelle localization(GO:0051656)	100	497	P53621,P53618,Q96EE3,Q15904,Q15907,Q96EA4,Q92692,O43264,Q15050,Q9UH99,P35579,P35580,O15498,Q15811,Q9NUP1,Q9HCU5,O15400,O95295,P55735,Q16555,Q5VT25,O14617,O14656,P49454,Q96D46,P51159,P60953,Q92974,Q9NVU7,P48444,P35606,P00540,Q7Z460,Q66K74,Q96JM3,O14579,Q8IXI1,Q8IXI2,Q9Y4I1,Q14980,Q13492,O00203,P43034,P61764,P78537,O60333,P35080,P42704,P56537,Q13561,O95721,O15027,P53992,Q8NF91,Q00535,Q9BVK6,P49755,…	TRUE	0.768765	3.89489e-06
nucleotide-sugar biosynthetic process(GO:0009226)	10	65	O60701,Q96EK6,Q16851,O15305,Q06210,Q96IJ6,Q13630,O95394,Q9Y5P6,Q16222	TRUE	2.07962	4.60166e-06
nucleobase metabolic process(GO:0009112)	35	179	P33316,P00492,P00491,P07203,P30566,Q8TCD5,P30520,P27707,P27708,P12268,Q16555,P32321,P32320,P22234,P60891,Q9P2T1,P22102,P31939,P20839,P23921,Q01433,P07741,Q9H0P0,O15067,P28482,P04040,P30085,Q14195,P21589,Q02252,P55263,P49915,P04183,P49902,P19971	TRUE	1.18865	4.87566e-06
cellular protein complex assembly(GO:0043623)	151	1153	P98082,Q96S97,P52907,P02671,Q92621,Q96S59,Q9BRT2,Q13885,Q9BSJ2,Q15070,P02679,P02675,Q13813,P52948,O15511,Q9ULZ3,Q9BPX5,Q96CW5,P27797,P02511,Q9P270,P30622,Q92747,O60610,Q9BQE3,P23258,Q15836,P62330,O75251,P09327,Q969U7,Q9BUB7,O75880,P17987,P52306,P45880,Q9BTW9,Q9H2D6,P12931,P68371,P68366,Q9BU61,P10809,P20936,Q9NY65,P29536,Q12959,Q14677,Q12929,Q08379,Q9BUF5,P49454,P35749,P04350,O15212,Q0JRZ9,P07900,…	TRUE	0.63887	4.91193e-06
positive regulation of cytoskeleton organization(GO:0051495)	50	346	P29279,P09493,O15511,Q9ULZ3,Q9BR76,P08697,Q9BPX5,P48681,Q9P270,P30622,Q92747,Q9P258,P62330,P09327,Q12959,P61586,P60903,P42345,P60983,P60981,P49593,P01112,Q96J84,O15144,O15145,O15143,P31431,P35080,Q8N3V7,P07737,Q13576,Q9Y2A7,O15013,Q00535,Q9BVC4,Q9Y281,P59998,O60504,Q14289,P35240,P63000,P50552,P36404,Q9Y613,P61158,Q6R327,P61160,P23528,P62993,P05362	TRUE	1.0182	5.36727e-06
protein modification by small protein conjugation or removal(GO:0070647)	202	1975	P48556,Q8WW12,Q6PD62,P62195,Q03135,P62191,Q96EB6,Q13867,P62256,O43242,Q9HC52,P48506,O75150,Q9ULT8,Q8WVC0,O95155,P06493,P28062,P28065,P28066,P28074,P28072,P28070,Q86TM6,Q712K3,Q75N03,Q96DE5,Q8N7H5,Q15008,Q9NPA8,P29144,P22314,Q9UNM6,Q9GZZ9,Q99653,Q9UMS4,Q99627,Q15843,P62333,Q9UMX0,Q8TD43,Q9BZE4,Q9GZV5,Q9H2J4,P46934,P0C2W1,Q05086,Q16531,Q5TAQ9,P17980,Q9NWV8,Q63HN8,P29590,P43686,Q9UNS2,P08107,Q15751,…	TRUE	0.559786	5.70508e-06
energy coupled proton transport, down electrochemical gradient(GO:0015985)	12	60	P06576,P56134,O75964,O75947,P24539,P36542,P30049,Q9UJZ1,P56385,P25705,P48047,P18859	TRUE	-2.07217	5.83601e-06
ATP synthesis coupled proton transport(GO:0015986)	12	60	P06576,P56134,O75964,O75947,P24539,P36542,P30049,Q9UJZ1,P56385,P25705,P48047,P18859	TRUE	-2.07217	5.83601e-06
mitochondrial ATP synthesis coupled proton transport(GO:0042776)	12	36	P06576,P56134,O75964,O75947,P24539,P36542,P30049,Q9UJZ1,P56385,P25705,P48047,P18859	TRUE	-2.07217	5.83601e-06
hexose metabolic process(GO:0019318)	98	641	P22413,Q16706,Q15118,P13807,P62158,Q96EB6,Q6IN85,P10515,Q01813,Q6PCE3,P15291,P35568,P35573,Q16822,Q16851,P17612,Q9BQE4,P37837,Q14376,Q6Y288,P19367,O15357,P46976,P11413,P04406,Q9BTY2,Q16539,P60174,P12931,P06733,P06737,P11498,P06744,P17936,P36871,Q7Z4W1,Q12904,O15305,Q92934,O75746,P17858,O00754,P42345,O15294,P31937,P52209,Q9BT40,P29401,P09104,P00505,P16278,Q7L775,Q01469,P09972,Q13363,Q02978,Q06210,…	TRUE	0.736676	5.97813e-06
single-organism membrane budding(GO:1902591)	28	87	P53621,P41743,P53618,Q9H4A6,Q92614,Q9HCU5,P55735,P48444,P35606,O14579,O15027,P53992,Q9BVK6,P49755,Q15436,P62820,P61923,Q9Y678,Q15363,Q9Y6B6,O94979,Q13618,Q92538,O60493,Q9NR31,O94855,O95487,O95486	TRUE	1.29534	6.02606e-06
immune response-regulating signaling pathway(GO:0002764)	107	1401	Q8N8S7,P62158,O60711,Q7Z2W4,Q9BT09,O15511,P35568,P06493,Q5KU26,Q9HCE1,Q92747,O00602,P38936,Q9HCY8,Q9Y6W5,Q06187,O43516,Q16539,Q06124,P12931,P10809,P17931,P07858,Q14699,Q8NEB9,P46108,Q92934,Q96B36,P07947,P31946,P07900,P60953,P42345,O43657,P56945,Q7Z434,Q9UDY8,P00533,Q96JJ3,Q08209,Q07812,P52564,P01116,P01111,P01112,Q07021,P16220,Q9UQB8,Q96IZ0,Q13404,P36507,Q9NZD8,O15144,O15145,Q86UT6,Q00653,P41240,…	TRUE	0.706518	7.04674e-06
regulation of endothelial cell apoptotic process(GO:2000351)	11	61	P41743,P02671,P02679,P02675,P05121,Q9HCU0,Q14393,P39060,Q4KMQ2,P07996,P05362	TRUE	-2.10902	7.14135e-06
regulation of wound healing(GO:0061041)	31	244	O14495,P02649,P02671,Q03135,Q9NP84,P08697,Q13976,P05120,P05121,P09327,Q15746,Q6YHK3,Q4KMQ2,P07093,P07996,P01112,P00734,P00747,P00750,P17302,P17252,P01008,Q5T5C0,P09038,Q13247,Q12884,P04004,Q03405,P07355,P04264,O14936	TRUE	-1.51752	7.83529e-06
mitochondrion organization(GO:0007005)	140	686	Q16706,Q9H4A6,P30419,P30405,Q9BRT2,Q15070,P62258,Q92692,O95140,Q99797,Q9P0J0,P48507,P48506,Q9ULZ3,P07203,Q9BQ52,P51398,O75153,Q96TA2,P30536,P02545,Q96DA6,Q9GZY8,O95202,P05141,Q8TCS8,O75251,Q9GZT3,Q04837,Q9BUB7,P12236,P12235,Q9BU61,Q9NX63,O43464,Q7L0Y3,Q9BUK6,Q15785,O96008,Q92934,P31946,P07900,Q16611,Q10713,O43615,Q8IWA4,Q16656,Q7Z406,P10909,P36776,Q27J81,O76095,Q8IXI1,Q8IXI2,Q3ZCQ8,Q07817,Q07812,…	TRUE	-0.776588	8.6648e-06
regulation of vasoconstriction(GO:0019229)	10	99	P02671,Q03135,P02679,P02675,P00533,P17302,Q02750,P31749,P42892,P05362	TRUE	-2.15051	8.76529e-06
establishment of vesicle localization(GO:0051650)	61	345	P53621,P53618,Q15907,O15498,Q15811,Q9NUP1,Q9HCU5,O15400,O95295,P55735,Q16555,O14617,O14656,P51159,P48444,P35606,O14579,Q9Y4I1,Q13492,O00203,P43034,P61764,P78537,P35080,Q13561,O95721,O15027,P53992,Q00535,Q9BVK6,P49755,Q15436,O00161,Q9Y2T2,P27824,Q6ZW31,Q02750,P62820,Q13190,P61923,O00401,Q9Y678,P62834,Q86Y82,Q15363,P54920,P33176,Q9Y6B6,P35222,O94979,Q13618,P63027,Q14203,Q92538,P20339,P50570,O94855,…	TRUE	0.911695	9.97721e-06
regulation of cellular component size(GO:0032535)	83	548	Q96S97,P02649,P52907,Q13813,O15511,Q9ULZ3,Q9BR76,Q9NP84,Q9BPX5,Q92747,Q99685,P62330,P58546,P11802,P09327,O43504,Q9H2D6,P20936,P29536,Q12959,Q12929,O96011,Q96B36,P42345,P60983,P60981,P02751,Q9H299,P35611,Q27J81,O14578,P63313,O95835,P16220,Q13418,Q01082,Q96J84,O15144,O15145,O15143,P43034,P41221,Q12792,P35080,Q9UHB6,P07737,Q13576,Q9Y2A7,Q69YQ0,P53990,Q00535,Q9BVC4,O14786,Q9NYL9,P08238,Q9Y281,P46821,…	TRUE	0.799472	1.00507e-05
toll-like receptor 9 signaling pathway(GO:0034162)	20	201	P06493,Q16539,Q8NEB9,P52564,P16220,Q13404,P36507,Q00653,Q04206,P05412,P46734,Q99570,P28482,P51812,Q02750,Q14738,P19838,P49137,P62979,P61088	TRUE	1.4631	1.01223e-05
ATP synthesis coupled electron transport(GO:0042773)	37	146	P14927,Q16718,Q16795,O95139,O95168,O95169,O95167,O95182,O75251,O95298,O95299,P51970,P19404,O96000,P07919,P31930,O43674,O43676,O43678,Q9UDW1,O14561,Q99497,P28331,O00217,P56556,O75489,O75438,P17568,Q9Y6M9,P49821,O00483,O43920,O75380,P09622,O75306,P51608,O43181	TRUE	-1.40476	1.02145e-05
mitochondrial ATP synthesis coupled electron transport(GO:0042775)	37	141	P14927,Q16718,Q16795,O95139,O95168,O95169,O95167,O95182,O75251,O95298,O95299,P51970,P19404,O96000,P07919,P31930,O43674,O43676,O43678,Q9UDW1,O14561,Q99497,P28331,O00217,P56556,O75489,O75438,P17568,Q9Y6M9,P49821,O00483,O43920,O75380,P09622,O75306,P51608,O43181	TRUE	-1.40476	1.02145e-05
negative regulation of blood coagulation(GO:0030195)	14	76	P02649,P08697,P05120,P05121,P07093,P07996,P00734,P00747,P00750,Q12884,P04004,Q03405,P07355,P04264	TRUE	-1.93373	1.20384e-05
negative regulation of hemostasis(GO:1900047)	14	76	P02649,P08697,P05120,P05121,P07093,P07996,P00734,P00747,P00750,Q12884,P04004,Q03405,P07355,P04264	TRUE	-1.93373	1.20384e-05
regulation of cellular component biogenesis(GO:0044087)	153	1225	Q96S97,P02649,P62195,P52907,O00622,P29279,O43293,P09493,Q13813,P29317,P29323,O15511,O75116,Q9ULZ3,P09429,Q9BR76,P17677,P08697,Q9BPX5,O00592,O75190,Q8WUP2,O00571,P25445,Q92769,Q9P270,P17612,P30622,Q92747,Q9P258,P62330,P58546,Q9Y6W5,P09327,P35442,P12270,P45880,Q9BTW9,Q9H2D6,P40429,P12931,P20936,P29536,Q12959,P08107,Q9UNN5,Q12929,P61586,O75781,P84095,P60903,Q8WWM7,P51149,Q9UPN3,P60953,P42345,P60983,…	TRUE	0.607946	1.24672e-05
vesicle targeting(GO:0006903)	27	95	P53621,P53618,O15498,Q9HCU5,P55735,P48444,P35606,O14579,O95721,O15027,P53992,Q9BVK6,P49755,Q15436,O00161,Q13190,P61923,Q9Y678,Q15363,Q9Y6B6,O94979,Q13618,Q92538,O94855,Q14160,O95487,O95486	TRUE	1.27295	1.29896e-05
actin filament polymerization(GO:0030041)	45	332	Q96S97,P52907,Q13813,O15511,Q9ULZ3,Q9BPX5,Q92747,O60610,P62330,P09327,Q9H2D6,P20936,P29536,Q12959,Q12929,P42345,P35611,O60879,P63313,O95835,Q01082,Q96J84,O15144,O15145,O15143,Q12792,P35080,P07737,Q13576,Q9BVC4,Q9NYL9,P59998,P47755,P47756,Q14289,P35241,P63000,P40121,P50552,P61158,Q6R327,P61160,P06396,P62993,P05362	TRUE	1.02394	1.33661e-05
lipid metabolic process(GO:0006629)	324	3269	P53602,P07108,P06576,O14495,Q8NBQ5,Q86SK9,Q15102,Q9H4A4,Q99829,P02649,Q8NBK3,Q643R3,Q15125,Q15118,Q16795,P14174,Q03135,O00622,Q96S52,P29279,Q96S44,Q53H12,Q92643,Q8NBJ5,Q8NBJ4,Q96EB6,Q53GQ0,O43292,O43293,P10515,Q15067,Q8NCG7,Q15036,P05023,P20292,Q9P0J1,Q99735,P00441,O75131,Q96N66,P35568,P15289,P07203,O60762,O75962,Q16836,Q16850,P11766,Q8TBX8,P22307,P42126,Q99714,P30536,Q15800,P05067,P47895,P23219,…	TRUE	-0.500622	1.35613e-05
plasminogen activation(GO:0031639)	8	27	Q9HBL7,P08697,P05121,P07093,P07996,P00750,P05452,Q15392	TRUE	-2.24739	1.42575e-05
vesicle localization(GO:0051648)	64	356	P53621,P53618,Q15907,O15498,Q15811,Q9NUP1,Q9HCU5,O15400,O95295,P55735,Q16555,Q9BV36,O14617,O14656,Q96AX1,P51159,P48444,P35606,Q9H267,O14579,Q9Y4I1,Q13492,O00203,P43034,P61764,P78537,P35080,Q13561,O95721,O15027,P53992,Q00535,Q9BVK6,P49755,Q15436,O00161,Q9Y2T2,P27824,Q6ZW31,Q02750,P62820,Q13190,P61923,O00401,Q9Y678,P62834,Q86Y82,Q15363,P54920,P33176,Q9Y6B6,P35222,O94979,Q13618,P63027,Q14203,Q92538,…	TRUE	0.873609	1.64116e-05
ubiquitin-dependent protein catabolic process(GO:0006511)	162	1323	P98082,P46379,Q96DZ1,Q99816,P48556,Q8WW12,Q53GS9,P62195,P62191,Q96EB6,O43294,P62256,O43242,P48506,O75150,Q9ULT8,O95155,P06493,P28062,P28065,P28066,P28074,P28072,P28070,Q86TM6,Q9BZQ6,Q15008,Q9UNM6,Q9HCN8,O95260,Q9BQE4,Q8TCJ2,Q9BZK7,Q15843,P62333,Q9H3S7,Q9UMX0,P15374,Q9GZV5,Q9H2J4,P46934,P0C2W1,Q05086,Q16531,P17980,Q92890,P29590,P43686,Q9BUN8,Q9UNN5,Q14669,O14656,Q8N668,P55854,Q9BTA9,Q96K76,P60900,…	TRUE	0.587096	1.65298e-05
positive regulation of protein complex assembly(GO:0031334)	44	342	O15511,Q9ULZ3,Q9BR76,Q9BPX5,P25445,Q9P270,P30622,Q92747,P62330,P09327,P12931,Q12959,Q9UNN5,P42345,P60983,Q07812,P01137,P55072,Q96J84,O15144,O15145,O15143,P35080,P63244,P07737,Q13576,Q9Y2A7,Q9NYF8,Q9BVC4,Q9Y371,P59998,P14735,P49841,Q9Y5X1,Q14289,P63000,P50552,P36404,P61158,Q6R327,P61160,P62993,P05362,P63165	TRUE	1.02022	1.78904e-05
positive regulation of cell-cell adhesion(GO:0022409)	11	94	O14495,P02671,P02679,P02675,P08697,O00592,P23229,P09382,P41221,P16070,Q08722	TRUE	-2.04218	1.80979e-05
negative regulation of transport(GO:0051051)	93	767	P22413,P28161,Q9H4A3,P02649,Q15121,P30405,Q03135,P62158,P10599,P35568,P09429,Q16836,Q9P2B4,Q9UNF0,P31150,P02511,Q99700,P30626,Q9BQE4,Q9HD26,Q9BZF9,Q99653,Q14393,P62330,Q9UN86,O75915,Q9UMY4,Q9GZV5,P46934,P06756,P12270,Q06124,P17931,Q9UEW8,Q9UNN5,P21964,P31946,P17858,P42345,P07093,P07996,Q9BT40,Q15654,Q08209,P01137,Q99439,O95835,P21333,Q99497,O75608,P21359,O60343,Q13492,P78417,P41240,P17252,P63244,…	TRUE	0.714398	1.87972e-05
positive regulation of protein polymerization(GO:0032273)	31	186	O15511,Q9ULZ3,Q9BR76,Q9BPX5,Q9P270,P30622,Q92747,P62330,P09327,Q12959,P42345,P60983,Q96J84,O15144,O15145,O15143,P35080,P07737,Q13576,Q9Y2A7,Q9BVC4,P59998,Q14289,P63000,P50552,P36404,P61158,Q6R327,P61160,P62993,P05362	TRUE	1.17266	2.17969e-05
carboxylic acid catabolic process(GO:0046395)	87	521	Q8NBM8,Q16762,Q6YP21,Q15067,P35520,P09417,O94760,P35568,P35475,Q16836,P22307,Q9HCC0,P42126,Q99714,P00367,Q9NUJ1,P36957,P27708,O75891,O15382,P04424,Q9BUT1,P49419,Q6NVY1,Q8TEA8,P21953,P31327,O15254,P42345,P31937,P45954,Q16698,Q8NCN5,Q92947,Q709F0,P09110,P15104,P00505,Q99424,P55084,P54687,O95865,Q5T440,P11310,P28288,P24752,P23634,P35914,P14550,O95571,Q9UHG3,Q9UJ70,P22033,O75521,P43155,Q96PE7,P49748,…	TRUE	-0.924907	2.55007e-05
organic acid catabolic process(GO:0016054)	87	521	Q8NBM8,Q16762,Q6YP21,Q15067,P35520,P09417,O94760,P35568,P35475,Q16836,P22307,Q9HCC0,P42126,Q99714,P00367,Q9NUJ1,P36957,P27708,O75891,O15382,P04424,Q9BUT1,P49419,Q6NVY1,Q8TEA8,P21953,P31327,O15254,P42345,P31937,P45954,Q16698,Q8NCN5,Q92947,Q709F0,P09110,P15104,P00505,Q99424,P55084,P54687,O95865,Q5T440,P11310,P28288,P24752,P23634,P35914,P14550,O95571,Q9UHG3,Q9UJ70,P22033,O75521,P43155,Q96PE7,P49748,…	TRUE	-0.924907	2.55007e-05
organelle localization(GO:0051640)	120	617	P53621,P53618,Q96EE3,Q15904,Q15907,Q96EA4,Q92692,O95140,O43264,Q9NVM9,O43237,Q15050,Q96N67,Q9UH99,P35579,P35580,O15498,O75153,O00506,Q9BZG1,Q15811,Q9NUP1,Q9NUM4,Q9HCU5,O15400,O95295,P55735,Q16555,Q5VT25,Q9BV36,O14617,Q9P2R3,O14656,Q9BUK6,P49454,Q96D46,Q96AX1,P51159,P60953,Q92974,Q9NVU7,P02768,P48444,P35606,P00540,Q7Z460,Q9H267,Q66K74,Q96JM3,Q8TEW0,O14579,Q8IXI1,Q8IXI2,Q9Y4I1,Q14980,Q13492,O00203,…	TRUE	0.649855	2.8832e-05
toll-like receptor 10 signaling pathway(GO:0034166)	18	187	P06493,Q16539,P52564,P16220,Q13404,P36507,Q00653,Q04206,P05412,P46734,P28482,P51812,Q02750,Q14738,P19838,P49137,P62979,P61088	TRUE	1.45622	2.99248e-05
toll-like receptor 5 signaling pathway(GO:0034146)	18	187	P06493,Q16539,P52564,P16220,Q13404,P36507,Q00653,Q04206,P05412,P46734,P28482,P51812,Q02750,Q14738,P19838,P49137,P62979,P61088	TRUE	1.45622	2.99248e-05
guanosine-containing compound metabolic process(GO:1901068)	245	2583	Q9NUY8,P40616,Q9H4M9,Q9P0V3,Q15910,Q92609,Q15907,Q16774,Q13885,O95140,P00492,Q9NVN3,Q15029,Q13823,Q9UHA4,P29317,P00441,Q15042,Q96N67,P43487,Q9ULZ3,Q6XZF7,Q9NVG8,Q7Z2Z2,Q9NVJ2,O75962,Q9NP61,Q05193,Q9NP72,Q8WUD1,Q86TI0,P31150,P22392,P41091,P30520,Q9P258,Q9BQE3,P29992,P23258,Q8WU79,Q14344,O95248,Q9BZG1,Q13976,Q01968,Q15811,P62330,P36915,Q8WUA7,P08754,Q6ZSZ5,Q9BZE4,P46940,Q8N6H7,Q9H2M9,Q96BY6,P46199,…	TRUE	0.477924	2.99259e-05
cell cycle G1/S phase transition(GO:0044843)	90	628	P48556,Q15910,P62195,P27694,P27695,P62191,P12004,O43242,P06493,P28062,P28065,P28066,P28074,P28072,P28070,O00571,Q15008,Q9UNM6,P62333,P24385,P38936,P11802,P17980,P06730,P29590,P43686,P31350,P60900,O00743,O43660,P25205,P00533,Q14566,O60885,Q08209,Q99436,P54687,Q14997,Q99460,Q93034,Q13362,Q9UQM7,P35998,O43715,P55036,O00231,O00233,O00232,Q13200,Q13555,Q13554,P49736,P49721,Q6Y7W6,Q9Y3I1,Q00534,P62753,…	TRUE	0.733449	3.02754e-05
G1/S transition of mitotic cell cycle(GO:0000082)	90	621	P48556,Q15910,P62195,P27694,P27695,P62191,P12004,O43242,P06493,P28062,P28065,P28066,P28074,P28072,P28070,O00571,Q15008,Q9UNM6,P62333,P24385,P38936,P11802,P17980,P06730,P29590,P43686,P31350,P60900,O00743,O43660,P25205,P00533,Q14566,O60885,Q08209,Q99436,P54687,Q14997,Q99460,Q93034,Q13362,Q9UQM7,P35998,O43715,P55036,O00231,O00233,O00232,Q13200,Q13555,Q13554,P49736,P49721,Q6Y7W6,Q9Y3I1,Q00534,P62753,…	TRUE	0.733449	3.02754e-05
protein insertion into mitochondrial membrane involved in apoptotic signaling pathway(GO:0001844)	11	117	P30419,P62258,Q92934,P31946,Q07812,P27348,Q04917,P63104,P31749,P63098,P61981	TRUE	1.80865	3.05263e-05
protein insertion into mitochondrial membrane(GO:0051204)	11	120	P30419,P62258,Q92934,P31946,Q07812,P27348,Q04917,P63104,P31749,P63098,P61981	TRUE	1.80865	3.05263e-05
monosaccharide biosynthetic process(GO:0046364)	35	207	Q6IN85,Q16822,P17612,Q9BQE4,P37837,P11413,P04406,P60174,P06733,P11498,P06744,P36871,O15305,O75746,O15294,P52209,P29401,P09104,P00505,P09972,Q02978,P14550,P49792,P17174,P18669,P22694,P61964,P53007,P04075,Q9UJS0,P04150,P40925,P40926,Q00796,P43304	TRUE	1.09183	3.32243e-05
membrane budding(GO:0006900)	40	157	P53621,P98082,P41743,P53618,Q99816,Q9H4A6,Q92614,Q9HCU5,P55735,Q14677,P60903,Q0JRZ9,P48444,P35606,O14579,Q13492,O00291,O15027,P53992,P42566,Q9BVK6,P49755,Q15436,P62820,P61923,O00401,Q9Y678,O00443,Q15363,Q9Y6B6,O94979,P07355,Q13618,Q92538,O60493,P53680,Q9NR31,O94855,O95487,O95486	TRUE	1.02223	4.00884e-05
GTP metabolic process(GO:0046039)	239	2559	Q9NUY8,P40616,Q9H4M9,Q9P0V3,Q15910,Q92609,Q15907,Q13885,O95140,Q9NVN3,Q15029,Q13823,Q9UHA4,P29317,P00441,Q15042,Q96N67,P43487,Q9ULZ3,Q6XZF7,Q9NVG8,Q7Z2Z2,Q9NVJ2,O75962,Q9NP61,Q05193,Q9NP72,Q8WUD1,Q86TI0,P31150,P22392,P41091,P30520,Q9P258,Q9BQE3,P29992,P23258,Q8WU79,Q14344,O95248,Q9BZG1,Q13976,Q01968,Q15811,P62330,P36915,Q8WUA7,P08754,Q6ZSZ5,Q9BZE4,P46940,Q8N6H7,Q9H2M9,Q96BY6,P46199,P13639,P52306,…	TRUE	0.474647	4.16985e-05
obsolete GTP catabolic process(GO:0006184)	235	2493	Q9NUY8,P40616,Q9H4M9,Q9P0V3,Q15910,Q92609,Q15907,Q13885,O95140,Q9NVN3,Q15029,Q13823,Q9UHA4,P29317,P00441,Q15042,Q96N67,P43487,Q9ULZ3,Q6XZF7,Q9NVG8,Q7Z2Z2,Q9NVJ2,O75962,Q9NP61,Q05193,Q9NP72,Q8WUD1,Q86TI0,P31150,P41091,P30520,Q9P258,Q9BQE3,P29992,P23258,Q8WU79,Q14344,O95248,Q9BZG1,Q13976,Q01968,Q15811,P62330,P36915,Q8WUA7,P08754,Q6ZSZ5,Q9BZE4,P46940,Q8N6H7,Q9H2M9,Q96BY6,P46199,P13639,P52306,Q92888,…	TRUE	0.477152	4.32144e-05
multicellular organismal macromolecule metabolic process(GO:0044259)	46	241	P27658,P29279,P08697,Q99715,Q92769,Q02388,Q01955,Q8IVL5,P12955,P07858,P08123,P39060,P39059,P20908,O14672,P12111,P17813,P12110,P12109,P12107,Q32P28,P01137,Q13443,P00734,P50281,P17301,O75635,Q05707,P25940,Q07092,P07711,Q12884,Q9UBG0,P05556,P30044,P08253,P02461,P02462,P02458,P02452,P50454,P05997,P43235,P08572,P07339,P09619	TRUE	-1.19976	4.40634e-05
collagen metabolic process(GO:0032963)	46	232	P27658,P29279,P08697,Q99715,Q92769,Q02388,Q01955,Q8IVL5,P12955,P07858,P08123,P39060,P39059,P20908,O14672,P12111,P17813,P12110,P12109,P12107,Q32P28,P01137,Q13443,P00734,P50281,P17301,O75635,Q05707,P25940,Q07092,P07711,Q12884,Q9UBG0,P05556,P30044,P08253,P02461,P02462,P02458,P02452,P50454,P05997,P43235,P08572,P07339,P09619	TRUE	-1.19976	4.40634e-05
actin nucleation(GO:0045010)	14	87	O15511,Q9BR76,Q9BPX5,Q92747,P09327,P60983,O15144,O15145,O15143,Q13576,Q9Y2A7,P59998,P61158,P61160	TRUE	1.59237	4.44701e-05
small molecule catabolic process(GO:0044282)	103	661	P02649,Q8NBM8,Q16762,Q6YP21,Q15067,Q15036,P35520,P09417,O94760,P35568,P35475,Q16836,P11766,P22307,Q9HCC0,P42126,Q99714,P05091,P00367,Q9NUJ1,P36957,P29218,P27708,O75891,Q9NXE4,O15382,P04424,Q9BUT1,P10768,P49419,Q6NVY1,O75828,Q8TEA8,P21953,P30837,P31327,P55809,O15254,P42345,P31937,P45954,Q16698,Q8NCN5,Q92947,Q9BT40,Q709F0,P09110,P15104,P00505,P01130,Q99424,P55084,P54687,O95865,Q5T440,P11310,P28288,…	TRUE	-0.82543	4.45612e-05
guanosine-containing compound catabolic process(GO:1901069)	236	2495	Q9NUY8,P40616,Q9H4M9,Q9P0V3,Q15910,Q92609,Q15907,Q13885,O95140,P00492,Q9NVN3,Q15029,Q13823,Q9UHA4,P29317,P00441,Q15042,Q96N67,P43487,Q9ULZ3,Q6XZF7,Q9NVG8,Q7Z2Z2,Q9NVJ2,O75962,Q9NP61,Q05193,Q9NP72,Q8WUD1,Q86TI0,P31150,P41091,P30520,Q9P258,Q9BQE3,P29992,P23258,Q8WU79,Q14344,O95248,Q9BZG1,Q13976,Q01968,Q15811,P62330,P36915,Q8WUA7,P08754,Q6ZSZ5,Q9BZE4,P46940,Q8N6H7,Q9H2M9,Q96BY6,P46199,P13639,P52306,…	TRUE	0.473666	4.78851e-05
modification-dependent protein catabolic process(GO:0019941)	168	1340	P98082,P46379,Q96DZ1,Q99816,P48556,Q8WW12,Q53GS9,P62195,P62191,Q96EB6,O43294,P62256,O43242,P48506,O75150,Q9ULT8,O95155,P06493,P28062,P28065,P28066,P28074,P28072,P28070,Q86TM6,Q9BZQ6,Q15008,P22314,Q9UNM6,Q9HCN8,O95260,Q9BQE4,Q8TCJ2,Q9BZK7,Q15843,P62333,Q9H3S7,Q9UMX0,P15374,Q9GZV5,Q9H2J4,P46934,P0C2W1,O75844,Q05086,Q16531,P17980,Q92890,P29590,P43686,Q9BUN8,Q9UNN5,Q14669,O14656,Q8N668,P55854,Q9BTA9,…	TRUE	0.54641	5.02532e-05
ion transport(GO:0006811)	260	4341	P22413,P13073,P06576,Q658P3,P28161,Q9H4A3,P47985,P02649,P56134,Q15904,Q15907,Q16795,P61421,P30405,Q96S66,P14174,Q03135,P10606,P29279,P62158,Q9NV96,Q9HC07,P62258,P05023,P05026,Q9NW15,Q9HBR0,Q09666,Q15043,Q9UM54,P21796,O75964,P22307,P24310,P30536,Q16864,P17612,P30626,Q8WUM9,Q8WUJ3,Q9P246,O60610,Q9HD20,Q99653,Q14393,O15427,P46459,Q5JTJ3,Q8TD43,O60669,O75915,Q9BZE4,O75947,P46934,P46939,Q8NE86,P06756,…	TRUE	-0.505089	5.59056e-05
regulation of protein insertion into mitochondrial membrane involved in apoptotic signaling pathway(GO:1900739)	10	113	P30419,P62258,Q92934,P31946,P27348,Q04917,P63104,P31749,P63098,P61981	TRUE	1.82844	5.62948e-05
positive regulation of protein insertion into mitochondrial membrane involved in apoptotic signaling pathway(GO:1900740)	10	113	P30419,P62258,Q92934,P31946,P27348,Q04917,P63104,P31749,P63098,P61981	TRUE	1.82844	5.62948e-05
positive regulation of actin filament polymerization(GO:0030838)	28	147	O15511,Q9ULZ3,Q9BR76,Q9BPX5,Q92747,P62330,P09327,Q12959,P42345,P60983,Q96J84,O15144,O15145,O15143,P35080,P07737,Q13576,Q9Y2A7,Q9BVC4,P59998,Q14289,P63000,P50552,P61158,Q6R327,P61160,P62993,P05362	TRUE	1.16016	6.52041e-05
multicellular organismal metabolic process(GO:0044236)	47	262	P27658,P29279,P08697,Q99715,Q92769,Q02388,Q01955,Q8IVL5,P12955,P07858,P08123,P39060,P39059,P20908,O14672,P12111,P17813,P12110,P12109,P12107,Q32P28,P01137,Q13443,P00734,Q9NZA1,P50281,P17301,O75635,Q05707,P25940,Q07092,P07711,Q12884,Q9UBG0,P05556,P30044,P08253,P02461,P02462,P02458,P02452,P50454,P05997,P43235,P08572,P07339,P09619	TRUE	-1.16359	6.54423e-05
response to increased oxygen levels(GO:0036296)	10	33	Q03135,P25445,P38936,P11802,P04040,P02452,P19878,P04179,O95352,P09619	TRUE	-1.99492	6.80335e-05
response to hyperoxia(GO:0055093)	10	33	Q03135,P25445,P38936,P11802,P04040,P02452,P19878,P04179,O95352,P09619	TRUE	-1.99492	6.80335e-05
positive regulation of collagen metabolic process(GO:0010714)	10	38	P29279,P08697,Q92769,P17813,P01137,P00734,P17301,O75635,P30044,P09619	TRUE	-1.99245	7.01605e-05
positive regulation of collagen biosynthetic process(GO:0032967)	10	37	P29279,P08697,Q92769,P17813,P01137,P00734,P17301,O75635,P30044,P09619	TRUE	-1.99245	7.01605e-05
regulation of collagen biosynthetic process(GO:0032965)	10	44	P29279,P08697,Q92769,P17813,P01137,P00734,P17301,O75635,P30044,P09619	TRUE	-1.99245	7.01605e-05
anion transport(GO:0006820)	84	1357	P22413,P02649,Q15907,Q96S66,P14174,Q9NV96,Q9NW15,Q9HBR0,Q9UM54,P21796,P22307,P30536,Q8WUM9,O15427,O60669,O75915,P45880,P12236,Q16555,Q8N697,Q15758,P08195,Q4KMQ2,P30825,O75746,P07996,P02768,O43681,Q9UP95,Q9C0H2,O60831,Q8IWT6,Q00325,P00505,P01130,P52564,Q9NZA1,Q9H936,P17302,P61764,Q02978,O43772,P43007,O43741,Q6NUK1,Q9NRX5,P05413,P55011,O00299,O43715,O95563,O95573,Q9UHG3,Q99541,P53985,O14745,O43865,…	TRUE	-0.877229	7.66124e-05
regulation of collagen metabolic process(GO:0010712)	12	54	P29279,P08697,Q92769,P17813,P01137,P00734,P17301,O75635,Q12884,P05556,P30044,P09619	TRUE	-1.88191	7.85718e-05
toll-like receptor TLR6:TLR2 signaling pathway(GO:0038124)	19	201	P06493,Q06187,Q16539,P52564,P16220,Q13404,P36507,Q00653,Q04206,P05412,P46734,P28482,P51812,Q02750,Q14738,P19838,P49137,P62979,P61088	TRUE	1.35281	8.05704e-05
toll-like receptor TLR1:TLR2 signaling pathway(GO:0038123)	19	201	P06493,Q06187,Q16539,P52564,P16220,Q13404,P36507,Q00653,Q04206,P05412,P46734,P28482,P51812,Q02750,Q14738,P19838,P49137,P62979,P61088	TRUE	1.35281	8.05704e-05
toll-like receptor 2 signaling pathway(GO:0034134)	19	212	P06493,Q06187,Q16539,P52564,P16220,Q13404,P36507,Q00653,Q04206,P05412,P46734,P28482,P51812,Q02750,Q14738,P19838,P49137,P62979,P61088	TRUE	1.35281	8.05704e-05
organophosphate ester transport(GO:0015748)	11	191	P02649,Q9NV96,P22307,P12236,P01130,P17302,Q6NUK1,O43715,P61916,Q8TB61,P48739	TRUE	-1.92682	8.1917e-05
toll-like receptor 4 signaling pathway(GO:0034142)	22	300	P06493,Q9HCY8,Q06187,Q16539,P52564,P16220,Q13404,P36507,Q00653,Q04206,P05412,P46734,P28482,P11215,P51812,Q02750,Q14738,Q5VWQ8,P19838,P49137,P62979,P61088	TRUE	1.26566	8.70799e-05
mitochondrial electron transport, NADH to ubiquinone(GO:0006120)	32	120	Q16718,Q16795,O95139,O95168,O95169,O95167,O95182,O75251,O95298,O95299,P51970,P19404,O96000,O43674,O43676,O43678,O14561,Q99497,P28331,O00217,P56556,O75489,O75438,P17568,Q9Y6M9,P49821,O00483,O43920,O75380,P09622,O75306,O43181	TRUE	-1.34241	8.77479e-05
regulation of purine nucleotide metabolic process(GO:1900542)	160	2041	Q9NUY8,Q9P0V3,P02649,Q15910,Q92609,P30405,P62158,Q9BRT2,Q15070,P09493,Q9NVN3,P05026,Q9UHA4,P29317,P00441,Q15042,Q96N67,P43487,Q9ULZ3,Q6XZF7,Q9NVG8,O75962,Q9NP61,O75190,Q86TI0,P31150,Q9P258,Q8WU79,O95248,Q13976,Q01968,Q15811,Q8WUA7,P08754,Q6ZSZ5,Q9GZT9,P46940,Q8N6H7,Q9H2M9,Q96BY6,P52306,Q92888,Q9BTW9,O43504,P20936,Q15751,Q14644,P46108,Q4KMP7,P07951,O75781,P84095,P60903,P42345,Q92974,Q7Z401,Q96KC8,…	TRUE	0.529504	8.85512e-05
nucleoside phosphate biosynthetic process(GO:1901293)	89	956	P06576,P02649,P56134,P33316,Q16774,P62158,O60701,P00492,P00491,O43252,P05023,Q15046,Q96EK6,P43490,O75964,Q16851,P30566,P22392,P30520,P08754,O95299,P27707,P27708,O75947,P12268,P23919,P32321,P22234,P60891,O15305,P31350,O75781,P24539,P22102,P31939,P17812,P11586,P00568,P20839,P23921,Q14558,Q01433,Q9HAN9,P01137,P48163,P21359,P36542,P41250,P17252,Q02952,Q06210,Q96IJ6,Q9HAB8,Q15526,P07741,O15067,O60256,…	TRUE	0.669557	9.25418e-05
nucleotide biosynthetic process(GO:0009165)	89	950	P06576,P02649,P56134,P33316,Q16774,P62158,O60701,P00492,P00491,O43252,P05023,Q15046,Q96EK6,P43490,O75964,Q16851,P30566,P22392,P30520,P08754,O95299,P27707,P27708,O75947,P12268,P23919,P32321,P22234,P60891,O15305,P31350,O75781,P24539,P22102,P31939,P17812,P11586,P00568,P20839,P23921,Q14558,Q01433,Q9HAN9,P01137,P48163,P21359,P36542,P41250,P17252,Q02952,Q06210,Q96IJ6,Q9HAB8,Q15526,P07741,O15067,O60256,…	TRUE	0.669557	9.25418e-05
regulation of nucleoside metabolic process(GO:0009118)	147	1757	Q9NUY8,Q9P0V3,Q15910,Q92609,P30405,Q9BRT2,Q15070,P09493,Q9NVN3,P05026,Q9UHA4,P29317,P00441,Q15042,Q96N67,P43487,Q9ULZ3,Q6XZF7,Q9NVG8,O75962,Q9NP61,O75190,Q86TI0,P31150,Q9P258,Q8WU79,O95248,Q13976,Q01968,Q15811,Q8WUA7,Q6ZSZ5,P46940,Q8N6H7,Q9H2M9,Q96BY6,P52306,Q92888,Q9BTW9,O43504,P20936,Q15751,Q14644,P46108,Q4KMP7,P07951,P84095,P60903,P42345,Q92974,Q7Z401,Q96KC8,Q7Z3U7,Q9H299,Q8TER5,P50148,Q13459,…	TRUE	0.559404	9.28142e-05
regulation of cellular component organization(GO:0051128)	491	4175	Q8NBU5,P22413,P98082,P41743,Q9H4M9,Q9UGP4,Q99816,Q9P0V3,Q6PD62,Q9H4A6,Q96S97,P02649,Q15910,P62195,P52907,P02671,P30419,P18031,P42224,P30405,Q03135,Q6P3W7,O00622,P29279,Q9NV96,Q9H4G4,Q9BRT2,Q96EB6,Q13868,O43293,O43294,P09493,P62258,Q14444,O43264,P09486,Q15036,Q6EMK4,P02679,P02675,Q9P0J0,P49257,Q13813,P29317,Q9HC35,P29323,Q15042,O75147,O15511,O75116,Q9ULZ3,P35579,P35580,P07203,Q9ULW0,P09429,P17655,…	TRUE	0.336252	9.3802e-05
modification-dependent macromolecule catabolic process(GO:0043632)	171	1354	P98082,P46379,Q96DZ1,Q99816,P48556,Q8WW12,Q53GS9,P62195,P62191,Q96EB6,O43294,P62256,O43242,P48506,O75150,Q9ULT8,O95155,P06493,P28062,P28065,P28066,P28074,P28072,P28070,Q86TM6,Q9BZQ6,Q15008,P22314,Q9UNM6,Q9HCN8,O95260,Q9BQE4,Q8TCJ2,Q9BZK7,Q15843,P62333,Q9H3S7,Q9UMX0,P15374,Q8TCS8,Q9GZV5,Q9H2J4,P46934,P0C2W1,O75844,Q05086,Q16531,P17980,Q92890,P29590,P43686,Q9BUN8,Q9UNN5,Q14669,O14656,Q8N668,P55854,…	TRUE	0.523504	9.45334e-05
positive regulation of protein complex disassembly(GO:0043243)	6	53	P48681,P60981,P63241,Q9Y281,O60502,P23528	TRUE	2.28062	9.50723e-05
nuclear division(GO:0000280)	130	1260	P46379,Q96EE3,P27694,Q96EA4,O43293,O43264,Q9NVM9,P52926,Q15019,Q15021,Q9HC35,Q15050,O75147,P10599,P06493,Q9ULW0,P27797,Q96DE5,P30622,Q9P258,Q9UNM6,Q92791,P10644,Q9GZZ1,Q8TD19,O75909,O75935,Q969U7,P12270,Q92878,Q9H2D6,Q14683,Q12929,P49454,P61586,Q9H1A4,Q8WWQ0,P60953,Q92974,O43670,O43684,Q08J23,P00540,Q29RF7,Q7Z460,P30260,O76003,Q15645,Q96BM9,Q96JM3,O76095,O14578,Q9BTE3,P01137,O95835,P21333,P54652,…	TRUE	0.588749	9.60745e-05
regulation of heterotypic cell-cell adhesion(GO:0034114)	5	49	Q96S97,P02671,P02679,P02675,P16070	TRUE	-2.37119	9.7373e-05
pyruvate metabolic process(GO:0006090)	38	311	Q9BRR6,Q15118,P07195,P10515,Q01813,Q9P0J1,Q16822,P40763,P00338,O15427,P19367,P04406,P60174,P06733,P11498,P06744,P36871,P17858,O15294,Q8NCN5,P35613,P09104,P09972,O95563,P14618,P53985,P54619,P18669,P08237,P52789,P04075,Q13131,P11177,Q14738,Q02218,P08559,P09622,O00330	TRUE	0.995834	0.000100461
negative regulation of cytoskeleton organization(GO:0051494)	36	284	Q96S97,P52907,Q13813,Q9HC35,Q9BR76,P58546,Q9Y6W5,P09327,Q9BTW9,Q9H2D6,P29536,Q12929,Q92974,P60983,Q9BT40,P35611,Q7Z460,P63313,O95834,Q01082,Q12792,P35080,Q9UHB6,P07737,Q96P48,Q9Y3A5,Q69YQ0,Q9NYL9,P47755,P47756,Q13136,P16949,Q02790,P35241,P40121,P06396	TRUE	1.01847	0.000101493
nucleobase biosynthetic process(GO:0046112)	8	36	P00492,P27708,P22234,P60891,P22102,P07741,P30085,P49915	TRUE	1.95852	0.000103981
negative regulation of cellular protein metabolic process(GO:0032269)	199	1354	P22413,P13861,O14495,P46379,P48556,Q9H4A3,Q96S97,P02649,P62195,P18031,P14174,Q03135,P62191,P62158,Q96EB6,O43293,P62258,Q14444,O43242,P48506,P37198,Q9ULZ3,P28062,P28065,P28066,P28074,P28072,P28070,P60228,P27797,O00571,Q9BZQ8,Q15008,Q9UNH7,Q96ST3,Q9UNM6,P10644,Q99653,P62333,P38936,Q9BZE4,Q9GZV5,P38919,Q9H2J4,Q9H2K8,P07814,P11413,P04406,P12270,Q92879,P17980,Q53EL6,P40429,P06748,P17936,P29590,P43686,…	TRUE	0.477005	0.000109612
pyrimidine nucleotide biosynthetic process(GO:0006221)	10	106	P33316,P22392,P27708,P23919,P60891,P17812,P30085,Q9NRF8,Q5EBM0,P15531	TRUE	1.75527	0.000114731
zymogen activation(GO:0031638)	36	318	Q9HBL7,Q92688,Q9ULZ3,P08697,P99999,P25445,Q01955,P05121,P10809,P29590,P61604,Q92934,Q16611,P07093,Q16666,P07996,Q07812,P55072,O95831,P00750,P50281,Q96A26,Q9NZJ7,Q12797,O00291,P05452,P63244,Q15392,P42574,O14763,Q71UM5,P55210,P09668,Q9BXI6,Q9BXK5,Q9NR28	TRUE	-1.26101	0.000116036
regulation of plasminogen activation(GO:0010755)	6	17	Q9HBL7,P08697,P05121,P07093,P07996,P05452	TRUE	-2.24196	0.00011791
multi-organism metabolic process(GO:0044033)	114	470	P27635,P47914,P18077,Q99816,P62269,P62266,P23396,P62263,P62249,P62241,P62244,Q96T23,P52926,P08865,P49207,O15514,Q08945,P13984,P61353,P61313,P62277,P62273,P62280,P18124,P50750,P36954,Q9H3P2,P19388,P15880,P25398,P40429,P60866,P23193,Q8WX92,P52298,P62424,P19474,P84098,P61513,P39019,P39023,P30876,Q9BT40,P50914,Q02543,Q07020,P11388,P42677,P36578,P42766,P05412,P46776,P46777,P46778,P46779,P46782,P46781,…	TRUE	0.615774	0.000118061
protein modification by small protein conjugation(GO:0032446)	179	1778	P48556,Q8WW12,Q6PD62,P62195,Q03135,P62191,Q96EB6,Q13867,P62256,O43242,Q9HC52,P48506,O75150,Q9ULT8,Q8WVC0,O95155,P06493,P28062,P28065,P28066,P28074,P28072,P28070,Q86TM6,Q712K3,Q75N03,Q96DE5,Q8N7H5,Q15008,P29144,P22314,Q9UNM6,Q9GZZ9,Q99653,Q9UMS4,Q15843,P62333,Q9UMX0,Q8TD43,Q9BZE4,Q9GZV5,Q9H2J4,P46934,P0C2W1,Q05086,Q16531,Q5TAQ9,P17980,Q63HN8,P29590,P43686,P08107,Q15751,Q14669,Q9UER7,Q8N668,P19474,…	TRUE	0.504818	0.000120442
hepatocyte apoptotic process(GO:0097284)	7	12	P25445,P62330,Q07817,P05783,P05787,Q9Y6C9,Q13188	TRUE	-2.14668	0.000124608
protein-DNA complex assembly(GO:0065004)	36	417	P27694,Q92688,Q96T23,Q99733,Q9P0M6,P09429,P26583,P25440,P49321,P16403,P16402,P16401,Q9GZS1,P07305,P06748,Q9UER7,P49454,Q8TEX9,Q02539,Q5SSJ5,Q86VP6,Q01105,P16104,P49736,O60264,Q9H0U9,Q9Y265,Q13112,P62805,Q09028,P55209,P35244,O75367,Q92522,P10412,O14929	TRUE	0.930174	0.000132802
viral gene expression(GO:0019080)	112	454	P27635,P47914,P18077,Q99816,P62269,P62266,P23396,P62263,P62249,P62241,P62244,Q96T23,P52926,P08865,P49207,O15514,Q08945,P13984,P61353,P61313,P62277,P62273,P62280,P18124,P50750,P36954,Q9H3P2,P19388,P15880,P25398,P40429,P60866,P23193,Q8WX92,P52298,P62424,P19474,P84098,P61513,P39019,P39023,P30876,Q9BT40,P50914,Q02543,Q07020,P42677,P36578,P42766,P05412,P46776,P46777,P46778,P46779,P46782,P46781,P46783,…	TRUE	0.615636	0.000134978
regulation of blood coagulation(GO:0030193)	21	173	P02649,P02671,Q03135,P08697,Q13976,P05120,P05121,Q4KMQ2,P07093,P07996,P00734,P00747,P00750,P17252,P01008,Q5T5C0,Q12884,P04004,Q03405,P07355,P04264	TRUE	-1.53434	0.00013606
regulation of hemostasis(GO:1900046)	21	173	P02649,P02671,Q03135,P08697,Q13976,P05120,P05121,Q4KMQ2,P07093,P07996,P00734,P00747,P00750,P17252,P01008,Q5T5C0,Q12884,P04004,Q03405,P07355,P04264	TRUE	-1.53434	0.00013606
regulation of nucleotide metabolic process(GO:0006140)	163	2049	Q9NUY8,Q9P0V3,P02649,Q15910,Q92609,P30405,P62158,Q9BRT2,Q15070,P09493,Q9NVN3,P05026,Q9UHA4,P29317,P00441,Q15042,Q96N67,P43487,Q9ULZ3,Q6XZF7,Q9NVG8,O75962,Q9NP61,O75190,Q86TI0,P31150,Q9P258,Q8WU79,O95248,Q13976,Q01968,Q15811,Q8WUA7,P08754,Q6ZSZ5,Q9GZT9,P46940,Q8N6H7,Q9H2M9,Q96BY6,P52306,Q92888,Q9BTW9,O43504,P32320,P20936,Q15751,Q14644,P46108,Q4KMP7,P07951,O75781,P84095,P60903,P42345,Q92974,Q7Z401,…	TRUE	0.511856	0.00013826
NADPH regeneration(GO:0006740)	13	58	P37837,O75874,P11413,P60174,P31937,P52209,P29401,Q13363,P18669,Q49A26,Q9UBQ7,O95336,O95479	TRUE	1.54224	0.000143789
positive regulation of phagocytosis(GO:0050766)	12	74	Q9ULZ3,P27797,Q14393,P06756,Q12907,P26022,P02765,P17301,P01024,P11274,Q08431,Q08722	TRUE	-1.83254	0.000144947
regulation of transferase activity(GO:0051338)	243	2089	P98082,P13861,P48556,Q9H4A3,P02649,Q15910,P62195,P18031,P61421,P14174,Q03135,O00622,P62191,P62158,Q96EB6,P56199,Q15084,O43242,P00441,P37198,P10599,Q9ULZ3,P35568,O95163,P06493,Q9ULW0,P28062,P28065,P28066,P28074,P28072,P28070,Q86TM6,P27797,P02545,Q15008,Q9UNH7,P05067,P17612,Q9P287,Q8WUJ3,Q9UNM6,P10644,Q99653,Q99627,Q14393,Q9HCU5,P62333,P24385,P38936,O75909,Q9BZE4,O95292,Q9GZV5,P46940,Q9H2K8,P15880,…	TRUE	0.432699	0.000145279
vesicle coating(GO:0006901)	30	121	P53621,P98082,P53618,Q9HCU5,P55735,Q14677,Q0JRZ9,P48444,P35606,O14579,Q13492,O00291,O15027,P53992,P42566,Q9BVK6,P49755,Q15436,P61923,Q9Y678,O00443,Q15363,Q9Y6B6,O94979,Q13618,Q92538,P53680,O94855,O95487,O95486	TRUE	1.0783	0.00014588
cellular defense response(GO:0006968)	9	225	Q08380,Q13488,Q04206,P05556,P19878,Q14289,P15407,Q9ULC3,O95999	TRUE	-1.98243	0.000160612
vasoconstriction(GO:0042310)	14	138	P02671,Q03135,P02679,P02675,Q8TD43,P52306,P00533,P17302,P55145,Q02750,P31749,O00443,P42892,P05362	TRUE	-1.73852	0.000163787
regulation of protein modification process(GO:0031399)	336	2965	P22413,P98082,P13861,O14495,P48556,Q9H4A3,Q6PD62,Q96S97,P02649,Q15910,P62195,P18031,P61421,P14174,Q03135,O00622,P62191,P29279,P62158,Q96EB6,P62258,P56199,Q15084,O43242,P00441,P48506,P37198,P10599,Q96N67,Q9ULZ3,O95163,P06493,Q9ULW0,P28062,P28065,P28066,P28074,P28072,P28070,Q86TM6,P27797,Q9BZQ8,P02545,Q15008,Q9UNH7,P05067,Q92769,P17612,Q96ST2,Q96ST3,Q9P287,Q8WUJ3,P50750,Q9UNM6,Q92797,P10644,Q99653,…	TRUE	0.375111	0.000166269
purine nucleobase metabolic process(GO:0006144)	22	103	P00492,P00491,P07203,P30566,Q8TCD5,P30520,P27707,P12268,P22234,P60891,Q9P2T1,P22102,P31939,P20839,Q01433,P07741,O15067,P04040,P21589,P55263,P49915,P49902	TRUE	1.22035	0.000167224
negative regulation of fibrinolysis(GO:0051918)	5	13	P08697,P05121,P07996,P00734,P00747	TRUE	-2.31319	0.000176877
monosaccharide catabolic process(GO:0046365)	21	99	P37837,Q14376,Q9H477,P11413,P60174,P36871,Q92934,P31937,P52209,P29401,P16278,Q13363,P14550,P18669,Q49A26,Q9UBQ7,P51570,O95336,Q96G03,O95479,Q9UKK9	TRUE	1.23916	0.000180494
fatty acid metabolic process(GO:0006631)	100	734	Q86SK9,Q9H4A4,Q15118,P14174,Q03135,Q96EB6,Q53GQ0,P10515,Q15067,Q8NCG7,P20292,Q9P0J1,Q99735,P35568,P07203,Q16836,P22307,P42126,Q15800,P23219,Q5VWC8,Q99685,Q9NUI1,P16435,P36969,Q9NUB1,P49327,Q16539,Q9BUT1,Q6Y1H2,Q96CM8,Q8IVS2,O15254,O00767,Q16647,P42345,P45954,Q16698,Q8NCN5,Q92947,Q709F0,P09110,O14561,Q99424,P55084,O95864,Q9Y4I1,O15121,O75608,P09960,Q14914,P11310,P42765,O43741,P28288,P05413,O95573,…	TRUE	-0.762414	0.000191173
alpha-beta T cell differentiation(GO:0046632)	6	127	P42226,P00491,O14617,O00203,P04083,P35268	TRUE	2.16841	0.000192552
regulation of nucleotide catabolic process(GO:0030811)	147	1726	Q9NUY8,Q9P0V3,Q15910,Q92609,P30405,Q15070,P09493,Q9NVN3,P05026,Q9UHA4,P29317,P00441,Q15042,Q96N67,P43487,Q9ULZ3,Q6XZF7,Q9NVG8,O75962,Q9NP61,O75190,Q86TI0,P31150,Q9P258,Q8WU79,O95248,Q13976,Q01968,Q15811,Q8WUA7,Q6ZSZ5,Q9GZT9,P46940,Q8N6H7,Q9H2M9,Q96BY6,P52306,Q92888,Q9BTW9,O43504,P20936,Q15751,Q14644,P46108,Q4KMP7,P07951,P84095,P60903,P42345,Q92974,Q7Z401,Q96KC8,Q7Z3U7,Q9H299,Q8TER5,P50148,Q13459,…	TRUE	0.534623	0.000197275
pentose-phosphate shunt(GO:0006098)	12	55	P37837,P11413,P60174,P31937,P52209,P29401,Q13363,P18669,Q49A26,Q9UBQ7,O95336,O95479	TRUE	1.56714	0.000197342
regulation of purine nucleotide catabolic process(GO:0033121)	146	1724	Q9NUY8,Q9P0V3,Q15910,Q92609,P30405,Q15070,P09493,Q9NVN3,P05026,Q9UHA4,P29317,P00441,Q15042,Q96N67,P43487,Q9ULZ3,Q6XZF7,Q9NVG8,O75962,Q9NP61,O75190,Q86TI0,P31150,Q9P258,Q8WU79,O95248,Q13976,Q01968,Q15811,Q8WUA7,Q6ZSZ5,Q9GZT9,P46940,Q8N6H7,Q9H2M9,Q96BY6,P52306,Q92888,Q9BTW9,O43504,P20936,Q15751,Q14644,P46108,Q4KMP7,P07951,P84095,P60903,P42345,Q92974,Q7Z401,Q96KC8,Q7Z3U7,Q9H299,Q8TER5,P50148,Q13459,…	TRUE	0.536137	0.000197693
organelle fission(GO:0048285)	141	1336	P46379,Q96EE3,P27694,Q96EA4,O43293,Q15067,O43264,Q9NVM9,P52926,Q15019,Q15021,Q9HC35,Q15050,O75147,P10599,P06493,Q9ULW0,P27797,Q96DE5,P30622,Q9P258,Q9UNM6,Q9GZY8,Q92791,P10644,Q9GZZ1,Q8TD19,O75909,O75935,Q969U7,P12270,Q92878,Q9H2D6,Q14683,Q12929,P49454,O96011,P61586,Q9H1A4,Q8WWQ0,P60953,Q92974,O43670,O43684,Q08J23,P00540,Q29RF7,Q7Z460,P30260,O76003,Q27J81,Q15645,Q96BM9,Q96JM3,O76095,O14578,Q9BTE3,…	TRUE	0.5423	0.000209587
negative regulation of protein polymerization(GO:0032272)	25	166	Q96S97,P52907,Q13813,P58546,P09327,P45880,Q9BTW9,Q9H2D6,P29536,Q12929,P35611,P63313,O95834,Q01082,Q12792,P35080,P07737,Q9NYL9,P47755,P47756,P16949,Q02790,P35241,P40121,P06396	TRUE	1.13588	0.000224727
viral transcription(GO:0019083)	110	433	P27635,P47914,P18077,P62269,P62266,P23396,P62263,P62249,P62241,P62244,Q96T23,P52926,P08865,P49207,O15514,Q08945,P13984,P61353,P61313,P62277,P62273,P62280,P18124,P50750,P36954,Q9H3P2,P19388,P15880,P25398,P40429,P60866,P23193,Q8WX92,P52298,P62424,P19474,P84098,P61513,P39019,P39023,P30876,Q9BT40,P50914,Q02543,Q07020,P42677,P36578,P42766,P05412,P46776,P46777,P46778,P46779,P46782,P46781,P46783,O00267,…	TRUE	0.600313	0.000231072
vesicle-mediated transport(GO:0016192)	431	3242	P53621,Q8NBU5,Q8NBS9,P22413,P98082,P41743,P40616,O75083,P53618,Q9H4M9,P18085,Q658P3,Q99816,Q9P0V3,Q9UMF0,Q9H4A6,Q99829,P02649,Q15904,Q15907,P02671,P18031,Q92614,Q96RU3,Q03135,Q6P3W7,Q9NV70,Q8WVM8,P62158,P09497,P09496,P00488,O43264,P09486,Q15084,Q15036,Q99747,Q9P0K7,P02679,P02675,P49257,Q15021,P00441,Q9ULV4,O15511,O95197,Q6NYC1,O75131,O60784,Q9UM54,O15533,P15291,Q9ULZ3,O60749,P35580,O95159,O95183,…	TRUE	0.331672	0.000239019
cilium morphogenesis(GO:0060271)	19	438	P61421,Q15019,Q01968,Q9H3S7,Q9GZV5,O14639,P21333,P61006,P10155,Q9NT62,O94929,Q9ULH1,Q9ULC3,P36405,P61158,Q16181,Q9Y5K8,P61160,P06396	TRUE	1.26918	0.000246303
regulation of multicellular organismal metabolic process(GO:0044246)	13	62	P29279,P08697,Q92769,P17813,P01137,P00734,Q9NZA1,P17301,O75635,Q12884,P05556,P30044,P09619	TRUE	-1.74302	0.000250503
mitochondrial transport(GO:0006839)	88	436	P06576,P56134,P30419,P30405,Q16762,P62258,O95140,Q99797,Q9P0J0,Q96EK5,O75964,P30536,Q96DA6,Q9GZY8,P05141,Q8TCS8,O75947,Q8NE86,P12236,Q15785,O96008,Q92934,P31946,P24539,P07900,O75746,Q16611,Q10713,O43615,Q8IXI1,Q8IXI2,Q3ZCQ8,Q07817,Q07812,Q9HAV7,P36542,P38646,Q9UQM7,O43772,Q9NS69,P42765,O43741,Q6NUK1,O95563,P27348,Q9Y3D7,Q9Y3D6,Q9Y3I1,Q99595,Q15388,Q9H0U6,O60238,O60220,Q04917,Q8IYU8,P23786,O00170,…	TRUE	-0.796595	0.000251069
regulation of catabolic process(GO:0009894)	260	2634	Q9NUY8,P98082,P53634,P46379,Q9P0V3,P02649,Q15910,Q92609,P30405,Q9BRT2,P12004,Q96EB6,Q15070,O43293,Q7Z2W4,P09493,Q9NVN3,O43242,P05026,Q9P0J0,Q9UHA4,P29317,P00441,P48506,Q15042,Q96N67,P43487,Q9ULZ3,P35568,Q6XZF7,Q9NVG8,P07203,O75962,Q9NP61,P40763,O75190,Q86TI0,P31150,P17612,Q9P258,P82094,Q8WU79,O95248,Q13976,Q01968,Q15811,Q8WUA7,Q8TCS8,Q6ZSZ5,Q9GZT3,Q9UMY4,Q9GZT9,P46940,Q9H2J4,Q8N6H7,P46934,Q9H2M9,…	TRUE	0.410968	0.000256381
innate immune response(GO:0045087)	203	2436	Q96SB4,P13861,P52907,P18031,P42224,P14174,P42226,P62158,P13010,O43293,Q7Z2W4,Q92692,Q9BT09,O15511,P10599,Q9ULZ3,P35568,P06493,P09429,P13987,P28062,Q5KU26,Q06830,Q9HCE1,O00571,P05067,P17612,Q96ST3,Q92747,O00602,P10644,P38936,Q9HCY8,Q9Y6W5,P19388,P14314,P13671,P07814,Q06187,P04406,O43516,Q16543,Q16539,P12956,Q06124,P40429,P12931,P68371,P04439,P10809,P17931,P80217,P07858,P29590,P61619,Q14699,Q9H2U1,…	TRUE	0.448931	0.000261345
positive regulation of multicellular organismal metabolic process(GO:0044253)	11	45	P29279,P08697,Q92769,P17813,P01137,P00734,Q9NZA1,P17301,O75635,P30044,P09619	TRUE	-1.82957	0.000262332
DNA conformation change(GO:0071103)	68	633	Q96SB4,P13010,Q92688,Q96T23,P52926,Q15021,Q99733,Q9P0M6,P06493,P09429,P26583,P25440,O00571,P49321,P16403,P16402,P16401,P07305,P12270,Q92878,P12956,P06748,O60934,P17096,Q9UER7,P25205,Q14566,Q8TEX9,Q02539,Q08211,O95831,Q14997,P11388,P11387,Q5SSJ5,Q9Y3T9,Q8IYB8,P46063,Q9NTJ3,Q01105,P16104,Q13283,P49736,O60264,Q9H0U9,Q8N3C0,Q00577,Q9Y230,O43823,Q9Y265,Q13112,P04083,P62805,Q09028,P55209,P33993,P33992,…	TRUE	0.70269	0.000264688
activation of immune response(GO:0002253)	95	1227	Q8N8S7,O60711,Q7Z2W4,Q9BT09,O15511,Q9ULZ3,P06493,P13987,Q5KU26,Q96ST3,Q92747,O00602,Q9HCY8,Q9Y6W5,P13671,Q06187,O43516,Q16539,P12931,P10809,P17931,P07858,Q14699,Q8NEB9,P46108,P07947,P07900,P02748,P60953,O43657,Q16666,P10909,P56945,Q7Z434,Q9UDY8,Q96JJ3,Q07812,P52564,Q07021,P16220,Q9UQB8,Q96IZ0,Q13404,P36507,Q9NZD8,O15144,O15145,Q86UT6,Q00653,P41240,Q04206,P09871,Q9NRX4,P05412,P46734,Q99570,Q99538,…	TRUE	0.634228	0.000264694
regulation of fibrinolysis(GO:0051917)	6	18	P08697,P05121,P07996,P00734,P00747,Q12884	TRUE	-2.16529	0.000267043
regulation of tube size(GO:0035150)	27	233	P02649,P02671,Q03135,P56199,P02679,P02675,P00441,P48507,P48506,P07203,P08697,Q13976,Q8TD43,P52306,P31327,P00533,Q9HB40,P17302,P55145,Q02750,P31749,O00443,P04179,O60568,P09601,P42892,P05362	TRUE	-1.34613	0.000272638
regulation of blood vessel size(GO:0050880)	27	232	P02649,P02671,Q03135,P56199,P02679,P02675,P00441,P48507,P48506,P07203,P08697,Q13976,Q8TD43,P52306,P31327,P00533,Q9HB40,P17302,P55145,Q02750,P31749,O00443,P04179,O60568,P09601,P42892,P05362	TRUE	-1.34613	0.000272638
MyD88-dependent toll-like receptor signaling pathway(GO:0002755)	20	309	P06493,Q06187,Q16539,P10809,P52564,P16220,Q13404,P36507,Q00653,Q04206,P05412,P46734,P28482,P51812,Q02750,Q14738,P19838,P49137,P62979,P61088	TRUE	1.23188	0.000280677
positive regulation of ERK1 and ERK2 cascade(GO:0070374)	26	292	Q15904,P02671,P14174,P29279,Q9H4G4,P02679,P02675,Q9ULZ3,P08697,Q14393,Q06124,P12931,Q969G5,P00533,P01112,P17252,Q13557,P09038,O14786,P16070,P62834,Q14289,O75326,P09619,P04233,P05362	TRUE	-1.35798	0.000300607
organic anion transport(GO:0015711)	61	889	P02649,P14174,Q9NV96,Q9HBR0,Q9UM54,P22307,O15427,O60669,O75915,P12236,Q16555,Q8N697,Q15758,P08195,P30825,O75746,P07996,P02768,O60831,P00505,P01130,P52564,Q9H936,P17302,P61764,Q02978,O43772,P43007,O43741,Q6NUK1,Q9NRX5,P05413,O43715,O95563,O95573,Q99541,P53985,O14745,P23786,P00915,Q9UKG9,P50416,P04083,P53007,P33121,Q9Y6M7,P11166,P61916,Q14728,O00400,Q9UJS0,P31749,Q96QD8,Q8TB61,Q6P1M0,P63027,O94925,…	TRUE	-0.928946	0.000313437
negative regulation of protein modification process(GO:0031400)	151	1052	P22413,P13861,O14495,P48556,Q9H4A3,Q96S97,P02649,P62195,P18031,Q03135,P62191,P62158,Q96EB6,P62258,O43242,P48506,P37198,Q9ULZ3,P28062,P28065,P28066,P28074,P28072,P28070,Q9BZQ8,Q15008,Q9UNH7,Q96ST3,Q9UNM6,P10644,Q99653,P62333,P38936,Q9BZE4,Q9GZV5,Q9H2J4,Q9H2K8,P11413,P17980,Q53EL6,P06748,P17936,P29590,P43686,P30153,P08107,Q14669,P09211,Q6YHK3,P19474,Q96B36,Q8TDZ2,P31946,Q9C004,O75718,P60900,Q16611,…	TRUE	0.499501	0.000318131
pentose metabolic process(GO:0019321)	8	23	P37837,Q9H477,P11413,Q7Z4W1,P52209,P29401,O95336,Q9UKK9	TRUE	1.82046	0.000320237
nucleotide-sugar metabolic process(GO:0009225)	15	109	Q16774,O60701,Q96EK6,O60762,P26572,Q16851,O15305,Q06210,Q96IJ6,Q9Y223,Q13630,P49840,O95394,Q9Y5P6,Q16222	TRUE	1.37527	0.00034217
RNA processing(GO:0006396)	383	2100	Q96SB4,Q04637,Q5BKZ1,Q08170,Q5T8P6,P42285,P18077,Q9C0J8,Q9NV31,Q8TDD1,Q53GS9,Q92600,Q92620,Q13895,Q6L8Q7,Q96S44,Q96EB6,Q13868,O43290,P62263,P62249,P62241,Q96EP5,Q13838,Q15029,Q15020,Q15024,Q9NW13,Q14498,Q09666,P56182,Q15046,P08865,O15514,Q6NYC1,Q96MU7,Q8WVC0,Q66PJ3,Q9H583,P13984,Q9BQ52,Q6P2Q9,Q9NP77,Q5SY16,O75175,Q9HCE1,Q99714,Q8N7H5,Q9HCG8,O00566,Q15007,P05067,O00541,O43447,Q9NPE3,P62277,Q96ST2,…	TRUE	-0.374486	0.000350353
RNA splicing, via transesterification reactions with bulged adenosine as nucleophile(GO:0000377)	164	630	Q96SB4,Q08170,P42285,Q53GS9,Q92620,O43290,Q96EP5,Q13838,Q15029,Q15020,O15514,Q6NYC1,Q96MU7,P13984,Q6P2Q9,Q9HCG8,Q15007,O43447,P26599,P23246,Q14331,O43390,O43395,O95232,P36954,Q9HCS7,P62314,Q96DI7,P62316,P62318,P62310,Q9UMS4,P38159,P62306,P62304,Q9BQA1,Q96E39,O75937,P38919,P19388,P51991,Q96C86,Q92879,Q8N684,Q12996,Q8WWY3,Q9BUQ8,P52298,Q9UNP9,P52272,P09234,Q9BUJ2,Q14683,Q9P2I0,Q9H307,P31943,P31942,…	TRUE	-0.566705	0.000354386
mRNA splicing, via spliceosome(GO:0000398)	164	630	Q96SB4,Q08170,P42285,Q53GS9,Q92620,O43290,Q96EP5,Q13838,Q15029,Q15020,O15514,Q6NYC1,Q96MU7,P13984,Q6P2Q9,Q9HCG8,Q15007,O43447,P26599,P23246,Q14331,O43390,O43395,O95232,P36954,Q9HCS7,P62314,Q96DI7,P62316,P62318,P62310,Q9UMS4,P38159,P62306,P62304,Q9BQA1,Q96E39,O75937,P38919,P19388,P51991,Q96C86,Q92879,Q8N684,Q12996,Q8WWY3,Q9BUQ8,P52298,Q9UNP9,P52272,P09234,Q9BUJ2,Q14683,Q9P2I0,Q9H307,P31943,P31942,…	TRUE	-0.566705	0.000354386
aerobic respiration(GO:0009060)	32	112	P14927,P31040,Q15070,P10515,Q99798,P53597,Q99643,P36957,O75874,Q9P2R7,P07954,P21912,P07919,P31930,Q13423,P50213,P21399,P78537,Q15526,Q9NTG7,Q96I99,P04040,P22695,P51553,P11177,Q02218,P08559,O75390,P40925,P40926,P09622,P48735	TRUE	-1.23596	0.000360179
negative regulation of protein complex assembly(GO:0031333)	34	255	Q96S97,P52907,Q13813,O00571,P58546,P09327,P45880,Q9BTW9,Q9H2D6,P12931,P29536,Q12929,P60953,P10909,P35611,P63313,O95834,Q01082,Q99497,Q12792,P35080,P07737,Q9NYL9,P35813,P47755,P47756,P49841,P16949,Q02790,P35241,O75381,P40121,P06396,Q9NR31	TRUE	0.966697	0.000366664
vascular process in circulatory system(GO:0003018)	30	281	P02649,P02671,Q03135,P56199,P02679,P02675,P00441,P48507,P48506,P07203,P08697,Q13976,Q8TD43,P52306,P12931,P07947,P31327,Q07157,P00533,Q9HB40,P17302,P55145,Q02750,P31749,O00443,P04179,O60568,P09601,P42892,P05362	TRUE	-1.26706	0.000368931
extracellular matrix assembly(GO:0085029)	5	30	Q14393,P35749,P01137,Q9UBX5,P28300	TRUE	-2.23851	0.000372241
collagen biosynthetic process(GO:0032964)	13	51	P29279,P08697,Q92769,P20908,P17813,P01137,P00734,P17301,O75635,P30044,P02452,P50454,P09619	TRUE	-1.70836	0.000372412
protein ubiquitination(GO:0016567)	164	1651	P48556,Q8WW12,Q6PD62,P62195,Q03135,P62191,Q96EB6,Q13867,P62256,O43242,Q9HC52,P48506,O75150,Q9ULT8,Q8WVC0,O95155,P06493,P28062,P28065,P28066,P28074,P28072,P28070,Q86TM6,Q712K3,Q75N03,Q96DE5,Q8N7H5,Q15008,P29144,P22314,Q9UNM6,Q99653,Q9UMS4,P62333,Q9UMX0,Q9BZE4,Q9GZV5,Q9H2J4,P46934,P0C2W1,Q05086,Q16531,Q5TAQ9,P17980,Q63HN8,P29590,P43686,P08107,Q15751,Q14669,Q9UER7,Q8N668,P19474,Q8WWI1,P55854,Q9BTA9,…	TRUE	0.487289	0.000375777
microtubule polymerization(GO:0046785)	12	102	Q96S59,Q9BSJ2,Q96CW5,Q9P270,P30622,P23258,Q9BTW9,Q7Z460,O95834,P16949,Q02790,P36404	TRUE	1.4999	0.000394213
RNA splicing, via transesterification reactions(GO:0000375)	169	636	Q96SB4,Q08170,P42285,Q53GS9,Q92620,O43290,Q96EP5,Q13838,Q15029,Q15020,O15514,Q6NYC1,Q96MU7,P13984,Q6P2Q9,Q9HCG8,O00566,Q15007,O43447,P26599,P23246,Q14331,O43390,O43395,O95232,P36954,Q9HCS7,P62314,Q96DI7,P62316,P62318,P62310,Q9UMS4,P38159,P62306,P62304,Q9BQA1,Q96E39,O75937,O75934,P38919,O75940,P19388,P51991,Q96C86,Q92879,Q8N684,Q12996,Q8WWY3,Q9BUQ8,P52298,Q9UNP9,P52272,P09234,Q9BUJ2,Q14683,Q9P2I0,…	TRUE	-0.552837	0.000401437
mitotic nuclear division(GO:0007067)	108	989	Q96EE3,Q96EA4,O43293,O43264,Q9NVM9,P52926,Q15019,Q15021,Q9HC35,Q15050,O75147,P10599,P06493,Q9ULW0,Q96DE5,P30622,Q9P258,Q9GZZ1,Q8TD19,O75909,O75935,Q969U7,P12270,Q9H2D6,Q14683,Q12929,P49454,P61586,Q9H1A4,Q8WWQ0,P60953,Q92974,O43670,O43684,Q08J23,Q29RF7,Q7Z460,P30260,O76003,Q96BM9,Q96JM3,O76095,O14578,Q9BTE3,P01137,O95835,P21333,Q93008,Q14978,Q00610,Q14980,Q9UPY8,P43034,Q6NUK4,Q9UQE7,Q14008,Q14004,…	TRUE	0.582893	0.000407097
regulation of potassium ion transmembrane transporter activity(GO:1901016)	8	59	P62258,P05026,P46934,Q9UEW8,P54709,O95747,Q9Y376,Q13642	TRUE	1.78994	0.000409056
RNA splicing(GO:0008380)	221	1008	Q96SB4,Q5BKZ1,Q08170,P42285,Q53GS9,Q92620,O43290,Q96EP5,Q13838,Q15029,Q15020,Q9NW13,Q14498,Q09666,O15514,Q6NYC1,Q96MU7,Q66PJ3,P13984,Q6P2Q9,Q9HCG8,O00566,Q15007,O43447,P62277,Q96ST2,P26599,P23246,Q14331,O43390,O43395,O95232,P36954,Q9HCS7,O95218,P62312,P62314,Q96DI7,P62316,P62318,P62310,Q9UMS4,P38159,P62306,P62304,Q9BQA1,Q9Y6Y0,Q96E39,Q8NAV1,O75937,O75934,P38919,O75940,P19388,P51991,Q96C86,Q92879,…	TRUE	-0.482931	0.000409894
heterotypic cell-cell adhesion(GO:0034113)	9	102	Q96S97,P02671,P02679,P02675,P06756,P05556,P19256,P16070,P08648	TRUE	-1.89526	0.000424226
positive regulation of vasodilation(GO:0045909)	5	43	P31327,P00533,Q9HB40,P17302,P09601	TRUE	-2.22473	0.000425526
regulation of vasodilation(GO:0042312)	5	71	P31327,P00533,Q9HB40,P17302,P09601	TRUE	-2.22473	0.000425526
response to fungus(GO:0009620)	6	64	P26022,Q8N5M9,Q16611,Q9UDY8,P01137,O95999	TRUE	-2.11323	0.000454234
intracellular protein transport(GO:0006886)	438	2510	P27635,P53621,P47914,P98082,P41743,P40616,P14923,P53618,Q9H4M9,P18085,P18077,Q9H4A6,Q96S97,Q15907,Q92621,O00629,Q96RT1,Q9NV96,Q96EB6,P62269,P62266,P23396,P62263,P62258,P09497,P09496,O95140,P62249,P62241,P62244,Q92688,Q99797,Q15036,Q99747,P05026,Q9P0J0,Q15021,P52948,Q15041,P08865,P49207,P10599,O60784,Q9UM54,Q9UGP8,P41214,O60749,P06493,O95183,Q9NVJ2,O60763,P37108,Q9NP61,Q9NP72,P40763,Q8WUD1,P61353,…	TRUE	0.316985	0.000455076
mRNA processing(GO:0006397)	251	1250	Q96SB4,Q04637,Q5BKZ1,Q08170,Q5T8P6,P42285,Q9C0J8,Q53GS9,Q92600,Q92620,Q6L8Q7,O43290,Q96EP5,Q13838,Q15029,Q15020,Q9NW13,Q14498,O15514,Q6NYC1,Q96MU7,Q8WVC0,Q66PJ3,P13984,Q6P2Q9,Q9NP77,O75175,Q9HCE1,Q8N7H5,Q9HCG8,Q15007,P05067,O43447,Q96ST2,P26599,P23246,Q14331,O43390,Q92797,O43395,O95232,P36954,Q9HCS7,O95218,P62312,P62314,Q96DI7,P62316,P62318,P62310,Q9UMS4,P38159,P62306,P62304,Q8TCS8,Q9BQA1,Q96E39,…	TRUE	-0.448514	0.000471822
muscle system process(GO:0003012)	80	771	P18084,P28161,Q03135,P29279,P62158,Q13884,O43293,P09493,P56199,P05023,P05026,P00441,O75116,P17661,Q8WUF5,P08670,P02511,P17612,P30626,P18206,Q13976,P58546,P46939,P52306,P06753,P08133,P29536,Q12959,Q15746,P51911,P35749,P07951,P67936,Q7Z406,O76003,P16615,Q08209,O14558,Q13464,P52564,P17301,P17302,P78417,P17252,Q9NZM1,Q12797,P68133,Q05707,Q9Y490,P23634,P46734,Q9NZU5,P60660,P14649,Q13555,Q13554,Q13557,…	TRUE	0.630095	0.000479428
nucleoside phosphate catabolic process(GO:1901292)	392	3668	Q8NBU5,Q9NUY8,P22413,P40616,P06576,Q9H4M9,Q9P0V3,Q9NUQ8,Q8TDD1,Q15910,Q92609,P56134,P62195,Q15907,P30405,Q92620,P62191,Q13885,Q15070,P09493,O95140,P00492,P00491,Q13838,Q9NVN3,Q15029,Q13823,P05026,Q9UHA4,Q9NVP1,P29317,P00441,Q15042,O15523,Q96N67,P43487,Q9ULZ3,P35579,P35580,Q6XZF7,Q9NVG8,Q7Z2Z2,Q9NVJ2,P07203,O75964,O75962,P13984,P26572,Q9NP61,Q05193,Q9NP72,Q8WUD1,O15439,O75190,O00571,Q86TI0,Q9NU22,…	TRUE	0.330235	0.00048401
monovalent inorganic cation transport(GO:0015672)	85	1393	P13073,P06576,P47985,P56134,Q15904,Q16795,P61421,P30405,P10606,P62258,P05023,P05026,Q9HBR0,O75964,P24310,Q16864,Q8WUM9,Q99653,P46459,Q5JTJ3,O75947,P46934,P46939,P52306,P27449,Q9UEW8,Q12959,P08195,P35754,P24539,P07919,P31930,P07093,Q9UDW1,Q9UP95,P08962,P15954,P01137,Q13423,P20674,Q99497,P36542,P36543,Q13488,Q93050,P38606,Q9UI12,Q15526,P55011,O43707,P23634,P54709,Q13557,O95747,P21283,P21281,Q04917,…	TRUE	-0.770575	0.000487801
extracellular matrix disassembly(GO:0022617)	52	331	P27658,P04632,P35556,P35555,O75955,Q99715,P12830,Q02388,Q01955,P27487,P07858,P08123,P39060,P39059,P20908,O14672,P07942,P12111,P17813,P02751,P35613,P12110,P12109,P12107,A1X283,P01137,Q13443,P00747,P50281,Q05707,P25940,P07585,Q07092,P01023,P07711,Q12884,P42574,P08253,P16070,P16035,P02461,P02462,P02458,P02452,P05997,P43235,P08572,P07384,P07339,P11047,P98160,Q92542	TRUE	-0.97578	0.000494667
hexose catabolic process(GO:0019320)	18	93	P37837,Q14376,P11413,P60174,P36871,Q92934,P31937,P52209,P29401,P16278,Q13363,P18669,Q49A26,Q9UBQ7,P51570,O95336,Q96G03,O95479	TRUE	1.2397	0.000509146
vesicle organization(GO:0016050)	72	313	P53621,P98082,P41743,P53618,Q99816,Q9H4A6,Q92614,Q03135,O60763,Q9UNK0,Q9BZG1,Q9NUP1,Q15836,Q9HCU5,P08754,O95295,P55735,O14617,Q9P2R3,Q14677,P60903,Q0JRZ9,P51149,P07093,P48444,P35606,Q7Z3T8,Q9H267,O14579,P16220,O15155,P61006,O60343,Q13492,O00203,P61764,P78537,O43747,Q96AJ9,O43752,O00291,Q99523,O15027,P53992,Q12846,P42566,Q9BVK6,P49755,P51809,Q15436,Q13637,P04083,P62820,Q13190,P61923,O00401,Q9Y678,…	TRUE	0.683498	0.000522177
obsolete regulation of GTP catabolic process(GO:0033124)	129	1624	Q9NUY8,Q9P0V3,Q15910,Q92609,Q9NVN3,Q9UHA4,P29317,P00441,Q15042,Q96N67,P43487,Q9ULZ3,Q6XZF7,Q9NVG8,O75962,Q9NP61,Q86TI0,P31150,Q9P258,Q8WU79,O95248,Q13976,Q01968,Q15811,Q8WUA7,Q6ZSZ5,P46940,Q8N6H7,Q9H2M9,Q96BY6,P52306,Q92888,Q9BTW9,O43504,P20936,Q15751,Q14644,P46108,Q4KMP7,P84095,P60903,P42345,Q92974,Q7Z401,Q7Z3U7,Q9H299,Q8TER5,P50148,Q13459,P52565,P01112,Q9Y4F1,A1A4S6,P21359,O60343,Q9Y3P9,P43034,…	TRUE	0.530048	0.000522274
regulation of GTPase activity(GO:0043087)	129	1623	Q9NUY8,Q9P0V3,Q15910,Q92609,Q9NVN3,Q9UHA4,P29317,P00441,Q15042,Q96N67,P43487,Q9ULZ3,Q6XZF7,Q9NVG8,O75962,Q9NP61,Q86TI0,P31150,Q9P258,Q8WU79,O95248,Q13976,Q01968,Q15811,Q8WUA7,Q6ZSZ5,P46940,Q8N6H7,Q9H2M9,Q96BY6,P52306,Q92888,Q9BTW9,O43504,P20936,Q15751,Q14644,P46108,Q4KMP7,P84095,P60903,P42345,Q92974,Q7Z401,Q7Z3U7,Q9H299,Q8TER5,P50148,Q13459,P52565,P01112,Q9Y4F1,A1A4S6,P21359,O60343,Q9Y3P9,P43034,…	TRUE	0.530048	0.000522274
regulation of protein activation cascade(GO:2000257)	9	104	P02671,P13987,P13671,P02748,Q07021,P01008,P01024,P01023,P04004	TRUE	-1.87264	0.000538713
positive regulation of blood coagulation(GO:0030194)	6	40	P08697,P05121,Q4KMQ2,P07996,P00734,P00747	TRUE	-2.09131	0.000564489
positive regulation of hemostasis(GO:1900048)	6	40	P08697,P05121,Q4KMQ2,P07996,P00734,P00747	TRUE	-2.09131	0.000564489
positive regulation of coagulation(GO:0050820)	6	42	P08697,P05121,Q4KMQ2,P07996,P00734,P00747	TRUE	-2.09131	0.000564489
protein insertion into membrane(GO:0051205)	15	174	P46379,P30419,Q15070,P62258,Q92934,P31946,O43681,P00533,Q07812,P27348,Q04917,P63104,P31749,P63098,P61981	TRUE	1.32971	0.000569064
regulation of cellular catabolic process(GO:0031329)	235	2443	Q9NUY8,P98082,P53634,P46379,Q9P0V3,P02649,Q15910,Q92609,P30405,Q9BRT2,P12004,Q96EB6,Q15070,O43293,Q7Z2W4,P09493,Q9NVN3,P05026,Q9UHA4,P29317,P00441,P48506,Q15042,Q96N67,P43487,Q9ULZ3,P35568,Q6XZF7,Q9NVG8,P07203,O75962,Q9NP61,P40763,O75190,Q86TI0,P31150,P17612,Q9P258,P82094,Q8WU79,O95248,Q13976,Q01968,Q15811,Q8WUA7,Q8TCS8,Q6ZSZ5,Q9GZT3,Q9GZT9,P46940,Q9H2J4,Q8N6H7,Q9H2M9,Q96BY6,P52306,Q92888,Q9BTW9,…	TRUE	0.404577	0.000591593
establishment of protein localization to organelle(GO:0072594)	247	1166	P27635,P47914,P98082,P14923,P18077,P30419,Q92621,O00629,Q96EB6,P62269,P62266,P23396,P62263,P62258,O95140,P62249,P62241,P62244,Q99797,Q9P0J0,Q9P0M6,P52948,P08865,P49207,P10599,Q9UGP8,P06493,P37108,P40763,P61353,Q06830,Q96CV9,P61313,P30536,P02545,Q15005,P62277,Q96DA6,P62273,P62280,P12830,Q9UFC0,P30626,Q9NPF5,P18124,Q9UNL2,Q9GZY8,Q9BZF9,Q99653,Q14393,P38936,O60684,P16401,Q9UN86,Q6VY07,Q9GZV5,P46934,…	TRUE	0.394761	0.000602424
regulation of hematopoietic progenitor cell differentiation(GO:1901532)	6	76	P26583,Q99873,P19525,O60341,P62805,Q06546	TRUE	1.4072	0.000607906
cellular hormone metabolic process(GO:0034754)	14	195	Q8NBQ5,Q53GQ0,P22307,P47895,P21964,Q15648,P15121,Q9HB40,Q6NUM9,Q8TC12,Q8IZV5,P51659,P42892,O95470	TRUE	-1.62334	0.000612786
regulation of protein modification by small protein conjugation or removal(GO:1903320)	92	592	P48556,P62195,Q03135,P62191,O43242,P48506,P06493,P28062,P28065,P28066,P28074,P28072,P28070,Q15008,Q9UNM6,Q99653,P62333,Q9UMX0,Q9BZE4,Q9H2J4,P17980,P29590,P43686,P08107,Q14669,Q9UER7,Q8N668,P19474,P55854,P60900,Q9H1A4,O15294,P10909,O43684,Q9UDY8,P30260,O76024,O95071,Q99436,P55072,Q13330,Q14997,Q99497,Q6DKJ4,Q99460,Q9NZL4,P35998,P55036,O00231,O00233,O00232,Q13200,Q13526,Q9NYA1,P49721,Q00535,Q06323,…	TRUE	0.604186	0.000616546
fatty acid beta-oxidation(GO:0006635)	31	127	Q15067,P35568,Q16836,P22307,P42126,Q9BUT1,O15254,P42345,Q16698,Q709F0,P09110,Q99424,P55084,P11310,P28288,P22033,P43155,Q96PE7,P49748,P23786,P30084,Q08426,Q9UKG9,P05165,P05166,P50416,P31749,Q16134,Q13011,P51659,P40939	TRUE	-1.20471	0.000638082
negative regulation of biomineral tissue development(GO:0070168)	5	32	Q14393,Q16610,P02765,O60565,Q14289	TRUE	-2.18106	0.000644856
negative regulation of coagulation(GO:0050819)	15	83	P02649,P08697,P05120,P05121,P08758,P07093,P07996,P00734,P00747,P00750,Q12884,P04004,Q03405,P07355,P04264	TRUE	-1.58094	0.000651544
protein-DNA complex subunit organization(GO:0071824)	46	478	O14497,P27694,Q92688,Q96T23,Q99733,Q9P0M6,P09429,P26583,P25440,P49321,P16403,P16402,P16401,Q9GZS1,P07305,P06748,Q9BTT0,Q969G3,P17096,Q9UER7,P49454,Q92922,Q8TEX9,Q02539,Q14997,Q5SSJ5,Q86VP6,Q01105,P16104,Q12824,P49736,O60264,Q9H0U9,Q9Y265,Q13112,P51532,P62805,Q09028,P55209,P35244,O75367,Q92522,Q8TAQ2,Q9Y5B9,P10412,O14929	TRUE	0.766864	0.000669728
anterograde axon cargo transport(GO:0008089)	9	48	P00441,Q9NUP1,O95295,O14617,O00203,P78537,O60333,Q9Y2T2,Q92572	TRUE	1.63857	0.000674749
ATP biosynthetic process(GO:0006754)	17	111	P06576,P56134,P05023,O75964,O75947,P24539,P01137,P36542,Q15526,P30049,P04075,Q9UJZ1,Q9UJS0,P56385,P25705,P48047,P18859	TRUE	-1.50866	0.000694448
viral process(GO:0016032)	376	1941	P27635,P47914,Q96SB4,Q04637,P53618,P18077,Q99816,Q96EE3,P48556,P62195,Q9BRP4,P30419,P42224,Q03135,Q92621,P62191,Q96EB6,P13010,P62269,Q96T37,P62266,P23396,P62263,Q7Z2W4,P62258,Q92692,P62249,P62241,P62244,Q13838,Q96T23,O43242,P52926,P29317,Q15056,Q15942,P52948,P37198,Q15046,P08865,P49207,O15514,Q08945,O95197,P43487,Q9UGR2,P21796,P13984,P28062,P28065,P28066,P28074,P28072,P28070,Q9NP79,P40763,P61353,…	TRUE	0.32718	0.000696665
SRP-dependent cotranslational protein targeting to membrane(GO:0006614)	99	287	P27635,P47914,P18077,P62269,P62266,P23396,P62263,P62249,P62241,P62244,P08865,P49207,Q9UGP8,P37108,P61353,P61313,Q15005,P62277,P62273,P62280,P18124,Q9UNL2,P15880,P25398,P40429,P60866,P61619,P49458,P62424,P84098,P61513,P60059,P39019,P39023,P50914,Q15629,P09132,Q02543,O76094,Q07020,P61009,P61011,P42677,P36578,P42766,P46776,P46777,P46778,P46779,P46782,P46781,P46783,Q9UHB9,Q9Y3U8,Q13573,P62701,P22090,…	TRUE	0.582534	0.000698763
positive regulation of molecular function(GO:0044093)	440	4205	Q9NUY8,P98082,P13861,P41743,P40616,P14923,O14495,P18085,P28161,P48556,Q15113,P02649,Q15910,Q92609,P62195,Q92600,P61421,P14174,Q03135,O00622,P62191,P29279,P62158,P12004,Q96EB6,P23396,P09493,P56199,Q92688,Q9NVN3,Q15084,O43242,P05026,P20292,Q9P0J0,P52926,Q9UHA4,Q99735,P29317,P00441,P48507,Q5JRX3,Q15042,P10599,Q96N67,P43487,Q9ULZ3,P35568,Q6XZF7,Q9NVG8,P06493,Q9ULW0,P09429,O75962,P28062,P28065,P28066,…	TRUE	0.304219	0.00070121
release of cytochrome c from mitochondria(GO:0001836)	20	171	P30405,Q9ULZ3,P07203,P02545,Q9GZY8,Q92934,Q16611,P10909,Q3ZCQ8,Q07817,Q07812,Q96A26,O60313,P05412,O43715,Q9Y3D6,P42574,P31749,P04179,O00429	TRUE	-1.42143	0.000707519
glucose catabolic process(GO:0006007)	13	60	P37837,P11413,P60174,Q92934,P31937,P52209,P29401,Q13363,P18669,Q49A26,Q9UBQ7,O95336,O95479	TRUE	1.39198	0.000709609
regulation of ubiquitin-protein transferase activity(GO:0051438)	52	269	P48556,P62195,P62191,O43242,P06493,P28062,P28065,P28066,P28074,P28072,P28070,Q15008,Q9UNM6,P62333,P17980,P43686,P60900,Q9H1A4,O43684,P30260,Q99436,Q14997,Q99497,Q99460,P35998,P55036,O00231,O00233,O00232,Q13200,Q13526,P49721,Q06323,Q16401,P20618,P25788,P25789,P25786,P25787,P61289,Q9UJX3,Q9UJX2,P24941,O00487,Q13616,Q92530,P63208,P68036,Q13042,P62979,P61088,Q9UL46	TRUE	0.769114	0.000720728
negative regulation of cellular component organization(GO:0051129)	153	1164	P98082,Q96S97,P02649,P52907,P42224,P30405,Q03135,Q6EMK4,Q13813,Q9HC35,P29323,P07203,P09429,Q9BR76,Q96CW1,P08670,O75190,O00571,Q9UNF0,P02545,P31150,Q99700,Q92769,Q96ST3,Q9P258,P10644,P09382,Q9HD26,P05141,P62330,P58546,Q9Y6W5,P09327,O95295,Q969U7,Q969X1,P12270,Q92888,P45880,Q9BTW9,Q9H2D6,P40429,P12931,P27487,P06748,P17931,P29590,P29536,P08107,Q14669,P26006,Q12929,P49454,P61586,Q9H1A4,P60953,Q92974,…	TRUE	0.478326	0.000734722
purine nucleotide catabolic process(GO:0006195)	385	3596	Q8NBU5,Q9NUY8,P22413,P40616,P06576,Q9H4M9,Q9P0V3,Q9NUQ8,Q8TDD1,Q15910,Q92609,P56134,P62195,Q15907,P30405,Q92620,P62191,Q13885,Q15070,P09493,O95140,P00492,P00491,Q13838,Q9NVN3,Q15029,Q13823,P05026,Q9UHA4,Q9NVP1,P29317,P00441,Q15042,O15523,Q96N67,P43487,Q9ULZ3,P35579,P35580,Q6XZF7,Q9NVG8,Q7Z2Z2,Q9NVJ2,P07203,O75964,O75962,P13984,Q9NP61,Q05193,Q9NP72,Q8WUD1,O15439,O75190,O00571,Q86TI0,Q9NU22,Q15008,…	TRUE	0.32192	0.000745211
purine-containing compound catabolic process(GO:0072523)	385	3613	Q8NBU5,Q9NUY8,P22413,P40616,P06576,Q9H4M9,Q9P0V3,Q9NUQ8,Q8TDD1,Q15910,Q92609,P56134,P62195,Q15907,P30405,Q92620,P62191,Q13885,Q15070,P09493,O95140,P00492,P00491,Q13838,Q9NVN3,Q15029,Q13823,P05026,Q9UHA4,Q9NVP1,P29317,P00441,Q15042,O15523,Q96N67,P43487,Q9ULZ3,P35579,P35580,Q6XZF7,Q9NVG8,Q7Z2Z2,Q9NVJ2,P07203,O75964,O75962,P13984,Q9NP61,Q05193,Q9NP72,Q8WUD1,O15439,O75190,O00571,Q86TI0,Q9NU22,Q15008,…	TRUE	0.32192	0.000745211
cholesterol efflux(GO:0033344)	9	95	P02649,Q96EB6,P35610,O15118,Q07954,Q6IAA8,P61916,P04114,Q86Y82	TRUE	-1.84065	0.000748144
regulation of protein complex disassembly(GO:0043244)	32	231	P52907,Q13813,Q9HC35,P48681,P58546,P09327,Q9H2D6,P29536,P62495,Q12929,Q92900,Q92974,P60981,Q9H299,P35611,Q7Z460,Q01082,Q12792,Q12797,P63241,Q9UHB6,Q9Y3A5,Q69YQ0,Q9NYL9,Q9Y281,P47755,P47756,O60502,P35241,P40121,P23528,P06396	TRUE	0.94405	0.000758665
proteolysis involved in cellular protein catabolic process(GO:0051603)	184	1470	Q16740,P98082,P53634,P46379,Q96DZ1,Q99816,P48556,Q8WW12,Q53GS9,P62195,P62191,Q96EB6,O43294,P62256,O43242,P48506,O75150,Q9ULT8,O95155,P06493,P07203,P17655,P28062,P28065,P28066,P28074,P28072,P28070,Q86TM6,Q96TA2,Q9BZQ6,Q15008,P17612,P22314,Q9UNM6,Q9HCN8,P82094,O95260,Q9BQE4,Q8TCJ2,Q9UMS4,Q9BZK7,Q15843,P62333,Q9H3S7,Q9UMX0,P15374,Q9GZV5,Q9H2J4,P46934,P0C2W1,O75844,Q05086,Q16531,P17980,Q92890,P07858,…	TRUE	0.440637	0.000777471
nucleotide catabolic process(GO:0009166)	389	3656	Q8NBU5,Q9NUY8,P22413,P40616,P06576,Q9H4M9,Q9P0V3,Q9NUQ8,Q8TDD1,Q15910,Q92609,P56134,P62195,Q15907,P30405,Q92620,P62191,Q13885,Q15070,P09493,O95140,P00492,P00491,Q13838,Q9NVN3,Q15029,Q13823,P05026,Q9UHA4,Q9NVP1,P29317,P00441,Q15042,O15523,Q96N67,P43487,Q9ULZ3,P35579,P35580,Q6XZF7,Q9NVG8,Q7Z2Z2,Q9NVJ2,P07203,O75964,O75962,P13984,P26572,Q9NP61,Q05193,Q9NP72,Q8WUD1,O15439,O75190,O00571,Q86TI0,Q9NU22,…	TRUE	0.319468	0.000777547
nucleoside triphosphate catabolic process(GO:0009143)	377	3500	Q8NBU5,Q9NUY8,P22413,P40616,P06576,Q9H4M9,Q9P0V3,Q9NUQ8,Q8TDD1,Q15910,Q92609,P56134,P62195,Q15907,P30405,Q92620,P62191,Q13885,Q15070,P09493,O95140,Q13838,Q9NVN3,Q15029,Q13823,P05026,Q9UHA4,Q9NVP1,P29317,P00441,Q15042,O15523,Q96N67,P43487,Q9ULZ3,P35579,P35580,Q6XZF7,Q9NVG8,Q7Z2Z2,Q9NVJ2,O75964,O75962,P13984,Q9NP61,Q05193,Q9NP72,Q8WUD1,O15439,O75190,O00571,Q86TI0,Q9NU22,Q15008,P31150,P41091,Q16864,…	TRUE	0.323208	0.000791017
bone mineralization(GO:0030282)	16	189	P22413,P35556,Q5ZPR3,Q9UNW1,Q4KMQ2,Q16610,P02765,Q5JRA6,P01137,P17302,Q14956,P05452,Q9Y3A5,Q9NSY1,O60565,Q14289	TRUE	-1.52537	0.00081677
alpha-beta T cell activation(GO:0046631)	8	169	P42226,P00491,O14617,O00203,P04083,Q9UJZ1,P35268,Q92598	TRUE	1.70037	0.000828386
regulation of response to wounding(GO:1903034)	71	785	Q9NUY8,O14495,P02649,P02671,Q03135,Q15942,Q9ULZ3,P07203,P13987,Q9NP84,P28070,P08697,Q5ZPR3,Q99685,Q9BQE4,Q13976,Q9BZF9,P05120,P05121,P36969,P09327,P13671,Q9UEW8,Q15746,P09211,P21980,Q6YHK3,Q4KMQ2,O15264,P60900,P02748,P39019,Q16647,P07093,P07996,P02765,P00533,O60885,Q13330,P01112,Q07021,P00734,P00747,P00750,Q99497,P17301,P17302,Q86UT6,Q04206,P17252,P41221,Q9BWS9,P01008,P01024,P01023,Q5T5C0,P09038,…	TRUE	-0.805966	0.000832243
regulation of protein ubiquitination(GO:0031396)	88	559	P48556,P62195,Q03135,P62191,O43242,P48506,P06493,P28062,P28065,P28066,P28074,P28072,P28070,Q15008,Q9UNM6,Q99653,P62333,Q9UMX0,Q9BZE4,Q9H2J4,P17980,P29590,P43686,P08107,Q14669,Q9UER7,Q8N668,P55854,P60900,Q9H1A4,O15294,P10909,O43684,Q9UDY8,P30260,O76024,O95071,Q99436,Q13330,Q14997,Q99497,Q6DKJ4,Q99460,Q9NZL4,P35998,P55036,O00231,O00233,O00232,Q13200,Q13526,Q9NYA1,P49721,Q00535,Q06323,Q16401,P20618,…	TRUE	0.602311	0.000832401
regulation of systemic arterial blood pressure mediated by a chemical signal(GO:0003044)	7	82	P09493,P08697,O75787,P15144,P04179,P42892,P08473	TRUE	-1.96602	0.000833442
phagosome maturation(GO:0090382)	17	119	P61421,Q16864,Q9BZG1,P27449,P51149,P36543,Q13488,Q93050,P38606,Q9UI12,P21283,P21281,Q13637,Q13636,P19878,O75348,Q9Y5K8	TRUE	-1.49118	0.000836177
organophosphate catabolic process(GO:0046434)	400	3778	Q8NBU5,Q9NUY8,P22413,P40616,P06576,Q9H4M9,Q9P0V3,Q9NUQ8,Q8TDD1,Q15910,Q92609,P56134,P62195,Q15907,P30405,Q92620,P62191,Q13885,Q15070,P09493,O95140,P00492,P00491,Q13838,Q9NVN3,Q15029,Q13823,P05026,Q9UHA4,Q9NVP1,P29317,P00441,Q15042,O15523,Q96N67,P43487,Q9ULZ3,P35579,P35580,Q6XZF7,Q9NVG8,Q7Z2Z2,Q9NVJ2,P07203,O75964,O75962,P13984,P26572,Q9NP61,Q05193,Q9NP72,Q8WUD1,O15439,O75190,O00571,Q86TI0,Q9NU22,…	TRUE	0.313962	0.000836628
microtubule polymerization or depolymerization(GO:0031109)	19	195	Q96S59,Q9BSJ2,Q9HC35,Q96CW5,P02511,Q9P270,P30622,P23258,Q9BTW9,Q92974,Q7Z460,O95834,Q9Y3A5,Q69YQ0,O00139,P16949,Q02790,Q86Y91,P36404	TRUE	1.16874	0.000852531
regulation of leukocyte migration(GO:0002685)	24	212	Q9ULZ3,P27797,P05121,Q14393,Q9HCY8,P17931,P26038,O14672,Q16610,P07996,P15153,Q5JRA6,Q07021,P17301,P41221,Q9BX67,Q9UJ41,O60565,Q14289,P63000,P09601,P04233,P05362,O94804	TRUE	-1.30868	0.000860332
glycoprotein metabolic process(GO:0009100)	108	954	Q16706,P53602,P21810,P18085,Q8NBL1,Q9H4A6,Q9BS26,Q86SF2,Q9HC07,Q8NCH0,Q92685,P49257,Q96EK6,O94766,Q9H553,P15291,O60762,P26572,P35475,Q9P2E5,Q86TM6,P27797,Q8WV24,Q9BZQ6,Q8TCJ2,Q99653,Q9HCU5,Q86SR1,P55735,Q6Y288,P14314,Q96L58,P46977,P13611,Q9P2X0,Q9NX62,Q6UVK1,P30101,Q14697,P83436,P15848,P26022,O15305,Q495W5,O15294,Q9BT22,P06865,Q09328,P35610,P12107,P55072,P60604,P07686,Q96IZ0,O15118,P31431,Q99470,…	TRUE	-0.651247	0.000870625
COPI coating of Golgi vesicle(GO:0048205)	11	28	P53621,P53618,P48444,P35606,O14579,Q9BVK6,P49755,P61923,Q9Y678,Q15363,Q92538	TRUE	1.47252	0.000879424
Golgi transport vesicle coating(GO:0048200)	11	28	P53621,P53618,P48444,P35606,O14579,Q9BVK6,P49755,P61923,Q9Y678,Q15363,Q92538	TRUE	1.47252	0.000879424
COPI-coated vesicle budding(GO:0035964)	11	28	P53621,P53618,P48444,P35606,O14579,Q9BVK6,P49755,P61923,Q9Y678,Q15363,Q92538	TRUE	1.47252	0.000879424
glycolipid metabolic process(GO:0006664)	26	282	Q8NBK3,Q96S52,Q92643,O43292,P15289,O60762,P10619,Q9NXE4,Q9P2X0,P17900,Q969N2,P15848,P17050,P06865,P16278,Q07812,P07602,P07686,Q99519,Q13510,Q03405,Q13131,P04062,Q5H8A4,P17405,P54803	TRUE	-1.26508	0.000884757
protein targeting to ER(GO:0045047)	101	296	P27635,P47914,P18077,P62269,P62266,P23396,P62263,P62249,P62241,P62244,P08865,P49207,Q9UGP8,P37108,P61353,P61313,Q15005,P62277,P62273,P62280,P18124,Q9UNL2,P15880,P25398,P40429,P60866,P61619,P49458,P62424,P84098,Q9UPN3,P61513,P60059,P39019,P39023,P50914,Q15629,P09132,Q02543,O76094,Q99442,Q07020,P61009,P61011,P42677,P36578,P42766,P46776,P46777,P46778,P46779,P46782,P46781,P46783,Q9UHB9,Q9Y3U8,Q13573,…	TRUE	0.567006	0.000889407
establishment of protein localization to endoplasmic reticulum(GO:0072599)	101	297	P27635,P47914,P18077,P62269,P62266,P23396,P62263,P62249,P62241,P62244,P08865,P49207,Q9UGP8,P37108,P61353,P61313,Q15005,P62277,P62273,P62280,P18124,Q9UNL2,P15880,P25398,P40429,P60866,P61619,P49458,P62424,P84098,Q9UPN3,P61513,P60059,P39019,P39023,P50914,Q15629,P09132,Q02543,O76094,Q99442,Q07020,P61009,P61011,P42677,P36578,P42766,P46776,P46777,P46778,P46779,P46782,P46781,P46783,Q9UHB9,Q9Y3U8,Q13573,…	TRUE	0.567006	0.000889407
protein polyubiquitination(GO:0000209)	70	472	P48556,P62195,P62191,Q13867,P62256,O43242,P28062,P28065,P28066,P28074,P28072,P28070,Q712K3,Q15008,P29144,Q9UNM6,Q9UMS4,P62333,P46934,Q05086,P17980,P43686,Q14669,P19474,P60900,Q9H1A4,P30260,Q5VTR2,P55786,O95071,Q99436,P60604,Q13404,Q14997,Q99460,Q13356,P35998,P55036,Q7Z6Z7,O00231,O00233,O00232,Q13200,P49721,Q15386,Q06323,Q9UIQ6,Q16401,P20618,P25788,P25789,P25786,P25787,P61289,Q9UJX3,Q9UJX2,O00487,…	TRUE	0.665498	0.000890299
fatty acid catabolic process(GO:0009062)	34	167	Q15067,P35568,Q16836,P22307,P42126,Q9BUT1,O15254,P42345,Q16698,Q709F0,P09110,Q99424,P55084,P11310,P28288,P22033,O75521,P43155,Q96PE7,P49748,P23786,P30084,O00154,Q08426,Q9UKG9,P05165,P05166,P50416,P31749,Q6P1M0,Q16134,Q13011,P51659,P40939	TRUE	-1.12574	0.000935736
negative regulation of transferase activity(GO:0051348)	103	687	P13861,P48556,Q9H4A3,P02649,P62195,P18031,Q03135,P62191,Q96EB6,O43242,P37198,Q9ULZ3,P28062,P28065,P28066,P28074,P28072,P28070,Q15008,Q9UNH7,Q9UNM6,P10644,Q99653,P62333,P38936,Q9GZV5,Q9H2K8,P17980,Q53EL6,P06748,P29590,P43686,P30153,P09211,Q96B36,Q9C004,P60900,Q9H1A4,P60983,O43684,Q9BT40,P49593,P30260,Q96BJ3,P50148,Q14558,Q99436,O95835,Q13418,P09936,Q99497,P21359,Q99460,P41240,P35998,P17252,P78563,…	TRUE	0.559606	0.000943071
cellular component disassembly(GO:0022411)	242	1235	P27635,P47914,O14497,P27658,P18077,Q96EE3,P52907,Q92621,P04632,P62269,P62266,P23396,P62263,P62249,P62241,P62244,Q13813,Q9HC35,P52948,P37198,P08865,P49207,P41214,P06493,P35556,P35555,P09429,O75955,P26583,P61353,P08670,Q99715,P61313,P02545,P48681,P99999,P62277,P62273,P62280,P12830,Q8WUM0,P18124,Q02388,Q01955,P49354,Q8TD19,P09327,P07305,Q96E11,P15880,P25398,P46199,P12270,Q9H2D6,P40429,P27487,P60866,…	TRUE	0.384489	0.000967064
negative regulation of ion transmembrane transporter activity(GO:0032413)	9	67	P28161,P62158,P30626,Q9UEW8,P78417,Q13557,O95747,O14745,Q9Y376	TRUE	1.21262	0.000982273
regulation of ligase activity(GO:0051340)	54	281	P48556,P62195,P62191,O43242,P48507,P06493,P28062,P28065,P28066,P28074,P28072,P28070,Q15008,Q9UNM6,P62333,P17980,P43686,P60900,Q9H1A4,O43684,P30260,Q99436,Q13426,Q14997,Q99497,Q99460,P35998,P55036,O00231,O00233,O00232,Q13200,Q13526,P49721,Q06323,Q16401,P20618,P25788,P25789,P25786,P25787,P61289,Q9UJX3,Q9UJX2,P24941,O00487,Q13616,Q92530,P63208,P68036,Q13042,P62979,P61088,Q9UL46	TRUE	0.739288	0.000984187
positive regulation of endocytosis(GO:0045807)	32	183	Q8NBU5,P98082,Q6P3W7,Q9ULZ3,Q75N03,P27797,P05121,Q14393,P06756,P50897,Q9P2R3,Q12907,O14656,P26022,P02765,P35611,P08962,P17301,O00291,O43707,P57105,P01024,P11274,P04004,P05556,Q08431,P61978,O00401,O60565,O00499,Q08722,Q9UL25	TRUE	-1.15091	0.000986379
regulation of systemic arterial blood pressure(GO:0003073)	17	144	Q9H4A3,P09493,O94760,P08697,Q01970,Q14393,O75787,P17813,P15144,P17302,P42785,P55145,P49840,P04179,P51608,P42892,P08473	TRUE	-1.47383	0.00100153
cotranslational protein targeting to membrane(GO:0006613)	101	293	P27635,P47914,P18077,P62269,P62266,P23396,P62263,P62249,P62241,P62244,Q15041,P08865,P49207,Q9UGP8,P37108,P61353,P61313,Q15005,P62277,P62273,P62280,P18124,Q9UNL2,P15880,P25398,P40429,P60866,P61619,P49458,P62424,P84098,P61513,P60059,P39019,P39023,P50914,Q15629,P09132,Q02543,O76094,Q99442,Q07020,P61009,P61011,P42677,P36578,P42766,P46776,P46777,P46778,P46779,P46782,P46781,P46783,Q9UHB9,Q9Y3U8,Q13573,…	TRUE	0.561616	0.00100528
positive regulation of ubiquitin-protein transferase activity(GO:0051443)	49	233	P48556,P62195,P62191,O43242,P06493,P28062,P28065,P28066,P28074,P28072,P28070,Q15008,Q9UNM6,P62333,P17980,P43686,P60900,Q9H1A4,P30260,Q99436,Q14997,Q99460,P35998,P55036,O00231,O00233,O00232,Q13200,Q13526,P49721,Q06323,Q16401,P20618,P25788,P25789,P25786,P25787,P61289,Q9UJX3,Q9UJX2,O00487,Q13616,Q92530,P63208,P68036,Q13042,P62979,P61088,Q9UL46	TRUE	0.768227	0.00103264
DNA metabolic process(GO:0006259)	270	3133	Q8NBU5,Q96SB4,Q9BRX5,Q7Z2E3,Q9C0J8,Q15910,P62195,P27694,P27695,Q92614,P33316,P42226,P62191,P29279,P12004,Q96EB6,P13010,P23396,Q92688,Q96T23,P52926,Q15021,Q99733,Q9P0M6,P52948,O15514,Q08945,O94776,P06493,Q9UH65,P09429,P26583,P27797,P25440,O00571,P99999,Q96T60,Q9UFC0,Q96ST3,Q9NPF5,Q9P287,P50750,Q96T76,Q9NPD3,P23246,Q9BQG0,Q86YP4,P36954,Q9HCS7,P05114,Q9UMS4,Q9UN37,P62333,P49321,P38936,P16403,P16402,…	TRUE	0.360788	0.00103386
regulation of megakaryocyte differentiation(GO:0045652)	5	57	P26583,Q99873,O60341,P62805,Q06546	TRUE	1.40077	0.00104041
membrane lipid metabolic process(GO:0006643)	44	430	O14495,Q8NBK3,O00622,Q96S52,Q53H12,Q92643,O43292,P15289,O60762,P10619,O95292,Q9NXE4,Q06136,Q9P2X0,P50897,P17900,O43464,P30153,Q969N2,P15848,P17050,O15269,O15270,P06865,P16278,Q07812,P07602,P07686,O15121,Q9NRX5,Q99519,Q13510,Q9NYA1,Q03405,Q13131,P04062,O60513,Q5H8A4,P67775,Q9Y5P4,P17405,Q96G23,P54803,O95470	TRUE	-0.992849	0.00105752
cation transmembrane transport(GO:0098655)	109	1813	P13073,P06576,P28161,P47985,P56134,Q15904,P61421,P10606,P62158,P62258,P05023,P05026,Q9NW15,Q09666,Q15043,O75964,P24310,Q16864,P17612,P30626,Q8WUM9,Q9P246,Q9HD20,Q99653,Q14393,Q5JTJ3,Q8TD43,O75947,P46934,P46939,Q8NE86,P06756,P52306,P27449,P20020,Q9UEW8,Q9NY12,Q12959,Q9NY26,Q14644,P08195,P35754,Q4KMQ2,P24539,P07919,Q9BSW2,P31930,Q9UDW1,P16615,P15954,Q13423,P20674,Q9Y4I1,Q93034,P36542,P36543,Q13488,…	TRUE	-0.613648	0.00107804
peptidyl-glutamic acid modification(GO:0018200)	5	52	Q14393,Q9BQB6,P38435,P00734,Q8N0U8	TRUE	-2.12452	0.00108292
protein carboxylation(GO:0018214)	5	24	Q14393,Q9BQB6,P38435,P00734,Q8N0U8	TRUE	-2.12452	0.00108292
peptidyl-glutamic acid carboxylation(GO:0017187)	5	24	Q14393,Q9BQB6,P38435,P00734,Q8N0U8	TRUE	-2.12452	0.00108292
platelet aggregation(GO:0070527)	21	152	P02671,P02679,P02675,P53582,P35579,P18206,Q13976,Q9NUP1,Q14393,P07093,P21333,Q13418,Q86UX7,P61764,P17252,Q9Y490,O00299,O00186,P21291,P61225,P04792	TRUE	1.10011	0.0010875
DNA packaging(GO:0006323)	44	439	Q96SB4,Q92688,Q96T23,P52926,Q15021,Q99733,Q9P0M6,P06493,P26583,P25440,P49321,P16403,P16402,P16401,P07305,P12270,P06748,P17096,Q9UER7,Q8TEX9,Q02539,O95831,Q14997,P11388,Q5SSJ5,Q9Y3T9,Q9NTJ3,Q01105,P16104,P49736,O60264,Q9H0U9,O43823,Q9Y265,Q13112,P62805,Q09028,P55209,O95347,O75367,Q92522,Q9UKV3,P10412,O14929	TRUE	0.751396	0.00109933
endosomal transport(GO:0016197)	91	433	P98082,P40616,Q9H4M9,Q99816,Q15907,Q6P3W7,Q15036,O60784,O15498,Q9NP79,Q8IUD2,Q9UNH7,Q9UNK0,Q9BRG1,Q92783,O95219,Q15836,Q9UN37,Q9H3S7,Q9UMY4,O95295,Q96L92,O75886,P12931,O14617,Q9P2R3,Q8NEB9,O14662,Q4KMP7,Q8IWJ2,Q9C005,P51153,P51149,P51148,O43633,Q7Z3U7,Q7Z3T8,P08962,Q9H223,P21333,P36507,P61026,P61020,Q12768,Q13492,Q86VS8,Q9NZN4,Q9NZN3,Q9UQN3,O43747,Q96AJ9,O43752,Q9NZZ3,O95782,Q13596,Q99523,O60271,…	TRUE	0.583619	0.00110171
ribonucleotide catabolic process(GO:0009261)	380	3560	Q8NBU5,Q9NUY8,P22413,P40616,P06576,Q9H4M9,Q9P0V3,Q9NUQ8,Q8TDD1,Q15910,Q92609,P56134,P62195,Q15907,P30405,Q92620,P62191,Q13885,Q15070,P09493,O95140,P00492,Q13838,Q9NVN3,Q15029,Q13823,P05026,Q9UHA4,Q9NVP1,P29317,P00441,Q15042,O15523,Q96N67,P43487,Q9ULZ3,P35579,P35580,Q6XZF7,Q9NVG8,Q7Z2Z2,Q9NVJ2,O75964,O75962,P13984,Q9NP61,Q05193,Q9NP72,Q8WUD1,O15439,O75190,O00571,Q86TI0,Q9NU22,Q15008,P31150,P41091,…	TRUE	0.313225	0.00111507
purine ribonucleotide catabolic process(GO:0009154)	380	3558	Q8NBU5,Q9NUY8,P22413,P40616,P06576,Q9H4M9,Q9P0V3,Q9NUQ8,Q8TDD1,Q15910,Q92609,P56134,P62195,Q15907,P30405,Q92620,P62191,Q13885,Q15070,P09493,O95140,P00492,Q13838,Q9NVN3,Q15029,Q13823,P05026,Q9UHA4,Q9NVP1,P29317,P00441,Q15042,O15523,Q96N67,P43487,Q9ULZ3,P35579,P35580,Q6XZF7,Q9NVG8,Q7Z2Z2,Q9NVJ2,O75964,O75962,P13984,Q9NP61,Q05193,Q9NP72,Q8WUD1,O15439,O75190,O00571,Q86TI0,Q9NU22,Q15008,P31150,P41091,…	TRUE	0.313225	0.00111507
ribonucleoside triphosphate catabolic process(GO:0009203)	376	3489	Q8NBU5,Q9NUY8,P22413,P40616,P06576,Q9H4M9,Q9P0V3,Q9NUQ8,Q8TDD1,Q15910,Q92609,P56134,P62195,Q15907,P30405,Q92620,P62191,Q13885,Q15070,P09493,O95140,Q13838,Q9NVN3,Q15029,Q13823,P05026,Q9UHA4,Q9NVP1,P29317,P00441,Q15042,O15523,Q96N67,P43487,Q9ULZ3,P35579,P35580,Q6XZF7,Q9NVG8,Q7Z2Z2,Q9NVJ2,O75964,O75962,P13984,Q9NP61,Q05193,Q9NP72,Q8WUD1,O15439,O75190,O00571,Q86TI0,Q9NU22,Q15008,P31150,P41091,Q16864,…	TRUE	0.314286	0.00112873
purine ribonucleoside triphosphate catabolic process(GO:0009207)	376	3489	Q8NBU5,Q9NUY8,P22413,P40616,P06576,Q9H4M9,Q9P0V3,Q9NUQ8,Q8TDD1,Q15910,Q92609,P56134,P62195,Q15907,P30405,Q92620,P62191,Q13885,Q15070,P09493,O95140,Q13838,Q9NVN3,Q15029,Q13823,P05026,Q9UHA4,Q9NVP1,P29317,P00441,Q15042,O15523,Q96N67,P43487,Q9ULZ3,P35579,P35580,Q6XZF7,Q9NVG8,Q7Z2Z2,Q9NVJ2,O75964,O75962,P13984,Q9NP61,Q05193,Q9NP72,Q8WUD1,O15439,O75190,O00571,Q86TI0,Q9NU22,Q15008,P31150,P41091,Q16864,…	TRUE	0.314286	0.00112873
purine nucleoside triphosphate catabolic process(GO:0009146)	376	3494	Q8NBU5,Q9NUY8,P22413,P40616,P06576,Q9H4M9,Q9P0V3,Q9NUQ8,Q8TDD1,Q15910,Q92609,P56134,P62195,Q15907,P30405,Q92620,P62191,Q13885,Q15070,P09493,O95140,Q13838,Q9NVN3,Q15029,Q13823,P05026,Q9UHA4,Q9NVP1,P29317,P00441,Q15042,O15523,Q96N67,P43487,Q9ULZ3,P35579,P35580,Q6XZF7,Q9NVG8,Q7Z2Z2,Q9NVJ2,O75964,O75962,P13984,Q9NP61,Q05193,Q9NP72,Q8WUD1,O15439,O75190,O00571,Q86TI0,Q9NU22,Q15008,P31150,P41091,Q16864,…	TRUE	0.314286	0.00112873
DNA replication-dependent nucleosome organization(GO:0034723)	6	43	P49321,Q8TEX9,Q13112,P62805,Q09028,O14929	TRUE	1.3433	0.00115099
DNA replication-dependent nucleosome assembly(GO:0006335)	6	43	P49321,Q8TEX9,Q13112,P62805,Q09028,O14929	TRUE	1.3433	0.00115099
microtubule-based movement(GO:0007018)	52	559	O43237,P00441,Q9NP97,P05067,Q9NUP1,Q8TD16,O95295,O14617,P60953,Q66K74,Q8IXI1,Q8IXI2,Q07866,Q13409,P09936,O00203,P43034,P78537,O60313,O60333,P42704,P11279,O60282,Q9BVG8,Q86UP2,Q9Y2T2,Q9H0H5,Q9NZ32,Q9BW19,P78357,P46821,Q9H0B6,O00139,P27816,Q9Y6G9,Q02750,Q96Q89,P62820,Q9Y678,P33176,Q86Y91,Q5T5U3,Q02241,Q14204,Q14203,O75381,P20340,P36405,P61158,P61160,Q14807,Q92572	TRUE	0.741761	0.00116437
megakaryocyte differentiation(GO:0030219)	9	84	P26583,Q06124,P48426,Q99873,Q15648,O60341,Q8IZP0,P62805,Q06546	TRUE	1.22833	0.00116593
nucleosome assembly(GO:0006334)	30	297	Q92688,Q96T23,Q99733,Q9P0M6,P26583,P25440,P49321,P16403,P16402,P16401,P07305,P06748,Q9UER7,Q8TEX9,Q02539,Q5SSJ5,Q01105,P16104,P49736,O60264,Q9H0U9,Q9Y265,Q13112,P62805,Q09028,P55209,O75367,Q92522,P10412,O14929	TRUE	0.8589	0.00116865
mitotic spindle organization(GO:0007052)	24	108	Q9NVM9,Q9UH99,Q9ULW0,P12270,Q14683,P61586,O43663,P21333,Q9UQE7,Q13561,Q9Y3A5,O15013,O14777,Q9H0H5,O00139,P27816,P62826,P16949,O00423,P18754,Q02241,Q14204,Q15257,O00399	TRUE	1.03225	0.00119005
fibrinolysis(GO:0042730)	11	39	P08697,P05120,P05121,P07996,P00734,P00747,P00750,Q12884,Q03405,P07355,P04264	TRUE	-1.68372	0.0012235
purine ribonucleoside catabolic process(GO:0046130)	378	3514	Q8NBU5,Q9NUY8,P22413,P40616,P06576,Q9H4M9,Q9P0V3,Q9NUQ8,Q8TDD1,Q15910,Q92609,P56134,P62195,Q15907,P30405,Q92620,P62191,Q13885,Q15070,P09493,O95140,P00492,P00491,Q13838,Q9NVN3,Q15029,Q13823,P05026,Q9UHA4,Q9NVP1,P29317,P00441,Q15042,O15523,Q96N67,P43487,Q9ULZ3,P35579,P35580,Q6XZF7,Q9NVG8,Q7Z2Z2,Q9NVJ2,O75964,O75962,P13984,Q9NP61,Q05193,Q9NP72,Q8WUD1,O15439,O75190,O00571,Q86TI0,Q9NU22,Q15008,P31150,…	TRUE	0.311003	0.00124452
purine nucleoside catabolic process(GO:0006152)	378	3514	Q8NBU5,Q9NUY8,P22413,P40616,P06576,Q9H4M9,Q9P0V3,Q9NUQ8,Q8TDD1,Q15910,Q92609,P56134,P62195,Q15907,P30405,Q92620,P62191,Q13885,Q15070,P09493,O95140,P00492,P00491,Q13838,Q9NVN3,Q15029,Q13823,P05026,Q9UHA4,Q9NVP1,P29317,P00441,Q15042,O15523,Q96N67,P43487,Q9ULZ3,P35579,P35580,Q6XZF7,Q9NVG8,Q7Z2Z2,Q9NVJ2,O75964,O75962,P13984,Q9NP61,Q05193,Q9NP72,Q8WUD1,O15439,O75190,O00571,Q86TI0,Q9NU22,Q15008,P31150,…	TRUE	0.311003	0.00124452
camera-type eye development(GO:0043010)	51	418	Q16706,O14497,P27658,Q8NBN7,O95140,P29317,P29323,Q15042,Q6NYC1,P35580,Q8WUF5,P08670,P48681,P02511,P47895,Q92769,Q9P273,Q9GZX9,P05114,P11802,Q14318,P12268,Q12959,O96019,Q9H1J7,Q04721,Q16611,P23921,Q15648,Q07812,P01137,P17302,P21359,Q99471,P41221,Q8NF37,Q13547,O14786,P51532,P02462,Q15293,Q9Y6M7,Q9Y696,Q8IZV5,P35222,P55268,P35240,P09619,P04216,Q06587,P43304	TRUE	-0.913377	0.00124826
cell projection organization(GO:0030030)	274	2617	P41743,Q8N8S7,Q9H4M9,Q9H4A6,P02649,P61421,Q96S59,Q9NV96,P09493,P56199,P09496,Q92692,Q14444,P00492,Q15019,Q13813,P29317,P00441,P29323,O75147,Q9UM54,Q96N67,O75116,P35579,P35580,P06493,P09429,O75962,Q9BR76,Q9NP84,O75955,P17677,Q96CW1,P08670,O00592,Q9UNF0,P30536,O00560,P31150,P48681,P22392,Q99700,P05067,Q92769,P12830,Q9P273,O00506,P23229,O60610,Q99685,Q01955,P18206,P09382,Q13976,Q01968,P15311,Q9NUP1,…	TRUE	0.356696	0.00125344
actin filament bundle assembly(GO:0051017)	41	248	P18084,P29279,P09493,Q15942,O75116,Q9BR76,P08697,P12814,P15311,Q9Y6W5,P09327,P12931,Q12929,P61586,P60903,P60953,P42345,Q16658,Q9BT40,P49593,P35611,Q13464,Q9UQB8,Q96IZ0,P31431,O43795,P35080,Q8N3V7,O43707,Q9UHB6,P07737,Q96P48,O15013,Q14195,Q13136,O60504,Q14289,P35240,Q13618,P63000,Q9Y613	TRUE	0.816948	0.00126028
actin filament bundle organization(GO:0061572)	41	248	P18084,P29279,P09493,Q15942,O75116,Q9BR76,P08697,P12814,P15311,Q9Y6W5,P09327,P12931,Q12929,P61586,P60903,P60953,P42345,Q16658,Q9BT40,P49593,P35611,Q13464,Q9UQB8,Q96IZ0,P31431,O43795,P35080,Q8N3V7,O43707,Q9UHB6,P07737,Q96P48,O15013,Q14195,Q13136,O60504,Q14289,P35240,Q13618,P63000,Q9Y613	TRUE	0.816948	0.00126028
carbohydrate biosynthetic process(GO:0016051)	77	617	P22413,P13807,Q96S44,Q8NBJ5,Q6IN85,O43293,Q8NCH0,P15291,P35568,P35573,O75962,Q16822,Q16851,P17612,Q9BQE4,P37837,P29218,P46976,P11413,P04406,Q16539,P60174,P06733,P11498,Q9NX62,P06744,P36871,O15305,O75746,P42345,O15294,Q9BT22,P52209,Q9BT40,P29401,P09104,P00505,P01137,Q7L775,Q5T4B2,Q00610,Q8NFW8,P09972,Q02978,Q9NZL9,Q06210,P14550,O95782,P49792,P17174,P51812,P18669,P22694,Q10469,P61964,P53007,P04075,…	TRUE	0.620825	0.00126983
glycosyl compound catabolic process(GO:1901658)	388	3575	Q8NBU5,Q9NUY8,P22413,P40616,P06576,Q9H4M9,Q9P0V3,Q9NUQ8,Q8TDD1,Q15910,Q92609,P56134,P62195,Q15907,P30405,Q92620,P62191,Q13885,Q15070,P09493,O95140,P00492,P00491,Q13838,Q9NVN3,Q15029,Q13823,P05026,Q9UHA4,Q9NVP1,P29317,P00441,Q15042,O15523,Q96N67,P43487,Q9ULZ3,P35579,P35580,Q6XZF7,Q9NVG8,Q7Z2Z2,Q9NVJ2,O75964,O75962,P13984,Q9NP61,Q05193,Q9NP72,Q8WUD1,O15439,O75190,O00571,Q86TI0,Q9NU22,Q15008,P31150,…	TRUE	0.306071	0.00132079
cellular amino acid catabolic process(GO:0009063)	47	319	Q8NBM8,Q16762,Q6YP21,P35520,P09417,O94760,Q9HCC0,Q99714,P00367,P36957,P27708,O75891,O15382,P04424,P49419,Q6NVY1,Q8TEA8,P21953,P31327,P31937,P45954,Q8NCN5,Q92947,P15104,P00505,P54687,O95865,Q5T440,P24752,P23634,P35914,O95571,Q9UHG3,P17174,Q3SY69,P30038,P16930,Q9Y6N5,P11182,P23434,Q02218,Q02252,P26440,O94925,P51687,P09622,Q96RQ3	TRUE	-0.942197	0.00136058
multi-organism cellular process(GO:0044764)	379	1962	P27635,P47914,Q96SB4,Q04637,P53618,P18077,Q99816,Q96EE3,P48556,P62195,Q9BRP4,P30419,P42224,Q03135,Q92621,P62191,Q96EB6,P13010,P62269,Q96T37,P62266,P23396,P62263,Q7Z2W4,P62258,Q92692,P62249,P62241,P62244,Q13838,Q96T23,O43242,P52926,P29317,Q15056,Q15942,P52948,P37198,Q15046,P08865,P49207,O15514,Q08945,O95197,P43487,Q9UGR2,P21796,P13984,P28062,P28065,P28066,P28074,P28072,P28070,Q9NP79,P40763,P61353,…	TRUE	0.308539	0.00136475
lipid modification(GO:0030258)	56	482	P02649,Q53H12,Q15067,P35568,Q16836,Q8TBX8,P22307,P42126,Q01968,P16435,P29218,O15357,Q16539,Q9BTU6,Q9NX62,Q9BUT1,Q8NEB9,P49441,O15254,P42345,P48426,Q16698,Q92947,Q9BT40,Q709F0,P35610,P09110,Q99424,P55084,O95861,P11310,P28288,P05413,Q9NTJ5,P22033,Q9NYA1,P43155,Q96PE7,P49748,Q6IAA8,P23786,P30084,Q08426,Q9UKG9,P05165,P05166,P50416,Q13131,P31749,O00443,Q13613,Q16134,Q13011,P51659,P40939,P27986	TRUE	-0.865987	0.00137203
NADP metabolic process(GO:0006739)	19	91	P37837,O75874,P11413,P60174,Q7Z4W1,P31937,P52209,P29401,Q53FA7,P48163,Q13363,P18669,P30044,Q49A26,Q9UBQ7,Q4G0N4,O95336,Q01740,O95479	TRUE	1.12695	0.00138231
cation transport(GO:0006812)	194	2897	P13073,P06576,Q658P3,P28161,P47985,P56134,Q15904,Q15907,Q16795,P61421,P30405,Q03135,P10606,P29279,P62158,Q9HC07,P62258,P05023,P05026,Q9NW15,Q9HBR0,Q09666,Q15043,O75964,P24310,P30536,Q16864,P17612,P30626,Q8WUM9,Q8WUJ3,Q9P246,O60610,Q9HD20,Q99653,Q14393,P46459,Q5JTJ3,Q8TD43,Q9BZE4,O75947,P46934,P46939,Q8NE86,P06756,O75880,P52306,P17931,P11473,P27449,P29590,P20020,Q8N697,Q9UEW8,P08133,Q15758,Q9NY12,…	TRUE	-0.455302	0.00138905
positive regulation of ligase activity(GO:0051351)	51	245	P48556,P62195,P62191,O43242,P48507,P06493,P28062,P28065,P28066,P28074,P28072,P28070,Q15008,Q9UNM6,P62333,P17980,P43686,P60900,Q9H1A4,P30260,Q99436,Q13426,Q14997,Q99460,P35998,P55036,O00231,O00233,O00232,Q13200,Q13526,P49721,Q06323,Q16401,P20618,P25788,P25789,P25786,P25787,P61289,Q9UJX3,Q9UJX2,O00487,Q13616,Q92530,P63208,P68036,Q13042,P62979,P61088,Q9UL46	TRUE	0.736659	0.00141105
negative regulation of extrinsic apoptotic signaling pathway via death domain receptors(GO:1902042)	12	59	Q15121,P02671,P02679,P02675,P07203,P26583,P05121,Q969X1,Q92974,Q99497,P09601,P05362	TRUE	-1.6225	0.00141591
pyrimidine ribonucleoside biosynthetic process(GO:0046132)	6	93	P22392,P27708,P17812,P30085,Q9NRF8,P15531	TRUE	1.85293	0.00144268
pyrimidine ribonucleotide biosynthetic process(GO:0009220)	6	95	P22392,P27708,P17812,P30085,Q9NRF8,P15531	TRUE	1.85293	0.00144268
antigen processing and presentation of exogenous antigen(GO:0019884)	97	580	P18084,P48556,P62195,P62191,P09496,O43242,O43237,O15533,P28062,P28065,P28066,P28074,P28072,P28070,Q96CW1,P27797,Q15008,Q9UNM6,P62333,O75935,P55735,P06756,P17980,P04439,P43686,P30101,O14617,P61619,P60900,P51149,P60059,Q9BTE1,Q99436,Q07866,Q13409,Q14997,Q00610,Q99460,O00203,P61769,P35998,O43747,Q03519,Q03518,P55036,O00231,O00233,O00232,Q13200,Q13561,O95782,Q99538,Q10567,P53992,P49721,P07711,Q06323,…	TRUE	0.554256	0.00147072
regulation of stress fiber assembly(GO:0051492)	22	117	P29279,P09493,O75116,P08697,Q9Y6W5,P61586,P60903,P42345,Q9BT40,P49593,Q13464,P31431,P35080,Q8N3V7,P07737,Q96P48,O15013,Q13136,O60504,P35240,P63000,Q9Y613	TRUE	1.0522	0.00149672
positive regulation of response to wounding(GO:1903036)	14	225	O14495,P05121,Q15746,P21980,O15264,P39019,P00533,P01112,P17301,P17252,P41221,P01024,P04004,Q08722	TRUE	-1.53426	0.00151462
establishment or maintenance of cell polarity(GO:0007163)	55	295	P41743,Q96EA4,Q96RT1,O43264,Q96N67,O75116,P35579,P02545,Q03001,O00506,P15311,P62330,Q96L92,Q12959,Q9UPN3,P60953,Q92974,P00540,Q7Z460,Q8TEW0,Q14517,Q13464,Q13459,Q13308,Q13418,P61026,Q14980,P43034,Q8IY63,P63244,A6NGQ2,Q9BX67,Q14008,Q9Y2A7,O14777,P46821,Q01518,P27816,P35221,Q96Q89,P49841,A0MZ66,Q9Y696,Q15334,Q9Y5S2,Q14289,Q05397,P40123,P48059,P61158,P61160,Q7KZI7,P23528,Q14160,P63172	TRUE	0.707511	0.00154746
regulation of blood pressure(GO:0008217)	27	282	Q9H4A3,P09493,P05023,P00441,O94760,P11766,P08697,P23219,Q01970,Q14393,P08123,O75787,P17813,P15144,Q9HB40,P17302,P42785,Q9NZ08,P55145,Q6P179,P49840,P19878,P04179,P09601,P51608,P42892,P08473	TRUE	-1.19246	0.00156461
cholesterol transport(GO:0030301)	17	172	P02649,Q03135,Q96EB6,P22307,P30536,P10909,P35610,P01130,O15118,Q07954,Q9H0X9,Q6IAA8,P61916,P04114,Q86Y82,P19838,O75351	TRUE	-1.42883	0.00157077
sterol transport(GO:0015918)	17	172	P02649,Q03135,Q96EB6,P22307,P30536,P10909,P35610,P01130,O15118,Q07954,Q9H0X9,Q6IAA8,P61916,P04114,Q86Y82,P19838,O75351	TRUE	-1.42883	0.00157077
oxidoreduction coenzyme metabolic process(GO:0006733)	28	188	P07195,P00491,P43490,Q16822,P37837,O75874,P11413,P60174,Q7Z4W1,P31937,P52209,P29401,Q53FA7,Q9HAN9,P48163,Q13363,P18669,P30044,Q49A26,Q9UBQ7,Q9Y2Z9,Q02218,Q4G0N4,O95336,P40925,P40926,Q01740,O95479	TRUE	0.945445	0.00157454
nucleoside catabolic process(GO:0009164)	384	3565	Q8NBU5,Q9NUY8,P22413,P40616,P06576,Q9H4M9,Q9P0V3,Q9NUQ8,Q8TDD1,Q15910,Q92609,P56134,P62195,Q15907,P30405,Q92620,P62191,Q13885,Q15070,P09493,O95140,P00492,P00491,Q13838,Q9NVN3,Q15029,Q13823,P05026,Q9UHA4,Q9NVP1,P29317,P00441,Q15042,O15523,Q96N67,P43487,Q9ULZ3,P35579,P35580,Q6XZF7,Q9NVG8,Q7Z2Z2,Q9NVJ2,O75964,O75962,P13984,Q9NP61,Q05193,Q9NP72,Q8WUD1,O15439,O75190,O00571,Q86TI0,Q9NU22,Q15008,P31150,…	TRUE	0.30257	0.00158132
pyrimidine nucleotide metabolic process(GO:0006220)	15	149	P33316,P22392,Q8TCD5,P27707,P27708,P23919,P32321,P60891,P17812,P30085,Q9UIJ7,Q9NRF8,Q5EBM0,P19971,P15531	TRUE	1.23218	0.00159263
ribonucleoside catabolic process(GO:0042454)	380	3534	Q8NBU5,Q9NUY8,P22413,P40616,P06576,Q9H4M9,Q9P0V3,Q9NUQ8,Q8TDD1,Q15910,Q92609,P56134,P62195,Q15907,P30405,Q92620,P62191,Q13885,Q15070,P09493,O95140,P00492,P00491,Q13838,Q9NVN3,Q15029,Q13823,P05026,Q9UHA4,Q9NVP1,P29317,P00441,Q15042,O15523,Q96N67,P43487,Q9ULZ3,P35579,P35580,Q6XZF7,Q9NVG8,Q7Z2Z2,Q9NVJ2,O75964,O75962,P13984,Q9NP61,Q05193,Q9NP72,Q8WUD1,O15439,O75190,O00571,Q86TI0,Q9NU22,Q15008,P31150,…	TRUE	0.303594	0.00159888
antigen processing and presentation of exogenous peptide antigen via MHC class II(GO:0019886)	43	308	P09496,O43237,Q96CW1,O75935,P55735,P51149,Q9BTE1,Q07866,Q13409,Q00610,O43747,Q13561,O95782,Q99538,Q10567,P53992,P07711,Q15436,Q9H0H5,Q9H0B6,O00139,P27824,P42025,P61966,Q9UJW0,P56377,Q9Y6B6,O94979,O94973,Q02241,Q14204,Q14203,P07339,P50570,P61163,Q14807,P04233,P53680,O94855,Q9BXS5,O00399,O95487,O95486	TRUE	0.784477	0.00161516
protein refolding(GO:0042026)	14	55	Q99615,P10809,P08107,P07900,O60884,P54652,Q13371,P61769,P11142,P25685,P25686,Q15185,P62942,P34931	TRUE	1.22851	0.00165286
inflammatory response(GO:0006954)	95	1319	Q9NUY8,Q96EE3,P02649,P14174,Q9HBL7,Q15942,P15291,Q9ULZ3,P07203,P09429,P13987,P28070,P17676,P40763,P08697,Q5ZPR3,P23219,Q99685,Q9BQE5,Q9BQE4,Q9BZF9,P05121,P36969,P13671,Q8NE71,Q9UEW8,Q12904,P09211,P26022,P21980,Q4KMQ2,Q04721,O15264,P60900,Q16610,P02748,P39019,Q16647,Q16666,P02751,P07996,P02765,P00533,O60885,P01137,Q13330,Q07021,P00734,Q99497,P17301,P17302,Q86UT6,P09960,P42785,Q9UQL6,Q04206,P17252,…	TRUE	-0.654213	0.00166546
organelle assembly(GO:0070925)	78	913	Q9UGP4,P61421,P62263,P09493,Q92692,Q15019,P08865,O75147,P35580,Q8TDX7,Q7Z2Z2,O00571,Q99700,Q92769,P82094,P10644,Q9BZG1,Q01968,P08727,Q9Y6Y8,P12270,P12931,P68371,P06748,Q14692,O14639,P49454,Q8NEB9,P35749,P61586,Q7Z3C6,Q8WWM7,P51149,P39019,O76041,A1X283,Q07021,P21333,P61006,Q9UPY3,P43034,P68133,P56537,P05787,Q14011,Q9BV81,Q9Y3A5,Q9UIV1,O15013,Q9H0U4,P62753,P26196,Q9NT62,Q9Y221,P05556,Q9H0H5,Q9BW19,…	TRUE	0.603337	0.00167373
biomineral tissue development(GO:0031214)	20	246	P22413,P35556,Q5ZPR3,Q14393,Q9UNW1,Q4KMQ2,Q16610,P02765,Q5JRA6,P01137,P17302,Q9UPY3,Q14956,P05452,Q9Y3A5,Q9UBB9,Q9NSY1,P02452,O60565,Q14289	TRUE	-1.33811	0.00167403
protein modification by small protein removal(GO:0070646)	29	232	Q9NPA8,Q99627,Q9NWV8,Q9UNS2,O14656,P19474,Q92905,Q96K76,Q9BT78,P45974,Q9H9Q2,Q9Y4A5,Q9UBW8,P55072,Q9Y4E8,P09936,Q99497,Q93008,Q93009,P46736,P61201,Q13098,O00487,P40818,Q7L5N1,Q96FW1,P25686,Q9Y5K5,O00303	TRUE	0.926596	0.00167681
cellular protein catabolic process(GO:0044257)	191	1521	Q16740,P98082,P53634,P46379,Q96DZ1,Q99816,P48556,Q8WW12,P02649,Q53GS9,P62195,P62191,Q9BRT2,Q96EB6,O43294,P62256,O43242,P48506,O75150,Q9ULT8,O95155,P06493,P07203,P17655,P28062,P28065,P28066,P28074,P28072,P28070,Q86TM6,Q96TA2,Q9BZQ6,Q15008,P17612,P22314,Q9UNM6,Q9HCN8,P82094,O95260,Q9BQE4,Q8TCJ2,Q9UMS4,Q9BZK7,Q15843,P62333,Q9H3S7,Q9UMX0,P15374,Q9GZV5,Q9H2J4,P46934,P0C2W1,O75844,Q05086,Q16531,P17980,…	TRUE	0.406843	0.00167756
'de novo' IMP biosynthetic process(GO:0006189)	5	20	P30566,P22234,P22102,P31939,O15067	TRUE	1.99025	0.00169875
positive regulation of immune response(GO:0050778)	106	1481	Q8N8S7,Q96EB6,O60711,Q7Z2W4,Q92692,Q9BT09,O15511,Q9ULZ3,P06493,P13987,Q5KU26,Q96ST3,Q92747,O00602,Q9HCY8,Q9Y6W5,P13671,Q06187,O43516,Q16539,P12931,P04439,P10809,P17931,P07858,Q14699,Q8NEB9,P46108,P07947,P07900,Q9H1D9,P02748,P39019,P60953,O43657,Q16666,P10909,P56945,Q7Z434,Q9UDY8,P15151,Q96JJ3,Q07812,P52564,Q07021,P16220,Q9UQB8,Q96IZ0,Q13404,P36507,Q9NZD8,O15144,O15145,Q86UT6,Q00653,P41240,P61769,…	TRUE	0.526518	0.00169967
lens development in camera-type eye(GO:0002088)	13	80	P29317,P08670,P02511,P11802,Q12959,Q9H1J7,Q15648,P01137,P17302,P41221,P51532,P35222,P35240	TRUE	-1.56044	0.00170991
IMP metabolic process(GO:0046040)	8	46	P00492,P30566,P30520,P22234,P22102,P31939,Q01433,O15067	TRUE	1.60485	0.00171277
relaxation of muscle(GO:0090075)	9	59	P28161,P05023,P05026,P00441,P30626,Q13976,P16615,Q13555,Q13557	TRUE	1.52375	0.00172307
pyrimidine-containing compound biosynthetic process(GO:0072528)	15	136	P33316,P22392,P27707,P27708,P23919,P32321,P32320,P60891,P17812,P30085,Q9NRF8,P04183,Q5EBM0,P19971,P15531	TRUE	1.22437	0.00172317
monocarboxylic acid catabolic process(GO:0072329)	38	202	Q15067,P35568,P35475,Q16836,P22307,P42126,Q9BUT1,O15254,P42345,Q16698,Q709F0,P09110,P00505,Q99424,P55084,P11310,P28288,P14550,P22033,O75521,P43155,Q96PE7,P49748,P23786,P30084,O00154,P30038,Q08426,Q9UKG9,P05165,P05166,P50416,P31749,Q6P1M0,Q16134,Q13011,P51659,P40939	TRUE	-1.01733	0.00174092
cell-cell recognition(GO:0009988)	14	104	Q99832,P15291,P15289,P48643,P49368,P17987,P17931,Q12959,P50990,P50991,P40227,P78371,P34931,Q14157	TRUE	1.25328	0.00185462
regulation of potassium ion transmembrane transport(GO:1901379)	9	73	P62258,P05026,P46934,Q9UEW8,P54709,O95747,Q9Y376,Q13642,P04156	TRUE	1.5118	0.00189355
antigen processing and presentation of peptide antigen via MHC class II(GO:0002495)	44	317	P09496,O43237,Q9ULZ3,Q96CW1,O75935,P55735,P51149,Q9BTE1,Q07866,Q13409,Q00610,O43747,Q13561,O95782,Q99538,Q10567,P53992,P07711,Q15436,Q9H0H5,Q9H0B6,O00139,P27824,P42025,P61966,Q9UJW0,P56377,Q9Y6B6,O94979,O94973,Q02241,Q14204,Q14203,P07339,P50570,P61163,Q14807,P04233,P53680,O94855,Q9BXS5,O00399,O95487,O95486	TRUE	0.766442	0.00189364
positive regulation of cellular protein metabolic process(GO:0032270)	286	2300	P98082,P53634,P13861,O14495,P48556,Q6PD62,Q9BRP8,P02649,Q15910,P62195,Q92615,P61421,P14174,Q03135,O00622,P62191,P29279,P62158,Q9BRT2,Q96EB6,P56199,Q15084,O43242,P00441,P48506,O15514,P10599,Q96N67,P06493,Q9ULW0,P28062,P28065,P28066,P28074,P28072,P28070,Q86TM6,P27797,O00571,Q9BZQ8,P02545,Q15008,Q92769,P17612,Q8WUJ3,Q9UNM6,Q92797,P10644,Q99653,P49354,Q99627,Q14393,Q9HCU5,P62333,P24385,P38936,P16401,…	TRUE	0.333611	0.00190056
blood coagulation, fibrin clot formation(GO:0072378)	6	38	P02671,Q07021,P00734,P42785,P01008,P01023	TRUE	-1.95434	0.00199857
regulation of proteasomal ubiquitin-dependent protein catabolic process(GO:0032434)	26	198	P98082,P46379,P48506,Q8N668,Q9BTA9,P10909,P45974,P55072,Q99497,Q9NZL4,P63244,P54727,P54725,P08238,P61956,P49841,Q5VWQ8,P31749,Q8N163,P25686,P48730,Q04323,P61086,O94874,O14908,P63165	TRUE	0.955452	0.00203499
inner mitochondrial membrane organization(GO:0007007)	8	22	Q9P0J0,O95202,Q9NX63,O60313,Q9Y5J7,P62072,Q9Y4W6,Q9Y584	TRUE	-1.79789	0.00203638
hexose biosynthetic process(GO:0019319)	30	196	Q6IN85,Q16822,P17612,Q9BQE4,P04406,P60174,P06733,P11498,P06744,P36871,O15305,O75746,O15294,P09104,P00505,P09972,Q02978,P49792,P17174,P18669,P22694,P61964,P53007,P04075,Q9UJS0,P04150,P40925,P40926,Q00796,P43304	TRUE	0.898357	0.00204212
positive regulation of leukocyte migration(GO:0002687)	17	155	Q9ULZ3,P27797,P05121,Q14393,Q9HCY8,P17931,O14672,P07996,P15153,Q5JRA6,Q07021,P17301,P41221,Q14289,P63000,P04233,P05362	TRUE	-1.39988	0.00207004
negative regulation of phagocytosis(GO:0050765)	5	14	P09429,P01137,Q99439,P41240,P63244	TRUE	1.95372	0.00207289
hormone metabolic process(GO:0042445)	27	378	Q8NBQ5,Q53GQ0,P05023,P22307,P47895,P16435,Q06124,P21964,O75787,Q15648,P15121,P15144,Q9HB40,O60341,P10109,Q6NUM9,Q15424,P14735,Q8TC12,Q8IZV5,Q9Y646,P04150,P51659,P49189,P42892,P08473,O95470	TRUE	-1.16369	0.00209439
TRIF-dependent toll-like receptor signaling pathway(GO:0035666)	16	225	P06493,Q16539,P52564,P16220,P36507,Q00653,Q04206,P05412,P46734,P28482,P51812,Q02750,Q14738,P19838,P49137,P62979	TRUE	1.17194	0.00209853
MyD88-independent toll-like receptor signaling pathway(GO:0002756)	16	231	P06493,Q16539,P52564,P16220,P36507,Q00653,Q04206,P05412,P46734,P28482,P51812,Q02750,Q14738,P19838,P49137,P62979	TRUE	1.17194	0.00209853
regulation of coagulation(GO:0050818)	22	182	P02649,P02671,Q03135,P08697,Q13976,P05120,P05121,P08758,Q4KMQ2,P07093,P07996,P00734,P00747,P00750,P17252,P01008,Q5T5C0,Q12884,P04004,Q03405,P07355,P04264	TRUE	-1.26593	0.00210203
hyaluronan catabolic process(GO:0030214)	7	42	Q8WUJ3,P06865,P01137,P07686,P09038,P08236,P16070	TRUE	-1.86347	0.00213955
pyridine nucleotide metabolic process(GO:0019362)	27	156	P07195,P00491,P43490,Q16822,P37837,O75874,P11413,P60174,Q7Z4W1,P31937,P52209,P29401,Q53FA7,Q9HAN9,P48163,Q13363,P18669,P30044,Q49A26,Q9UBQ7,Q02218,Q4G0N4,O95336,P40925,P40926,Q01740,O95479	TRUE	0.936057	0.00214218
nicotinamide nucleotide metabolic process(GO:0046496)	27	156	P07195,P00491,P43490,Q16822,P37837,O75874,P11413,P60174,Q7Z4W1,P31937,P52209,P29401,Q53FA7,Q9HAN9,P48163,Q13363,P18669,P30044,Q49A26,Q9UBQ7,Q02218,Q4G0N4,O95336,P40925,P40926,Q01740,O95479	TRUE	0.936057	0.00214218
single fertilization(GO:0007338)	23	233	Q99832,P15291,P06493,P15289,Q96CW5,P48643,P49368,Q9GZT3,Q9Y6Y8,P46926,Q05086,P17987,P21926,P50990,P50991,P40227,P07686,Q99497,Q13554,P78371,Q08431,P34931,Q14157	TRUE	1.00242	0.00214364
regulation of microtubule polymerization(GO:0031113)	7	63	Q9P270,P30622,Q9BTW9,O95834,P16949,Q02790,P36404	TRUE	1.66694	0.0021837
protein targeting(GO:0006605)	267	1258	P27635,P47914,P98082,P41743,P14923,P18077,Q96S97,Q92621,O00629,Q96RT1,Q96EB6,P62269,P62266,P23396,P62263,P62258,O95140,P62249,P62241,P62244,Q99797,Q9P0J0,P52948,Q15041,P08865,P49207,P10599,Q9UM54,Q9UGP8,P06493,P37108,P40763,P61353,Q06830,Q96CV9,P61313,P30536,O00560,P02545,P31150,Q15005,P62277,Q96DA6,P62273,P62280,P12830,P30626,Q9NPF5,P18124,Q8WUJ3,Q9UNL2,Q9GZY8,Q9BZF9,Q99653,Q14393,P38936,O60684,…	TRUE	0.342417	0.00220672
regulation of protein kinase activity(GO:0045859)	179	1702	P98082,P13861,Q9H4A3,P02649,Q15910,P18031,P61421,P14174,Q03135,O00622,P62158,Q96EB6,P56199,Q15084,P00441,P37198,P10599,Q9ULZ3,O95163,P06493,Q9ULW0,Q86TM6,P27797,P02545,Q9UNH7,P05067,P17612,Q9P287,Q8WUJ3,P10644,Q99653,Q99627,Q14393,Q9HCU5,P24385,P38936,O75909,Q9BZE4,O95292,Q9GZV5,P46940,Q9H2K8,Q16543,Q16539,Q06124,Q53EL6,Q16512,P12931,P06748,Q6UVK1,Q969H8,P30153,Q12959,Q9BUL8,Q9UNN5,O14653,P09211,…	TRUE	0.400535	0.00221032
regulation of muscle system process(GO:0090257)	39	385	P14923,P28161,Q03135,P29279,P62158,O43293,P09493,P05023,P05026,P00441,P17612,P30626,Q13976,P58546,P08133,P51911,O76003,Q08209,O14558,P15924,O75694,P17301,P17302,P78417,P17252,Q12797,Q05707,P23634,Q9NZU5,Q13555,Q13554,Q13557,Q9NYA1,P25098,Q02750,P49841,P49840,O60502,P55263	TRUE	0.734866	0.00221313
negative regulation of actin filament polymerization(GO:0030837)	20	142	Q96S97,P52907,Q13813,P58546,P09327,Q9H2D6,P29536,Q12929,P35611,P63313,Q01082,Q12792,P35080,P07737,Q9NYL9,P47755,P47756,P35241,P40121,P06396	TRUE	1.05979	0.00224472
protein deubiquitination(GO:0016579)	20	201	Q9NPA8,Q9NWV8,P19474,Q92905,Q96K76,P45974,Q9Y4A5,P55072,Q9Y4E8,P09936,Q99497,Q93008,Q93009,P46736,O00487,P40818,Q96FW1,P25686,Q9Y5K5,O00303	TRUE	1.0581	0.00228712
purine nucleobase biosynthetic process(GO:0009113)	6	29	P00492,P22234,P60891,P22102,P07741,P49915	TRUE	1.77728	0.00231109
pyrimidine-containing compound metabolic process(GO:0072527)	26	239	P33316,P22392,Q8TCD5,P27707,P27708,P23919,Q16555,P32321,P32320,P60891,P84090,P17812,P23921,Q9NRW3,Q9H0P0,P28482,P30085,Q9UIJ7,Q14195,P21589,Q02252,Q9NRF8,P04183,Q5EBM0,P19971,P15531	TRUE	0.944189	0.00233793
cellular response to xenobiotic stimulus(GO:0071466)	30	361	P28161,O60701,O43252,Q99735,P48507,P48506,Q16851,Q16850,P31153,P23219,P05091,P10620,Q9NUB1,P09211,Q96KP4,P21964,Q16647,Q08257,O95861,P78417,Q9NZL9,O14880,P21266,O00170,P40261,P33121,O95340,Q8TB61,Q01740,P15559	TRUE	0.887676	0.00234717
xenobiotic metabolic process(GO:0006805)	30	356	P28161,O60701,O43252,Q99735,P48507,P48506,Q16851,Q16850,P31153,P23219,P05091,P10620,Q9NUB1,P09211,Q96KP4,P21964,Q16647,Q08257,O95861,P78417,Q9NZL9,O14880,P21266,O00170,P40261,P33121,O95340,Q8TB61,Q01740,P15559	TRUE	0.887676	0.00234717
axon cargo transport(GO:0008088)	16	71	P00441,P05067,Q9NUP1,O95295,O14617,Q07866,P09936,O00203,P43034,P78537,O60313,O60333,Q9Y2T2,P78357,Q9H0B6,Q92572	TRUE	1.15983	0.00237125
ion transmembrane transport(GO:0034220)	143	2631	P13073,P06576,P28161,P47985,P56134,Q15904,P61421,P30405,Q96S66,P10606,P62158,P62258,P05023,P05026,Q9NW15,Q09666,Q15043,O75964,P24310,Q16864,P17612,P30626,Q8WUM9,Q9P246,Q9HD20,Q99653,Q14393,O15427,Q5JTJ3,Q8TD43,O60669,O75947,P46934,P46939,Q8NE86,P06756,P06703,P52306,P17931,P27449,P20020,Q9UEW8,P08133,Q15758,Q9NY12,Q12959,Q9NY26,Q14644,P08195,P35754,Q4KMQ2,P30825,P24539,Q16611,P07919,Q9BSW2,P31930,…	TRUE	-0.498917	0.00239712
regulation of transporter activity(GO:0032409)	33	363	P28161,P30405,P62158,P62258,P05026,Q09666,Q9P2B4,P17612,P30626,Q9P246,Q99653,P46934,P46939,Q9UEW8,P35754,Q9BSW2,Q9Y4I1,Q99497,P78417,Q12797,O43707,P54709,Q13557,Q13586,O95747,Q04917,O14745,O43865,Q9Y376,Q13642,Q14289,P27105,P62942	TRUE	0.773938	0.00240915
modification of morphology or physiology of other organism involved in symbiotic interaction(GO:0051817)	21	126	P52926,O95292,P06756,P12236,Q92934,P02748,P02768,Q9BT40,P19525,Q07817,P01137,P05412,Q13573,O95639,Q13547,Q12824,Q86U42,Q7L523,P51532,Q13148,Q14118	TRUE	-1.27488	0.00241622
modification of morphology or physiology of other organism(GO:0035821)	21	165	P52926,O95292,P06756,P12236,Q92934,P02748,P02768,Q9BT40,P19525,Q07817,P01137,P05412,Q13573,O95639,Q13547,Q12824,Q86U42,Q7L523,P51532,Q13148,Q14118	TRUE	-1.27488	0.00241622
pyrimidine ribonucleoside triphosphate biosynthetic process(GO:0009209)	5	76	P22392,P27708,P17812,Q9NRF8,P15531	TRUE	1.92437	0.00243109
lipid oxidation(GO:0034440)	36	169	Q15067,P35568,Q16836,P22307,P42126,P16435,Q16539,Q9BUT1,O15254,P42345,Q16698,Q92947,Q709F0,P09110,Q99424,P55084,P11310,P28288,P05413,P22033,P43155,Q96PE7,P49748,P23786,P30084,Q08426,Q9UKG9,P05165,P05166,P50416,Q13131,P31749,Q16134,Q13011,P51659,P40939	TRUE	-1.00976	0.00246876
fatty acid oxidation(GO:0019395)	36	166	Q15067,P35568,Q16836,P22307,P42126,P16435,Q16539,Q9BUT1,O15254,P42345,Q16698,Q92947,Q709F0,P09110,Q99424,P55084,P11310,P28288,P05413,P22033,P43155,Q96PE7,P49748,P23786,P30084,Q08426,Q9UKG9,P05165,P05166,P50416,Q13131,P31749,Q16134,Q13011,P51659,P40939	TRUE	-1.00976	0.00246876
negative regulation of transporter activity(GO:0032410)	11	91	P28161,P30405,P62158,Q9P2B4,P30626,Q9UEW8,P78417,Q13557,O95747,O14745,Q9Y376	TRUE	1.07402	0.00247785
muscle contraction(GO:0006936)	65	671	P18084,P28161,Q03135,P29279,P62158,Q13884,O43293,P09493,P56199,P05023,P05026,P00441,O75116,P17661,Q8WUF5,P08670,P02511,P17612,P30626,P18206,Q13976,P46939,P52306,P06753,P08133,P29536,Q12959,Q15746,P51911,P35749,P07951,P67936,Q7Z406,O14558,Q13464,P52564,P17301,P17302,P78417,P17252,Q9NZM1,Q12797,P68133,Q9Y490,P46734,P60660,P14649,Q13557,Q07955,O75506,Q9NYA1,Q86U42,P10253,P25098,Q05682,P53814,P04075,…	TRUE	0.59954	0.00250155
positive regulation of transferase activity(GO:0051347)	179	1364	P98082,P13861,P48556,Q15910,P62195,P61421,P14174,O00622,P62191,P62158,Q96EB6,P56199,Q15084,O43242,P00441,P10599,P35568,P06493,Q9ULW0,P28062,P28065,P28066,P28074,P28072,P28070,Q86TM6,P27797,P02545,Q15008,P17612,Q8WUJ3,Q9UNM6,P10644,Q99627,Q14393,Q9HCU5,P62333,P24385,P38936,O95292,P46940,Q9H2K8,P15880,Q92878,Q16539,Q06124,P17980,Q16512,P12931,Q6UVK1,P43686,O60934,Q969H8,Q12959,Q9BUL8,O14653,Q9UER7,…	TRUE	0.395017	0.0025624
renal system process(GO:0003014)	12	151	P08697,P25445,Q14393,Q12965,P26006,P21964,Q9BT40,O76024,P17302,Q99538,P43121,O14745	TRUE	-1.55632	0.00260066
leukocyte migration(GO:0050900)	76	658	Q9H4A6,Q03135,P56199,P05026,P15291,Q9ULZ3,P35579,P09429,P27797,O00592,P23229,P05121,Q14393,O15427,Q8TD43,Q9HCY8,P06756,Q06124,Q92896,P12931,P17931,P08123,Q12904,P26006,Q12929,P26038,P08195,O14672,Q4KMQ2,P07947,Q8N5M9,Q16610,P39019,P60953,P02751,P07996,P35613,P15153,Q5JRA6,Q13464,Q13459,P01116,P01111,P01112,Q07021,P00734,P00747,P17301,Q13356,P17252,P41221,Q9BX67,P54709,Q9Y3A5,P53985,P78324,P11215,…	TRUE	-0.698368	0.00265209
regulation of protein serine/threonine kinase activity(GO:0071900)	96	979	P98082,P13861,P02649,Q15910,P14174,Q03135,P62158,Q96EB6,P56199,P00441,P37198,Q9ULZ3,P06493,Q9P287,Q8WUJ3,P10644,Q99627,P24385,P38936,O75909,Q9BZE4,P46940,Q9H2K8,Q16543,Q16539,Q06124,Q53EL6,Q16512,P12931,Q6UVK1,P30153,Q9BUL8,P09211,Q9UER7,Q9C004,Q8ND76,P07996,P60033,Q9BT40,Q96JB5,Q9UDY8,P00540,P00533,Q96BJ3,P01137,P52564,P01116,P01112,O95835,Q13418,P54652,P09936,P36507,P21359,Q9UPY8,P41240,P17252,…	TRUE	0.509394	0.00269326
cellular response to hydrogen peroxide(GO:0070301)	26	142	Q15910,P27695,Q92626,P30405,P42226,Q96EB6,P10599,P06493,P07203,Q06830,P36969,P32322,P07602,Q99497,Q04206,P63244,P32119,Q9NYA1,P04040,P62745,P30041,P30044,P30048,P04083,Q13131,P69905	TRUE	0.917528	0.00269483
viral life cycle(GO:0019058)	179	873	P27635,P47914,Q96SB4,P18077,Q99816,P62269,P62266,P23396,P62263,Q7Z2W4,Q92692,P62249,P62241,P62244,Q13838,Q96T23,P52926,P08865,P49207,O15514,Q08945,P13984,Q9NP79,P61353,P61313,O43447,P62277,P62273,P62280,Q8WUM4,P18124,P50750,Q9P253,P36954,Q14393,Q9UN37,Q9H3P2,O95292,P19388,P06756,P15880,P25398,P12236,O43504,P40429,P60866,P29590,P23193,Q8WX92,Q9BUN8,P52294,P52298,Q9UNP9,Q12906,P26022,P62424,P19474,…	TRUE	0.399772	0.00276438
regulation of phosphate metabolic process(GO:0019220)	420	4778	Q9NUY8,P22413,Q8NC56,P98082,P13861,O14495,Q5T8P6,Q9P0V3,Q9H4A3,Q96S97,P02649,Q15910,Q92609,Q15904,P02671,P18031,P61421,P30405,P14174,Q03135,O00622,P29279,P62158,Q9H4G4,Q9BRT2,Q96EB6,Q15070,P09493,P62258,P56199,Q9NVN3,Q15084,P05026,P02679,P02675,Q9UHA4,P29317,P00441,P37198,Q15042,P10599,Q96N67,P43487,Q9ULZ3,P35568,O95163,Q6XZF7,Q9NVG8,P06493,Q9ULW0,O75962,Q9NP61,Q86TM6,P08697,Q06830,P27797,O75190,…	TRUE	0.274723	0.00276469
energy coupled proton transmembrane transport, against electrochemical gradient(GO:0015988)	15	131	P06576,Q15904,P61421,Q16864,P52306,P27449,P36543,Q13488,Q93050,P38606,Q9UI12,P21283,P21281,Q8N2F6,P25705	TRUE	-1.43223	0.00278492
ATP hydrolysis coupled proton transport(GO:0015991)	15	131	P06576,Q15904,P61421,Q16864,P52306,P27449,P36543,Q13488,Q93050,P38606,Q9UI12,P21283,P21281,Q8N2F6,P25705	TRUE	-1.43223	0.00278492
negative regulation of protein metabolic process(GO:0051248)	217	1540	P22413,P13861,O14495,P46379,P48556,Q9H4A3,Q96S97,P02649,P62195,P02671,P18031,P14174,Q03135,P62191,P62158,Q96EB6,O43293,P62258,Q14444,O43242,P48506,P37198,Q9ULZ3,P13987,P28062,P28065,P28066,P28074,P28072,P28070,P60228,P08697,P27797,Q5ZPR3,O00571,Q9BZQ8,Q15008,Q9UNH7,Q96ST3,Q9UNM6,P10644,Q99653,P05121,P62333,P38936,Q9BZE4,Q9UMY4,Q9GZV5,P38919,Q9H2J4,Q9H2K8,P06756,P07814,P11413,P04406,P12270,Q92879,…	TRUE	0.359335	0.00289009
positive regulation of catalytic activity(GO:0043085)	383	3622	Q9NUY8,P98082,P13861,P40616,P18085,P48556,Q15113,P02649,Q15910,Q92609,P62195,P61421,P14174,Q03135,O00622,P62191,P29279,P62158,P12004,Q96EB6,P23396,P09493,P56199,Q92688,Q9NVN3,Q15084,O43242,P05026,P20292,Q9P0J0,Q9UHA4,Q99735,P29317,P00441,P48507,Q5JRX3,Q15042,P10599,Q96N67,P43487,Q9ULZ3,P35568,Q6XZF7,Q9NVG8,P06493,Q9ULW0,P09429,O75962,P28062,P28065,P28066,P28074,P28072,P28070,Q9NP61,P26583,Q86TM6,…	TRUE	0.283903	0.00290126
proteasome-mediated ubiquitin-dependent protein catabolic process(GO:0043161)	118	699	P98082,P46379,Q96DZ1,P48556,Q8WW12,P62195,P62191,Q96EB6,O43242,P48506,O95155,P06493,P28062,P28065,P28066,P28074,P28072,P28070,Q86TM6,Q9BZQ6,Q15008,Q9UNM6,Q9HCN8,Q9BQE4,Q8TCJ2,Q9BZK7,P62333,Q9UMX0,Q9GZV5,P0C2W1,Q16531,P17980,Q92890,P29590,P43686,Q9BUN8,Q9UNN5,O14656,Q8N668,Q9BTA9,P60900,Q9H1A4,P10909,P45974,O43684,P30260,O76024,Q99436,P55072,Q13330,Q13438,P60604,Q8IXB1,P09936,Q14997,Q99497,Q99460,…	TRUE	0.478221	0.00290859
regulation of transmembrane transporter activity(GO:0022898)	32	324	P28161,P30405,P62158,P62258,P05026,Q09666,P17612,P30626,Q9P246,Q99653,P46934,P46939,Q9UEW8,P35754,Q9BSW2,Q9Y4I1,Q99497,P78417,Q12797,O43707,P54709,Q13557,Q13586,O95747,Q04917,O14745,O43865,Q9Y376,Q13642,Q14289,P27105,P62942	TRUE	0.768365	0.00293918
Golgi vesicle budding(GO:0048194)	14	33	P53621,P41743,P53618,Q9H4A6,Q92614,P48444,P35606,O14579,Q9BVK6,P49755,P61923,Q9Y678,Q15363,Q92538	TRUE	1.20341	0.00297642
antigen processing and presentation of peptide or polysaccharide antigen via MHC class II(GO:0002504)	45	371	P09496,O43237,Q9ULZ3,Q96CW1,O75935,P55735,P51149,P07996,Q9BTE1,Q07866,Q13409,Q00610,O43747,Q13561,O95782,Q99538,Q10567,P53992,P07711,Q15436,Q9H0H5,Q9H0B6,O00139,P27824,P42025,P61966,Q9UJW0,P56377,Q9Y6B6,O94979,O94973,Q02241,Q14204,Q14203,P07339,P50570,P61163,Q14807,P04233,P53680,O94855,Q9BXS5,O00399,O95487,O95486	TRUE	0.728024	0.00302793
negative regulation of endocytosis(GO:0045806)	14	79	Q03135,P09429,Q9UNF0,Q99700,P62330,P17931,P01137,Q99439,Q13492,P41240,P63244,Q9UJ41,P63000,Q9UKS6	TRUE	1.19925	0.00309339
positive regulation of protein metabolic process(GO:0051247)	307	2486	P98082,P53634,P13861,O14495,P48556,Q6PD62,Q9BRP8,P02649,Q15910,P62195,Q92615,P61421,P14174,Q03135,O00622,Q9HBL7,P62191,P29279,P62158,Q9BRT2,Q96EB6,P56199,Q15084,O43242,Q9P0J0,P00441,P48506,O15514,P10599,Q96N67,P06493,Q9ULW0,P28062,P28065,P28066,P28074,P28072,P28070,Q86TM6,P27797,Q5ZPR3,O00571,Q9BZQ8,P02545,Q15008,Q92769,P17612,Q8WUJ3,Q9UNM6,Q92797,P10644,Q99653,P49354,Q99627,Q14393,Q9HCU5,P62333,…	TRUE	0.307963	0.00321202
cation homeostasis(GO:0055080)	104	1169	P06576,Q658P3,P28161,P02649,Q15904,P61421,Q03135,P62158,Q9HC07,P05023,P05026,P00441,Q15043,Q96TC7,P27797,P05067,Q16864,P17612,P30626,Q8WUJ3,Q16891,Q9P246,O60610,Q14344,Q99653,Q9HCY8,Q9NP58,O95292,Q8NE86,O75880,P52306,P50897,P11473,P27449,P29590,Q9BUT1,O14617,P20073,P13693,P21980,Q8N668,P21964,P51149,Q16611,P02786,P02792,Q8IWX8,P00533,P02794,O76024,P16615,Q07812,P01137,P07686,P00734,P17302,Q93034,…	TRUE	-0.560918	0.00328603
phospholipid transport(GO:0015914)	7	140	P02649,Q9NV96,P22307,P01130,O43715,P61916,P48739	TRUE	-1.81195	0.00330289
cellular response to reactive oxygen species(GO:0034614)	36	228	Q15910,P27695,Q92626,P30405,P42226,Q96EB6,P09493,P00441,P10599,P06493,P07203,Q06830,P36969,P32322,P07996,Q9UBX5,P07602,Q99497,Q04206,P09874,P63244,P32119,Q96P47,Q9NYA1,P04040,P62745,P30041,P30044,P30048,P04083,Q13131,P49023,P24941,P04179,P15559,P69905	TRUE	0.785441	0.0033376
regulation of proteasomal protein catabolic process(GO:0061136)	33	238	P98082,P46379,P48506,P07203,P17612,P82094,Q8N668,Q9BTA9,P10909,P45974,P55072,Q99497,Q9NZL4,P63244,P54727,P54725,P08238,P61956,P61289,P49841,Q5VWQ8,P31749,O00487,Q92530,Q8N163,P25686,P48730,Q9Y5K5,Q04323,P61086,O94874,O14908,P63165	TRUE	0.824191	0.0033875
lung development(GO:0030324)	37	286	Q16706,P46379,P29279,P09486,Q6NYC1,P06730,P26006,P00533,Q6ZXV5,P01116,P01111,P01112,P16220,Q13308,P50281,Q14980,P28300,Q9UPY3,P41221,Q68CZ2,Q13510,P38571,Q13247,P49757,P24821,Q06330,Q9UBM7,Q13155,Q8IZV5,P09668,O60568,P35222,O60476,P62136,O94880,Q14118,O95487	TRUE	-0.966234	0.0033958
respiratory tube development(GO:0030323)	37	291	Q16706,P46379,P29279,P09486,Q6NYC1,P06730,P26006,P00533,Q6ZXV5,P01116,P01111,P01112,P16220,Q13308,P50281,Q14980,P28300,Q9UPY3,P41221,Q68CZ2,Q13510,P38571,Q13247,P49757,P24821,Q06330,Q9UBM7,Q13155,Q8IZV5,P09668,O60568,P35222,O60476,P62136,O94880,Q14118,O95487	TRUE	-0.966234	0.0033958
aldehyde catabolic process(GO:0046185)	5	21	P11766,P06744,P10768,Q99497,P14550	TRUE	1.86044	0.00343162
positive regulation of leukocyte chemotaxis(GO:0002690)	12	118	P27797,P05121,Q14393,Q9HCY8,O14672,P07996,P15153,Q07021,P41221,Q14289,P63000,P04233	TRUE	-1.5236	0.003447
metal ion homeostasis(GO:0055065)	98	1093	Q658P3,P28161,P02649,P61421,Q03135,P62158,Q9HC07,P05023,P05026,P00441,Q15043,Q96TC7,P27797,P05067,Q16864,P17612,P30626,Q8WUJ3,Q16891,Q9P246,O60610,Q14344,Q9HCY8,Q9NP58,O95292,Q8NE86,O75880,P52306,P11473,P27449,P29590,Q9BUT1,O14617,P20073,P13693,P21980,Q8N668,P21964,Q16611,P02786,P02792,Q8IWX8,P00533,P02794,O76024,P16615,Q07812,P01137,P07686,P00734,P17302,Q93034,P36543,Q13488,Q93050,Q13492,P22830,…	TRUE	-0.573514	0.00345835
response to pH(GO:0009268)	10	44	Q15907,P15289,P29992,Q99653,P12931,P15848,P17302,Q99538,P04062,Q9BXF6	TRUE	-1.61813	0.00346893
toll-like receptor 3 signaling pathway(GO:0034138)	17	239	P06493,Q16539,Q14699,P52564,P16220,P36507,Q00653,Q04206,P05412,P46734,P28482,P51812,Q02750,Q14738,P19838,P49137,P62979	TRUE	1.09259	0.00347162
detection of mechanical stimulus(GO:0050982)	5	64	P14923,P07093,P12107,P17301,P55011	TRUE	-1.98486	0.00350097
regulation of cell cycle(GO:0051726)	249	2185	Q99816,P48556,Q15910,P62195,P27695,P14174,P62191,P29279,P62158,Q96EB6,O43290,O43293,O43264,Q9NVM9,P62244,Q13838,O43242,P52926,O75147,O75116,Q8TDX7,P06493,Q9ULW0,P28062,P28065,P28066,P28074,P28072,P28070,P27797,O00571,Q15008,P05067,O00541,Q92769,P17612,Q96ST3,Q9P287,P50750,Q9P258,Q03001,Q9UNM6,P10644,Q9BQG0,Q9UMS4,Q14393,Q9UN37,P62333,P24385,P38936,Q8TCS8,O75909,P11802,Q9BZE4,P19784,Q969U7,Q9H2K8,…	TRUE	0.332757	0.00355744
polyol biosynthetic process(GO:0046173)	9	75	P22307,P29218,Q9NX62,O15269,O15270,P09038,P17174,P04062,Q14289	TRUE	-1.66885	0.00360111
DNA-templated transcription, termination(GO:0006353)	36	238	Q08170,Q92620,P62318,Q6NZI2,P62306,P62304,P19388,Q8N684,Q12996,P52298,Q9P2I0,Q9H1D9,Q16629,P84103,O15160,Q01081,Q8IYB3,P52434,Q01130,Q07955,O95602,Q13243,Q13242,Q13247,Q86U42,Q09161,P51003,Q9H0D6,O43809,Q9UKF6,Q15287,O60508,P62875,Q05519,P17480,P26368	TRUE	-0.972286	0.00361691
peptidyl-serine phosphorylation(GO:0018105)	45	373	P14174,Q03135,P52926,P10599,Q96N67,P06493,P17612,Q14393,Q16539,P12931,Q9UEW8,O15264,Q16611,Q8WWQ0,P60953,P42345,Q9BT40,P49593,Q07812,P01137,O95835,Q13418,P36507,Q99497,Q9UQM7,P17252,P41221,P35080,P23634,Q13554,Q13557,P28482,Q00535,Q9Y376,P25098,P16070,Q13131,P49841,P49840,Q13177,P31749,P53778,P49137,Q6R327,Q14149	TRUE	0.715659	0.00362915
response to retinoic acid(GO:0032526)	19	185	P02649,Q9P0J0,P11717,O43464,Q9H1J7,O15294,P35611,Q13308,Q16270,P41221,O14828,Q13573,P24821,Q5EB52,P23497,P02452,P09668,Q14289,P09619	TRUE	-1.2797	0.00366075
GO:0032863	5	30	P29317,Q96N67,P84095,Q14289,Q14160	TRUE	-1.97753	0.00370687
eye development(GO:0001654)	59	501	P41743,Q16706,O14497,P27658,Q8NBN7,O95140,P29317,P29323,Q15042,Q6NYC1,P35580,Q8WUF5,Q9NP72,P40763,P08670,P48681,P02511,P47895,Q92769,Q9P273,Q9GZX9,P05114,P11802,Q14318,P12268,Q12959,P20908,O96019,Q9H1J7,Q04721,Q16611,P23921,Q15648,A1X283,Q07812,P01137,P17302,P21359,Q99471,P41221,Q8NF37,Q13547,O14786,O43819,P51532,P02462,Q15293,Q9Y6M7,Q9Y696,P05997,Q8IZV5,P35222,P55268,P35240,P09619,P04216,Q06587,…	TRUE	-0.763449	0.00374657
positive regulation of cellular component organization(GO:0051130)	220	1708	Q8NBU5,P98082,P41743,Q9H4M9,Q6PD62,Q96S97,P02649,Q15910,P62195,P02671,P30419,P30405,Q6P3W7,P29279,Q9NV96,Q9H4G4,Q9BRT2,Q96EB6,O43294,P09493,P62258,Q14444,P02679,P02675,P49257,P29317,P29323,Q15042,O75147,O15511,O75116,Q9ULZ3,P07203,Q9BR76,Q9NP84,P08697,Q75N03,Q9BPX5,P27797,P48681,P22392,P25445,Q9P270,Q9P273,P30622,Q92747,Q9P258,O00506,Q9GZY8,P05121,Q14393,P62330,Q9H3S7,P16401,Q9GZS3,Q9Y6W5,P09327,…	TRUE	0.353868	0.0037834
negative regulation of protein transport(GO:0051224)	32	328	P10599,P31150,P30626,Q9HD26,Q9BZF9,Q99653,Q14393,Q9UN86,Q9UMY4,Q9GZV5,Q9UNN5,P31946,P42345,Q9BT40,Q15654,O95835,P21333,Q99497,O75608,P21359,P41240,P46060,Q00535,Q9UJ41,P35813,P04083,P23497,P49841,Q5VWQ8,Q9ULC3,O60493,P09525	TRUE	0.826514	0.00378351
tricarboxylic acid cycle(GO:0006099)	23	81	P31040,P10515,Q99798,P53597,Q99643,P36957,O75874,Q9P2R7,P07954,P21912,Q13423,P50213,P21399,Q96I99,P51553,P11177,Q02218,P08559,O75390,P40925,P40926,P09622,P48735	TRUE	-1.1796	0.0038043
regulation of complement activation(GO:0030449)	7	101	P13987,P13671,P02748,Q07021,P01024,P01023,P04004	TRUE	-1.79358	0.00383113
regulation of humoral immune response(GO:0002920)	7	122	P13987,P13671,P02748,Q07021,P01024,P01023,P04004	TRUE	-1.79358	0.00383113
protein catabolic process(GO:0030163)	223	1788	Q16740,P98082,P53634,P46379,Q96DZ1,Q99816,P48556,Q8WW12,P02649,Q53GS9,P62195,P62191,Q9BRT2,Q96EB6,O43294,P62256,O43242,Q9P0J0,P48506,O75150,Q9ULT8,O95155,P06493,P07203,P17655,P28062,P28065,P28066,P28074,P28072,P28070,Q86TM6,Q96TA2,Q9BZQ6,Q15008,P17612,P22314,Q9UNM6,Q9HCN8,P82094,O95260,Q9BQE4,Q8TCJ2,Q9UMS4,Q9BZK7,Q15843,P62333,Q9H3S7,Q9UMX0,P15374,Q9UMY4,Q9GZV5,Q9H2J4,P46934,P0C2W1,O75844,Q05086,…	TRUE	0.351145	0.00384955
cell projection morphogenesis(GO:0048858)	186	1923	Q8N8S7,P02649,P61421,Q96S59,P56199,P09496,Q14444,P00492,Q15019,Q13813,P29323,O75147,Q96N67,O75116,P35579,P35580,P06493,O75962,Q9BR76,Q9NP84,O75955,P17677,Q96CW1,Q9UNF0,O00560,P31150,P48681,Q99700,P05067,O00506,Q99685,Q01955,P18206,Q01968,P15311,Q9NUM4,Q9H3S7,P09327,P19784,Q9GZV5,P46940,P46934,P06756,P0C2W1,P06703,Q92888,Q06124,P12931,Q16555,Q99985,P08134,Q12959,O14639,P20908,P35749,P61586,P84095,…	TRUE	0.380188	0.00386124
branch elongation of an epithelium(GO:0060602)	6	43	Q15648,P01137,Q6ZXV5,P41221,P24821,Q8IZV5	TRUE	-1.87185	0.00394108
acute inflammatory response(GO:0002526)	21	301	P15291,P13987,P17676,P40763,P08697,Q9BQE5,Q9BQE4,P13671,P09211,Q4KMQ2,P02748,P02751,P02765,Q07021,P00734,P42785,P01024,P01023,P04004,P00966,P05362	TRUE	-1.21918	0.00399901
transition metal ion homeostasis(GO:0055076)	41	335	Q658P3,P61421,P00441,Q15043,P05067,Q16864,P30626,Q9NP58,O75880,P27449,Q9BUT1,O14617,Q8N668,P02786,P02792,P02794,P36543,Q13488,Q93050,Q13492,P22830,P21399,P61769,P38606,Q9BWM7,Q9UI12,Q9H9B4,O00244,P21283,P21281,Q8NEW0,Q53TN4,O43819,Q9Y6M5,P04179,P04156,O75348,P09601,Q9Y5K8,Q8TAD4,P98194	TRUE	-0.904788	0.00400437
protein localization to organelle(GO:0033365)	304	1550	P27635,P47914,P98082,P40616,P14923,P46379,P18077,Q9P0V3,Q9H4A6,Q15910,P30419,Q96EA4,Q92621,O00629,Q9NV96,Q96EB6,O43292,P62269,P62266,P23396,P62263,P62258,O95140,O43264,P62249,P62241,P62244,Q99797,Q9P0J0,Q9P0M6,P52948,P08865,O75147,P49207,P10599,Q9UGP8,P35568,Q9UH99,P06493,P37108,P40763,P61353,Q06830,P27797,Q96CV9,Q9UNF0,P61313,P30536,P02545,Q15005,O00541,P62277,Q96DA6,P62273,P62280,P12830,Q9UFC0,…	TRUE	0.3048	0.0040574
regulation of cell-cell adhesion(GO:0022407)	26	232	O14495,Q96S97,P02671,P02679,P02675,P08697,O00592,P12830,P23229,P09382,Q13976,Q9BZE4,P12931,P27487,P07093,P01137,P00747,Q86UX7,P17252,P41221,P16070,P00966,Q02750,P35240,Q05397,Q08722	TRUE	-1.11071	0.00412218
COPII vesicle coating(GO:0048208)	13	44	Q9HCU5,P55735,O15027,P53992,P49755,Q15436,Q15363,Q9Y6B6,O94979,Q13618,O94855,O95487,O95486	TRUE	1.20409	0.0041588
vesicle targeting, rough ER to cis-Golgi(GO:0048207)	13	44	Q9HCU5,P55735,O15027,P53992,P49755,Q15436,Q15363,Q9Y6B6,O94979,Q13618,O94855,O95487,O95486	TRUE	1.20409	0.0041588
antigen receptor-mediated signaling pathway(GO:0050851)	25	392	Q8N8S7,O60711,Q06187,P17931,Q14699,P56945,Q9UDY8,Q07812,Q96IZ0,Q13404,Q9NZD8,P41240,Q04206,Q9NRX4,P28482,Q9UJZ1,Q13177,P19838,P04156,O95999,P50552,P04216,P62979,P61088,P27986	TRUE	0.910408	0.0041825
stress fiber assembly(GO:0043149)	27	150	P18084,P29279,P09493,Q15942,O75116,P08697,Q9Y6W5,P12931,P61586,P60903,P42345,Q9BT40,P49593,Q13464,P31431,P35080,Q8N3V7,P07737,Q96P48,O15013,Q13136,O60504,Q14289,P35240,Q13618,P63000,Q9Y613	TRUE	0.880707	0.00418597
antigen processing and presentation of exogenous peptide antigen(GO:0002478)	95	578	P18084,P48556,P62195,P62191,P09496,O43242,O43237,O15533,P28062,P28065,P28066,P28074,P28072,P28070,Q96CW1,P27797,Q15008,Q9UNM6,P62333,O75935,P55735,P06756,P17980,P04439,P43686,P30101,P61619,P60900,P51149,P60059,Q9BTE1,Q99436,Q07866,Q13409,Q14997,Q00610,Q99460,P61769,P35998,O43747,Q03519,Q03518,P55036,O00231,O00233,O00232,Q13200,Q13561,O95782,Q99538,Q10567,P53992,P49721,P07711,Q06323,Q9UIQ6,Q16401,…	TRUE	0.507664	0.00419496
cellular lipid catabolic process(GO:0044242)	54	342	Q15067,P35568,Q16836,P22307,P42126,P17612,Q99685,Q9NXE4,P50897,P17900,Q9BUT1,P36873,P17050,P31327,O15254,P42345,Q16698,Q709F0,P09110,P01130,Q99424,P55084,P07686,P11310,P28288,P22033,Q9NYA1,O75521,P43155,Q96PE7,P49748,P23786,P30084,O00154,P30041,Q08426,Q9UKG9,P22694,P05165,P05166,P50416,P04062,P04114,P31749,Q6P1M0,Q16134,Q13011,P51659,P62136,P62140,P17405,P54803,P40939,O95470	TRUE	-0.787177	0.00421601
sperm-egg recognition(GO:0035036)	12	80	Q99832,P15291,P15289,P48643,P49368,P17987,P50990,P50991,P40227,P78371,P34931,Q14157	TRUE	1.24399	0.00422271
binding of sperm to zona pellucida(GO:0007339)	12	56	Q99832,P15291,P15289,P48643,P49368,P17987,P50990,P50991,P40227,P78371,P34931,Q14157	TRUE	1.24399	0.00422271
detection of stimulus(GO:0051606)	37	1152	P14923,P02649,P30419,P62158,P52926,P53582,P82933,P82912,Q96T60,P49354,P82673,P07093,P17813,P12107,P01130,P17301,P31431,P22830,P17252,P09874,Q12797,P35052,P55011,Q13586,Q07954,Q8TC12,P31689,P04114,Q8IZV5,P04179,Q9BYN8,P62873,Q9Y625,O00468,P50579,P98160,P18827	TRUE	-0.860125	0.00423077
regulation of glycoprotein metabolic process(GO:1903018)	8	62	Q99653,P26022,P35610,Q96IZ0,Q9H0U4,P62820,O60502,P35222	TRUE	-1.71015	0.00425102
regulation of muscle adaptation(GO:0043502)	14	86	P58546,O76003,Q08209,P17252,Q05707,P23634,Q9NZU5,Q13555,Q13554,Q13557,P49841,P49840,O60502,P55263	TRUE	1.16408	0.00425869
chromatin assembly(GO:0031497)	34	344	Q92688,Q96T23,P52926,Q99733,Q9P0M6,P26583,P25440,P49321,P16403,P16402,P16401,P07305,P12270,P06748,P17096,Q9UER7,Q8TEX9,Q02539,Q5SSJ5,Q9Y3T9,Q01105,P16104,P49736,O60264,Q9H0U9,Q9Y265,Q13112,P62805,Q09028,P55209,O75367,Q92522,P10412,O14929	TRUE	0.732291	0.00434358
proteasomal protein catabolic process(GO:0010498)	123	736	P98082,P46379,Q96DZ1,P48556,Q8WW12,P62195,P62191,Q96EB6,O43242,P48506,O95155,P06493,P07203,P28062,P28065,P28066,P28074,P28072,P28070,Q86TM6,Q9BZQ6,Q15008,P17612,Q9UNM6,Q9HCN8,P82094,Q9BQE4,Q8TCJ2,Q9UMS4,Q9BZK7,P62333,Q9UMX0,Q9GZV5,P0C2W1,Q16531,P17980,Q92890,P29590,P43686,Q9BUN8,Q9UNN5,O14656,Q8N668,Q9BTA9,P60900,Q9H1A4,P10909,P45974,O43684,P30260,O76024,Q99436,P55072,Q13330,Q13438,P60604,Q8IXB1,…	TRUE	0.450751	0.0043724
proteoglycan metabolic process(GO:0006029)	25	179	P21810,Q8NCH0,O94766,P35475,Q9P2E5,Q96L58,P13611,Q9NX62,Q6UVK1,P15848,P06865,P12107,P07686,P31431,P35052,P07585,Q9UBV7,P02458,Q9Y625,Q4G148,O00468,P35222,P51688,P98160,P18827	TRUE	-1.12301	0.00437613
gluconeogenesis(GO:0006094)	28	178	Q6IN85,Q16822,P17612,Q9BQE4,P04406,P60174,P06733,P11498,P06744,P36871,O75746,O15294,P09104,P00505,P09972,Q02978,P49792,P17174,P18669,P22694,P61964,P53007,P04075,Q9UJS0,P04150,P40925,P40926,P43304	TRUE	0.862482	0.00441666
fatty acid beta-oxidation using acyl-CoA oxidase(GO:0033540)	8	30	Q15067,P22307,O15254,P09110,Q99424,P43155,Q9UKG9,P51659	TRUE	-1.70453	0.00444421
response to oxygen levels(GO:0070482)	64	484	Q9UGP4,Q15118,Q03135,Q8WVM8,P29279,Q96EB6,Q6EMK4,P05026,Q99757,P17655,P07237,P02545,P02511,P25445,P38936,Q9UMX0,P11802,Q9GZT9,P12931,P27487,P29590,Q92934,Q16647,P42345,Q16656,P17813,P07996,P36776,P55786,P01137,P00750,P50281,P17301,P21359,P09972,Q96A26,Q9Y4K0,P42765,O43707,Q13557,P14625,P04040,O00151,P08253,Q6P6C2,Q13131,P02452,P19878,P31749,Q15369,P04179,P62877,Q14289,O00469,O95352,Q13617,P09601,…	TRUE	-0.71811	0.00449801
ribose phosphate metabolic process(GO:0019693)	473	4426	Q8NBU5,Q9NUY8,P22413,P40616,P14927,P06576,Q16718,Q9H4M9,Q9P0V3,Q9NUQ8,Q8TDD1,P02649,Q15910,Q92609,P56134,P62195,Q15907,Q16795,P30405,Q92620,Q16774,P62191,P62158,Q9BRT2,Q13885,Q15070,P09493,O95140,P00492,O95139,O43252,Q13838,Q9NVN3,Q15029,Q13823,P05023,P05026,Q9UHA4,Q9NVP1,P29317,P00441,Q15042,O15523,Q96N67,P43487,Q9ULZ3,O95168,O95169,O95167,P35579,P35580,Q6XZF7,Q9NVG8,Q7Z2Z2,O95182,Q9NVJ2,O75964,…	TRUE	0.248451	0.00454428
regulation of nitric oxide biosynthetic process(GO:0045428)	16	128	Q03135,O94760,P30536,P26022,P07900,Q16647,P10909,P00533,O95865,P23634,P08238,P00966,P31749,P04179,Q14289,P05362	TRUE	-1.34103	0.00456857
nucleosome organization(GO:0034728)	40	358	O14497,Q92688,Q96T23,Q99733,Q9P0M6,P26583,P25440,P49321,P16403,P16402,P16401,P07305,P06748,Q9BTT0,Q969G3,P17096,Q9UER7,Q92922,Q8TEX9,Q02539,Q14997,Q5SSJ5,Q01105,P16104,Q12824,P49736,O60264,Q9H0U9,Q9Y265,Q13112,P51532,P62805,Q09028,P55209,O75367,Q92522,Q8TAQ2,Q9Y5B9,P10412,O14929	TRUE	0.685516	0.00462773
T cell receptor signaling pathway(GO:0050852)	21	311	Q8N8S7,P17931,Q14699,P56945,Q9UDY8,Q96IZ0,Q13404,P41240,Q04206,Q9NRX4,P28482,Q9UJZ1,Q13177,P19838,P04156,O95999,P50552,P04216,P62979,P61088,P27986	TRUE	0.970346	0.00467957
positive regulation of GTPase activity(GO:0043547)	115	1451	Q9NUY8,Q15910,Q92609,Q9NVN3,Q9UHA4,P29317,Q15042,Q96N67,P43487,Q6XZF7,Q9NVG8,O75962,Q9NP61,Q86TI0,P31150,Q8WU79,O95248,Q01968,Q15811,Q8WUA7,Q6ZSZ5,P46940,Q8N6H7,Q9H2M9,Q96BY6,P52306,Q92888,Q9BTW9,O43504,P20936,Q15751,Q14644,Q4KMP7,P84095,P60903,Q92974,Q7Z401,Q7Z3U7,Q9H299,Q8TER5,P50148,Q13459,P52565,P01112,Q9Y4F1,A1A4S6,P21359,O60343,Q9Y3P9,Q9NZN5,Q9Y3M8,Q9NZM3,P05412,Q9UI10,P63244,P46060,Q96P48,…	TRUE	0.461099	0.0046816
protein dealkylation(GO:0008214)	5	83	Q6NYC1,O60341,P62805,Q9H6W3,Q9Y570	TRUE	1.2314	0.00468994
protein demethylation(GO:0006482)	5	83	Q6NYC1,O60341,P62805,Q9H6W3,Q9Y570	TRUE	1.2314	0.00468994
nucleoside diphosphate phosphorylation(GO:0006165)	6	78	P22392,P00568,P30085,P27144,Q5EBM0,P15531	TRUE	1.65921	0.00471725
negative regulation of wound healing(GO:0061045)	5	15	P05121,Q6YHK3,P17302,P09038,O14936	TRUE	-1.94447	0.00476888
spindle assembly(GO:0051225)	14	156	Q8TDX7,P12270,P68371,P61586,P21333,Q9UPY3,O15013,Q9H0H5,Q9BW19,P07437,P18754,Q02241,P48730,Q14839	TRUE	1.1493	0.00485614
centromere complex assembly(GO:0034508)	7	120	Q96T23,P06748,P49454,O60264,Q9Y265,P62805,Q09028	TRUE	1.14839	0.00489531
regulation of kinase activity(GO:0043549)	189	1803	P98082,P13861,Q9H4A3,P02649,Q15910,P18031,P61421,P14174,Q03135,O00622,P62158,Q96EB6,P56199,Q15084,P00441,P37198,P10599,Q9ULZ3,P35568,O95163,P06493,Q9ULW0,Q86TM6,P27797,P02545,Q9UNH7,P05067,P17612,Q9P287,Q8WUJ3,P10644,Q99653,Q99627,Q14393,Q9HCU5,P24385,P38936,O75909,Q9BZE4,O95292,Q9GZV5,P46940,Q9H2K8,Q16543,Q92878,Q16539,Q06124,Q53EL6,Q16512,P12931,P06748,Q6UVK1,O60934,Q969H8,P30153,Q12959,Q9BUL8,…	TRUE	0.361146	0.00493468
regulation of peptidase activity(GO:0052547)	111	955	Q15113,Q03135,O00622,P29279,Q96EB6,P30740,P62258,Q92688,Q9P0J0,Q9ULZ3,P07203,P09429,P08697,O75190,O00571,P02511,P05067,P99999,P25445,P12830,Q02388,Q01955,Q9BZF9,P16435,P05120,P05121,Q14393,O75915,P09327,O43504,P12931,P06744,P10809,P48307,P29590,O43464,P61604,P23142,Q6YHK3,Q92934,Q96K76,Q8TDZ2,Q06033,Q16610,Q16611,P12111,Q9NVX2,P07093,Q16666,P02751,P07996,P02765,P49593,P20810,O76031,P35625,Q07812,…	TRUE	-0.537051	0.00497775
IMP biosynthetic process(GO:0006188)	7	44	P00492,P30566,P22234,P22102,P31939,Q01433,O15067	TRUE	1.53993	0.00505236
bile acid metabolic process(GO:0008206)	7	85	Q96EB6,P22307,P02768,P09110,Q99424,O15118,P51659	TRUE	-1.75794	0.00506133
branched-chain amino acid catabolic process(GO:0009083)	15	41	Q9HCC0,Q99714,O15382,Q6NVY1,P21953,P31937,P45954,P54687,P24752,P35914,P11182,Q02252,P26440,P09622,Q96RQ3	TRUE	-1.36129	0.00507191
branched-chain amino acid metabolic process(GO:0009081)	15	59	Q9HCC0,Q99714,O15382,Q6NVY1,P21953,P31937,P45954,P54687,P24752,P35914,P11182,Q02252,P26440,P09622,Q96RQ3	TRUE	-1.36129	0.00507191
ER-associated ubiquitin-dependent protein catabolic process(GO:0030433)	22	84	Q96DZ1,Q86TM6,Q9HCN8,Q9BQE4,Q8TCJ2,Q9BUN8,O14656,O76024,P55072,Q13438,P60604,Q8IXB1,P14625,Q9Y385,O75477,O94905,Q8TAT6,P60468,P25686,Q5VYK3,P11021,Q9UKM7	TRUE	-1.16822	0.00508166
positive regulation of exocytosis(GO:0045921)	13	111	Q15904,P02671,P02679,P02675,Q8WUD1,P51151,P51159,P61764,O43747,Q5T5C0,P11279,Q00535,P20339	TRUE	-1.43432	0.00509539
interspecies interaction between organisms(GO:0044419)	392	2076	P27635,P47914,Q96SB4,Q04637,P53618,P18077,Q99816,Q96EE3,P48556,P62195,Q9BRP4,P30419,P61421,P42224,Q03135,Q92621,P62191,Q96EB6,P13010,P62269,Q96T37,P62266,P23396,P62263,Q7Z2W4,P62258,Q92692,P62249,P62241,P62244,Q13838,Q96T23,O43242,P52926,P29317,Q15056,Q15942,P52948,P37198,Q15046,P08865,P49207,O15514,Q08945,O95197,P43487,Q9UGR2,P21796,P07203,P13984,P28062,P28065,P28066,P28074,P28072,P28070,Q9NP79,…	TRUE	0.266929	0.00514757
symbiosis, encompassing mutualism through parasitism(GO:0044403)	392	2076	P27635,P47914,Q96SB4,Q04637,P53618,P18077,Q99816,Q96EE3,P48556,P62195,Q9BRP4,P30419,P61421,P42224,Q03135,Q92621,P62191,Q96EB6,P13010,P62269,Q96T37,P62266,P23396,P62263,Q7Z2W4,P62258,Q92692,P62249,P62241,P62244,Q13838,Q96T23,O43242,P52926,P29317,Q15056,Q15942,P52948,P37198,Q15046,P08865,P49207,O15514,Q08945,O95197,P43487,Q9UGR2,P21796,P07203,P13984,P28062,P28065,P28066,P28074,P28072,P28070,Q9NP79,…	TRUE	0.266929	0.00514757
positive regulation of muscle hypertrophy(GO:0014742)	5	31	P58546,Q08209,P17252,Q13557,P55263	TRUE	1.7833	0.00516899
positive regulation of cardiac muscle hypertrophy(GO:0010613)	5	31	P58546,Q08209,P17252,Q13557,P55263	TRUE	1.7833	0.00516899
inorganic cation transmembrane transport(GO:0098662)	96	1549	P13073,P06576,P28161,P47985,P56134,Q15904,P61421,P10606,P62158,P62258,P05023,P05026,Q09666,Q15043,O75964,P24310,Q16864,P17612,P30626,Q8WUM9,Q9P246,Q99653,Q14393,Q5JTJ3,Q8TD43,O75947,P46934,P46939,Q8NE86,P06756,P52306,P27449,P20020,Q9UEW8,Q12959,Q9NY26,Q14644,P08195,P35754,P24539,P07919,Q9BSW2,P31930,Q9UDW1,P16615,P15954,Q13423,P20674,Q9Y4I1,Q93034,P36542,P36543,Q13488,Q93050,P78417,P38606,Q12797,…	TRUE	-0.551759	0.00523218
regulation of leukocyte chemotaxis(GO:0002688)	14	145	P27797,P05121,Q14393,Q9HCY8,O14672,P07996,P15153,Q07021,P41221,Q9BX67,O60565,Q14289,P63000,P04233	TRUE	-1.39225	0.00525551
negative regulation of molecular function(GO:0044092)	251	2322	P98082,P13861,Q5T8P6,P28161,P48556,Q9P0V3,Q9H4A3,P02649,P62195,P18031,P30405,Q03135,P62191,P62158,Q96EB6,P30740,Q15070,Q96T23,O43242,P52926,P37198,Q9ULZ3,P07203,P28062,P28065,P28066,P28074,P28072,P28070,Q9P2B4,P08697,O75190,O00571,P30533,O00566,Q15008,Q9UNH7,P48681,P02511,P05067,Q92769,P30626,Q96ST3,Q9P258,Q9UNM6,Q02388,Q01955,P10644,Q99653,P16435,P05120,P05121,Q14393,P62333,P38936,P08758,P08754,…	TRUE	0.318093	0.00525678
protein activation cascade(GO:0072376)	16	221	P02671,P13987,O00602,P13671,P02748,P10909,Q07021,P00734,P42785,P09871,P01008,P01024,P01023,P04004,Q14764,P04264	TRUE	-1.32303	0.0052899
lipid biosynthetic process(GO:0008610)	168	1613	P53602,O14495,Q8NBQ5,Q86SK9,Q9H4A4,P02649,Q643R3,Q15125,Q16795,P14174,O00622,Q96S52,Q96S44,Q53H12,Q92643,Q8NBJ5,Q96EB6,Q53GQ0,O43292,O43293,P05023,P20292,Q99735,P00441,Q96N66,O60762,O75962,Q16850,P22307,P30536,Q15800,P47895,P23219,Q5VWC8,P00387,Q99685,Q9NUI1,Q01968,P16435,Q14376,Q9UMS4,P48651,P29218,Q13907,Q9H3P7,Q9NUB1,P49327,O95292,Q8IV08,P14324,Q9NXE4,O15357,P11413,Q06136,Q16539,Q9P2X0,Q9BTU6,…	TRUE	-0.431564	0.00536662
negative regulation of actin filament bundle assembly(GO:0032232)	5	34	Q9Y6W5,Q9BT40,P07737,Q96P48,Q13136	TRUE	1.77361	0.0054389
negative regulation of stress fiber assembly(GO:0051497)	5	25	Q9Y6W5,Q9BT40,P07737,Q96P48,Q13136	TRUE	1.77361	0.0054389
energy reserve metabolic process(GO:0006112)	51	483	P22413,P13861,P13807,P59768,P62158,P35568,P35573,Q16851,P17612,Q9BQE4,P10644,P37837,P05141,P49327,P46940,P46976,P12236,P12235,P06737,P36871,P36873,P53396,P31327,P42345,Q9BT40,Q99943,P29401,Q7L775,Q9HAV0,P61764,P17252,Q06210,O43741,Q9UBI6,P10253,P22694,P11166,P49841,Q14738,P49840,P62834,P31749,Q04446,P62873,P62879,P63027,P63218,P62136,P62140,Q96G03,P62979	TRUE	0.609409	0.00549094
regulation of mRNA metabolic process(GO:1903311)	52	192	Q96SB4,Q08170,Q7Z2W4,Q96EP5,Q6NYC1,Q8WVC0,Q8N7H5,Q9HCG8,Q15007,Q96ST2,P26599,Q9UMS4,P38159,Q8TCS8,Q16629,P17844,Q9BTD8,Q07021,Q9BWF3,P31483,Q7KZ85,Q13573,O95758,O95639,Q07955,Q9UIV1,Q13242,Q13247,Q86U42,Q09161,Q15427,P49756,O43865,Q9Y2W1,O00178,O75494,P52756,P08621,Q15287,P22626,P11142,O00422,A5YKK6,Q6P1J9,A2RRP1,P11940,Q9UKV3,Q9UKV8,P26368,P62995,Q9NR56,Q14147	TRUE	-0.777501	0.00550928
syncytium formation by plasma membrane fusion(GO:0000768)	9	62	Q9H4M9,P42224,P35579,P17655,Q16539,Q6YHK3,Q13443,Q9NZN4,P49841	TRUE	1.36978	0.00551412
syncytium formation(GO:0006949)	9	68	Q9H4M9,P42224,P35579,P17655,Q16539,Q6YHK3,Q13443,Q9NZN4,P49841	TRUE	1.36978	0.00551412
regulation of G1/S transition of mitotic cell cycle(GO:2000045)	58	373	P48556,Q15910,P62195,P27695,P62191,O43242,P28062,P28065,P28066,P28074,P28072,P28070,O00571,Q15008,Q9UNM6,P62333,P24385,P38936,P17980,P29590,P43686,P60900,O43660,Q99436,Q14997,Q99460,Q13362,P35998,O43715,P55036,O00231,O00233,O00232,Q13200,P49721,Q6Y7W6,Q9Y3I1,Q06323,Q16401,P20618,Q71UM5,Q13642,P25788,P25789,P25786,P25787,P51532,P04083,P61289,P24941,O00487,Q6P1J9,Q13619,Q13620,Q92530,P62979,Q9UL46,…	TRUE	0.613625	0.00552422
regulation of cell cycle G1/S phase transition(GO:1902806)	58	380	P48556,Q15910,P62195,P27695,P62191,O43242,P28062,P28065,P28066,P28074,P28072,P28070,O00571,Q15008,Q9UNM6,P62333,P24385,P38936,P17980,P29590,P43686,P60900,O43660,Q99436,Q14997,Q99460,Q13362,P35998,O43715,P55036,O00231,O00233,O00232,Q13200,P49721,Q6Y7W6,Q9Y3I1,Q06323,Q16401,P20618,Q71UM5,Q13642,P25788,P25789,P25786,P25787,P51532,P04083,P61289,P24941,O00487,Q6P1J9,Q13619,Q13620,Q92530,P62979,Q9UL46,…	TRUE	0.613625	0.00552422
nucleotide-binding oligomerization domain containing signaling pathway(GO:0070423)	5	92	P52564,Q13404,Q04206,P62979,P61088	TRUE	1.77017	0.00553783
cell morphogenesis(GO:0000902)	294	2805	P98082,P14923,Q8N8S7,Q9UGP4,Q96S97,P02649,Q15910,P02671,P61421,P42224,Q96S59,Q8WVM8,Q96NE9,Q8NBJ9,Q9H4G4,O43293,O43294,P56199,P09496,Q14444,P00492,P09486,Q6EMK4,P02679,P02675,P52926,Q15019,Q13813,Q15020,P29317,P00441,P29323,O75147,Q96N67,O75116,P35579,P35580,P06493,O75962,Q9BR76,Q9NP84,P35475,O75955,P17677,Q96CW1,P27797,Q8WUP2,Q9UNF0,O00560,Q99729,P31150,P48681,Q99700,P05067,P12830,Q9P258,O00506,…	TRUE	0.29867	0.00557135
vasodilation(GO:0042311)	12	103	P02649,P56199,P00441,P07203,Q13976,P31327,P00533,Q9HB40,P17302,P04179,O60568,P09601	TRUE	-1.46429	0.0055722
regulation of ion transmembrane transporter activity(GO:0032412)	31	316	P28161,P30405,P62158,P62258,P05026,Q09666,P17612,P30626,Q9P246,Q99653,P46934,P46939,Q9UEW8,P35754,Q9BSW2,Q9Y4I1,P78417,Q12797,O43707,P54709,Q13557,Q13586,O95747,Q04917,O14745,O43865,Q9Y376,Q13642,Q14289,P27105,P62942	TRUE	0.72811	0.00568248
tubulin complex biogenesis(GO:0072668)	6	20	P02511,P17987,Q9BTW9,Q08379,O75347,P36404	TRUE	1.62669	0.00570873
protein localization to endoplasmic reticulum(GO:0070972)	108	328	P27635,P47914,P18077,O43292,P62269,P62266,P23396,P62263,P62249,P62241,P62244,P08865,P49207,Q9UGP8,P37108,P61353,P61313,Q15005,P62277,P62273,P62280,P18124,Q9UNL2,P24390,P15880,P25398,P40429,P60866,P30101,P61619,P49458,P62424,P84098,Q9UPN3,P61513,P60059,P39019,P39023,P50914,Q15629,P09132,Q02543,O76094,Q99442,Q13438,Q07020,P61009,P61011,P42677,P36578,P42766,Q9UHQ4,P46776,P46777,P46778,P46779,P46782,…	TRUE	0.464063	0.00571599
pyridine-containing compound metabolic process(GO:0072524)	30	169	P07195,P00491,P43490,Q16822,P37837,O75874,P11413,P60174,Q7Z4W1,O00764,P31937,P52209,Q9NVS9,P29401,Q53FA7,Q9HAN9,P48163,Q13363,P18669,P30044,Q49A26,Q9UBQ7,Q02218,Q4G0N4,O95336,P40925,P40926,Q9Y617,Q01740,O95479	TRUE	0.815418	0.00572551
actin crosslink formation(GO:0051764)	5	22	P12814,Q12929,P21333,Q9UQB8,Q14195	TRUE	1.76255	0.00576289
immune response(GO:0006955)	277	4385	Q96SB4,P22413,P53634,P13861,Q8N8S7,P52907,P18031,P42224,Q92626,P14174,P42226,P62158,Q96EB6,P13010,O43293,Q7Z2W4,Q92692,P00491,Q9BT09,O15511,P10599,O15533,Q9ULZ3,P35568,O95163,P06493,Q9UH65,P07203,P09429,P13987,P28062,Q5KU26,P28070,P17676,Q06830,Q9HCE1,Q5ZPR3,O00571,P05067,P25445,P12830,P17612,Q96ST3,Q92747,O00602,Q9BQE4,P10644,P09382,Q14393,P36915,P38936,Q8TD43,Q9HCY8,Q9Y6W5,Q8TCT8,P46934,P19388,…	TRUE	0.301868	0.00578503
regulation of myeloid cell apoptotic process(GO:0033032)	5	43	P14174,Q96EB6,Q9BQE4,P17987,P04083	TRUE	1.75899	0.0058711
fertilization(GO:0009566)	32	287	Q99832,Q92692,Q9NVM9,P15291,P06493,P15289,Q96CW5,P48643,P49368,Q9GZT3,Q9Y6Y8,P46926,Q05086,P17987,P21926,P50990,P50991,Q07817,Q07812,P40227,P07686,Q99497,A6NGQ2,Q13554,P78371,Q08431,P04114,P16989,Q9Y696,Q9NRG9,P34931,Q14157	TRUE	0.790267	0.00591187
spinal cord development(GO:0021510)	8	112	Q16555,O95817,P21359,Q9UPY3,Q6Y7W6,O75312,Q9ULC3,O43175	TRUE	1.43008	0.00592566
potassium ion transmembrane transport(GO:0071805)	10	401	P62258,P05023,P05026,P46934,Q9UEW8,P54709,O95747,Q9Y376,Q13642,P04156	TRUE	1.29827	0.00599876
cellular potassium ion transport(GO:0071804)	10	401	P62258,P05023,P05026,P46934,Q9UEW8,P54709,O95747,Q9Y376,Q13642,P04156	TRUE	1.29827	0.00599876
iron ion homeostasis(GO:0055072)	29	247	Q658P3,P61421,P00441,Q16864,P30626,Q9NP58,P27449,Q9BUT1,P02786,P02792,P02794,P36543,Q13488,Q93050,Q13492,P22830,P21399,P61769,P38606,Q9BWM7,Q9UI12,Q9H9B4,P21283,P21281,Q53TN4,P04179,O75348,P09601,Q9Y5K8	TRUE	-1.01597	0.00604759
regulation of ERK1 and ERK2 cascade(GO:0070372)	36	398	Q15904,P02671,P18031,P14174,O00622,P29279,Q9H4G4,P02679,P02675,P29317,Q9ULZ3,P08697,Q14393,Q06124,P12931,Q969G5,P09211,P00533,P01112,P41240,P17252,Q13557,Q13526,P09038,O14786,O14745,P16070,Q96GX9,Q5VWQ8,P62834,Q14289,P10301,O75326,P09619,P04233,P05362	TRUE	-0.918694	0.00606387
purine-containing compound metabolic process(GO:0072521)	484	4555	Q8NBU5,Q9NUY8,P22413,P40616,P14927,P06576,Q16718,Q9H4M9,Q9P0V3,Q9NUQ8,Q8TDD1,P02649,Q15910,Q92609,P56134,P62195,Q15907,Q16795,P30405,Q92620,Q16774,P62191,P62158,Q9BRT2,Q13885,Q15070,P09493,O95140,P00492,P00491,O95139,O43252,Q13838,Q9NVN3,Q15029,Q13823,P05023,P05026,Q9UHA4,Q9NVP1,P29317,P00441,Q15042,O15523,Q96N67,P43487,Q9ULZ3,O95168,O95169,O95167,P35579,P35580,Q6XZF7,Q9NVG8,Q7Z2Z2,O95182,Q9NVJ2,…	TRUE	0.238156	0.00608972
lens fiber cell differentiation(GO:0070306)	6	32	P29317,P08670,Q9H1J7,P01137,P51532,P35240	TRUE	-1.81433	0.00609496
DNA replication-independent nucleosome organization(GO:0034724)	9	93	Q96T23,P49321,P06748,Q8TEX9,O60264,Q9Y265,P62805,Q09028,O14929	TRUE	1.05968	0.00617166
DNA replication-independent nucleosome assembly(GO:0006336)	9	93	Q96T23,P49321,P06748,Q8TEX9,O60264,Q9Y265,P62805,Q09028,O14929	TRUE	1.05968	0.00617166
antigen processing and presentation of peptide antigen(GO:0048002)	102	682	P18084,P48556,P62195,P62191,Q13867,P09496,O43242,O43237,O15533,Q9ULZ3,P28062,P28065,P28066,P28074,P28072,P28070,Q96CW1,P27797,Q15008,P29144,Q9UNM6,P62333,O75935,P55735,P06756,P17980,P04439,P43686,P30101,P61619,P60900,P51149,P60059,P55786,Q9BTE1,Q99436,Q07866,Q13409,Q14997,Q00610,Q99460,P61769,P35998,O43747,Q03519,Q03518,P55036,O00231,O00233,O00232,Q13200,Q13561,O95782,Q99538,Q10567,P53992,P49721,…	TRUE	0.471396	0.00624156
COPII-coated vesicle budding(GO:0090114)	15	52	Q9HCU5,P55735,O15027,P53992,P49755,Q15436,P62820,Q15363,Q9Y6B6,O94979,Q13618,Q9NR31,O94855,O95487,O95486	TRUE	1.08792	0.00624228
regulation of dendrite morphogenesis(GO:0048814)	14	139	Q14444,O75147,P46934,O14578,Q13418,Q13554,Q00535,Q04917,Q96HC4,Q9Y281,Q9Y6R0,P49841,P61158,O43166	TRUE	1.11895	0.00632108
blood vessel development(GO:0001568)	142	1090	P06576,O14495,O14497,P27658,P02649,P42224,Q03135,O00622,P29279,Q96EB6,Q96T37,P09486,P23381,P29317,P29323,Q6NYC1,O94760,O75116,P15291,P35579,P07203,Q9NP84,Q8WUI4,Q07352,P08697,O75179,Q14344,Q01955,Q86YP4,P05121,Q9GZT9,P35442,Q9H2J4,P46934,P13671,P06756,P19338,Q16539,P06744,P29590,Q99985,P20936,Q6UVK1,P08123,Q9BUL8,P39060,Q15738,Q12965,P39059,Q15746,Q12904,P20908,P46109,P51178,Q04721,Q16610,Q16611,…	TRUE	-0.459263	0.00642512
cytoskeleton-dependent intracellular transport(GO:0030705)	36	230	P00441,P05067,Q9BQE3,Q9NUP1,Q8TD16,O95295,O14617,P60953,Q66K74,Q8IXI1,Q8IXI2,Q07866,P09936,O00203,P43034,P78537,O60313,O60333,P42704,P11279,O60282,Q9Y2T2,P78357,P46821,Q9H0B6,P07437,Q02750,P62820,Q9Y678,P33176,Q5T5U3,Q14203,O75381,P20340,P36405,Q92572	TRUE	0.743633	0.00646587
generation of precursor metabolites and energy(GO:0006091)	192	1197	P22413,P13073,P13861,P14927,P06576,Q16718,Q9BRR6,P47985,P56134,P31040,Q16795,P07195,P30405,P13804,P13807,P10606,P59768,P62158,Q9BRT2,Q15070,P10515,Q15067,Q01813,O95139,Q99798,Q9P0J0,P53597,P35568,O95168,O95169,P35573,O95167,O95182,O75964,Q16851,P24310,P40763,P99999,P17612,Q9BQE4,P10644,Q9BQG0,P37837,P00338,Q99643,P36957,P05141,Q8TCS8,P49327,O75251,O95298,O95299,P38117,O75947,P46940,P46926,O75880,…	TRUE	-0.386214	0.00649392
protein targeting to mitochondrion(GO:0006626)	36	132	O95140,Q99797,Q9P0J0,P30536,Q96DA6,Q9GZY8,P12236,Q15785,O96008,P07900,Q10713,O43615,Q3ZCQ8,Q9HAV7,P38646,Q9NS69,Q9Y3D7,Q9Y3D6,Q9Y3I1,Q99595,Q15388,O60220,O00170,Q13505,Q96Q11,P63104,O75431,O75439,Q9Y5J7,Q9Y5J9,Q9Y5L4,P62072,Q9Y512,P34932,O94826,Q9Y584	TRUE	-0.911069	0.00650888
regulation of leukocyte mediated cytotoxicity(GO:0001910)	7	228	Q92692,P04439,P15151,P61769,O43747,P11279,P05362	TRUE	-1.72367	0.00653814
phosphatidylglycerol metabolic process(GO:0046471)	8	67	Q643R3,Q8IV08,P55084,Q8NF37,Q6UWP7,Q9UJZ1,P51608,P40939	TRUE	-1.65318	0.00657131
regulation of protein catabolic process(GO:0042176)	71	539	P98082,P53634,P46379,P02649,Q9BRT2,O43242,Q9P0J0,P48506,P07203,P17612,P82094,Q9UMY4,Q9H2J4,P46934,P29590,Q9UNN5,Q8N668,P55854,Q9BTA9,P60953,P07093,P10909,P45974,P00533,P35625,Q13443,P55072,P21333,Q99497,P17302,Q99460,Q9NZL4,Q04206,P41221,P63244,P54727,P54725,Q13200,Q13596,Q8NF37,O75592,O43847,P08238,P61956,P61289,P49841,P49840,Q9Y5X1,Q5VWQ8,P31749,Q14289,O00487,O95352,Q13620,Q92530,P67775,Q8N163,…	TRUE	0.550058	0.00663031
negative regulation of protein modification by small protein conjugation or removal(GO:1903321)	64	349	P48556,P62195,Q03135,P62191,O43242,P48506,P28062,P28065,P28066,P28074,P28072,P28070,Q15008,Q9UNM6,Q99653,P62333,Q9BZE4,Q9H2J4,P17980,P29590,P43686,P08107,Q14669,P19474,P60900,Q9H1A4,O15294,O43684,P30260,O95071,Q99436,Q99497,Q6DKJ4,Q99460,P35998,P55036,O00231,O00233,O00232,Q13200,P49721,Q00535,Q06323,Q16401,P20618,P25788,P25789,P25786,P25787,P31689,P61289,Q9UJX3,Q9UJX2,Q9UK41,O00487,P35222,Q92530,…	TRUE	0.571747	0.00665746
negative regulation of kinase activity(GO:0033673)	57	460	P13861,Q9H4A3,P02649,P18031,Q03135,Q96EB6,P37198,Q9ULZ3,Q9UNH7,P10644,Q99653,P38936,Q9GZV5,Q9H2K8,Q53EL6,P06748,P30153,P09211,Q96B36,Q9C004,P60983,Q9BT40,P49593,Q96BJ3,P50148,Q14558,O95835,Q13418,P09936,Q99497,P21359,P41240,P17252,P78563,Q9UHD1,P63244,Q9Y3I1,P42574,P49792,P30048,P04062,Q14764,P31689,P49841,Q13177,Q5VWQ8,Q13098,P31749,O94992,P61981,P55265,P35240,O75367,P67775,P04792,P17405,P04216	TRUE	0.605393	0.00671116
cellular response to alcohol(GO:0097306)	19	142	P14923,P02649,Q96EB6,P12830,P11473,P00533,Q15648,P01137,P00750,P22830,Q13573,P24821,Q9Y230,P05556,P35221,P00966,Q13131,P04179,P35222	TRUE	-1.20613	0.00674167
positive regulation of protein modification by small protein conjugation or removal(GO:1903322)	66	392	P48556,P62195,P62191,O43242,P06493,P28062,P28065,P28066,P28074,P28072,P28070,Q15008,Q9UNM6,P62333,P17980,P43686,Q8N668,P55854,P60900,Q9H1A4,P10909,Q9UDY8,P30260,O76024,Q99436,P55072,Q13330,Q14997,Q99460,Q9NZL4,P35998,P55036,O00231,O00233,O00232,Q13200,Q13526,Q9NYA1,P49721,Q06323,Q16401,P20618,Q9H0E2,P25788,P25789,P25786,P25787,Q13155,P61289,Q9UJX3,Q9UJX2,Q14289,O00487,Q13616,Q92530,P63208,Q05397,…	TRUE	0.566823	0.00677074
positive regulation of protein ubiquitination(GO:0031398)	64	376	P48556,P62195,P62191,O43242,P06493,P28062,P28065,P28066,P28074,P28072,P28070,Q15008,Q9UNM6,P62333,P17980,P43686,Q8N668,P55854,P60900,Q9H1A4,P10909,Q9UDY8,P30260,O76024,Q99436,Q13330,Q14997,Q99460,Q9NZL4,P35998,P55036,O00231,O00233,O00232,Q13200,Q13526,Q9NYA1,P49721,Q06323,Q16401,P20618,P25788,P25789,P25786,P25787,Q13155,P61289,Q9UJX3,Q9UJX2,Q14289,O00487,Q13616,Q92530,P63208,Q05397,O95999,P25686,…	TRUE	0.574516	0.00677972
regulation of phosphorus metabolic process(GO:0051174)	428	4809	Q9NUY8,P22413,Q8NC56,P98082,P13861,O14495,Q5T8P6,Q9P0V3,Q9H4A3,Q96S97,P02649,Q15910,Q92609,Q15118,Q15904,P02671,P18031,P61421,P30405,P14174,Q03135,O00622,P29279,P62158,Q9H4G4,Q9BRT2,Q96EB6,Q15070,P10515,P09493,P62258,P56199,Q9NVN3,Q15084,P05026,P02679,P02675,Q9P0J1,Q9UHA4,P29317,P00441,P37198,Q15042,P10599,Q96N67,P43487,Q9ULZ3,P35568,O95163,Q6XZF7,Q9NVG8,P06493,Q9ULW0,O75962,Q9NP61,Q86TM6,P08697,…	TRUE	0.246919	0.00687259
regulation of actin filament bundle assembly(GO:0032231)	23	132	P29279,P09493,O75116,P08697,Q9Y6W5,P09327,P61586,P60903,P42345,Q9BT40,P49593,Q13464,P31431,P35080,Q8N3V7,P07737,Q96P48,O15013,Q13136,O60504,P35240,P63000,Q9Y613	TRUE	0.896563	0.00689982
protein depolymerization(GO:0051261)	34	244	P52907,Q13813,Q9HC35,P48681,P09327,Q9H2D6,P29536,Q12929,Q8TDZ2,Q92974,P60981,Q9H299,P35611,Q7Z460,Q01082,Q12792,Q12797,Q9UHB6,Q9Y3A5,Q69YQ0,Q9NYL9,Q9Y281,O00139,P47755,P47756,P16949,P11142,Q86Y91,P35241,P40121,P23528,P06396,O94851,O14976	TRUE	0.756745	0.00692055
regulation of cellular amino acid metabolic process(GO:0006521)	41	151	P48556,P62195,P62191,O43242,P28062,P28065,P28066,P28074,P28072,P28070,Q15008,Q9UNM6,P62333,P17980,P43686,P21964,P60900,Q99436,Q14997,Q99497,Q99460,P35998,P23634,P55036,O00231,O00233,O00232,Q13200,P49721,Q06323,Q16401,P20618,P25788,P25789,P25786,P25787,P61289,O00487,Q92530,Q9UL46,P15559	TRUE	0.696688	0.00698365
positive regulation of ubiquitin-protein ligase activity involved in regulation of mitotic cell cycle transition(GO:0051437)	46	194	P48556,P62195,P62191,O43242,P06493,P28062,P28065,P28066,P28074,P28072,P28070,Q15008,Q9UNM6,P62333,P17980,P43686,P60900,Q9H1A4,P30260,Q99436,Q14997,Q99460,P35998,P55036,O00231,O00233,O00232,Q13200,P49721,Q06323,Q16401,P20618,P25788,P25789,P25786,P25787,P61289,Q9UJX3,Q9UJX2,O00487,Q13616,Q92530,P63208,Q13042,P62979,Q9UL46	TRUE	0.662124	0.00701069
chondroitin sulfate metabolic process(GO:0030204)	21	101	P21810,Q8NCH0,O94766,P35475,Q9P2E5,Q96L58,P13611,Q9NX62,Q6UVK1,P15848,P06865,P07686,P31431,P35052,P07585,Q9UBV7,Q9Y625,Q4G148,O00468,P98160,P18827	TRUE	-1.15024	0.00710398
chondroitin sulfate proteoglycan metabolic process(GO:0050654)	21	103	P21810,Q8NCH0,O94766,P35475,Q9P2E5,Q96L58,P13611,Q9NX62,Q6UVK1,P15848,P06865,P07686,P31431,P35052,P07585,Q9UBV7,Q9Y625,Q4G148,O00468,P98160,P18827	TRUE	-1.15024	0.00710398
positive regulation of protein modification process(GO:0031401)	243	2002	P98082,P13861,O14495,P48556,Q6PD62,Q15910,P62195,P61421,P14174,Q03135,O00622,P62191,P29279,P62158,Q96EB6,P56199,Q15084,O43242,P00441,P10599,Q96N67,P06493,Q9ULW0,P28062,P28065,P28066,P28074,P28072,P28070,Q86TM6,P27797,Q9BZQ8,P02545,Q15008,P17612,Q8WUJ3,Q9UNM6,Q92797,P10644,Q99653,P49354,Q99627,Q14393,Q9HCU5,P62333,P24385,P38936,P16401,Q9GZS3,O95292,P46940,Q9H2K8,Q969T9,Q92878,Q16539,Q06124,P17980,…	TRUE	0.311284	0.00714651
amino sugar biosynthetic process(GO:0046349)	5	18	Q96EK6,Q06210,Q9Y223,O95394,Q16222	TRUE	1.72094	0.00715178
negative regulation of protein ubiquitination(GO:0031397)	61	324	P48556,P62195,Q03135,P62191,O43242,P48506,P28062,P28065,P28066,P28074,P28072,P28070,Q15008,Q9UNM6,Q99653,P62333,Q9BZE4,Q9H2J4,P17980,P29590,P43686,P08107,Q14669,P60900,Q9H1A4,O15294,O43684,P30260,O95071,Q99436,Q99497,Q6DKJ4,Q99460,P35998,P55036,O00231,O00233,O00232,Q13200,P49721,Q00535,Q06323,Q16401,P20618,P25788,P25789,P25786,P25787,P31689,P61289,Q9UJX3,Q9UJX2,Q9UK41,O00487,Q92530,Q96FW1,Q13042,…	TRUE	0.579071	0.00716069
regulation of immune system process(GO:0002682)	235	3096	Q8N8S7,Q6PD62,Q15904,P18031,P42224,P14174,P42226,Q03135,P62158,Q96EB6,O60711,O43290,Q96T37,Q7Z2W4,Q92692,P00491,Q9BT09,P00441,O15511,Q8WVC0,Q9ULZ3,P35568,P06493,P07203,P13987,Q5KU26,P28070,P26583,Q96CW1,P27797,Q9HCE1,Q5ZPR3,Q8N7H5,P22392,P25445,P12830,Q96ST3,Q92747,O00602,Q9BQE4,P09382,P49366,P05121,Q14393,P38936,Q8TD43,Q9GZS3,Q9HCY8,Q9Y6W5,Q8TCT8,Q6VY07,P13671,O15347,Q06187,O43516,Q16543,Q16539,…	TRUE	0.311139	0.00717469
negative regulation of macromolecule metabolic process(GO:0010605)	431	3994	P22413,P98082,P13861,Q08170,O14495,Q9UGP4,O14497,P46379,Q99816,P48556,Q9H4A3,Q6PD62,Q96S97,P02649,Q15910,P62195,Q92600,P02671,P18031,P42224,P14174,P42226,Q03135,P62191,P29279,P62158,Q96EB6,P13010,Q9ULM3,O43293,Q96T37,P23396,P62263,P62258,Q14444,Q96T23,O43242,Q9HC52,Q9P0J0,P52926,P48506,Q9P0M6,P37198,P10599,O94776,Q9ULZ3,P09429,P13987,P28062,P28065,P28066,Q8WUI4,P28074,P28072,P28070,Q8WUF5,Q9BQ70,…	TRUE	0.244478	0.00723289
mitochondrial RNA metabolic process(GO:0000959)	11	30	Q9BQ52,Q8TCS8,Q9GZT3,Q7L0Y3,Q8IYB8,P42704,Q00059,Q6PI48,Q9Y2Z4,Q5JTZ9,Q9H5Q4	TRUE	-1.47459	0.00724417
carbohydrate phosphorylation(GO:0046835)	9	91	Q01813,Q9H477,P19367,P17858,Q9UJ70,Q9Y223,P08237,P52789,P51570	TRUE	1.33106	0.00725074
respiratory system development(GO:0060541)	40	325	Q16706,P46379,P29279,P09486,Q6NYC1,P47895,P06730,P26006,P00533,Q6ZXV5,P01116,P01111,P01112,P16220,Q13308,P50281,Q14980,P28300,Q9UPY3,P41221,Q68CZ2,Q13510,P38571,Q13247,P49757,P24821,Q06330,Q9UBM7,P00966,Q13155,Q8IZV5,P09668,O60568,P35222,P80723,O60476,P62136,O94880,Q14118,O95487	TRUE	-0.854723	0.00726292
phagocytosis(GO:0006909)	60	493	Q8NBS9,Q9UMF0,Q8WVM8,Q15084,Q9ULV4,O15511,Q6NYC1,Q9ULZ3,P09429,Q5KU26,P27797,Q92747,O00602,Q9BZG1,Q14393,Q9Y6W5,P06756,O43516,P12931,Q12907,P26022,P21980,P46108,P07947,P07900,P51149,P60953,P50995,P07996,P02765,Q96JJ3,P01137,Q99439,Q9UQB8,P17301,O15144,O15145,P41240,P63244,P01024,Q07954,Q9Y2A7,P11274,P28482,P51809,Q8IZ81,P08238,O00159,Q08431,P59998,Q8IZP0,O00401,P63000,Q05397,Q08722,P61158,P61160,…	TRUE	0.585187	0.00741759
interaction with host(GO:0051701)	46	298	P61421,Q92692,Q16864,Q9P253,Q14393,O95292,P46934,P06756,P17987,Q9BTY2,P12236,P27449,Q9BUN8,P26022,P19474,Q92934,P02748,P60033,P02768,Q9H269,P19525,Q07817,P01137,P36543,Q13488,Q93050,P38606,Q9UI12,Q03519,Q03518,O95639,P21283,P21281,Q12899,Q86U42,P49790,Q7L523,P19878,Q01628,Q14258,O75348,O60493,Q9Y5K8,P62937,P63172,Q14118	TRUE	-0.796053	0.00743782
positive regulation of adherens junction organization(GO:1903393)	7	41	Q9H3S7,P60903,P49593,Q13464,P31431,P63000,P48059	TRUE	1.47797	0.00745735
diterpenoid metabolic process(GO:0016101)	18	159	P02649,P11766,P47895,P00533,P01130,Q9HB40,P31431,P35052,Q6NUM9,Q07954,Q8TC12,P04114,Q8IZV5,Q9Y625,O00468,P51648,P98160,P18827	TRUE	-1.21892	0.00752366
regulation of sterol transport(GO:0032371)	7	83	P02649,Q96EB6,P22307,P30536,Q07954,Q6IAA8,P19838	TRUE	-1.70405	0.00753174
regulation of cholesterol transport(GO:0032374)	7	83	P02649,Q96EB6,P22307,P30536,Q07954,Q6IAA8,P19838	TRUE	-1.70405	0.00753174
aminoglycan metabolic process(GO:0006022)	49	406	P21810,O60701,Q8NCH0,O43252,O94766,P15291,P35475,Q9P2E5,P34059,Q8WUJ3,Q96L58,P13611,Q9NX62,Q6UVK1,P15848,Q06033,P06865,P16278,P01137,P07686,Q01459,Q00610,P31431,P35052,Q9BWS9,P07585,O95782,P09038,P51884,P08236,Q9UBV7,P16070,P04066,O60513,P31749,P19823,P19838,Q9Y625,Q4G148,O00468,O95340,Q8TB61,P51688,Q7Z7M9,P09619,P98160,P18827,P54802,P15586	TRUE	-0.767789	0.00773387
protein K63-linked ubiquitination(GO:0070534)	8	93	Q9UMS4,P46934,Q14669,O95071,Q13404,Q96FW1,P61088,O94885	TRUE	1.38926	0.00777197
prostaglandin biosynthetic process(GO:0001516)	11	60	P14174,Q96EB6,P23219,Q16647,Q14914,P16152,Q9NYA1,Q9H7Z7,P04083,Q15185,P04233	TRUE	1.21204	0.00781799
prostanoid biosynthetic process(GO:0046457)	11	60	P14174,Q96EB6,P23219,Q16647,Q14914,P16152,Q9NYA1,Q9H7Z7,P04083,Q15185,P04233	TRUE	1.21204	0.00781799
regulation of interleukin-8 secretion(GO:2000482)	6	27	Q9ULZ3,O00602,P41221,P19256,P04083,P09525	TRUE	1.57085	0.0078696
DNA catabolic process, exonucleolytic(GO:0000738)	5	82	Q7Z2E3,P27695,P39748,Q9H0D6,P61088	TRUE	1.70221	0.00787342
tubulin complex assembly(GO:0007021)	5	15	P02511,P17987,Q08379,O75347,P36404	TRUE	1.70059	0.00793889
ribosomal small subunit assembly(GO:0000028)	5	15	P62263,P08865,P39019,P62753,P63173	TRUE	1.69886	0.00800979
response to nutrient(GO:0007584)	48	220	P13073,P42224,P09486,Q99757,P35573,P15289,P07203,P30536,P50747,P16435,Q14393,P24385,P11473,P15848,O15228,P21953,P55809,P42345,O15294,Q16656,P02768,P00533,Q15648,P01137,P17301,Q04206,P35914,O95573,Q13573,P01008,P61803,P53985,P04040,P24821,P05556,P04899,P00966,P33121,P02452,P04179,Q14258,Q6P1M0,P09601,O60488,P06396,P15559,O14929,O43159	TRUE	-0.772008	0.00802243
positive regulation of stress fiber assembly(GO:0051496)	15	79	P29279,P09493,P08697,P61586,P60903,P42345,P49593,P31431,P35080,P07737,O15013,O60504,P35240,P63000,Q9Y613	TRUE	1.05885	0.00803574
regulation of mRNA processing(GO:0050684)	47	181	Q96SB4,Q08170,Q96EP5,Q6NYC1,Q8WVC0,Q8N7H5,Q9HCG8,Q15007,Q96ST2,P26599,Q9UMS4,P38159,Q16629,P17844,Q9BTD8,Q07021,Q9BWF3,P31483,Q7KZ85,Q13573,O95758,O95639,Q07955,Q9UIV1,Q13242,Q13247,Q86U42,Q09161,Q15427,P49756,O43865,Q9Y2W1,O75494,P52756,P08621,Q15287,P22626,P11142,O00422,A5YKK6,Q6P1J9,P11940,Q9UKV3,Q9UKV8,P26368,P62995,Q9NR56	TRUE	-0.779708	0.00805217
protein phosphorylation(GO:0006468)	323	4397	Q96SB4,P22413,P98082,P13861,P41743,O14495,Q9H4A3,Q96S97,P02649,Q15910,Q15118,P61421,P14174,Q03135,Q6P3W7,O00622,P29279,Q96S44,P62158,Q96EB6,O43293,P56199,Q15084,P52926,P29317,P00441,P29323,P37198,P10599,O75131,Q96N67,O75116,Q9ULZ3,O95163,Q8TDX7,P06493,Q9ULW0,O75962,Q86TM6,Q8IUD2,P27797,Q9BZQ8,P02545,Q9UNH7,P22392,P05067,P17612,Q9P287,Q8WUJ3,P50750,O00506,P10644,Q13976,Q99653,Q99627,Q14393,Q9HCU5,…	TRUE	0.272062	0.00806689
negative regulation of protein kinase activity(GO:0006469)	53	436	P13861,Q9H4A3,P02649,P18031,Q03135,Q96EB6,P37198,Q9ULZ3,Q9UNH7,P10644,Q99653,P38936,Q9GZV5,Q9H2K8,Q53EL6,P06748,P30153,P09211,Q96B36,Q9C004,P60983,Q9BT40,P49593,Q96BJ3,P50148,O95835,Q13418,P09936,Q99497,P21359,P17252,P78563,Q9UHD1,P63244,Q9Y3I1,P42574,P04062,Q14764,P31689,P49841,Q13177,Q5VWQ8,Q13098,P31749,O94992,P61981,P55265,P35240,O75367,P67775,P04792,P17405,P04216	TRUE	0.61211	0.00808214
purine nucleotide metabolic process(GO:0006163)	474	4460	Q8NBU5,Q9NUY8,P22413,P40616,P14927,P06576,Q16718,Q9H4M9,Q9P0V3,Q9NUQ8,Q8TDD1,P02649,Q15910,Q92609,P56134,P62195,Q15907,Q16795,P30405,Q92620,Q16774,P62191,P62158,Q9BRT2,Q13885,Q15070,P09493,O95140,P00492,P00491,O95139,O43252,Q13838,Q9NVN3,Q15029,Q13823,P05023,P05026,Q9UHA4,Q9NVP1,P29317,P00441,Q15042,O15523,Q96N67,P43487,Q9ULZ3,O95168,O95169,O95167,P35579,P35580,Q6XZF7,Q9NVG8,Q7Z2Z2,O95182,Q9NVJ2,…	TRUE	0.232072	0.00808702
protein targeting to nucleus(GO:0044744)	78	495	P98082,P14923,Q92621,O00629,Q96EB6,P52948,P10599,P06493,P40763,Q06830,P02545,P12830,P30626,Q9NPF5,Q9BZF9,Q99653,Q14393,P38936,O60684,Q9UN86,Q9GZV5,P12270,Q16539,P29590,P30101,P52294,P52292,Q9UNN5,P61586,Q16637,Q8WWQ0,P42345,Q92973,Q8IWX8,Q7Z434,P00533,P50148,Q15648,Q15654,O95071,Q08209,P35658,O75694,P01137,P21333,Q01082,Q14974,P21359,Q93062,P09874,P05412,Q96P47,P28482,Q9NYA1,Q96P70,Q13263,P49792,…	TRUE	0.51177	0.00821809
protein import into nucleus(GO:0006606)	78	495	P98082,P14923,Q92621,O00629,Q96EB6,P52948,P10599,P06493,P40763,Q06830,P02545,P12830,P30626,Q9NPF5,Q9BZF9,Q99653,Q14393,P38936,O60684,Q9UN86,Q9GZV5,P12270,Q16539,P29590,P30101,P52294,P52292,Q9UNN5,P61586,Q16637,Q8WWQ0,P42345,Q92973,Q8IWX8,Q7Z434,P00533,P50148,Q15648,Q15654,O95071,Q08209,P35658,O75694,P01137,P21333,Q01082,Q14974,P21359,Q93062,P09874,P05412,Q96P47,P28482,Q9NYA1,Q96P70,Q13263,P49792,…	TRUE	0.51177	0.00821809
single-organism nuclear import(GO:1902593)	78	495	P98082,P14923,Q92621,O00629,Q96EB6,P52948,P10599,P06493,P40763,Q06830,P02545,P12830,P30626,Q9NPF5,Q9BZF9,Q99653,Q14393,P38936,O60684,Q9UN86,Q9GZV5,P12270,Q16539,P29590,P30101,P52294,P52292,Q9UNN5,P61586,Q16637,Q8WWQ0,P42345,Q92973,Q8IWX8,Q7Z434,P00533,P50148,Q15648,Q15654,O95071,Q08209,P35658,O75694,P01137,P21333,Q01082,Q14974,P21359,Q93062,P09874,P05412,Q96P47,P28482,Q9NYA1,Q96P70,Q13263,P49792,…	TRUE	0.51177	0.00821809
regulation of bone mineralization(GO:0030500)	11	130	P22413,P35556,Q5ZPR3,Q16610,P02765,Q5JRA6,P01137,P17302,Q9NSY1,O60565,Q14289	TRUE	-1.4563	0.00827507
regulation of leukocyte mediated immunity(GO:0002703)	19	359	P42226,Q92692,Q8TD43,Q06187,P04439,P10809,Q9UDY8,P15151,P01137,P61769,O43747,Q7KZ85,P01024,P11274,P11279,Q9UJ41,Q96FV9,P09601,P05362	TRUE	-1.17866	0.00834204
ribonucleotide metabolic process(GO:0009259)	470	4418	Q8NBU5,Q9NUY8,P22413,P40616,P14927,P06576,Q16718,Q9H4M9,Q9P0V3,Q9NUQ8,Q8TDD1,P02649,Q15910,Q92609,P56134,P62195,Q15907,Q16795,P30405,Q92620,Q16774,P62191,P62158,Q9BRT2,Q13885,Q15070,P09493,O95140,P00492,O95139,O43252,Q13838,Q9NVN3,Q15029,Q13823,P05023,P05026,Q9UHA4,Q9NVP1,P29317,P00441,Q15042,O15523,Q96N67,P43487,Q9ULZ3,O95168,O95169,O95167,P35579,P35580,Q6XZF7,Q9NVG8,Q7Z2Z2,O95182,Q9NVJ2,O75964,…	TRUE	0.231726	0.00840939
oligosaccharide metabolic process(GO:0009311)	16	104	Q16706,P15291,P35475,P14314,P17900,P17050,P07686,Q01459,Q99519,P10253,Q10469,Q14746,O75352,O60476,Q9UKM7,Q13724	TRUE	-1.26123	0.00852406
peptidyl-serine modification(GO:0018209)	50	392	P21810,P14174,Q03135,P52926,P10599,Q96N67,P06493,P17612,Q14393,Q16539,P12931,Q9UEW8,O15264,Q16611,Q8WWQ0,P60953,P42345,Q9BT40,P49593,Q07812,P01137,O95835,Q13418,P36507,Q99497,Q9UQM7,P17252,P41221,P35080,P23634,P07585,Q13554,Q13557,Q9BV86,P28482,Q00535,Q9Y376,P25098,P16070,Q10472,Q10471,Q13131,P49841,P49840,Q13177,P31749,P53778,P49137,Q6R327,Q14149	TRUE	0.622742	0.00869301
response to tumor necrosis factor(GO:0034612)	28	313	P42224,Q96EB6,Q9ULZ3,Q14393,Q9BRA2,Q9NXE4,P09211,O14672,Q92974,P07996,Q9BT40,Q13443,Q04206,P05783,P05787,Q9NYA1,P42574,P19256,P00966,P04062,P02452,P04114,P16989,Q5VWQ8,Q14289,Q14249,Q13049,P05362	TRUE	-0.989316	0.00869414
carbohydrate derivative transport(GO:1901264)	6	111	Q16774,P12236,P17302,Q6NUK1,P61916,Q8TB61	TRUE	-1.76342	0.00874015
anaphase-promoting complex-dependent proteasomal ubiquitin-dependent protein catabolic process(GO:0031145)	48	229	P48556,P62195,P62191,O43242,P06493,P28062,P28065,P28066,P28074,P28072,P28070,Q15008,Q9UNM6,P62333,P17980,P43686,P60900,Q9H1A4,O43684,P30260,Q99436,Q14997,Q99460,P35998,P55036,O00231,O00233,O00232,Q13200,P49721,Q06323,Q16401,P20618,P25788,P25789,P25786,P25787,P61289,Q9UJX3,Q9UJX2,P24941,O00487,Q13616,Q92530,P63208,Q13042,P62979,Q9UL46	TRUE	0.633323	0.00877892
regulation of ubiquitin-protein ligase activity involved in mitotic cell cycle(GO:0051439)	48	208	P48556,P62195,P62191,O43242,P06493,P28062,P28065,P28066,P28074,P28072,P28070,Q15008,Q9UNM6,P62333,P17980,P43686,P60900,Q9H1A4,O43684,P30260,Q99436,Q14997,Q99460,P35998,P55036,O00231,O00233,O00232,Q13200,P49721,Q06323,Q16401,P20618,P25788,P25789,P25786,P25787,P61289,Q9UJX3,Q9UJX2,P24941,O00487,Q13616,Q92530,P63208,Q13042,P62979,Q9UL46	TRUE	0.633323	0.00877892
pyrimidine nucleoside triphosphate biosynthetic process(GO:0009148)	6	81	P22392,P27708,P23919,P17812,Q9NRF8,P15531	TRUE	1.55085	0.00880933
inorganic ion transmembrane transport(GO:0098660)	108	1837	P13073,P06576,P28161,P47985,P56134,Q15904,P61421,Q96S66,P10606,P62158,P62258,P05023,P05026,Q9NW15,Q09666,Q15043,O75964,P24310,Q16864,P17612,P30626,Q8WUM9,Q9P246,Q99653,Q14393,Q5JTJ3,Q8TD43,O75947,P46934,P46939,Q8NE86,P06756,P52306,P27449,P20020,Q9UEW8,Q12959,Q9NY26,Q14644,P08195,P35754,Q4KMQ2,P24539,P07919,Q9BSW2,P31930,Q9UDW1,Q9UP95,Q9C0H2,P16615,P15954,Q00325,Q13423,P20674,Q9NZA1,Q9Y4I1,Q93034,…	TRUE	-0.48707	0.00893776
regulation of mRNA splicing, via spliceosome(GO:0048024)	34	129	Q96SB4,Q08170,Q96EP5,Q6NYC1,Q9HCG8,Q15007,P26599,Q9UMS4,P38159,Q16629,P17844,Q9BTD8,Q07021,Q9BWF3,P31483,Q13573,O95758,Q07955,Q13242,Q13247,Q15427,P49756,Q9Y2W1,O75494,P52756,P08621,Q15287,P22626,P11142,O00422,Q9UKV3,P26368,P62995,Q9NR56	TRUE	-0.898079	0.00911121
plasma lipoprotein particle organization(GO:0071827)	5	78	P02649,P35610,P22830,O95573,P04114	TRUE	-1.85178	0.00919656
plasma lipoprotein particle assembly(GO:0034377)	5	42	P02649,P35610,P22830,O95573,P04114	TRUE	-1.85178	0.00919656
renal filtration(GO:0097205)	5	40	Q14393,Q12965,P26006,P17302,P43121	TRUE	-1.84948	0.00933878
ribosomal small subunit biogenesis(GO:0042274)	18	40	Q13895,P62263,P62249,P62241,P08865,Q969X6,P39019,Q92979,O75691,P78316,P62753,Q9H8H0,P62857,P62841,P62847,P63220,P62081,P63173	TRUE	0.96139	0.0094804
cell projection assembly(GO:0030031)	59	689	Q9H4A6,P61421,Q15019,P29317,P35580,P17677,O00592,O00560,P23229,P18206,Q01968,P15311,P62330,Q9Y6W5,O15357,P12931,Q15746,O14639,O75781,P84095,P60953,P42345,Q9BT40,P15153,Q13464,P01112,P21333,Q9UQB8,O15144,P61006,P35080,P07737,Q96P48,Q9Y2A7,Q00587,Q9NT62,O14745,P11233,Q9BW27,Q14195,Q9H6S3,P49023,O00401,O60524,P55290,O00468,P35241,Q14247,P63000,O94929,Q9ULC3,P40121,P20339,P61158,Q9Y5K6,Q9Y5K8,P61160,…	TRUE	0.572301	0.00955018
histone exchange(GO:0043486)	9	86	Q96T23,P49321,P06748,Q9BTT0,Q14997,O60264,Q9Y265,P62805,Q09028	TRUE	1.00979	0.00958587
glutamine metabolic process(GO:0006541)	15	65	P00367,P27708,Q92820,P31327,P17812,P15104,Q06210,O15067,P08243,O94925,Q9NRF8,P49915,P51608,O43175,Q9NQR4	TRUE	1.03785	0.00959809
modification by symbiont of host morphology or physiology(GO:0044003)	13	63	O95292,P06756,P12236,Q92934,P02748,P02768,P19525,Q07817,P01137,O95639,Q86U42,Q7L523,Q14118	TRUE	-1.3448	0.00994949
response to vitamin(GO:0033273)	21	96	P09486,P07203,P30536,P50747,Q14393,P24385,P11473,Q16656,P00533,Q15648,P01137,P17301,Q04206,Q13573,P04040,P24821,P05556,P02452,P04179,Q14258,P06396	TRUE	-1.10066	0.010411
homotypic cell-cell adhesion(GO:0034109)	27	210	O14495,P02671,P02679,P02675,P53582,P35579,P18206,P09382,Q13976,Q9NUP1,Q14393,P07093,P15153,P21333,Q13418,Q86UX7,P61764,P17252,Q9Y490,O00299,O00186,P21291,P16070,Q02750,P61225,P04792,O94804	TRUE	0.798031	0.0104431
determination of left/right symmetry(GO:0007368)	6	161	Q04721,P17813,P17302,P41221,Q9Y673,O94851	TRUE	-1.73358	0.0106801
lipid localization(GO:0010876)	65	726	P22413,Q9H4L5,Q9H4M9,P02649,P14174,Q03135,Q9NV96,Q96EB6,Q9BSJ8,P22307,Q99720,P30536,Q96SU4,P82094,Q9BQE5,Q9BZF1,P06756,A0FGR8,Q06124,P17900,Q9BUR5,Q9H2V7,P10909,P07996,P35610,Q9C0B1,Q00341,P00505,P01130,P52564,P07602,P07686,O15118,O43772,O43741,P05413,O43715,Q96AA3,O95573,Q99541,P01024,Q07954,Q9H0X9,P22059,O14745,Q6IAA8,P23786,P51809,Q9UKG9,Q5EB52,P50416,P61978,P04083,P33121,Q9UJZ1,P61916,P04114,…	TRUE	-0.637668	0.0107022
membrane lipid biosynthetic process(GO:0046467)	24	238	O14495,O00622,Q96S52,Q53H12,Q92643,O43292,O60762,O95292,Q9NXE4,Q06136,Q9P2X0,Q969N2,O15269,O15270,O15121,Q9NYA1,Q03405,Q13131,P04062,Q5H8A4,Q9Y5P4,P17405,Q96G23,O95470	TRUE	-1.03374	0.0107215
regulation of microtubule polymerization or depolymerization(GO:0031110)	12	154	Q9HC35,Q9P270,P30622,Q9BTW9,Q92974,Q7Z460,O95834,Q9Y3A5,Q69YQ0,P16949,Q02790,P36404	TRUE	1.12648	0.0107514
cell-cell adhesion mediated by integrin(GO:0033631)	6	25	O00592,P27487,Q13443,Q86UX7,P05556,P08648	TRUE	-1.7317	0.0108132
blood coagulation, intrinsic pathway(GO:0007597)	5	28	Q07021,P00734,P42785,P01008,P01023	TRUE	-1.82557	0.0109271
glial cell development(GO:0021782)	25	113	P00441,P08670,Q9BRK3,P21926,P10909,P00533,Q8TEW0,Q13418,P21359,Q9UPY3,Q9UI10,O15013,Q00535,Q00534,P11215,P49770,Q13144,P31749,P55268,Q14232,O43175,P06396,Q9NR50,Q92597,Q14118	TRUE	0.820489	0.0109423
nuclear-transcribed mRNA poly(A) tail shortening(GO:0000289)	15	115	Q04637,Q92600,O75175,P38919,P60842,P06730,Q9C0C2,Q9H074,Q9UIV1,A5YKK6,Q14240,P11940,Q9UKV8,P23588,O95453	TRUE	1.02056	0.0110764
glycosyl compound metabolic process(GO:1901657)	482	4194	Q8NBU5,Q9NUY8,P22413,P40616,P14927,P06576,Q16718,Q9H4M9,Q9P0V3,Q9NUQ8,Q8TDD1,Q15910,Q92609,P56134,P62195,Q15907,Q16795,P33316,P30405,Q92620,Q16774,P62191,Q9BRT2,Q13885,Q15070,P09493,O95140,P00492,P00491,O95139,O43252,Q13838,Q9NVN3,Q15029,Q13823,P05023,P05026,Q9UHA4,Q9NVP1,P29317,P00441,Q15042,O15523,Q96N67,P43487,Q9ULZ3,O95168,O95169,O95167,P35579,P35580,Q6XZF7,Q9NVG8,Q7Z2Z2,O95182,Q9NVJ2,O75964,…	TRUE	0.22269	0.0111216
glycosphingolipid metabolic process(GO:0006687)	18	144	Q8NBK3,P15289,P10619,Q9NXE4,P17900,P15848,P17050,P06865,P16278,Q07812,P07602,P07686,Q99519,Q13510,Q13131,P04062,P17405,P54803	TRUE	-1.16548	0.0111844
regulation of anatomical structure size(GO:0090066)	107	781	Q96S97,P02649,P52907,P02671,Q03135,P56199,P02679,P02675,Q13813,P00441,P48507,P48506,O15511,Q9ULZ3,P07203,Q9BR76,Q9NP84,P08697,Q9BPX5,Q92747,Q99685,Q13976,P62330,P58546,Q8TD43,P11802,P09327,P52306,O43504,Q9H2D6,P20936,P29536,Q12959,Q12929,O96011,Q96B36,P31327,P42345,P60983,P60981,P02751,Q9H299,P35611,P00533,Q27J81,O14578,P63313,O95835,Q9HB40,P16220,Q13418,Q01082,Q96J84,P17302,O15144,O15145,O15143,…	TRUE	0.429781	0.0112678
regulation of syncytium formation by plasma membrane fusion(GO:0060142)	5	37	Q9H4M9,P42224,Q16539,Q13443,Q9NZN4	TRUE	1.63093	0.0112809
regulation of protein tyrosine kinase activity(GO:0061097)	9	130	Q9UNH7,P05067,Q14393,P63244,Q9Y3L5,Q8IZP0,P61225,Q14764,Q13177	TRUE	1.26509	0.0113484
response to xenobiotic stimulus(GO:0009410)	32	366	P28161,O60701,O43252,Q99735,P48507,P48506,P07203,Q16851,Q16850,P31153,P23219,P05091,P10620,Q9NUB1,P09211,Q96KP4,P21964,Q16647,Q08257,O95861,P78417,Q9NZL9,O14880,P21266,O00170,P40261,P33121,Q9NQ88,O95340,Q8TB61,Q01740,P15559	TRUE	0.733527	0.0113641
hematopoietic progenitor cell differentiation(GO:0002244)	27	226	Q08170,P13010,Q15050,Q96N67,P26583,Q96ST3,P13639,Q06124,Q9NY27,P48426,Q99873,Q15648,P19525,P01137,Q13426,P11388,O60341,Q9BX67,Q00534,O95678,Q8IZP0,P62805,O00423,P55265,Q06546,Q9NQW6,Q9Y520	TRUE	0.714148	0.0113828
organic hydroxy compound transport(GO:0015850)	35	385	P02649,Q03135,Q96EB6,P22307,P30536,P82094,O15427,O60669,Q06124,O14656,Q8WWI5,Q8IWA5,P10909,P35610,P01130,Q99497,O15118,O43772,O43741,Q07954,Q9H0X9,P53985,Q6IAA8,P23786,P25098,P50416,P61916,Q14728,P04114,Q86Y82,P19838,O75351,P20337,P53794,P51608	TRUE	-0.858963	0.0114742
cellular aldehyde metabolic process(GO:0006081)	20	87	P11766,P47895,O75874,P60174,P06744,O43488,P10768,P49419,Q04760,O00764,P29401,Q99497,Q04206,P14550,Q9UBQ7,Q8TC12,Q8IZV5,P51648,P48735,P49189	TRUE	0.898137	0.0114931
amino acid activation(GO:0043038)	36	223	P26639,P26640,P12081,O43324,P23381,Q15031,P56192,Q15046,Q9NP81,Q5T160,P47897,P07814,Q12904,Q9H2U2,Q9P2J5,P49589,P49588,P49590,P49591,Q9BTE6,Q9NSE4,Q9NSD9,P41252,P41250,O43776,P54577,Q96I59,Q9HA77,Q6PI48,Q9Y285,Q9Y2Z4,Q5JTZ9,Q13155,P54136,P14868,Q15181	TRUE	0.695417	0.011526
tRNA aminoacylation(GO:0043039)	36	223	P26639,P26640,P12081,O43324,P23381,Q15031,P56192,Q15046,Q9NP81,Q5T160,P47897,P07814,Q12904,Q9H2U2,Q9P2J5,P49589,P49588,P49590,P49591,Q9BTE6,Q9NSE4,Q9NSD9,P41252,P41250,O43776,P54577,Q96I59,Q9HA77,Q6PI48,Q9Y285,Q9Y2Z4,Q5JTZ9,Q13155,P54136,P14868,Q15181	TRUE	0.695417	0.011526
tRNA aminoacylation for protein translation(GO:0006418)	36	215	P26639,P26640,P12081,O43324,P23381,Q15031,P56192,Q15046,Q9NP81,Q5T160,P47897,P07814,Q12904,Q9H2U2,Q9P2J5,P49589,P49588,P49590,P49591,Q9BTE6,Q9NSE4,Q9NSD9,P41252,P41250,O43776,P54577,Q96I59,Q9HA77,Q6PI48,Q9Y285,Q9Y2Z4,Q5JTZ9,Q13155,P54136,P14868,Q15181	TRUE	0.695417	0.011526
removal of superoxide radicals(GO:0019430)	7	40	P00441,Q06830,Q9UBX5,Q99497,P32119,P04179,P15559	TRUE	1.40545	0.0115483
regulation of actin filament depolymerization(GO:0030834)	22	127	P52907,Q13813,P58546,P09327,Q9H2D6,P29536,Q12929,P60981,Q9H299,P35611,Q01082,Q12792,Q9UHB6,Q69YQ0,Q9NYL9,Q9Y281,P47755,P47756,P35241,P40121,P23528,P06396	TRUE	0.861108	0.0115882
mitochondrial genome maintenance(GO:0000002)	5	51	P12235,P36776,Q9UJZ1,P49916,P19971	TRUE	-1.81578	0.0116376
cardiolipin metabolic process(GO:0032048)	5	31	P55084,Q6UWP7,Q9UJZ1,P51608,P40939	TRUE	-1.81523	0.0116781
cellular carbohydrate metabolic process(GO:0044262)	84	826	P22413,Q15118,P07195,P13807,Q96S44,P62158,Q8NBJ5,Q96EB6,Q6IN85,O43293,Q01813,P15291,P35568,P35573,O75962,P35475,Q16851,P40763,Q9BQE4,P00338,Q99653,Q9NUJ1,P29218,Q9H477,P19367,O75874,P46976,Q16539,P12931,P06737,Q9NX62,P17936,P36871,P36873,P53396,Q92934,P31327,P17858,P42345,O15294,Q9BT22,P52209,Q9BT40,Q7L775,Q5T4B2,Q8NFW8,Q9NZL9,Q06210,Q9UJ70,P49792,P17174,P10253,P51812,P54619,Q9Y223,P18669,P08237,…	TRUE	0.456932	0.0118361
chemical homeostasis(GO:0048878)	173	1791	P22413,P06576,Q9H4M9,Q658P3,P28161,P02649,Q15904,Q15907,P61421,Q03135,P62158,Q8NBJ9,Q96EB6,Q9HC07,Q15067,P05023,P05026,P00441,P48507,P48506,Q15043,P35568,Q96TC7,P35475,Q16822,P40763,Q9HCD5,P27797,P30536,P22392,P05067,Q16864,P12830,P17612,P30626,Q96ST3,Q8WUJ3,Q16891,Q9P246,O60610,Q14344,P09382,Q99653,P49366,Q14393,Q9HCY8,Q9BZE9,Q9NP58,Q9GZT9,O95292,Q8NE86,O75880,P19367,P52306,Q06124,P12931,P06737,…	TRUE	-0.373921	0.011841
pyrimidine ribonucleotide metabolic process(GO:0009218)	7	101	P22392,P27708,P17812,P30085,Q9UIJ7,Q9NRF8,P15531	TRUE	1.40111	0.0118467
multicellular organismal catabolic process(GO:0044243)	33	179	P27658,Q99715,Q02388,Q01955,P12955,P07858,P08123,P39060,P39059,P20908,O14672,P12111,P12110,P12109,P12107,Q13443,P50281,Q05707,P25940,Q07092,P07711,Q12884,Q9UBG0,P05556,P08253,P02461,P02462,P02458,P02452,P05997,P43235,P08572,P07339	TRUE	-0.874901	0.0123283
collagen catabolic process(GO:0030574)	33	168	P27658,Q99715,Q02388,Q01955,P12955,P07858,P08123,P39060,P39059,P20908,O14672,P12111,P12110,P12109,P12107,Q13443,P50281,Q05707,P25940,Q07092,P07711,Q12884,Q9UBG0,P05556,P08253,P02461,P02462,P02458,P02452,P05997,P43235,P08572,P07339	TRUE	-0.874901	0.0123283
positive regulation of peptidase activity(GO:0010952)	54	388	Q15113,Q03135,O00622,P29279,Q96EB6,Q92688,Q9P0J0,Q9ULZ3,P09429,O00571,P05067,P99999,P25445,Q01955,Q9BZF9,O75915,P10809,P29590,O43464,P61604,P23142,Q92934,Q16611,Q16666,P02751,P49593,O76031,Q07812,P55072,O95831,Q14997,P50281,Q96A26,Q13492,Q9NZJ7,Q12797,O00291,P63244,Q9Y3D6,P42574,Q06323,O14763,Q71UM5,P51572,P61289,P55210,P09668,O00487,O95999,P53778,Q9BXI6,Q16186,Q9BXK5,Q9NR28	TRUE	-0.686107	0.0123367
cytokinesis(GO:0000910)	46	342	P62158,O43293,O75116,P35579,P35580,Q8TDX7,Q9UN37,O75935,Q16513,P20936,P08134,Q9UER7,Q8NEB9,P61586,P60953,P50995,O43663,O60879,O76095,O14578,Q07817,Q01082,Q13526,P18583,Q8WYP5,P53990,P11233,P11234,P62745,Q9H0H5,Q15286,O75400,Q9Y5X1,P40818,Q02241,Q13618,P36405,P61158,Q16181,P61160,Q9NQY0,P23528,Q9NQW6,Q96RF0,O14908,Q14141	TRUE	0.57633	0.0123633
glycosaminoglycan metabolic process(GO:0030203)	47	369	P21810,O60701,Q8NCH0,O43252,O94766,P15291,P35475,Q9P2E5,P34059,Q8WUJ3,Q96L58,P13611,Q9NX62,Q6UVK1,P15848,Q06033,P06865,P16278,P01137,P07686,Q00610,P31431,P35052,P07585,O95782,P09038,P51884,P08236,Q9UBV7,P16070,P04066,O60513,P31749,P19823,P19838,Q9Y625,Q4G148,O00468,O95340,Q8TB61,P51688,Q7Z7M9,P09619,P98160,P18827,P54802,P15586	TRUE	-0.735119	0.0123868
chaperone-mediated protein transport(GO:0072321)	7	15	O14656,O60220,P40855,Q9Y5J7,Q9Y5J9,Q9Y5L4,P62072	TRUE	-1.62929	0.0124926
negative regulation of peptidyl-tyrosine phosphorylation(GO:0050732)	7	95	Q03135,Q9UNH7,P30153,P63244,Q14764,P35240,P67775	TRUE	1.39132	0.0125448
positive regulation of binding(GO:0051099)	27	196	P52926,P10599,P09429,P26583,Q96CG8,P60903,P35611,O60885,O60869,P01137,Q99497,P17301,Q9UPY8,P09874,P56545,Q00535,O14786,P04004,P08238,P51532,P11171,P62826,P49841,P07355,P62942,Q86WV6,P15531	TRUE	0.777049	0.0129599
glutathione derivative metabolic process(GO:1901685)	10	68	P28161,Q99735,P48507,P48506,P10620,P09211,Q96KP4,P78417,O14880,P21266	TRUE	1.18984	0.0129955
glutathione derivative biosynthetic process(GO:1901687)	10	68	P28161,Q99735,P48507,P48506,P10620,P09211,Q96KP4,P78417,O14880,P21266	TRUE	1.18984	0.0129955
termination of RNA polymerase II transcription(GO:0006369)	27	101	Q08170,Q92620,P62318,P62306,P62304,Q8N684,Q12996,P52298,Q9P2I0,Q16629,P84103,Q01081,Q8IYB3,Q01130,Q07955,Q13243,Q13242,Q13247,Q86U42,Q09161,P51003,O43809,Q9UKF6,Q15287,O60508,Q05519,P26368	TRUE	-0.9545	0.0130457
positive regulation of cysteine-type endopeptidase activity(GO:2001056)	40	357	O00622,P29279,Q96EB6,Q92688,Q9P0J0,Q9ULZ3,P09429,O00571,P99999,P25445,Q01955,Q9BZF9,O75915,P10809,P29590,O43464,P61604,Q92934,Q16611,Q16666,P49593,Q07812,P55072,O95831,Q96A26,Q9NZJ7,Q12797,O00291,P63244,Q9Y3D6,P42574,O14763,Q71UM5,P51572,P55210,P09668,O95999,Q9BXI6,Q9BXK5,Q9NR28	TRUE	-0.789549	0.0131341
response to amine(GO:0014075)	13	42	P62158,P00492,P00441,P06493,P22392,P27708,Q16555,P31327,Q08209,P17301,Q9NYA1,P00966,P05362	TRUE	0.864925	0.013146
lipid transport(GO:0006869)	58	668	Q9H4L5,P02649,P14174,Q03135,Q9NV96,Q96EB6,Q9BSJ8,P22307,Q99720,P30536,Q96SU4,P82094,Q9BQE5,Q9BZF1,P06756,A0FGR8,Q06124,P17900,Q9BUR5,Q9H2V7,P10909,P07996,P35610,Q00341,P00505,P01130,P52564,P07602,O15118,O43772,O43741,P05413,O43715,Q96AA3,O95573,Q99541,Q07954,Q9H0X9,P22059,O14745,Q6IAA8,P23786,P51809,Q9UKG9,P50416,P61978,P04083,P33121,P61916,P04114,P31749,Q86Y82,P19838,Q6P1M0,O75351,O60488,Q9Y5P4,…	TRUE	-0.655617	0.0131483
nuclear import(GO:0051170)	80	510	P98082,P14923,Q92621,O00629,Q96EB6,P52948,P10599,P06493,P40763,Q06830,P02545,P12830,P30626,Q9NPF5,Q9BZF9,Q99653,Q14393,P38936,O60684,Q9UN86,Q9GZV5,P12270,Q16539,P29590,P30101,P52294,P52292,Q9UNN5,P61586,Q16637,Q8WWQ0,P42345,Q92973,Q8IWX8,Q7Z434,P00533,P50148,Q15648,Q15654,O95071,Q08209,P35658,O75694,P01137,P21333,Q01082,Q14974,P21359,Q93062,P09874,P05412,Q96P47,P28482,Q9NYA1,Q96P70,Q13263,P49792,…	TRUE	0.476653	0.0132353
regulation of cell morphogenesis(GO:0022604)	108	922	P98082,Q9UGP4,Q96S97,P02649,Q15910,P02671,P42224,Q9H4G4,O43293,O43294,Q14444,P09486,Q6EMK4,P02679,P02675,P29323,O75147,P35579,P35580,Q9BR76,Q9NP84,P27797,Q8WUP2,P31150,Q9P258,O00506,O60610,Q99685,Q14344,P15311,Q71RC2,Q6ZSZ5,P09327,Q9GZV5,P46934,Q9UEE9,Q92888,Q9H2D6,P20936,P20073,Q12929,Q5VSL9,P61586,O75781,Q96B97,P60903,Q8WWQ0,P60953,Q7Z406,P02751,O14578,Q8TF72,P01137,P52565,Q07021,P07686,P00734,…	TRUE	0.418755	0.0132893
protein targeting to membrane(GO:0006612)	129	485	P27635,P47914,P41743,P18077,Q96S97,P62269,P62266,P23396,P62263,P62249,P62241,P62244,Q15041,P08865,P49207,Q9UGP8,P37108,P61353,P61313,O00560,P31150,Q15005,P62277,P62273,P62280,P18124,Q8WUJ3,Q9UNL2,Q9GZY8,Q99653,Q14393,Q6VY07,P15880,P25398,P40429,P60866,P61619,P49458,P62424,Q92930,O75781,P84098,Q9UPN3,P61513,P60059,P39019,P39023,Q9BT40,P35613,P50914,Q15629,P09132,Q02543,O76094,Q8TEW0,Q99442,Q07020,…	TRUE	0.38661	0.0133029
renal system development(GO:0072001)	41	499	P46379,P42224,Q6NYC1,Q9UGP8,P35555,O00592,P23229,Q01955,Q9GZV5,P46940,Q12959,Q12965,P26006,O76024,Q07812,P01137,Q13418,P31431,P21359,O75635,P41221,P24752,P07585,P09038,O14786,P04040,P49755,P16070,P00966,P02462,Q8IZV5,P09668,P35222,P55268,P36405,P80723,P09619,P49189,P18827,P08473,O95470	TRUE	-0.776056	0.0135985
regulation of multicellular organismal process(GO:0051239)	420	4751	Q9NUY8,P22413,P98082,P41743,Q16706,O75083,P14923,O14495,P28161,Q9UGP4,Q9H4A3,Q6PD62,Q96S97,P02649,Q15910,Q15904,P02671,P42224,P14174,P42226,Q03135,O00622,P29279,P62158,Q9NV96,Q9H4G4,Q9BRT2,P13010,O43290,O43293,O43294,Q96T37,Q7Z2W4,P09493,P62258,Q14444,P00491,P09486,P23381,P05023,Q6EMK4,P05026,P02679,P02675,P52926,P29317,P00441,P29323,O75147,Q96N67,O94760,Q8WVC0,O75116,P15291,Q9ULZ3,P06493,P35556,…	TRUE	0.225903	0.0136198
cellular amino acid metabolic process(GO:0006520)	199	1392	Q6UB35,P28161,P26639,P26640,P12081,P48556,O43324,Q643R3,P62195,Q8NBM8,Q16775,P62191,Q03154,P34897,Q16762,Q6YP21,P23381,O43242,Q15031,Q99735,P56192,P00441,P48507,P48506,Q15046,P35520,P09417,O94760,P07203,Q9NP81,P28062,P28065,P28066,Q5T160,P13995,P28074,P28072,P28070,P07237,O15460,Q9HCC0,P31153,Q99714,Q15008,P47897,P30520,P00390,Q9UNM6,P00367,P10620,P49366,P36957,Q53H96,P36969,P48651,P62333,P49327,…	TRUE	0.31658	0.0138907
response to oxygen radical(GO:0000305)	8	45	P00441,Q06830,Q9UBX5,Q99497,P09874,P32119,P04179,P15559	TRUE	1.29592	0.0140352
response to superoxide(GO:0000303)	8	45	P00441,Q06830,Q9UBX5,Q99497,P09874,P32119,P04179,P15559	TRUE	1.29592	0.0140352
cellular response to oxygen radical(GO:0071450)	8	42	P00441,Q06830,Q9UBX5,Q99497,P09874,P32119,P04179,P15559	TRUE	1.29592	0.0140352
cellular response to superoxide(GO:0071451)	8	42	P00441,Q06830,Q9UBX5,Q99497,P09874,P32119,P04179,P15559	TRUE	1.29592	0.0140352
succinate metabolic process(GO:0006105)	5	25	P31040,P53597,Q9P2R7,P21912,Q96I99	TRUE	-1.78581	0.014041
centrosome organization(GO:0051297)	14	220	O75116,P06493,Q66GS9,P06748,Q9UHD1,Q14008,Q9BV73,O15013,P53985,P24941,P35222,P36404,O14974,O14980	TRUE	1.02017	0.0141159
adherens junction assembly(GO:0034333)	23	178	O43293,O75116,P12814,Q9P258,P18206,Q9BTW9,P12931,P60903,Q9UPN3,P07996,P49593,Q15654,Q13464,P50281,P31431,Q96AC1,P49023,Q14289,P35222,P63000,Q05397,P48059,P04216	TRUE	0.823705	0.0141589
Schwann cell differentiation(GO:0014037)	15	59	P00441,P06493,Q15742,Q8TEW0,Q13418,P21359,Q9UPY3,Q04206,P35052,O15013,Q00535,P31749,P55268,Q92597,Q14118	TRUE	0.990137	0.0141596
regulation of ryanodine-sensitive calcium-release channel activity(GO:0060314)	8	57	P28161,P62158,P17612,P30626,P78417,Q12797,Q13557,P62942	TRUE	0.96303	0.0141732
demethylation(GO:0070988)	12	135	P27695,Q6NYC1,Q16850,P16435,Q9C0B1,O60341,Q9NRW3,Q13263,Q6P6C2,P62805,Q9H6W3,Q9Y570	TRUE	0.893954	0.0142379
response to acid chemical(GO:0001101)	74	420	Q9P0V3,P02649,P29279,P59768,P13010,P09486,Q9P0J0,Q9UHA4,P07203,P17655,P17676,P11717,P22392,P12830,P50747,O43504,P12931,O43464,P08123,P39060,Q8NEB9,Q9H1J7,Q92934,O15228,P21926,P31327,P42345,O15294,Q16656,P49588,P35611,P00533,P12109,Q07817,Q13308,Q16270,P17301,Q04206,P41221,P05413,P23634,O14828,P35914,P05787,Q07092,Q13573,P24821,Q6IAA8,Q9Y2Q5,P08243,P08253,Q7L523,Q5EB52,P00966,P50416,P02461,P02462,…	TRUE	-0.572137	0.0142726
negative regulation of organelle organization(GO:0010639)	80	638	Q96S97,P52907,P30405,Q13813,Q9HC35,P07203,Q9BR76,P02545,Q96ST3,P10644,P05141,P58546,Q9Y6W5,P09327,Q969U7,P12270,Q9BTW9,Q9H2D6,P06748,P29590,P29536,Q14669,Q12929,P49454,Q9H1A4,Q92974,P60983,O43670,O43684,Q9BT40,P35611,Q7Z460,P30260,O95071,Q07817,P63313,O95834,Q01082,O60343,O60341,Q13363,O60313,Q12792,P42765,Q9Y3T9,P35080,Q9UHB6,O43715,Q7KZ85,P07737,Q01105,Q99536,Q96P48,Q9Y3A5,Q9NYB0,Q69YQ0,Q9NYL9,…	TRUE	0.47434	0.0143052
protein heterotetramerization(GO:0051290)	5	15	P31350,P60903,P23921,P09972,P07355	TRUE	1.58234	0.0143227
appendage development(GO:0048736)	24	274	P35556,P35475,Q92769,P23229,Q9NX62,Q99985,Q04721,Q16611,Q9C0E8,P50148,Q15648,Q07812,P17302,Q9UPY3,P41221,Q12797,Q13547,P51532,P02458,Q8IZV5,P35222,Q9ULC3,Q9NR56,P42892	TRUE	-0.994576	0.0143605
limb development(GO:0060173)	24	274	P35556,P35475,Q92769,P23229,Q9NX62,Q99985,Q04721,Q16611,Q9C0E8,P50148,Q15648,Q07812,P17302,Q9UPY3,P41221,Q12797,Q13547,P51532,P02458,Q8IZV5,P35222,Q9ULC3,Q9NR56,P42892	TRUE	-0.994576	0.0143605
skeletal system development(GO:0001501)	82	785	Q15125,O00622,P29279,Q15063,P09486,O43252,P52926,P29317,Q9HBR0,P35556,P35555,P35475,Q06830,Q99715,P29992,P23284,P16435,P38919,Q9BQB6,O15357,Q16539,Q92896,Q92890,Q9NX62,P17931,P11473,P08123,Q12959,Q15742,Q9H1J7,Q4KMQ2,P61586,P17813,P07996,P02765,Q9C0E8,P50148,P12107,Q32P28,A1X283,Q5JRA6,P01137,P07686,Q13428,P50281,Q9UPY3,Q9Y4K0,Q04206,P17252,P41221,Q15582,P05452,O75569,Q9Y3A5,Q12805,P09038,O60256,…	TRUE	-0.542223	0.0143986
nucleoside metabolic process(GO:0009116)	476	4168	Q8NBU5,Q9NUY8,P22413,P40616,P14927,P06576,Q16718,Q9H4M9,Q9P0V3,Q9NUQ8,Q8TDD1,Q15910,Q92609,P56134,P62195,Q15907,Q16795,P33316,P30405,Q92620,Q16774,P62191,Q9BRT2,Q13885,Q15070,P09493,O95140,P00492,P00491,O95139,O43252,Q13838,Q9NVN3,Q15029,Q13823,P05023,P05026,Q9UHA4,Q9NVP1,P29317,P00441,Q15042,O15523,Q96N67,P43487,Q9ULZ3,O95168,O95169,O95167,P35579,P35580,Q6XZF7,Q9NVG8,Q7Z2Z2,O95182,Q9NVJ2,O75964,…	TRUE	0.215835	0.0144434
response to mechanical stimulus(GO:0009612)	40	292	P14923,P42224,P05023,Q96SI9,P25445,P12931,Q92934,Q16611,P07093,P17813,P07996,P00533,P12107,Q99439,P50281,P17301,P17302,O95817,P17275,Q04206,P68133,P05412,P55011,P07585,P78330,P24821,O14763,P05556,P08243,P02461,P02452,P49841,P17535,P31749,P19838,Q14289,P35222,P15408,P15407,O95999	TRUE	-0.778486	0.0144581
aminoglycan catabolic process(GO:0006026)	28	160	P21810,P35475,P34059,Q8WUJ3,P13611,Q6UVK1,P15848,P06865,P16278,P01137,P07686,Q01459,P31431,P35052,Q9BWS9,P07585,P09038,P51884,P08236,P16070,P04066,Q9Y625,O00468,P51688,P98160,P18827,P54802,P15586	TRUE	-0.924489	0.0145153
regulation of I-kappaB kinase/NF-kappaB signaling(GO:0043122)	57	590	P42224,Q96EB6,Q7Z2W4,P37198,Q9ULZ3,Q96LW7,Q06830,Q96CV9,Q5T9L3,Q92734,Q8WUM9,P09382,Q9BZF9,Q9UN86,P29692,P08134,Q9UNN5,P09211,P21980,P61586,Q16610,Q8IWA5,O43657,Q7Z434,Q9UDY8,Q15654,O60885,P21333,Q13404,P17302,Q86UT6,Q7Z7H5,Q04206,Q9NYB0,Q9Y3E0,Q9NYA1,Q8IYM9,Q99584,O14763,P35813,Q13501,Q86UE4,P53041,Q5VWQ8,P35222,Q14258,Q8TB61,P26447,Q6P1N0,P04792,O95999,P09601,Q13049,P62942,P62979,P61088,P98194	TRUE	0.549752	0.0147292
positive regulation of protein targeting to membrane(GO:0090314)	6	50	Q8WUJ3,Q9GZY8,Q99653,Q9Y3D6,Q00535,O00159	TRUE	-1.68279	0.0147491
cell fate commitment(GO:0045165)	25	400	P14923,Q6PD62,P42226,O43294,Q96N67,Q8WVC0,P17677,Q8N7H5,Q14318,P29590,Q9H1J7,Q04721,P60953,P61026,P41221,P09038,P42574,O14786,Q06330,P05556,P51532,P35222,Q6P1J9,Q8TAQ2,Q92541	TRUE	-0.971808	0.0148207
striated muscle cell differentiation(GO:0051146)	56	414	Q9H4M9,Q15910,P09493,O75147,P35579,P35580,P06493,P07203,P17655,P27797,P02545,Q92769,P10644,P58546,P08727,Q14315,Q16539,P17936,P35749,P42345,O76041,Q08209,P01137,Q6ZXV5,P01116,P01111,P01112,Q13418,P09936,Q9HB71,Q9UPY3,Q9UQL6,Q9NZN4,P68133,Q05707,P05787,Q13557,Q99523,O60271,Q0ZGT2,Q06330,P05556,Q9Y281,Q14192,P52799,P49841,P49840,P31749,O60565,O95352,P09619,Q9NQY0,P18827,P19022,P67809,Q9Y4W6	TRUE	0.553432	0.0148615
regulation of MAP kinase activity(GO:0043405)	60	604	P98082,P02649,Q15910,P14174,Q03135,P56199,P00441,P37198,P06493,Q9H2K8,Q16539,Q06124,Q53EL6,Q16512,P12931,Q6UVK1,P30153,Q9BUL8,P09211,Q9UER7,Q9C004,P07996,P60033,Q9BT40,P00540,P00533,Q96BJ3,P01137,P52564,P01116,P01112,Q13418,P09936,P36507,P21359,P41240,P17252,P41221,P46734,P09038,O60271,P28482,Q02750,Q13131,P04062,P49023,P31689,P49841,Q9UJU6,Q5VWQ8,Q13098,Q14289,P67775,P49137,P09619,P17405,P04233,…	TRUE	0.536581	0.0148796
alpha-amino acid catabolic process(GO:1901606)	35	243	Q6YP21,P35520,P09417,O94760,Q9HCC0,P00367,P36957,P27708,O75891,O15382,P04424,P49419,Q6NVY1,Q8TEA8,P31327,P31937,Q8NCN5,Q92947,P15104,P00505,O95865,Q5T440,P23634,P35914,P17174,Q3SY69,P30038,P16930,P23434,Q02218,Q02252,P26440,O94925,P09622,Q96RQ3	TRUE	-0.827688	0.014882
chromatin remodeling at centromere(GO:0031055)	6	74	Q96T23,P06748,O60264,Q9Y265,P62805,Q09028	TRUE	1.04522	0.0149652
CENP-A containing nucleosome assembly(GO:0034080)	6	69	Q96T23,P06748,O60264,Q9Y265,P62805,Q09028	TRUE	1.04522	0.0149652
CENP-A containing chromatin organization(GO:0061641)	6	69	Q96T23,P06748,O60264,Q9Y265,P62805,Q09028	TRUE	1.04522	0.0149652
anterograde synaptic vesicle transport(GO:0048490)	7	31	Q9NUP1,O95295,O14617,O00203,P78537,Q9Y2T2,Q92572	TRUE	1.36022	0.0150103
reproduction(GO:0000003)	174	1774	Q96SB4,P14923,O14495,P46379,Q9C0J8,Q15102,Q99832,P27694,Q03135,Q96EB6,Q15067,Q92692,O43264,Q9NVM9,Q96EP5,P00441,Q15056,P35527,Q96SI9,P15291,P35579,P06493,P15289,P26583,P40763,Q96CW5,P11717,P27797,P25440,P05067,P17612,Q9UNM6,P82094,Q9BQE5,P23258,O95248,Q92791,P10644,Q9HD26,P48643,P49368,P24385,O60684,Q9GZT3,Q9Y6Y8,P27708,Q14320,P46926,Q05086,Q92878,P17987,Q92879,Q06124,P12931,P11473,P07858,P20042,…	TRUE	0.332316	0.0150629
negative regulation of metabolic process(GO:0009892)	463	4357	P22413,Q8NC56,P98082,P13861,Q08170,O14495,Q9UGP4,O14497,P46379,Q99816,P48556,Q9H4A3,Q6PD62,Q96S97,P02649,Q15910,P62195,Q92600,P02671,P18031,P42224,P30405,P14174,P42226,Q03135,P62191,P29279,P62158,Q96EB6,P13010,Q9ULM3,O43293,Q96T37,P23396,P62263,P62258,Q14444,Q96T23,O43242,Q9HC52,P05023,Q9P0J0,P52926,P00441,P48506,Q9P0M6,P37198,P10599,O94776,Q9ULZ3,P09429,P13987,P28062,P28065,P28066,Q8WUI4,P28074,…	TRUE	0.215445	0.0150695
retrograde vesicle-mediated transport, Golgi to ER(GO:0006890)	17	72	P53621,P53618,Q8WVM8,O15533,Q96KG9,P83436,Q12907,O15258,P48444,P35606,O14579,Q9UBF2,P49755,P61923,Q9Y678,Q92538,P20340	TRUE	0.930455	0.0151275
blood vessel morphogenesis(GO:0048514)	121	994	P06576,P27658,P02649,P42224,Q03135,O00622,P29279,Q96EB6,Q96T37,P09486,P23381,P29317,P29323,Q6NYC1,O94760,O75116,P15291,P35579,P07203,Q9NP84,Q8WUI4,Q07352,P08697,Q14344,Q01955,P05121,Q9GZT9,P35442,Q9H2J4,P46934,P13671,P06756,P19338,Q16539,P06744,P29590,P20936,Q6UVK1,Q9BUL8,P39060,Q12965,P39059,Q15746,Q12904,P51178,Q16610,Q16611,P60953,Q16647,P17813,P02751,P07996,P35611,Q15648,P15144,Q13464,Q07812,…	TRUE	-0.441303	0.0151352
N-terminal protein amino acid modification(GO:0031365)	7	51	P30419,P53582,Q9GZZ1,Q9BV86,P35813,P50579,Q9BXJ9	TRUE	1.35874	0.0151376
cilium assembly(GO:0042384)	11	359	P61421,Q15019,Q01968,O14639,P21333,P61006,Q9NT62,O94929,Q9ULC3,Q9Y5K8,P61160	TRUE	1.12013	0.0152018
[truncated: 592 more rows]
