# Supplementary material for: Systematic proteome and proteostasis profiling in human Trisomy 21 fibroblast cells
Source: Nat Commun. 2017 Oct 31;8:1212. doi: 10.1038/s41467-017-01422-6 (PMC5663699; doi:10.1038/s41467-017-01422-6)
Supplement: Supplementary file 9 — Supplementary Data 6 [file 41467_2017_1422_MOESM9_ESM.xlsx]

## Sheet: Sheet 1
Supplementary Data 6. Enrichment analysis of GO biological processes for all the five segments evenly divided based on the T1DS/T2N fold-change of protein degradation.
Note both significant and insignificant processes are listed. Items in red text denote the selected representative sets for Fig. 5c and Supplementary Fig. 14b.
0-20% set
GOterm	GOname	Count	PValue	Genes	Fold Enrichment
GO:0006091	generation of precursor metabolites and energy	39	2.25329e-05	P49748, O14561, P09669, O75438, P15954, P17858, O95168, P52789, P30049, Q9H1E5, P11216, P36957, P08559, O43920, Q13423, P49821, P62140, P51970, P00338, Q13011, P56385, Q02218, O00217, P09110, P21283, P19367, P06576, P11177, O95299, P31930, O75874, Q96HE7, Q00325, P04179, O43169, P28331, P25705, Q15067, Q9P2R7	2.00044
GO:0006629	lipid metabolic process	42	0.00135958	P49748, O14561, Q9NTZ6, Q9NTJ5, Q9Y6K0, Q96SU4, Q9H7Z7, Q15102, P07686, Q643R3, Q8NFW8, P14324, Q53H12, P17900, P11310, O43292, P22307, P29373, Q9H0X9, Q9BQE5, P11498, Q13131, Q13011, Q9BTU6, P09110, Q9Y263, Q9UHQ9, P06576, P17405, Q13510, Q96PU8, O60762, Q9BZF1, O75608, P67775, P38571, P55084, P25705, O15118, Q8NF37, Q15067, P07602	1.62059
GO:0055114	oxidation reduction	45	0.003161	P49748, O14561, Q8IXL7, Q92626, O75438, Q8NBX0, Q13162, P30837, Q9H845, Q3SY69, O95168, Q96SL4, Q13363, P11310, Q658P3, P30048, Q9H1E5, P08559, O43920, Q13423, P49821, Q96C36, Q9Y394, P51970, P00338, Q02218, O00217, Q8IZ83, Q9UHQ9, P23921, P20839, P11177, O95299, P31930, P31937, Q96HE7, O75874, O43169, P13674, P04179, O95881, P28331, P30519, Q15067	1.5236
GO:0006887	exocytosis	12	0.00374556	Q9BRK5, Q96A65, Q15836, Q96AX1, Q8WVM8, Q9BTU6, Q5JRA6, Q12765, Q9UEU0, Q9UPT5, P51809, P40222	2.63569
GO:0015980	energy derivation by oxidation of organic compounds	19	0.00390097	P49748, O14561, P49821, P62140, P51970, O75438, O00217, P11177, O95168, P31930, O95299, O75874, P04179, P28331, P11216, P36957, Q9P2R7, O43920, Q13423	2.03442
GO:0044255	cellular lipid metabolic process	30	0.00465153	P49748, O14561, Q9NTJ5, Q9Y6K0, Q9H7Z7, P07686, Q643R3, Q8NFW8, Q53H12, P14324, P17900, P11310, O43292, P29373, Q13131, Q9BTU6, Q13011, P09110, Q9Y263, P17405, Q13510, Q96PU8, O60762, P38571, P67775, O75608, P55084, Q8NF37, Q15067, P07602	1.67961
GO:0045333	cellular respiration	16	0.00466296	O14561, P49821, P51970, O00217, O75438, P11177, O95168, P31930, O95299, O75874, P04179, P28331, P36957, Q9P2R7, O43920, Q13423	2.17549
GO:0032787	monocarboxylic acid metabolic process	22	0.00514252	P49748, Q13131, P11498, O14561, P00338, Q13011, Q9H7Z7, P09110, Q3SY69, Q96PU8, P11177, P11310, O75874, P13674, P38571, O75608, P29373, P55084, O15118, O00330, P08559, Q15067	1.86586
GO:0009261	ribonucleotide catabolic process	6	0.00530378	P06576, P30049, P25705, P36776, Q9NTK5, Q9UKK9	4.67236
GO:0042062	long-term strengthening of neuromuscular junction	4	0.00572892	P62979	8.56599
GO:0009185	ribonucleoside diphosphate metabolic process	4	0.00572892	P06576, P30049, P25705, Q9UKK9	8.56599
GO:0006119	oxidative phosphorylation	15	0.00747079	O14561, P49821, P51970, P56385, O00217, O75438, P21283, P06576, O95168, P31930, O95299, P28331, P30049, P25705, O43920	2.1415
GO:0009056	catabolic process	67	0.00804754	P49748, O60502, Q92626, Q15102, P07686, P17858, Q86TM6, Q3SY69, P17900, P49792, P52789, Q14139, Q01780, O43310, P08559, P36957, Q13423, P16930, O94905, P52298, Q13011, Q02218, P09110, P39748, P11177, P17405, O00115, O95881, Q9BZL1, Q04206, Q15067, Q9P2R7, Q96TA2, P15586, P36776, Q13443, P62979, P42892, P11310, P30048, O76031, P30049, P11216, Q13404, Q99575, P00338, P61088, Q9UBE0, P15848, P19367,…	1.3347
GO:0007005	mitochondrion organization	16	0.00852975	O00170, Q9HAV7, Q9NS69, O43615, O60220, O95202, P36776, O00217, P51398, P04179, P30048, Q99797, O60313, O43920, Q96Q11, Q9Y3D6	2.04561
GO:0051085	chaperone mediated protein folding requiring cofactor	5	0.00863988	Q96HE7, Q9NXH8, P25685, O14657, O14656	5.35374
GO:0044270	nitrogen compound catabolic process	9	0.00942747	Q3SY69, P06576, Q16762, P30049, P25705, P36776, Q9NTK5, Q9UKK9, P30519	2.85533
GO:0006810	transport	115	0.00993135	Q96QK1, Q9NTZ6, O60502, O43615, Q9H7Z7, Q9BXF6, P17900, O15027, Q14671, P49792, Q9H0X9, O14653, Q9BQE5, Q9HAV4, Q9Y3E0, Q96Q11, Q9Y6I3, Q01105, Q9HAV7, Q99567, O00217, P20645, O60684, Q8TD16, O15118, O60313, O00170, Q9H173, Q96A65, Q13596, O15400, Q9NS69, P56134, Q9UP95, Q9UPT5, P40222, Q9H223, P22307, P30049, Q5JRA6, O14828, O43920, Q92783, Q9HD20, Q13636, P15848, P06576, P31930, Q9H814, Q9BZF1,…	1.21167
GO:0016052	carbohydrate catabolic process	13	0.0102346	P15586, P00338, Q02218, P07686, P19367, P17858, P17900, P11177, P31937, P52789, P11216, P08559, Q9UKK9	2.22716
GO:0010876	lipid localization	11	0.0115352	P17900, Q9BZF1, P22307, Q96SU4, Q9H0X9, Q9BQE5, O15118, P28288, P07686, P07602, Q96AA3	2.41605
GO:0050806	positive regulation of synaptic transmission	4	0.0130875	P62979	6.85279
GO:0008582	regulation of synaptic growth at neuromuscular junction	4	0.0130875	P62979	6.85279
GO:0051179	localization	125	0.013438	Q96QK1, Q9NTZ6, O60502, O43615, Q9H7Z7, Q9BXF6, P17900, O15027, Q14671, P49792, O43292, P15151, Q9H0X9, O14653, Q9BQE5, Q9HAV4, Q9Y3E0, Q96Q11, Q9Y6I3, Q01105, Q9HAV7, Q99567, O00217, P20645, O60684, Q8TD16, P55290, O15118, O60313, O00170, Q9H173, Q13596, Q96A65, O15400, Q9NS69, Q14160, P56134, Q9UP95, Q9UPT5, P40222, Q9H223, P22307, P30049, Q5JRA6, O14828, O43920, Q9H553, Q92783, Q9HD20, Q13636,…	1.18708
GO:0022904	respiratory electron transport chain	11	0.0138336	O14561, O95168, P49821, O95299, P31930, P04179, P28331, P51970, O75438, O00217, O43920	2.35565
GO:0009207	purine ribonucleoside triphosphate catabolic process	5	0.0141399	P06576, P30049, P25705, P36776, Q9NTK5	4.75888
GO:0006200	ATP catabolic process	5	0.0141399	P06576, P30049, P25705, P36776, Q9NTK5	4.75888
GO:0009146	purine nucleoside triphosphate catabolic process	5	0.0141399	P06576, P30049, P25705, P36776, Q9NTK5	4.75888
GO:0048742	regulation of skeletal muscle fiber development	5	0.0141399	P62979, P17936	4.75888
GO:0009203	ribonucleoside triphosphate catabolic process	5	0.0141399	P06576, P30049, P25705, P36776, Q9NTK5	4.75888
GO:0048641	regulation of skeletal muscle tissue development	5	0.0141399	P62979, P17936	4.75888
GO:0051234	establishment of localization	115	0.014659	Q96QK1, Q9NTZ6, O60502, O43615, Q9H7Z7, Q9BXF6, P17900, O15027, Q14671, P49792, Q9H0X9, O14653, Q9BQE5, Q9HAV4, Q9Y3E0, Q96Q11, Q9Y6I3, Q01105, Q9HAV7, Q99567, O00217, P20645, O60684, Q8TD16, O15118, O60313, O00170, Q9H173, Q96A65, Q13596, O15400, Q9NS69, P56134, Q9UP95, Q9UPT5, P40222, Q9H223, P22307, P30049, Q5JRA6, O14828, O43920, Q92783, Q9HD20, Q13636, P15848, P06576, P31930, Q9H814, Q9BZF1,…	1.19695
GO:0042775	mitochondrial ATP synthesis coupled electron transport	10	0.0159434	O14561, O95168, P49821, O95299, P31930, P28331, P51970, O75438, O00217, O43920	2.44743
GO:0042773	ATP synthesis coupled electron transport	10	0.0159434	O14561, O95168, P49821, O95299, P31930, P28331, P51970, O75438, O00217, O43920	2.44743
GO:0030258	lipid modification	9	0.0181968	Q53H12, P49748, Q13131, Q9NTJ5, P11310, P55084, Q13011, P09110, Q15067	2.5698
GO:0006869	lipid transport	10	0.0191432	P17900, Q9BZF1, P22307, Q96SU4, Q9H0X9, Q9BQE5, O15118, P28288, P07602, Q96AA3	2.37944
GO:0006979	response to oxidative stress	15	0.019736	Q92626, P36776, O00217, Q13443, Q96SL4, O95168, O75874, P04179, P30048, P05121, Q04206, P04264, P30519, O14656, P29590	1.91776
GO:0046700	heterocycle catabolic process	8	0.0204489	Q3SY69, P06576, P30049, P25705, P36776, Q9NTK5, Q9UKK9, P30519	2.74112
GO:0009154	purine ribonucleotide catabolic process	5	0.0214364	P06576, P30049, P25705, P36776, Q9NTK5	4.28299
GO:0009143	nucleoside triphosphate catabolic process	5	0.0214364	P06576, P30049, P25705, P36776, Q9NTK5	4.28299
GO:0051084	'de novo' posttranslational protein folding	5	0.0214364	Q96HE7, Q9NXH8, P25685, O14657, O14656	4.28299
GO:0051153	regulation of striated muscle cell differentiation	5	0.0214364	P62979, P17936	4.28299
GO:0006120	mitochondrial electron transport, NADH to ubiquinone	9	0.0221142	O14561, O95168, P49821, O95299, P28331, P51970, O75438, O00217, O43920	2.4869
GO:0032940	secretion by cell	12	0.022356	Q9BRK5, Q96A65, Q15836, Q96AX1, Q8WVM8, Q9BTU6, Q5JRA6, Q12765, Q9UEU0, Q9UPT5, P51809, P40222	2.09779
GO:0015672	monovalent inorganic cation transport	11	0.0227894	P06576, Q96QD8, O75348, P56134, Q9UP95, P30049, P25705, P56385, P21283, Q9HBR0, Q13423	2.1913
GO:0031646	positive regulation of neurological system process	4	0.0239325	P62979	5.71066
GO:0051971	positive regulation of transmission of nerve impulse	4	0.0239325	P62979	5.71066
GO:0006818	hydrogen transport	8	0.0252699	P06576, O75348, P56134, P30049, P25705, P56385, P21283, Q13423	2.63569
GO:0015992	proton transport	8	0.0252699	P06576, O75348, P56134, P30049, P25705, P56385, P21283, Q13423	2.63569
GO:0009259	ribonucleotide metabolic process	14	0.030069	P56134, P36776, P56385, P31939, Q9HD20, P21283, Q9NTK5, P30566, P06576, P20839, P30049, P28331, P25705, Q9UKK9	1.87381
GO:0051147	regulation of muscle cell differentiation	5	0.0306551	P62979, P17936	3.89363
GO:0006195	purine nucleotide catabolic process	5	0.0306551	P06576, P30049, P25705, P36776, Q9NTK5	3.89363
GO:0000387	spliceosomal snRNP biogenesis	6	0.0306751	Q9BQA1, P62314, Q9H814, P52298, P62306, P62304	3.21225
GO:0044248	cellular catabolic process	54	0.0306967	P49748, Q92626, P07686, Q86TM6, P17900, Q3SY69, P49792, Q14139, Q01780, O43310, P36957, Q13423, P16930, O94905, P52298, Q13011, P09110, P39748, P17405, P11177, O00115, O95881, Q9BZL1, Q04206, Q9P2R7, Q15067, P36776, Q13443, P62979, P42892, P11310, P30048, P30049, O76031, Q13404, Q99575, P61088, Q9UBE0, Q9NTK5, P15848, P06576, O75874, Q16762, P55809, P55084, P25705, P30519, Q9UKK9, Q14249, O00232	1.2957
GO:0006082	organic acid metabolic process	36	0.0342898	P49748, O14561, P14868, P12955, Q9H7Z7, Q3SY69, P11310, P52788, P29373, P08559, P36957, P16930, P11498, Q13131, P00966, P49589, Q96C36, P00338, Q9NSE4, Q13011, P34897, P09110, Q96PU8, P11177, P31937, O75874, Q16762, P13674, P38571, O75608, P55084, O15118, O00330, Q15067, Q9P2R7, P23381	1.38908
GO:0070585	protein localization in mitochondrion	7	0.0352694	O00170, Q9NS69, O43615, Q9HAV7, O60220, Q99797, Q96Q11	2.72554
GO:0006626	protein targeting to mitochondrion	7	0.0352694	O00170, Q9NS69, O43615, Q9HAV7, O60220, Q99797, Q96Q11	2.72554
GO:0046903	secretion	13	0.036037	Q96A65, Q96AX1, Q15836, Q9BTU6, Q9H7Z7, Q9UEU0, Q12765, Q9UPT5, P40222, Q9BRK5, Q8WVM8, Q5JRA6, P51809	1.88742
GO:0009150	purine ribonucleotide metabolic process	13	0.036037	P06576, P20839, P56134, P28331, P30049, P25705, P56385, P36776, Q9HD20, P31939, P21283, Q9NTK5, P30566	1.88742
GO:0006323	DNA packaging	9	0.0373577	Q01105, O95881, P16402, P16401, P07305, Q13112, O60264, O14929, P06748	2.26747
GO:0022900	electron transport chain	14	0.0377849	O14561, P49821, P51970, O00217, O75438, O95168, P31930, O95299, Q96HE7, O43169, P04179, P28331, Q9H1E5, O43920	1.81703
GO:0009132	nucleoside diphosphate metabolic process	4	0.0383169	P06576, P30049, P25705, Q9UKK9	4.89485
GO:0051963	regulation of synaptogenesis	4	0.0383169	P62979	4.89485
GO:0009166	nucleotide catabolic process	6	0.0394306	P06576, P30049, P25705, P36776, Q9NTK5, Q9UKK9	3.02329
GO:0030433	ER-associated protein catabolic process	6	0.0394306	Q86TM6, P62979, O94905	3.02329
GO:0050896	response to stimulus	93	0.0416004	O60502, P21926, Q92626, P07686, P17858, P11166, Q96PK6, Q86TM6, P61604, P17900, O95168, P05120, P05121, Q16666, P51572, Q9BQE5, P35625, P04264, Q9UQE7, O14657, P22694, O14656, P62140, P61011, Q9BTU6, O00622, P49354, O00217, P39748, P06748, Q7Z434, O76094, Q9BRK5, Q92575, Q13510, P20839, P17405, P24821, P55290, P52630, P04179, O95881, P67775, Q8WVM8, Q04206, O15118, O60313, P82933, Q13112, Q9Y5S1,…	1.18195
GO:0006458	'de novo' protein folding	5	0.0418649	Q96HE7, Q9NXH8, P25685, O14657, O14656	3.56916
GO:0019752	carboxylic acid metabolic process	35	0.0420502	P49748, O14561, P14868, P12955, Q9H7Z7, Q3SY69, P11310, P52788, P29373, P08559, P36957, P16930, P11498, Q13131, P00966, P49589, Q96C36, P00338, Q9NSE4, Q13011, P34897, P09110, Q96PU8, P11177, P31937, O75874, P13674, P38571, O75608, P55084, O15118, O00330, Q15067, Q9P2R7, P23381	1.37527
GO:0043436	oxoacid metabolic process	35	0.0420502	P49748, O14561, P14868, P12955, Q9H7Z7, Q3SY69, P11310, P52788, P29373, P08559, P36957, P16930, P11498, Q13131, P00966, P49589, Q96C36, P00338, Q9NSE4, Q13011, P34897, P09110, Q96PU8, P11177, P31937, O75874, P13674, P38571, O75608, P55084, O15118, O00330, Q15067, Q9P2R7, P23381	1.37527
GO:0034440	lipid oxidation	7	0.0432006	P49748, Q13131, P11310, P55084, Q13011, P09110, Q15067	2.60704
GO:0019395	fatty acid oxidation	7	0.0432006	P49748, Q13131, P11310, P55084, Q13011, P09110, Q15067	2.60704
GO:0044262	cellular carbohydrate metabolic process	24	0.0455642	P11498, Q13131, O60502, P62140, Q9NRP0, O75352, Q9H553, P00338, Q02218, P07686, P19367, Q8NFW8, P17858, P11177, O60762, P31937, O75874, P52789, P38571, Q13724, P04843, P11216, P08559, Q9UKK9	1.48974
GO:0006163	purine nucleotide metabolic process	14	0.046815	O60502, P56134, P56385, P36776, P31939, Q9HD20, P21283, Q9NTK5, P30566, P06576, P20839, P28331, P30049, P25705	1.76359
GO:0055085	transmembrane transport	22	0.0470328	Q9H173, O43615, Q9HAV7, Q9NS69, O60220, P61011, Q99567, Q9UP95, P56385, Q9Y2R5, P28288, P21283, P11166, P06576, Q9H9B4, Q15043, P49792, Q00325, P30049, P25705, Q9Y5S1, Q9Y277	1.51977
GO:0009117	nucleotide metabolic process	21	0.0476409	O60502, P49902, P56134, P56385, P36776, Q9HD20, P31939, P21283, Q9NTK5, P30566, P06576, P20839, P23921, P31937, O75874, P28331, P30049, P25705, P36957, Q9UKK9, P32321	1.53749
GO:0006753	nucleoside phosphate metabolic process	21	0.0476409	O60502, P49902, P56134, P56385, P36776, Q9HD20, P31939, P21283, Q9NTK5, P30566, P06576, P20839, P23921, P31937, O75874, P28331, P30049, P25705, P36957, Q9UKK9, P32321	1.53749
GO:0044275	cellular carbohydrate catabolic process	10	0.048544	P11177, P31937, P52789, P00338, P11216, Q02218, P08559, P19367, Q9UKK9, P17858	2.03952
GO:0042180	cellular ketone metabolic process	35	0.049801	P49748, O14561, P14868, P12955, Q9H7Z7, Q3SY69, P11310, P52788, P29373, P08559, P36957, P16930, P11498, Q13131, P00966, P49589, Q96C36, P00338, Q9NSE4, Q13011, P34897, P09110, Q96PU8, P11177, P31937, O75874, P13674, P38571, O75608, P55084, O15118, O00330, Q15067, Q9P2R7, P23381	1.3566
GO:0080134	regulation of response to stress	13	0.0505686	Q96BJ3, P21980, Q92692, P15151, P05121, Q04206, P61088, O15118, P04264, Q13404, P06748, Q7Z434, P29590	1.79609
GO:0044242	cellular lipid catabolic process	9	0.0507197	P49748, P17900, P17405, P11310, P55084, Q13011, P07686, P09110, Q15067	2.1415
GO:0043388	positive regulation of DNA binding	7	0.0521648	Q12824, O60869, P30048, Q04206, P61088, Q13404, P06748	2.49841
GO:0042221	response to chemical stimulus	54	0.0521681	O60502, Q92626, P17858, Q96PK6, P61604, O95168, P05121, P35625, P04264, O14657, P22694, O14656, P61011, P49354, O00622, O00217, Q9BRK5, O76094, Q92575, P17405, Q13510, P55290, P04179, P67775, Q8WVM8, Q04206, O15118, O00170, Q14160, P39060, P11387, P25685, P36776, P13861, P11117, Q13443, P56945, Q96SL4, P42892, P30048, P30049, O14828, Q13131, P12110, Q9H553, P15848, P18031, P31930, Q96HE7, O75874,…	1.25356
GO:0055086	nucleobase, nucleoside and nucleotide metabolic process	22	0.0544927	O60502, P49902, P56134, P56385, P36776, Q9HD20, P31939, P21283, Q9NTK5, P30566, P06576, P20839, P23921, P31937, O75874, P28331, P30049, P25705, P36957, Q9UKK9, P32321, Q13126	1.49565
GO:0006672	ceramide metabolic process	5	0.0550826	P17900, Q13510, P17405, P67775, P07686	3.29461
GO:0050807	regulation of synapse organization	4	0.0561231	P62979	4.28299
GO:0046365	monosaccharide catabolic process	9	0.058426	P11177, P31937, P52789, P00338, Q02218, P08559, P19367, Q9UKK9, P17858	2.08362
GO:0009144	purine nucleoside triphosphate metabolic process	11	0.0586131	P06576, O60502, P56134, P28331, P30049, P25705, P56385, P36776, Q9HD20, P21283, Q9NTK5	1.88452
GO:0006487	protein amino acid N-linked glycosylation	6	0.0610723	Q9NRP0, O75352, Q9H553, P38571, Q13724, P04843	2.70505
GO:0022406	membrane docking	6	0.0610723	Q96A65, P15311, Q15836, Q96AX1, Q8WVM8, Q9UEU0	2.70505
GO:0051091	positive regulation of transcription factor activity	6	0.0610723	Q12824, P30048, Q04206, P61088, Q13404, P06748	2.70505
GO:0051187	cofactor catabolic process	7	0.0621803	Q3SY69, P11177, O75874, P36957, P30519, Q9P2R7, Q13423	2.39848
GO:0006334	nucleosome assembly	7	0.0621803	Q01105, P16402, P16401, P07305, Q13112, O60264, P06748	2.39848
GO:0031497	chromatin assembly	7	0.0621803	Q01105, P16402, P16401, P07305, Q13112, O60264, P06748	2.39848
GO:0046034	ATP metabolic process	10	0.0627718	P06576, P56134, P28331, P30049, P25705, P56385, P36776, Q9HD20, P21283, Q9NTK5	1.94682
GO:0008610	lipid biosynthetic process	17	0.0682191	Q13131, P11498, O14561, Q9Y6K0, Q9BTU6, Q9H7Z7, P07686, Q643R3, Q8NFW8, P14324, Q9UHQ9, P17405, Q96PU8, O60762, O43292, P22307, Q8NF37	1.56583
GO:0046483	heterocycle metabolic process	21	0.0687036	O60502, Q96C36, P56134, P56385, P36776, Q9HD20, P31939, P21283, Q9NTK5, P30566, Q3SY69, P06576, P20839, P13674, P28331, P30049, P25705, P30519, Q9UKK9, P32321, Q9P2R7	1.47447
GO:0046519	sphingoid metabolic process	5	0.0702774	P17900, Q13510, P17405, P67775, P07686	3.05928
GO:0016202	regulation of striated muscle tissue development	5	0.0702774	P62979, P17936	3.05928
GO:0006904	vesicle docking during exocytosis	5	0.0702774	Q96A65, Q15836, Q96AX1, Q8WVM8, Q9UEU0	3.05928
GO:0007041	lysosomal transport	5	0.0702774	P20645, Q13596, O15118, P15848, P51809	3.05928
GO:0048634	regulation of muscle development	5	0.0702774	P62979, P17936	3.05928
GO:0005975	carbohydrate metabolic process	28	0.0729843	Q7Z7M9, O60502, P15586, O75352, P07686, Q8NFW8, P30837, P17858, P17900, P52789, P04843, P11216, P08559, Q13131, P11498, P62140, Q9NRP0, Q9H553, P00338, Q02218, P19367, P11177, O60762, P31937, O75874, P38571, Q13724, Q9UKK9	1.37056
GO:0065004	protein-DNA complex assembly	7	0.0732534	Q01105, P16402, P16401, P07305, Q13112, O60264, P06748	2.30623
GO:0006096	glycolysis	7	0.0732534	P11177, P52789, P00338, Q02218, P08559, P19367, P17858	2.30623
GO:0050778	positive regulation of immune response	6	0.0739718	P56945, Q92692, P15151, Q04206, P61088, P04264	2.5698
GO:0030099	myeloid cell differentiation	6	0.0739718	O00115, Q9H9B4, Q96AX1, P30048, Q16666, P29590	2.5698
GO:0034656	nucleobase, nucleoside and nucleotide catabolic process	6	0.0739718	P06576, P30049, P25705, P36776, Q9NTK5, Q9UKK9	2.5698
GO:0034655	nucleobase, nucleoside, nucleotide and nucleic acid catabolic process	6	0.0739718	P06576, P30049, P25705, P36776, Q9NTK5, Q9UKK9	2.5698
GO:0046164	alcohol catabolic process	9	0.0759521	P11177, P31937, P52789, P00338, Q02218, P08559, P19367, Q9UKK9, P17858	1.97677
GO:0008630	DNA damage response, signal transduction resulting in induction of apoptosis	4	0.0771147	O95881, Q16666, P29590	3.80711
GO:0045454	cell redox homeostasis	9	0.085782	Q8IXB1, O95881, P30048, Q9H7Z7, Q9H1E5, Q9Y320, Q96JJ7, Q13162	1.92735
GO:0048278	vesicle docking	5	0.0873779	Q96A65, Q15836, Q96AX1, Q8WVM8, Q9UEU0	2.85533
GO:0009311	oligosaccharide metabolic process	5	0.0873779	P17900, O75352, Q9H553, Q13724, P07686	2.85533
GO:0051092	positive regulation of NF-kappaB transcription factor activity	5	0.0873779	P30048, Q04206, P61088, Q13404, P06748	2.85533
GO:0048583	regulation of response to stimulus	16	0.0874807	Q92692, P61088, P18031, P06748, Q7Z434, Q96BJ3, P56945, P21980, P55290, P15151, P05121, Q04206, O15118, P04264, Q13404, P29590	1.53995
GO:0006635	fatty acid beta-oxidation	6	0.0882314	P49748, P11310, P55084, Q13011, P09110, Q15067	2.44743
GO:0006644	phospholipid metabolic process	10	0.0886396	P17405, O60762, Q9NTJ5, Q9Y6K0, O43292, Q9BTU6, Q9Y263, P07686, Q8NF37, Q643R3	1.82255
GO:0010647	positive regulation of cell communication	14	0.0898514	P62979, P42892, P21980, P55290, Q14318, Q04206, P61088, Q9Y3E0, Q13404, O60504, Q7Z434	1.59898
GO:0009141	nucleoside triphosphate metabolic process	11	0.0901411	P06576, O60502, P56134, P28331, P30049, P25705, P56385, P36776, Q9HD20, P21283, Q9NTK5	1.74492
GO:0006007	glucose catabolic process	8	0.0922763	P11177, P31937, P52789, P00338, Q02218, P08559, P19367, P17858	2.01553
GO:0033365	protein localization in organelle	14	0.0975295	O00170, P52294, Q9HAV7, Q9NS69, O43615, O60220, P61011, Q96P70, O76094, O60684, P49792, Q99797, Q96Q11, P29590	1.57795
GO:0008202	steroid metabolic process	10	0.0984827	P14324, Q13131, Q9UHQ9, Q9BZF1, P22307, P38571, Q96SU4, Q9H0X9, Q9BQE5, O15118	1.78458
GO:0009205	purine ribonucleoside triphosphate metabolic process	10	0.0984827	P06576, P56134, P28331, P30049, P25705, P56385, P36776, Q9HD20, P21283, Q9NTK5	1.78458
GO:0051099	positive regulation of binding	7	0.0985398	Q12824, O60869, P30048, Q04206, P61088, Q13404, P06748	2.1415
GO:0016042	lipid catabolic process	11	0.0993571	P49748, P17900, P17405, P11310, P38571, P55084, Q13011, Q15102, P07686, P09110, Q15067	1.7132
GO:0050803	regulation of synapse structure and activity	4	0.100977	P62979	3.4264
GO:0031349	positive regulation of defense response	4	0.100977	P21980, Q92692, P15151, Q04206	3.4264
GO:0006612	protein targeting to membrane	6	0.103808	O76094, Q96A65, O60502, P61011, O60220, P43307	2.33618
GO:0006665	sphingolipid metabolic process	6	0.103808	P17900, Q13510, P17405, P67775, P07686, P07602	2.33618
GO:0009062	fatty acid catabolic process	6	0.103808	P49748, P11310, P55084, Q13011, P09110, Q15067	2.33618
GO:0009109	coenzyme catabolic process	6	0.103808	Q3SY69, P11177, O75874, P36957, Q9P2R7, Q13423	2.33618
GO:0048584	positive regulation of response to stimulus	8	0.10442	P56945, P21980, Q92692, P55290, P15151, Q04206, P61088, P04264	1.95794
GO:0019320	hexose catabolic process	8	0.10442	P11177, P31937, P52789, P00338, Q02218, P08559, P19367, P17858	1.95794
GO:0007034	vacuolar transport	5	0.106279	P20645, Q13596, O15118, P15848, P51809	2.67687
GO:0030155	regulation of cell adhesion	9	0.107563	Q13443, P06576, P35240, P21980, P55290, P67775, O00622, O00592, Q5JRA6	1.83557
GO:0009199	ribonucleoside triphosphate metabolic process	10	0.108931	P06576, P56134, P28331, P30049, P25705, P56385, P36776, Q9HD20, P21283, Q9NTK5	1.74816
GO:0006812	cation transport	16	0.109078	O75348, Q96QD8, P56134, Q9UP95, P56385, Q9HD20, P21283, Q9HBR0, P06576, Q9H9B4, Q15043, Q658P3, P30049, P25705, Q9Y5S1, Q13423	1.48974
GO:0006839	mitochondrial transport	8	0.117382	O00170, Q9NS69, O43615, Q9HAV7, O60220, P30049, Q99797, Q96Q11	1.90355
GO:0006006	glucose metabolic process	12	0.118052	P11498, Q13131, P11177, P31937, P62140, P52789, P00338, P11216, Q02218, P08559, P19367, P17858	1.60612
GO:0017038	protein import	12	0.118052	O00170, P52294, O60684, Q9NS69, O43615, Q9HAV7, O60220, P49792, Q96P70, Q99797, Q96Q11, P29590	1.60612
GO:0006631	fatty acid metabolic process	12	0.118052	P49748, Q13131, O14561, Q96PU8, P11310, O75608, P38571, P55084, Q9H7Z7, Q13011, P09110, Q15067	1.60612
GO:0019637	organophosphate metabolic process	10	0.119976	P17405, O60762, Q9NTJ5, Q9Y6K0, O43292, Q9BTU6, Q9Y263, P07686, Q8NF37, Q643R3	1.7132
GO:0006643	membrane lipid metabolic process	6	0.120644	P17900, Q13510, P17405, P67775, P07686, P07602	2.23461
GO:0006090	pyruvate metabolic process	5	0.126848	P11498, P11177, P00338, O00330, P08559	2.51941
GO:0002831	regulation of response to biotic stimulus	4	0.127347	Q92692, P15151, Q7Z434, P29590	3.11491
GO:0008654	phospholipid biosynthetic process	7	0.12785	O60762, Q9Y6K0, O43292, Q9BTU6, P07686, Q8NF37, Q643R3	1.99873
GO:0034728	nucleosome organization	7	0.12785	Q01105, P16402, P16401, P07305, Q13112, O60264, P06748	1.99873
GO:0006518	peptide metabolic process	7	0.12785	P42892, O75874, P04179, Q9Y646, P82933, P67812, Q9Y2Q3	1.99873
GO:0019725	cellular homeostasis	19	0.129261	O60502, P21926, Q9UP95, Q9H7Z7, P07686, Q9Y320, Q13162, P06748, Q8IXB1, P06576, Q96PU8, P21980, P04179, O95881, P30048, P28331, Q9H1E5, Q96JJ7	1.39106
GO:0060429	epithelium development	8	0.131138	Q13443, Q12849, P15311, Q14160, O60869, Q8IVF2, P39060, Q14118	1.85211
GO:0009152	purine ribonucleotide biosynthetic process	10	0.131607	P06576, P20839, P56134, P30049, P25705, P56385, Q9HD20, P31939, P21283, P30566	1.67961
GO:0042391	regulation of membrane potential	7	0.143918	O60502, Q96PU8, P21926, P04179, P30048, P28331, P07686	1.93426
GO:0007398	ectoderm development	8	0.145658	Q13443, P35240, Q14254, Q8IVF2, Q04206, P29373, P29279, P04264	1.80337
GO:0007162	negative regulation of cell adhesion	5	0.14893	P06576, P35240, P55290, O00592, Q5JRA6	2.37944
GO:0048638	regulation of developmental growth	4	0.155842	P62979	2.85533
GO:0006605	protein targeting	18	0.158904	O00170, P52294, O60502, Q96A65, Q9HAV7, Q9NS69, O43615, O60220, P61011, Q96P70, P43307, O76094, O60684, P49792, Q99797, Q9HAV4, Q96Q11, P29590	1.36449
GO:0006066	alcohol metabolic process	21	0.166502	Q13131, P11498, O60502, P62140, P00338, Q02218, P07686, P19367, P17858, P14324, Q9UHQ9, P11177, O60762, P31937, P52789, P38571, Q9H0X9, Q9BQE5, P11216, P08559, Q9UKK9	1.31303
GO:0005996	monosaccharide metabolic process	15	0.166784	Q13131, P11498, O60502, P62140, P00338, Q02218, P07686, P19367, P17858, P11177, P31937, P52789, P11216, P08559, Q9UKK9	1.41198
GO:0034599	cellular response to oxidative stress	5	0.172359	P04179, P30048, Q92626, P36776, P29590	2.25421
GO:0010033	response to organic substance	32	0.176419	O60502, P25685, P13861, P17858, P11117, Q96PK6, Q13443, P61604, P56945, P30048, P35625, O14657, P22694, O14656, P12110, P49354, O00622, P15848, P18031, Q9BRK5, Q92575, P17405, Q13510, P31930, P55290, O75874, Q96HE7, P67775, Q04206, P18887, Q14249, P29590	1.21827
GO:0050776	regulation of immune response	8	0.176842	P56945, Q92692, P15151, Q04206, P61088, P04264, Q7Z434, P29590	1.7132
GO:0006950	response to stress	55	0.177165	P21926, Q92626, P11166, Q86TM6, Q96PK6, P61604, O95168, P05120, P05121, Q16666, Q9BQE5, P04264, P35625, Q9UQE7, O14657, O14656, P62140, O00217, P39748, P06748, Q7Z434, Q92575, P24821, O95881, P04179, Q8WVM8, Q04206, P82933, Q13112, Q9Y5S1, Q9Y277, P39060, P29279, P25685, P36776, Q13443, P42892, Q96SL4, Q13098, P30048, Q5JRA6, Q13131, P02768, P07858, Q96A33, P61088, Q9Y263, Q14011, Q96HE7, O75874,…	1.1463
GO:0006944	membrane fusion	6	0.177913	P21926, Q15836, O14653, O60313, Q9UEU0, P51809	1.97677
GO:0042592	homeostatic process	26	0.181028	O60502, P21926, Q9UP95, Q9H7Z7, P07686, Q13162, Q8IXB1, O60832, P05121, P30048, Q9H1E5, Q96A33, Q9Y320, P06748, P06576, Q96PU8, O00115, P21980, Q9H9B4, P04179, O95881, P38571, P28331, O15118, Q96JJ7	1.25121
GO:0044093	positive regulation of molecular function	26	0.181028	Q13131, P62140, Q12824, Q14160, P61088, P49354, O60271, P13861, P06748, Q13443, Q9BXK5, Q53H12, P62979, P17900, P61604, P21980, O60869, P30048, Q04206, Q13404, P22694, P29590, O00232	1.25121
GO:0009260	ribonucleotide biosynthetic process	10	0.183636	P06576, P20839, P56134, P30049, P25705, P56385, Q9HD20, P31939, P21283, P30566	1.55745
GO:0006811	ion transport	19	0.188877	O75915, O75348, Q96QD8, P56134, Q9UP95, P56385, Q9HD20, P21283, Q9HBR0, P06576, Q9H9B4, Q15043, Q658P3, Q16762, P30049, P25705, Q13423, Q9Y5S1, Q9Y277	1.31253
GO:0051641	cellular localization	55	0.194044	Q96QK1, O60502, O43615, Q96AX1, P15311, Q14671, P49792, O43292, O14653, P51572, Q9H0X9, Q9HAV4, Q96Q11, P52294, Q01105, Q9HAV7, P61011, P52298, Q9BTU6, Q96P70, Q12765, P06748, Q9BRK5, P20645, O76094, O60684, P55290, Q8WVM8, O15118, O60313, O00170, Q9H173, Q96A65, Q13596, O15400, Q9NS69, Q15836, Q9Y6Y8, Q9UEU0, Q9UPT5, P40222, P30049, O14828, Q5JRA6, P51809, O60220, P02768, Q92783, P43307, P15848,…	1.13799
GO:0046356	acetyl-CoA catabolic process	5	0.196956	P11177, O75874, P36957, Q9P2R7, Q13423	2.1415
GO:0006099	tricarboxylic acid cycle	5	0.196956	P11177, O75874, P36957, Q9P2R7, Q13423	2.1415
GO:0006308	DNA catabolic process	5	0.196956	O00115, O95881, P61088, Q14249	2.1415
GO:0001666	response to hypoxia	7	0.197111	Q13131, P42892, P04179, P18887, P36776, P30519, P29590	1.76359
GO:0006164	purine nucleotide biosynthetic process	10	0.197908	P06576, P20839, P56134, P30049, P25705, P56385, Q9HD20, P31939, P21283, P30566	1.52964
GO:0030335	positive regulation of cell migration	6	0.198943	Q13443, P56945, P55290, P39060, O60271, Q5JRA6	1.90355
GO:0009060	aerobic respiration	6	0.198943	P11177, P31930, O75874, P36957, Q9P2R7, Q13423	1.90355
GO:0008285	negative regulation of cell proliferation	13	0.202681	P35240, Q9NTI5, O75691, Q13363, P55290, P21926, P04179, P39060, P25705, P17936, P06748, P23381, P29590	1.40959
GO:0022618	ribonucleoprotein complex assembly	9	0.204352	Q9BQA1, P62314, Q9H814, P52298, Q9BY44, P62306, Q14692, P06748, P62304	1.57335
GO:0008152	metabolic process	258	0.211849	O60502, Q9NTZ6, Q9NTJ5, Q99417, P62750, O75352, Q9H7Z7, P14324, P17900, O43292, P49792, P52789, P52788, Q9BQE5, P22694, Q96Q11, Q01105, P49589, Q9NSE4, Q6P5R6, O00217, Q8IWX8, Q969E4, P46087, P23921, P20839, P52630, O95881, P67775, Q04206, P13798, Q15067, P09669, Q99538, Q13443, P62979, P11310, P22307, Q7Z7F7, P11216, Q9GZL7, P00338, P61088, Q9HD20, P19367, P06576, Q9BZF1, O75874, P13674, P55084,…	1.03224
GO:0007275	multicellular organismal development	75	0.213791	P21926, Q96AX1, Q15102, P07686, Q86TM6, P15311, P52789, P05121, Q16666, Q9BQE5, P35625, P04264, P50402, P12111, P62140, Q15113, O00622, Q8IWX8, Q9BRK5, Q99961, Q13510, Q96BJ3, P17405, Q96PU8, Q15599, P24821, O00115, P21980, P55290, P04179, P67775, P16401, Q04206, P51114, Q14160, P39060, P11387, P29279, P17931, Q9NVX2, P17936, P11117, Q16555, Q13443, P62979, P42892, P11310, P30048, P29373, Q14118,…	1.10008
GO:0051052	regulation of DNA metabolic process	6	0.22077	P52294, P35240, O60502, P67775, P61088, Q13404	1.83557
GO:0040017	positive regulation of locomotion	6	0.22077	Q13443, P56945, P55290, P39060, O60271, Q5JRA6	1.83557
GO:0009165	nucleotide biosynthetic process	12	0.223995	P06576, P20839, P23921, P56134, P30049, P25705, P56385, Q9HD20, P31939, P21283, P32321, P30566	1.40811
GO:0006886	intracellular protein transport	28	0.229071	O00170, Q9H173, Q96A65, Q13596, O60502, O15400, Q9NS69, O43615, Q9Y6Y8, Q9UEU0, P49792, P51572, O14653, Q9HAV4, Q96Q11, P52294, Q9HAV7, O60220, P61011, Q92783, Q96P70, P43307, P06748, O76094, O60684, O14662, Q99797, P29590	1.19924
GO:0033036	macromolecule localization	62	0.232461	Q96QK1, O60502, O43615, Q96AX1, Q96SU4, Q9BXF6, P07686, P17900, P15311, O15027, O43292, P49792, O14653, P51572, Q9H0X9, Q9HAV4, Q9Y3E0, Q9BQE5, Q96Q11, Q96AA3, P52294, Q9HAV7, P52298, P61011, Q99567, Q96P70, P28288, P06748, O76094, O60684, Q96PU8, Q8WVM8, O15118, Q9H173, O00170, Q96A65, Q13596, O15400, Q9NS69, P51153, Q9Y6Y8, Q9UEU0, Q9UPT5, P22307, O76031, O14828, Q5JRA6, P51809, Q9Y3Q3, O60220,…	1.10875
GO:0070482	response to oxygen levels	7	0.23607	Q13131, P42892, P04179, P18887, P36776, P30519, P29590	1.66561
GO:0008544	epidermis development	7	0.23607	Q13443, Q14254, Q8IVF2, Q04206, P29373, P29279, P04264	1.66561
GO:0030334	regulation of cell migration	9	0.236947	Q13443, P35240, P56945, P55290, P39060, O60271, Q5JRA6, P07093, P17936	1.51165
GO:0032502	developmental process	84	0.242942	O60502, P21926, Q96AX1, Q15102, P07686, Q86TM6, P15311, P52789, P05121, Q16666, Q9BQE5, P35625, P04264, P50402, P12111, P62140, Q15113, O00622, Q8IWX8, P06748, Q9BRK5, Q99961, Q13510, Q96BJ3, P17405, Q96PU8, Q15599, P24821, O00115, P21980, P55290, P04179, P16401, P67775, Q04206, P51114, O60313, Q92692, Q14160, P39060, P11387, P29279, P17931, Q9NVX2, P17936, P11117, Q16555, Q13443, P62979, P42892,…	1.08365
GO:0031347	regulation of defense response	6	0.243283	P21980, Q92692, P15151, Q04206, Q7Z434, P29590	1.77227
GO:0051272	positive regulation of cell motion	6	0.243283	Q13443, P56945, P55290, P39060, O60271, Q5JRA6	1.77227
GO:0016567	protein ubiquitination	8	0.246505	P62979, Q14139, P61088, Q13404, Q9UBE0	1.55745
GO:0030855	epithelial cell differentiation	5	0.248923	Q13443, P15311, O60869, Q8IVF2, P39060	1.94682
GO:0034097	response to cytokine stimulus	5	0.248923	Q13443, Q04206, P49354, Q14249, P29590	1.94682
GO:0002253	activation of immune response	4	0.250217	P56945, Q04206, P61088, P04264	2.28426
GO:0051649	establishment of localization in cell	51	0.25038	Q96QK1, O60502, O43615, Q96AX1, Q14671, P49792, O14653, P51572, Q9H0X9, Q9HAV4, Q96Q11, P52294, Q01105, Q9HAV7, P61011, P52298, Q9BTU6, Q96P70, Q12765, P06748, Q9BRK5, P20645, O76094, O60684, Q8WVM8, O15118, O60313, O00170, Q9H173, Q96A65, Q13596, O15400, Q9NS69, Q15836, Q9Y6Y8, Q9UEU0, Q9UPT5, P40222, P30049, Q5JRA6, O14828, P51809, O60220, Q92783, P43307, P15848, O14662, Q9H814, Q99797, Q9NRG9,…	1.11445
GO:0040012	regulation of locomotion	9	0.253882	Q13443, P35240, P56945, P55290, P39060, O60271, Q5JRA6, P07093, P17936	1.48258
GO:0006333	chromatin assembly or disassembly	7	0.25638	Q01105, P16402, P16401, P07305, Q13112, O60264, P06748	1.62059
GO:0051101	regulation of DNA binding	7	0.25638	Q12824, O60869, P30048, Q04206, P61088, Q13404, P06748	1.62059
GO:0002684	positive regulation of immune system process	7	0.25638	P56945, Q92692, P15151, Q04206, P61088, Q5JRA6, P04264	1.62059
GO:0006754	ATP biosynthetic process	7	0.25638	P06576, P56134, P30049, P25705, P56385, Q9HD20, P21283	1.62059
GO:0040008	regulation of growth	12	0.265896	P62979, P56945, P55290, P67775, P29279, O00622, Q99538, P17936, P29590	1.35252
GO:0034654	nucleobase, nucleoside, nucleotide and nucleic acid biosynthetic process	12	0.265896	P06576, P20839, P23921, P56134, P30049, P25705, P56385, Q9HD20, P31939, P21283, P32321, P30566	1.35252
GO:0034404	nucleobase, nucleoside and nucleotide biosynthetic process	12	0.265896	P06576, P20839, P23921, P56134, P30049, P25705, P56385, Q9HD20, P31939, P21283, P32321, P30566	1.35252
GO:0051090	regulation of transcription factor activity	6	0.266369	Q12824, P30048, Q04206, P61088, Q13404, P06748	1.7132
GO:0008624	induction of apoptosis by extracellular signals	6	0.266369	P62979, P51398, P35625	1.7132
GO:0042325	regulation of phosphorylation	15	0.270241	Q13131, P62140, O60271, Q96C90, P13861, P17936, P06748, Q53H12, Q13443, P35240, Q13098, P67775, P30048, P22694	1.2849
GO:0019226	transmission of nerve impulse	9	0.271183	P62979, Q96PU8, P21926, P49354, P07686, Q9Y277	1.4546
GO:0048731	system development	62	0.272752	P21926, Q96AX1, Q15102, P07686, P15311, P52789, P05121, Q16666, P35625, P04264, P50402, P12111, O00622, Q8IWX8, Q9BRK5, Q99961, Q13510, P17405, Q96PU8, Q15599, P24821, P21980, O00115, P55290, P04179, P67775, P16401, Q04206, P51114, Q14160, P39060, P29279, P17931, P17936, P11117, Q16555, Q13443, P62979, P42892, P11310, P30048, P29373, Q14118, Q12849, Q14254, O60220, P31939, P15848, P35240, P06576,…	1.09278
GO:0010638	positive regulation of organelle organization	5	0.275929	P35240, P61088, O60504, P06748, P29590	1.86217
GO:0006084	acetyl-CoA metabolic process	5	0.275929	P11177, O75874, P36957, Q9P2R7, Q13423	1.86217
GO:0015986	ATP synthesis coupled proton transport	5	0.275929	P06576, P30049, P25705, P56385, P21283	1.86217
GO:0034220	ion transmembrane transport	5	0.275929	P06576, P30049, P25705, P56385, P21283	1.86217
GO:0015985	energy coupled proton transport, down electrochemical gradient	5	0.275929	P06576, P30049, P25705, P56385, P21283	1.86217
GO:0006892	post-Golgi vesicle-mediated transport	7	0.27714	O15400, Q14671, Q8WVM8, Q9H0X9, O14828, Q9UEU0, P51809	1.57795
GO:0070085	glycosylation	7	0.27714	O60762, Q9NRP0, O75352, Q9H553, P38571, Q13724, P04843	1.57795
GO:0043413	biopolymer glycosylation	7	0.27714	O60762, Q9NRP0, O75352, Q9H553, P38571, Q13724, P04843	1.57795
GO:0006486	protein amino acid glycosylation	7	0.27714	O60762, Q9NRP0, O75352, Q9H553, P38571, Q13724, P04843	1.57795
GO:0045785	positive regulation of cell adhesion	4	0.283433	Q13443, P21980, P55290, O00622	2.1415
GO:0007411	axon guidance	4	0.283433	P62979	2.1415
GO:0016337	cell-cell adhesion	8	0.284144	Q13443, P15311, P12110, Q92692, P55290, Q14160, P15151, P29279	1.48974
GO:0051098	regulation of binding	8	0.284144	Q96BJ3, Q12824, O60869, P30048, Q04206, P61088, Q13404, P06748	1.48974
GO:0016125	sterol metabolic process	6	0.289917	P14324, Q13131, Q9UHQ9, P38571, Q9H0X9, Q9BQE5	1.65793
GO:0043123	positive regulation of I-kappaB kinase/NF-kappaB cascade	6	0.289917	P21980, Q04206, P61088, Q9Y3E0, Q13404, Q7Z434	1.65793
GO:0000302	response to reactive oxygen species	6	0.289917	Q13443, P04179, P30048, P05121, Q04206, Q92626	1.65793
GO:0009888	tissue development	19	0.293025	Q14254, Q12849, Q14160, P39060, P29279, Q13443, P35240, P24821, P15311, P11310, O60869, P67775, Q8IVF2, P05121, P29373, Q04206, P35625, P04264, Q14118	1.21458
GO:0009101	glycoprotein biosynthetic process	7	0.298273	O60762, Q9NRP0, O75352, Q9H553, P38571, Q13724, P04843	1.53749
GO:0022610	biological adhesion	21	0.301489	Q14254, P12110, Q92692, P12111, P21926, Q14160, Q92797, P39060, P51153, P29279, O00622, Q13443, P24821, P56945, P15311, P55290, P12109, P15151, Q8TCZ2, O60504, Q14108	1.1913
GO:0007155	cell adhesion	21	0.301489	Q14254, P12110, Q92692, P12111, P21926, Q14160, Q92797, P39060, P51153, P29279, O00622, Q13443, P24821, P56945, P15311, P55290, P12109, P15151, Q8TCZ2, O60504, Q14108	1.1913
GO:0080135	regulation of cellular response to stress	5	0.303382	Q96BJ3, P61088, O15118, Q13404, P06748	1.78458
GO:0045860	positive regulation of protein kinase activity	8	0.303468	Q53H12, Q13443, Q13131, P62140, O60271, P13861, P22694, P06748	1.45804
GO:0044237	cellular metabolic process	231	0.307714	O60502, Q9NTJ5, Q99417, O75352, P62750, Q9H7Z7, P14324, P17900, O43292, P49792, P52789, P52788, Q9BQE5, P22694, Q96Q11, Q01105, P49589, Q9NSE4, Q6P5R6, O00217, Q8IWX8, Q969E4, P46087, P23921, P20839, P52630, O95881, P67775, Q04206, Q15067, P09669, Q13443, P62979, P11310, Q7Z7F7, P11216, Q9GZL7, P00338, P61088, Q9HD20, P19367, P06576, O75874, P13674, P55084, Q99797, Q8NF37, P07602, P23381, P49748,…	1.02472
GO:0006916	anti-apoptosis	11	0.309713	Q86TM6, P62979, P21980, P55290, P04179, P05120, Q04206, P06748	1.32713
GO:0043549	regulation of kinase activity	12	0.325269	Q53H12, Q13443, Q13131, P35240, P62140, Q13098, P30048, P67775, O60271, P13861, P22694, P06748	1.2849
GO:0019318	hexose metabolic process	12	0.325269	P11498, Q13131, P11177, P31937, P62140, P52789, P00338, P11216, Q02218, P08559, P19367, P17858	1.2849
GO:0006732	coenzyme metabolic process	10	0.325615	Q3SY69, P11177, P31937, O75874, P04179, P36957, Q9P2R7, Q9Y2Q3, Q13423, Q9Y305	1.33844
GO:0034613	cellular protein localization	28	0.327097	O00170, Q9H173, Q96A65, Q13596, O60502, O15400, Q9NS69, O43615, Q9Y6Y8, Q9UEU0, P49792, P51572, O14653, Q9HAV4, Q96Q11, P52294, Q9HAV7, O60220, P61011, Q92783, Q96P70, P43307, P06748, O76094, O60684, O14662, Q99797, P29590	1.13672
GO:0042542	response to hydrogen peroxide	5	0.331114	Q13443, P04179, P30048, Q04206, Q92626	1.7132
GO:0006997	nucleus organization	5	0.331114	O95881, P50402, Q14249, P29590	1.7132
GO:0050877	neurological system process	17	0.331641	P21926, P39060, P49354, P07686, P62979, P17900, Q96PU8, P20839, P04179, O60313, Q9NRG9, P35625, Q9Y5S1, Q9Y277	1.20349
GO:0043085	positive regulation of catalytic activity	21	0.334354	Q13131, P62140, Q14160, P61088, P49354, O60271, P13861, P06748, Q53H12, Q13443, Q9BXK5, P61604, P17900, P62979, P21980, P22694, P29590, O00232	1.16809
GO:0051174	regulation of phosphorus metabolic process	15	0.335548	Q13131, P62140, O60271, Q96C90, P13861, P17936, P06748, Q53H12, Q13443, P35240, Q13098, P67775, P30048, P22694	1.22371
GO:0019220	regulation of phosphate metabolic process	15	0.335548	Q13131, P62140, O60271, Q96C90, P13861, P17936, P06748, Q53H12, Q13443, P35240, Q13098, P67775, P30048, P22694	1.22371
GO:0070727	cellular macromolecule localization	28	0.336609	O00170, Q9H173, Q96A65, Q13596, O60502, O15400, Q9NS69, O43615, Q9Y6Y8, Q9UEU0, P49792, P51572, O14653, Q9HAV4, Q96Q11, P52294, Q9HAV7, O60220, P61011, Q92783, Q96P70, P43307, P06748, O76094, O60684, O14662, Q99797, P29590	1.13136
GO:0009206	purine ribonucleoside triphosphate biosynthetic process	7	0.341351	P06576, P56134, P30049, P25705, P56385, Q9HD20, P21283	1.46249
GO:0007568	aging	7	0.341351	O60502, P04179, P05121, Q04206, P35625, P06748, P29590	1.46249
GO:0034622	cellular macromolecular complex assembly	21	0.345514	O75347, Q9BQA1, Q01105, Q9NS69, P52298, P61011, P62306, Q96P70, O00217, O60264, Q14692, P06748, P62304, P62314, Q9H814, Q9BY44, P16402, P16401, P07305, Q13112, O43920	1.16055
GO:0006457	protein folding	15	0.34904	O75347, Q9H173, O00170, Q9HAV7, O75352, Q9NXH8, P25685, Q8IXB1, P61604, Q14318, P49792, Q96HE7, O76031, O14657, O14656	1.21217
GO:0030384	phosphoinositide metabolic process	4	0.350599	O60762, Q9NTJ5, O43292, Q9BTU6	1.90355
GO:0006800	oxygen and reactive oxygen species metabolic process	4	0.350599	P04179, P30048, P28331, Q92626	1.90355
GO:0051338	regulation of transferase activity	12	0.356	Q53H12, Q13443, Q13131, P35240, P62140, Q13098, P30048, P67775, O60271, P13861, P22694, P06748	1.25356
GO:0043122	regulation of I-kappaB kinase/NF-kappaB cascade	6	0.362246	P21980, Q04206, P61088, Q9Y3E0, Q13404, Q7Z434	1.51165
GO:0033674	positive regulation of kinase activity	8	0.36276	Q53H12, Q13443, Q13131, P62140, O60271, P13861, P22694, P06748	1.37056
GO:0010740	positive regulation of protein kinase cascade	7	0.363144	P21980, Q04206, P61088, Q9Y3E0, Q13404, O60504, Q7Z434	1.42766
GO:0009145	purine nucleoside triphosphate biosynthetic process	7	0.363144	P06576, P56134, P30049, P25705, P56385, Q9HD20, P21283	1.42766
GO:0009201	ribonucleoside triphosphate biosynthetic process	7	0.363144	P06576, P56134, P30049, P25705, P56385, Q9HD20, P21283	1.42766
GO:0065003	macromolecular complex assembly	36	0.36661	Q9BQA1, Q9NS69, P14868, Q15836, P62306, O60271, P36776, Q14692, P30566, P17858, P62304, O43292, P07305, Q14118, O43920, O75347, Q01105, P61011, P52298, Q96P70, O00217, O60264, P06748, P24928, Q15599, P23921, P21980, P62314, Q9H814, Q9C037, P16402, Q9BY44, P04179, P16401, Q13112, P29590	1.09353
GO:0044238	primary metabolic process	227	0.369562	Q9NTZ6, O60502, Q9NTJ5, Q99417, O75352, P62750, Q9H7Z7, P14324, P17900, O43292, P49792, P52789, P52788, Q9BQE5, P22694, Q96Q11, Q01105, P49589, Q9NSE4, Q6P5R6, Q8IWX8, Q969E4, P46087, P23921, P20839, P52630, O95881, P67775, Q04206, P13798, Q15067, Q99538, Q13443, P62979, P11310, P22307, Q7Z7F7, P11216, Q9GZL7, P00338, P61088, Q9HD20, P19367, P06576, Q9BZF1, O75874, P13674, P55084, Q99797, Q8NF37,…	1.01805
GO:0032501	multicellular organismal process	89	0.375084	Q99417, P21926, Q96AX1, Q15102, P07686, Q86TM6, P17900, P15311, P52789, P05121, Q16666, P51572, Q9BQE5, P17661, P35625, P04264, P50402, P12111, P62140, Q15113, O00622, P49354, Q8IWX8, Q9BRK5, Q99961, Q13510, P20839, Q96BJ3, P17405, Q96PU8, Q15599, P24821, O00115, P21980, P55290, P04179, P16401, P67775, Q04206, P51114, O60313, Q15067, Q9Y5S1, Q9Y277, Q92692, Q14160, P12955, P39060, P11387, P29279,…	1.04292
GO:0010627	regulation of protein kinase cascade	10	0.377389	Q96BJ3, P35240, P21980, P67775, Q04206, P61088, Q9Y3E0, Q13404, O60504, Q7Z434	1.27851
GO:0012501	programmed cell death	24	0.379468	Q14160, P11387, Q9BXK5, P61604, P62979, P51398, P42892, P21980, O00115, Q14318, Q658P3, P04179, O95881, P28331, P51572, O60313, P51114, Q14249, Q9Y3D6, P29590	1.12341
GO:0051789	response to protein stimulus	8	0.382776	Q92575, P61604, Q96HE7, P49354, O00622, P25685, O14657, O14656	1.34368
GO:0051347	positive regulation of transferase activity	8	0.382776	Q53H12, Q13443, Q13131, P62140, O60271, P13861, P22694, P06748	1.34368
GO:0007006	mitochondrial membrane organization	4	0.384019	Q9NS69, O60220, O95202, O60313	1.80337
GO:0042157	lipoprotein metabolic process	4	0.384019	O60762, O43292, P49354, Q9BQE5	1.80337
GO:0031329	regulation of cellular catabolic process	4	0.384019	Q13443, P62140, O15118, P35625	1.80337
GO:0045765	regulation of angiogenesis	4	0.384019	P05121, P04264, P23381, P29590	1.80337
GO:0001558	regulation of cell growth	7	0.38501	P56945, P55290, P67775, P29279, O00622, P17936, P29590	1.39446
GO:0006401	RNA catabolic process	5	0.3868	P52298, Q01780, O43310, Q99575, P39748	1.58629
GO:0045859	regulation of protein kinase activity	11	0.390942	Q53H12, Q13443, Q13131, P35240, P62140, Q13098, P67775, O60271, P13861, P22694, P06748	1.23981
GO:0043065	positive regulation of apoptosis	18	0.391029	Q14160, P39060, P17936, Q9BXK5, P62979, P51398, P17405, P21980, O95881, P67775, Q16666, P35625, Q14249, P29590	1.15066
GO:0043068	positive regulation of programmed cell death	18	0.391029	Q14160, P39060, P17936, Q9BXK5, P62979, P51398, P17405, P21980, O95881, P67775, Q16666, P35625, Q14249, P29590	1.15066
GO:0051270	regulation of cell motion	9	0.398793	Q13443, P35240, P56945, P55290, P39060, O60271, Q5JRA6, P07093, P17936	1.2849
GO:0042981	regulation of apoptosis	31	0.402538	Q14160, P39060, P17936, Q86TM6, Q9BXK5, Q13443, P62979, P61604, P51398, P56945, P05120, P30048, Q16666, P35625, P02768, P07858, P49354, P06748, P17405, P21980, P55290, P04179, O95881, P67775, Q04206, Q14249, P29590	1.0883
GO:0032446	protein modification by small protein conjugation	8	0.402826	P62979, Q14139, P61088, Q13404, Q9UBE0	1.31784
GO:0010942	positive regulation of cell death	18	0.40351	Q14160, P39060, P17936, Q9BXK5, P62979, P51398, P17405, P21980, O95881, P67775, Q16666, P35625, Q14249, P29590	1.14213
GO:0009142	nucleoside triphosphate biosynthetic process	7	0.406879	P06576, P56134, P30049, P25705, P56385, Q9HD20, P21283	1.36277
GO:0005976	polysaccharide metabolic process	6	0.410847	Q7Z7M9, P62140, P15586, P11216, P07686, Q8NFW8	1.42766
GO:0009967	positive regulation of signal transduction	10	0.412293	P42892, P21980, P55290, Q14318, Q04206, P61088, Q9Y3E0, Q13404, O60504, Q7Z434	1.24145
GO:0044271	nitrogen compound biosynthetic process	16	0.412756	P00966, Q96C36, P56134, P56385, P31939, Q9HD20, P21283, P30566, P06576, P23921, P20839, P52788, P30049, P25705, P32321, Q9P2R7	1.15173
GO:0030162	regulation of proteolysis	4	0.41703	Q13443, O60502, P07093, P35625	1.7132
GO:0009411	response to UV	4	0.41703	Q9BRK5, Q04206, P39748, P29590	1.7132
GO:0009607	response to biotic stimulus	12	0.418511	Q92575, P61604, P52630, Q96HE7, P30048, Q04206, Q96A33, Q16666, P25685, O14657, O14656, Q7Z434	1.19525
GO:0043067	regulation of programmed cell death	31	0.421433	Q14160, P39060, P17936, Q86TM6, Q9BXK5, Q13443, P62979, P61604, P51398, P56945, P05120, P30048, Q16666, P35625, P02768, P07858, P49354, P06748, P17405, P21980, P55290, P04179, O95881, P67775, Q04206, Q14249, P29590	1.07945
GO:0051345	positive regulation of hydrolase activity	7	0.428685	Q9BXK5, P61604, P17900, P21980, Q14160, P49354, P29590	1.33249
GO:0010941	regulation of cell death	31	0.440408	Q14160, P39060, P17936, Q86TM6, Q9BXK5, Q13443, P62979, P61604, P51398, P56945, P05120, P30048, Q16666, P35625, P02768, P07858, P49354, P06748, P17405, P21980, P55290, P04179, O95881, P67775, Q04206, Q14249, P29590	1.07075
GO:0032101	regulation of response to external stimulus	5	0.441862	P21980, P55290, P05121, O15118, P04264	1.47689
GO:0006917	induction of apoptosis	13	0.44337	Q9BXK5, P62979, P51398, P21980, O95881, P67775, Q16666, P35625, P29590	1.15998
GO:0012502	induction of programmed cell death	13	0.44337	Q9BXK5, P62979, P51398, P21980, O95881, P67775, Q16666, P35625, P29590	1.15998
GO:0015031	protein transport	46	0.443767	O00170, Q9H173, Q96QK1, O60502, Q96A65, Q13596, O15400, O43615, Q9NS69, Q96AX1, P51153, Q9Y6Y8, Q9BXF6, Q9UEU0, Q9UPT5, O15027, P49792, O76031, P51572, O14653, Q9Y3E0, Q9HAV4, O14828, Q5JRA6, P51809, Q96Q11, P52294, Q9HAV7, Q9Y3Q3, O60220, P61011, Q99567, Q92783, Q9Y5L0, Q96P70, P43307, Q13636, P06748, O76094, O60684, O14662, Q9H814, Q9UBQ0, Q8WVM8, Q99797, P29590	1.04519
GO:0006259	DNA metabolic process	19	0.447861	Q01105, Q12824, P11387, P29279, P61088, P36776, P39748, Q96PK6, O60832, P23921, O00115, P04179, O95881, P18887, Q13112, Q9UQE7, Q14249, P29590	1.10717
GO:0009615	response to virus	4	0.449445	P52630, Q04206, Q16666, Q7Z434	1.63162
GO:0032147	activation of protein kinase activity	4	0.449445	Q53H12, Q13443, P13861, P22694	1.63162
GO:0006793	phosphorus metabolic process	33	0.449891	O14561, Q9NTJ5, P11387, O60271, O75438, Q13162, P17936, Q13443, Q53H12, O95168, Q13523, Q13363, P52789, P24666, P30049, P22694, O43920, Q13131, P49821, P62140, P51970, P56385, O00217, P21283, P18031, P06576, O95299, P31930, Q9BY44, P67775, P28331, P25705, P29590	1.0627
GO:0006796	phosphate metabolic process	33	0.449891	O14561, Q9NTJ5, P11387, O60271, O75438, Q13162, P17936, Q13443, Q53H12, O95168, Q13523, Q13363, P52789, P24666, P30049, P22694, O43920, Q13131, P49821, P62140, P51970, P56385, O00217, P21283, P18031, P06576, O95299, P31930, Q9BY44, P67775, P28331, P25705, P29590	1.0627
GO:0046395	carboxylic acid catabolic process	7	0.450366	P49748, P11310, P55084, Q13011, P09110, Q15067, P16930	1.30352
GO:0016054	organic acid catabolic process	7	0.450366	P49748, P11310, P55084, Q13011, P09110, Q15067, P16930	1.30352
GO:0016310	phosphorylation	28	0.454809	O14561, P11387, O60271, O75438, Q13162, P17936, Q13443, Q53H12, Q13523, O95168, Q13363, P52789, P30049, P22694, O43920, Q13131, P49821, P51970, P56385, O00217, P21283, P06576, P31930, O95299, Q9BY44, P28331, P25705, P29590	1.07075
GO:0045184	establishment of protein localization	46	0.458018	O00170, Q9H173, Q96QK1, O60502, Q96A65, Q13596, O15400, O43615, Q9NS69, Q96AX1, P51153, Q9Y6Y8, Q9BXF6, Q9UEU0, Q9UPT5, O15027, P49792, O76031, P51572, O14653, Q9Y3E0, Q9HAV4, O14828, Q5JRA6, P51809, Q96Q11, P52294, Q9HAV7, Q9Y3Q3, O60220, P61011, Q99567, Q92783, Q9Y5L0, Q96P70, P43307, Q13636, P06748, O76094, O60684, O14662, Q9H814, Q9UBQ0, Q8WVM8, Q99797, P29590	1.03967
GO:0043933	macromolecular complex subunit organization	36	0.460353	Q9BQA1, Q9NS69, P14868, Q15836, P62306, O60271, P36776, Q14692, P30566, P17858, P62304, O43292, P07305, Q14118, O43920, O75347, Q01105, P61011, P52298, Q96P70, O00217, O60264, P06748, P24928, Q15599, P23921, P21980, P62314, Q9H814, Q9C037, P16402, Q9BY44, P04179, P16401, Q13112, P29590	1.0489
GO:0048856	anatomical structure development	66	0.460453	P21926, Q96AX1, Q15102, P07686, P15311, P52789, P05121, Q16666, P35625, P04264, P50402, P12111, O00622, Q8IWX8, Q9BRK5, Q99961, Q13510, P17405, Q96PU8, Q15599, P24821, O00115, P21980, P55290, P04179, P67775, P16401, Q04206, P51114, O60313, Q14160, P39060, P29279, P17931, Q9NVX2, P17936, P11117, Q16555, Q13443, P62979, P42892, P11310, P30048, P29373, Q14118, Q12849, Q14254, O60220, P31939, P15848,…	1.03356
GO:0048513	organ development	44	0.46529	Q96AX1, Q14160, P39060, P29279, Q13443, P42892, P11310, P15311, P52789, P30048, P05121, P29373, Q16666, P35625, P04264, P50402, Q14118, Q12849, Q14254, P12111, O00622, P31939, Q9BRK5, P06576, Q13510, P24821, Q96PU8, Q15599, P35240, P21980, O00115, Q9H9B4, P55290, O75874, O60869, P04179, Q8IVF2, P67775, P16401, P38571, Q04206, P51114, P15144, P29590	1.03261
GO:0009894	regulation of catabolic process	5	0.468861	Q13443, P62140, Q04206, O15118, P35625	1.42766
GO:0016197	endosome transport	5	0.468861	P20645, Q96QK1, Q13596, O14662, P51809	1.42766
GO:0022613	ribonucleoprotein complex biogenesis	17	0.472654	Q9BQA1, P56182, P52298, P62306, Q14692, Q9Y5J1, P06748, P62304, O60832, P46087, P62314, Q14684, Q9H814, Q9BY44, Q9NV31, Q01780, Q9GZL7	1.1032
GO:0051259	protein oligomerization	9	0.47295	P23921, P21980, Q9C037, P04179, O60271, P36776, P06748, P17858, P30566	1.20459
GO:0051186	cofactor metabolic process	11	0.473285	Q3SY69, P11177, P31937, O75874, P04179, P36957, P30519, Q9P2R7, Q9Y2Q3, Q13423, Q9Y305	1.16328
GO:0046907	intracellular transport	43	0.477422	O00170, Q9H173, Q96QK1, O60502, Q96A65, Q13596, O15400, O43615, Q9NS69, Q9Y6Y8, Q9UEU0, Q14671, P49792, P30049, P51572, Q9H0X9, O14653, Q9HAV4, O14828, P51809, Q96Q11, P52294, Q01105, Q9HAV7, O60220, P61011, P52298, Q92783, Q96P70, P43307, P15848, P06748, P20645, O76094, O60684, O14662, Q9H814, Q8WVM8, O15118, Q99797, O60313, Q9NRG9, P29590	1.03466
GO:0031399	regulation of protein modification process	14	0.480293	P62979, P35240, O60502, Q01105, P67775, P49354, P61088, P17936, P13861, O00232, P29590	1.12078
GO:0022411	cellular component disassembly	4	0.481106	Q01105, O95881, Q14249	1.55745
GO:0048167	regulation of synaptic plasticity	4	0.481106	P62979	1.55745
GO:0002697	regulation of immune effector process	4	0.481106	Q92692, P15151, Q7Z434, P29590	1.55745
GO:0019953	sexual reproduction	10	0.481793	Q96PU8, Q99417, Q92692, P21926, P51572, O60271, Q15102, Q9NRG9, P07686, Q15067	1.17342
GO:0009100	glycoprotein metabolic process	8	0.482365	O60502, O60762, Q9NRP0, O75352, Q9H553, P38571, Q13724, P04843	1.22371
GO:0051169	nuclear transport	11	0.489575	P52294, O60684, Q01105, Q9H814, P52298, P49792, Q96P70, Q9HAV4, Q9NRG9, P06748, P29590	1.1491
GO:0006913	nucleocytoplasmic transport	11	0.489575	P52294, O60684, Q01105, Q9H814, P52298, P49792, Q96P70, Q9HAV4, Q9NRG9, P06748, P29590	1.1491
GO:0010648	negative regulation of cell communication	7	0.493123	Q96BJ3, P35240, P67775, Q04206, O15118, P17936, P18031	1.24921
GO:0030097	hemopoiesis	7	0.493123	O00115, Q9H9B4, P04179, Q96AX1, P30048, Q16666, P29590	1.24921
GO:0060341	regulation of cellular localization	7	0.493123	Q13443, O60502, Q07666, P52298, Q8WVM8, Q9NRG9, P17858	1.24921
GO:0009611	response to wounding	14	0.494521	P21926, P07858, P29279, Q9Y263, P24821, P04179, P05120, P05121, P38571, Q04206, Q9BQE5, Q5JRA6, P04264, P35625	1.11041
GO:0051604	protein maturation	5	0.495371	O00170, P42892, Q99797, P04264, P67812	1.38161
GO:0016192	vesicle-mediated transport	33	0.495952	Q96QK1, Q96A65, Q13596, Q9NTZ6, O15400, Q96AX1, Q15836, P51153, Q9UEU0, Q9UPT5, P40222, Q9H223, O15027, Q14671, P51572, Q9H0X9, O14653, Q9Y3E0, O14828, Q5JRA6, P51809, Q9Y6I3, Q9BTU6, Q12765, Q9UBC2, P20645, Q9BRK5, Q99961, P06576, O95159, O14662, Q8WVM8, O15118	1.04309
GO:0050801	ion homeostasis	10	0.498919	P06576, O60502, Q96PU8, P21980, P21926, P04179, P30048, P28331, Q96A33, P07686	1.15757
GO:0002682	regulation of immune system process	10	0.498919	P56945, O15347, Q92692, P15151, Q04206, P61088, Q5JRA6, P04264, Q7Z434, P29590	1.15757
GO:0010035	response to inorganic substance	10	0.498919	Q13443, P04179, P30048, Q9H553, P05121, Q04206, P30049, P49354, Q92626, O15118	1.15757
GO:0065009	regulation of molecular function	33	0.505124	Q14160, O60271, P13861, Q9BXK5, Q13443, Q53H12, P61604, P17900, P62979, Q13098, P30048, Q13404, P22694, Q13131, P62140, Q12824, P07858, P61088, P49354, P06748, P35240, Q96BJ3, P21980, O60869, P04179, Q15042, P67775, Q04206, O00232, P29590	1.03926
GO:0007268	synaptic transmission	6	0.505778	P62979, P49354, Q9Y277	1.2849
GO:0008283	cell proliferation	16	0.505935	Q9NTI5, Q07666, Q14160, Q8NEU8, O00622, Q9UEU0, P40222, O60832, P56945, P20839, P35240, P55290, P38571, P51858, Q16666, Q9GZL7	1.08774
GO:0051651	maintenance of location in cell	4	0.511883	P15311, P02768, O43292, P29590	1.48974
GO:0032386	regulation of intracellular transport	4	0.511883	Q07666, P52298, Q8WVM8, Q9NRG9	1.48974
GO:0016485	protein processing	4	0.511883	P42892, Q99797, P04264, P67812	1.48974
GO:0007389	pattern specification process	4	0.511883	Q96BJ3, Q12849, Q14318, O00622	1.48974
GO:0048878	chemical homeostasis	12	0.5119	P06576, O60502, Q96PU8, P21980, P21926, P04179, P30048, P05121, P28331, Q96A33, O15118, P07686	1.1173
GO:0031400	negative regulation of protein modification process	10	0.515886	P62979, P35240, O60502, Q01105, P67775, P17936, O00232	1.14213
GO:0051246	regulation of protein metabolic process	26	0.516767	O60502, Q01105, P52298, P61088, P49354, Q14240, P13861, P17936, Q13443, P62979, Q96PU8, P42892, P35240, Q14671, Q9BY44, P67775, Q04206, O43310, P35625, P07093, Q13404, P29590, O00232	1.04561
GO:0006519	cellular amino acid and derivative metabolic process	16	0.519047	P00966, P49589, P14868, Q96C36, P12955, Q9NSE4, P34897, Q9Y2Q3, P11310, P31937, O75874, P04179, P13674, P52788, P23381, P16930	1.07918
GO:0006986	response to unfolded protein	6	0.528615	Q92575, P61604, Q96HE7, P25685, O14657, O14656	1.25356
GO:0010646	regulation of cell communication	27	0.530668	Q13131, O60502, Q14160, P61088, O60271, P17936, P06748, P18031, Q7Z434, P17858, P62979, P42892, P35240, Q96BJ3, P21980, P55290, Q14318, Q13098, P67775, Q04206, Q9Y3E0, O15118, Q13404, O60504	1.03714
GO:0006915	apoptosis	22	0.532911	Q14160, Q9BXK5, P61604, P62979, P51398, P42892, O00115, Q14318, Q658P3, P04179, O95881, P28331, P51572, O60313, P51114, Q14249, Q9Y3D6, P29590	1.04695
GO:0043066	negative regulation of apoptosis	14	0.536642	Q86TM6, P62979, P21980, P55290, P02768, P04179, P05120, P30048, Q04206, P49354, P06748	1.0804
GO:0008104	protein localization	49	0.539881	O00170, Q9H173, Q96QK1, O60502, Q96A65, Q13596, O15400, O43615, Q9NS69, Q96AX1, P51153, Q9Y6Y8, Q9BXF6, Q9UEU0, Q9UPT5, P15311, O15027, P49792, O43292, O76031, P51572, O14653, Q9Y3E0, Q9HAV4, O14828, Q5JRA6, P51809, Q96Q11, P52294, Q9HAV7, Q9Y3Q3, O60220, P61011, Q99567, Q9H553, Q92783, Q9Y5L0, Q96P70, P43307, Q13636, P06748, O76094, O60684, O14662, Q9H814, Q9UBQ0, Q8WVM8, Q99797, P29590	1.01385
GO:0034621	cellular macromolecular complex subunit organization	21	0.540236	O75347, Q9BQA1, Q01105, Q9NS69, P52298, P61011, P62306, Q96P70, O00217, O60264, Q14692, P06748, P62304, P62314, Q9H814, Q9BY44, P16402, P16401, P07305, Q13112, O43920	1.04585
GO:0042127	regulation of cell proliferation	21	0.540236	Q9NTI5, P62140, P21926, P39060, P49354, P43307, P17936, P06748, P35240, O75691, P46087, Q13363, P21980, P55290, P04179, P05121, P30048, Q04206, P25705, P23381, P29590	1.04585
GO:0008629	induction of apoptosis by intracellular signals	4	0.541668	O95881, Q16666, P29590	1.42766
GO:0033673	negative regulation of kinase activity	4	0.541668	P35240, Q13098, P30048, P67775	1.42766
GO:0035295	tube development	5	0.546596	Q13510, Q14160, P38571, P29279, O00622	1.29788
GO:0043069	negative regulation of programmed cell death	14	0.550443	Q86TM6, P62979, P21980, P55290, P02768, P04179, P05120, P30048, Q04206, P49354, P06748	1.07075
GO:0001525	angiogenesis	6	0.550976	P06576, P55290, P39060, P29279, O00622, P15144	1.22371
GO:0009308	amine metabolic process	16	0.557789	Q7Z7M9, P00966, P49589, P15586, P14868, Q96C36, P12955, Q9NSE4, P34897, P07686, P11310, P31937, P13674, P52788, P23381, P16930	1.05428
GO:0048514	blood vessel morphogenesis	8	0.558729	P06576, Q96PU8, P21980, P55290, P39060, P29279, O00622, P15144	1.14213
GO:0051716	cellular response to stimulus	27	0.560383	O00170, Q92626, P36776, P13861, Q96PK6, P56945, Q13098, P30048, Q16666, Q9UQE7, P22694, P62140, P02768, Q96A33, P00338, P61088, P39748, P18031, P55290, Q96HE7, P04179, O95881, P18887, P82933, Q13112, P29590	1.02337
GO:0044419	interspecies interaction between organisms	17	0.561204	P52294, Q92692, Q12824, P02768, P11387, Q14240, P06748, Q7Z434, P14324, Q13363, Q14318, P52630, P15151, Q04206, P15144, P29590, Q86X55	1.04764
GO:0060548	negative regulation of cell death	14	0.564099	Q86TM6, P62979, P21980, P55290, P02768, P04179, P05120, P30048, Q04206, P49354, P06748	1.06127
GO:0009987	cellular process	337	0.567449	O60502, Q9NTZ6, Q9NTJ5, Q99417, P62750, O75352, Q9H7Z7, P14324, P17900, O43292, P49792, P52789, P52788, Q9BQE5, P17661, P50402, O60504, P22694, Q8TCZ2, Q96Q11, Q9Y6I3, Q9NTI5, Q01105, P49589, Q99567, Q9NSE4, Q6P5R6, O00217, Q8IWX8, Q969E4, P20839, P46087, P23921, P52630, O95881, P67775, Q04206, O60313, Q15067, Q13596, Q92692, Q9NS69, Q92797, Q9UP95, P09669, P13861, Q86UP2, P11117, P40222, Q13443,…	0.998871
GO:0051348	negative regulation of transferase activity	4	0.57038	P35240, Q13098, P30048, P67775	1.37056
GO:0030522	intracellular receptor-mediated signaling pathway	4	0.57038	Q96PK6, Q8TDD1, Q86X55, P29590	1.37056
GO:0006633	fatty acid biosynthetic process	4	0.57038	Q13131, O14561, Q96PU8, Q9H7Z7	1.37056
GO:0006575	cellular amino acid derivative metabolic process	6	0.572814	P11310, O75874, P04179, P13674, P52788, Q9Y2Q3	1.19525
GO:0009968	negative regulation of signal transduction	6	0.572814	Q96BJ3, P35240, P67775, Q04206, P17936, P18031	1.19525
GO:0007283	spermatogenesis	7	0.574838	Q96PU8, Q99417, Q92692, P51572, O60271, Q15102, Q15067	1.15311
GO:0048232	male gamete generation	7	0.574838	Q96PU8, Q99417, Q92692, P51572, O60271, Q15102, Q15067	1.15311
GO:0022607	cellular component assembly	39	0.575754	Q9BQA1, Q9NS69, P14868, P21926, Q15836, P62306, O60271, P36776, Q14692, P30566, P62304, P17858, P15311, O43292, P07305, Q14118, O43920, O75347, Q01105, P61011, P52298, Q96P70, O00217, O60264, P06748, P24928, Q15599, P23921, P21980, P62314, P55290, Q9H814, Q9C037, P16402, Q9BY44, P04179, P16401, Q13112, P29590	1.00625
GO:0070647	protein modification by small protein conjugation or removal	8	0.577048	P62979, Q14139, P61088, Q13404, Q9UBE0	1.12341
GO:0003008	system process	21	0.584511	P21926, P39060, P49354, P07686, P62979, P17900, P20839, Q96PU8, P42892, P04179, P17661, O60313, Q9NRG9, P35625, P50402, Q14118, Q9Y5S1, Q9Y277	1.02208
GO:0051704	multi-organism process	22	0.58708	P52294, Q92692, P02768, Q12824, P11387, Q14240, P07686, P06748, Q7Z434, P14324, Q13363, Q14318, P52630, P15151, P30048, Q04206, Q16666, Q9BQE5, P15144, Q9UQE7, P29590, Q86X55	1.01866
GO:0009057	macromolecule catabolic process	30	0.587555	O60502, Q96TA2, P15586, P36776, Q86TM6, Q13443, P62979, P49792, Q14139, O76031, Q01780, O43310, P11216, Q13404, Q99575, O94905, P52298, P61088, Q9UBE0, P39748, O00115, O95881, Q9BZL1, Q04206, Q14249, O00232	1.00776
GO:0051248	negative regulation of protein metabolic process	13	0.588648	P62979, P35240, O60502, Q01105, P67775, Q04206, P35625, P17936, O00232, P29590	1.05055
GO:0033554	cellular response to stress	20	0.592981	P62140, P02768, Q96A33, P61088, Q92626, P36776, P39748, Q96PK6, Q96HE7, P04179, Q13098, O95881, P30048, Q16666, P18887, P82933, Q13112, Q9UQE7, P29590	1.01976
GO:0060284	regulation of cell development	6	0.594088	P62979, Q04206, P17936	1.16809
GO:0048534	hemopoietic or lymphoid organ development	7	0.594239	O00115, Q9H9B4, P04179, Q96AX1, P30048, Q16666, P29590	1.13136
GO:0016311	dephosphorylation	5	0.594996	Q9NTJ5, P62140, P24666, P67775, P18031	1.22371
GO:0055082	cellular chemical homeostasis	9	0.596127	P06576, O60502, Q96PU8, P21980, P21926, P04179, P30048, P28331, P07686	1.08583
GO:0006873	cellular ion homeostasis	9	0.596127	P06576, O60502, Q96PU8, P21980, P21926, P04179, P30048, P28331, P07686	1.08583
GO:0032504	multicellular organism reproduction	10	0.597493	Q96PU8, Q99417, Q92692, P52789, P51572, O60271, Q9BQE5, Q15102, P07686, Q15067	1.07075
GO:0048609	reproductive process in a multicellular organism	10	0.597493	Q96PU8, Q99417, Q92692, P52789, P51572, O60271, Q9BQE5, Q15102, P07686, Q15067	1.07075
GO:0006694	steroid biosynthetic process	4	0.597956	P14324, Q13131, Q9UHQ9, P22307	1.31784
GO:0048585	negative regulation of response to stimulus	4	0.597956	Q96BJ3, Q04206, O15118, P18031	1.31784
GO:0046942	carboxylic acid transport	4	0.597956	O75915, Q96QD8, P28288, Q9HBR0	1.31784
GO:0015849	organic acid transport	4	0.597956	O75915, Q96QD8, P28288, Q9HBR0	1.31784
GO:0050790	regulation of catalytic activity	28	0.601314	Q14160, O60271, P13861, Q9BXK5, Q13443, Q53H12, P61604, P17900, P62979, Q13098, P30048, P22694, Q13131, P62140, P07858, P61088, P49354, P06748, P35240, P21980, P04179, Q15042, P67775, O00232, P29590	1.00355
GO:0050793	regulation of developmental process	17	0.609434	Q9Y2D5, O15347, Q96AX1, P17936, Q13443, P62979, P15311, P04179, P67775, P05121, Q04206, P04264, P29590, P23381	1.01833
GO:0006260	DNA replication	8	0.612556	Q96PK6, O60832, P23921, Q01105, P11387, P29279, Q13112, P39748	1.08774
GO:0009628	response to abiotic stimulus	12	0.614707	P11166, Q9BRK5, Q14011, Q96HE7, P04179, P39060, Q04206, P35625, P39748, P15848, Q9Y5S1, P29590	1.0383
GO:0006974	response to DNA damage stimulus	13	0.615811	Q96PK6, P62140, P04179, O95881, P61088, Q16666, P18887, P82933, Q9UQE7, Q13112, P39748, P29590	1.03109
GO:0006508	proteolysis	32	0.6186	Q96TA2, P12955, P36776, Q99538, P67812, Q86TM6, Q13443, P62979, P42892, P49792, Q14139, O76031, P04264, Q13404, Q12884, O94905, P07858, P61088, Q9UBE0, P31930, Q96KP4, Q9BZL1, Q04206, Q9Y646, Q99797, Q15269, P13798, P15144, O00232	0.993158
GO:0051235	maintenance of location	4	0.62435	P15311, P02768, O43292, P29590	1.26904
GO:0008203	cholesterol metabolic process	4	0.62435	P14324, Q13131, Q9H0X9, Q9BQE5	1.26904
GO:0042770	DNA damage response, signal transduction	4	0.62435	O95881, Q16666, P29590	1.26904
GO:0043603	cellular amide metabolic process	4	0.62435	P00966, P31937, O75874, P36957	1.26904
GO:0006325	chromatin organization	12	0.628531	Q96PK6, Q01105, Q12824, P16402, P16401, P07305, P61088, Q13112, O60264, O14929, P06748, Q86X55	1.02792
GO:0032268	regulation of cellular protein metabolic process	22	0.628632	O60502, Q01105, P52298, P61088, P49354, Q14240, P17936, P13861, Q13443, P62979, P35240, Q96PU8, Q14671, Q9BY44, P67775, O43310, P35625, P29590, O00232	0.997099
GO:0007276	gamete generation	8	0.629701	Q96PU8, Q99417, Q92692, P51572, O60271, Q15102, P07686, Q15067	1.07075
GO:0008219	cell death	25	0.633271	O60502, Q14160, P11387, Q9BXK5, P62979, P61604, P42892, P51398, P21980, O00115, Q14318, Q658P3, P04179, O95881, P28331, P51572, P51114, O60313, Q14249, P29590, Q9Y3D6	0.991434
GO:0051240	positive regulation of multicellular organismal process	5	0.6402	P62979, Q7Z434	1.15757
GO:0000165	MAPKKK cascade	5	0.6402	Q13443, Q13131, Q13098, P67775, O60271	1.15757
GO:0016265	death	25	0.642718	O60502, Q14160, P11387, Q9BXK5, P62979, P61604, P42892, P51398, P21980, O00115, Q14318, Q658P3, P04179, O95881, P28331, P51572, P51114, O60313, Q14249, P29590, Q9Y3D6	0.986865
GO:0048646	anatomical structure formation involved in morphogenesis	10	0.643136	P06576, P35240, P55290, P21926, Q96AX1, P39060, P29279, O00622, P15144, Q9NVX2	1.03205
GO:0002376	immune system process	20	0.646626	Q96AX1, P61088, Q92626, Q9BTU6, O00592, Q7Z434, Q13443, P20839, P56945, O00115, Q9H9B4, P04179, P30048, Q04206, P51572, Q16666, P04264, Q10588, P51809, P29590	0.990288
GO:0044057	regulation of system process	7	0.649502	P62979, P42892, O60502, P17661	1.07075
GO:0019932	second-messenger-mediated signaling	4	0.649536	P21980, P67775, P39748, P22694	1.22371
GO:0051241	negative regulation of multicellular organismal process	4	0.649536	O60502, P05121, P04264, Q99538	1.22371
GO:0009653	anatomical structure morphogenesis	30	0.649615	P21926, Q14160, Q96AX1, P39060, P29279, Q9NVX2, P62979, P42892, P15311, P05121, P29373, P35625, Q14118, Q12849, O00622, P31939, Q7Z460, P06576, P35240, Q96PU8, P21980, P55290, P38571, Q04206, O60313, P15144, Q9Y3D6	0.980839
GO:0006807	nitrogen compound metabolic process	111	0.651739	O60502, Q99417, Q01081, Q96PK6, P54819, P52788, Q9NV31, O43310, Q9UQE7, Q96Q11, Q01105, P49589, Q12824, P49902, Q8TDD1, Q9NSE4, Q8IWX8, Q969E4, P20839, P46087, P23921, Q14684, P52630, O95881, P67775, Q04206, Q15007, P38159, Q7Z7M9, P15586, P56134, P11387, P12955, P17480, P62306, P30566, P62304, Q6UN15, P11310, P30049, P51858, Q9P2I0, Q9GZL7, Q12849, P61088, Q14151, Q9HD20, P31939, O60264, P06576,…	0.981243
GO:0048545	response to steroid hormone stimulus	6	0.65421	Q13443, O60502, O75874, Q04206, P35625, P15848	1.09353
GO:0051276	chromosome organization	16	0.654836	Q9NTI5, Q01105, Q12824, P61088, O60264, O14929, P06748, Q96PK6, O60832, P16402, O95881, P16401, P07305, Q13112, Q9UQE7, Q86X55	0.993158
GO:0032879	regulation of localization	18	0.655667	O60502, Q96A65, O75915, Q07666, P52298, P39060, O60271, P17936, P17858, Q9H223, Q13443, P35240, P56945, P55290, Q8WVM8, P07093, Q5JRA6, Q9NRG9	0.988383
GO:0006520	cellular amino acid metabolic process	11	0.656305	P00966, P31937, P49589, Q96C36, P14868, P12955, P52788, Q9NSE4, P34897, P23381, P16930	1.01318
GO:0042254	ribosome biogenesis	11	0.656305	O60832, P46087, P56182, Q14684, Q9BY44, Q9NV31, Q01780, Q14692, Q9GZL7, P06748, Q9Y5J1	1.01318
GO:0006461	protein complex assembly	24	0.660301	O75347, Q9NS69, P14868, P61011, Q15836, P36776, Q96P70, O60271, O00217, O60264, P06748, P30566, P24928, P17858, P23921, Q15599, P21980, O43292, Q9C037, P04179, Q13112, Q14118, O43920, P29590	0.97897
GO:0070271	protein complex biogenesis	24	0.660301	O75347, Q9NS69, P14868, P61011, Q15836, P36776, Q96P70, O60271, O00217, O60264, P06748, P30566, P24928, P17858, P23921, Q15599, P21980, O43292, Q9C037, P04179, Q13112, Q14118, O43920, P29590	0.97897
GO:0042493	response to drug	8	0.662678	O76094, P17405, P61011, P04179, P39060, P11387, Q04206, P18887	1.0383
GO:0044087	regulation of cellular component biogenesis	7	0.666872	Q13131, P62979, P35240, O60504	1.05196
GO:0048869	cellular developmental process	41	0.672234	Q92692, P21926, Q96AX1, Q14160, P39060, P29279, P17931, P17936, Q9NVX2, Q16555, Q13443, P62979, Q13363, P11310, P15311, P30048, Q16666, Q13404, Q9BRK5, Q7Z460, P24821, Q96PU8, P35240, O00115, Q9H9B4, Q14318, Q96HE7, O60869, P04179, Q8IVF2, P38571, Q04206, P51114, O60313, P07093, P15144, Q9Y3D6, P29590	0.970181
GO:0006650	glycerophospholipid metabolic process	4	0.673498	O60762, Q9NTJ5, O43292, Q9BTU6	1.18152
GO:0050804	regulation of synaptic transmission	4	0.673498	P62979	1.18152
GO:0006820	anion transport	4	0.673498	O75915, Q16762, Q9UP95, Q9Y277	1.18152
GO:0050890	cognition	9	0.674695	P17900, P20839, P39060, Q9NRG9, O60313, P35625, P07686, Q9Y5S1, Q9Y277	1.01439
GO:0016044	membrane organization	20	0.677076	Q13596, O15400, Q9NS69, O60220, P21926, Q15836, O95202, Q9UBC2, Q9UEU0, Q9H223, P20645, Q99961, P06576, Q14671, O14653, O15118, O60313, P50402, P51809, Q9Y6I3	0.973408
GO:0044085	cellular component biogenesis	47	0.680026	Q9BQA1, Q9NS69, P14868, P21926, Q15836, P62306, O60271, P36776, Q14692, P30566, P62304, P17858, O60832, P15311, O43292, Q9NV31, P07305, Q01780, Q9GZL7, Q14118, O43920, O75347, P56182, Q01105, P61011, P52298, Q96P70, O00217, O60264, P06748, Q9Y5J1, P24928, P46087, Q15599, P23921, P21980, P62314, Q14684, P55290, Q9H814, Q9C037, P04179, Q9BY44, P16402, P16401, Q13112, P29590	0.967792
GO:0032269	negative regulation of cellular protein metabolic process	12	0.681169	P62979, P35240, O60502, Q01105, P67775, P35625, P17936, O00232, P29590	0.988383
GO:0051960	regulation of nervous system development	5	0.681988	P62979, Q04206	1.0982
GO:0016053	organic acid biosynthetic process	7	0.683692	Q13131, O14561, Q96PU8, P00966, Q96C36, Q9H7Z7, Q9P2R7	1.03383
GO:0046394	carboxylic acid biosynthetic process	7	0.683692	Q13131, O14561, Q96PU8, P00966, Q96C36, Q9H7Z7, Q9P2R7	1.03383
GO:0034641	cellular nitrogen compound metabolic process	107	0.685215	O60502, Q99417, Q01081, Q96PK6, P54819, P52788, Q9NV31, O43310, Q9UQE7, Q96Q11, Q01105, P49589, Q12824, P49902, Q8TDD1, Q9NSE4, Q8IWX8, Q969E4, P20839, P46087, P23921, Q14684, P52630, O95881, P67775, Q04206, Q15007, P38159, P56134, P11387, P12955, P17480, P62306, P30566, P62304, Q6UN15, P11310, P30049, P51858, Q9P2I0, Q9GZL7, Q12849, P61088, Q14151, Q9HD20, P31939, O60264, P06576, P31937, Q9H814,…	0.974029
GO:0044265	cellular macromolecule catabolic process	26	0.688644	O94905, P52298, P61088, P36776, Q9UBE0, P39748, Q13443, Q86TM6, P62979, O00115, P49792, O95881, Q14139, Q9BZL1, Q04206, O76031, Q01780, O43310, Q13404, Q99575, Q14249, O00232	0.964137
GO:0016043	cellular component organization	99	0.692734	Q9BQA1, O43615, P21926, P07686, P17858, Q96PK6, P15311, Q14671, O43292, P07305, O14653, P17661, Q9UQE7, P50402, Q9Y6I3, Q96Q11, Q9NTI5, Q01105, Q9HAV7, P61011, P52298, Q12824, O00622, Q96P70, P28288, O00217, Q9UBC2, P06748, P24928, P20645, Q99961, P23921, Q15599, P24821, P62314, P21980, P55290, O95881, Q9BY44, P16402, P04179, P16401, O15118, O60313, Q13112, O00170, Q13596, O15400, Q9NS69, Q92692,…	0.971401
GO:0006470	protein amino acid dephosphorylation	4	0.696235	P62140, P24666, P67775, P18031	1.14213
GO:0015674	di-, tri-valent inorganic cation transport	4	0.696235	Q9H9B4, Q15043, Q658P3, Q9Y5S1	1.14213
GO:0050953	sensory perception of light stimulus	4	0.696235	P20839, P39060, O60313, P35625	1.14213
GO:0007601	visual perception	4	0.696235	P20839, P39060, O60313, P35625	1.14213
GO:0019748	secondary metabolic process	4	0.696235	P31937, O75874, P29373, P36957	1.14213
GO:0009605	response to external stimulus	20	0.696569	P21926, P02768, Q14160, P00338, P29279, P07858, O00622, Q9Y263, P15848, P24821, P04179, P05120, P38571, P05121, Q04206, Q9BQE5, O14828, Q5JRA6, P04264, P35625	0.962471
GO:0030001	metal ion transport	7	0.699951	Q96QD8, Q9H9B4, Q15043, Q658P3, Q9UP95, Q9HBR0, Q9Y5S1	1.0163
GO:0051130	positive regulation of cellular component organization	7	0.699951	Q13443, P35240, O60502, P61088, O60504, P06748, P29590	1.0163
GO:0006397	mRNA processing	23	0.714102	Q9BQA1, Q12849, Q07666, P52298, Q8NAV1, O95218, Q96I25, P62306, Q01081, P24928, P62304, Q96PK6, Q6UN15, Q96PU8, Q13523, P62314, Q9H814, P09012, Q15007, Q9P2I0, O43809, Q9Y4Z0, P38159	0.951777
GO:0009991	response to extracellular stimulus	7	0.715642	P02768, P04179, Q04206, P00338, O14828, P35625, P15848	0.999365
GO:0022603	regulation of anatomical structure morphogenesis	7	0.715642	Q13443, Q9Y2D5, P15311, P05121, P04264, P23381, P29590	0.999365
GO:0002520	immune system development	7	0.715642	O00115, Q9H9B4, P04179, Q96AX1, P30048, Q16666, P29590	0.999365
GO:0051969	regulation of transmission of nerve impulse	4	0.717757	P62979	1.10529
GO:0048729	tissue morphogenesis	4	0.717757	P35240, Q12849, Q14160, Q14118	1.10529
GO:0031644	regulation of neurological system process	4	0.717757	P62979	1.10529
GO:0009416	response to light stimulus	4	0.717757	Q9BRK5, Q04206, P39748, P29590	1.10529
GO:0016051	carbohydrate biosynthetic process	5	0.720265	P11498, Q7Z7M9, O75352, Q9H553, Q8NFW8	1.04463
GO:0014070	response to organic cyclic substance	5	0.720265	P17405, O75874, Q04206, P49354, P35625	1.04463
GO:0006606	protein import into nucleus	5	0.720265	P52294, O60684, P49792, Q96P70, P29590	1.04463
GO:0009725	response to hormone stimulus	11	0.721002	Q13443, Q96PK6, O60502, P56945, O75874, Q04206, P35625, P13861, P15848, P22694, P18031	0.961489
GO:0007517	muscle organ development	6	0.725024	P24821, P11310, P12111, P16401, P51114, P50402	1.00776
GO:0044106	cellular amine metabolic process	12	0.729174	P00966, P11310, P31937, P49589, Q96C36, P14868, P12955, P52788, Q9NSE4, P34897, P23381, P16930	0.951777
GO:0032989	cellular component morphogenesis	12	0.729174	Q7Z460, P62979, P15311, P21926, Q14160, P38571, P39060, O60313, Q9Y3D6	0.951777
GO:0040011	locomotion	9	0.730372	P06576, P56945, Q92692, P55290, Q14160, P15151, P29279, O00622, O00592	0.963674
GO:0006396	RNA processing	36	0.731441	Q9BQA1, Q07666, Q8NAV1, P62306, Q01081, P62304, Q96PK6, Q6UN15, O60832, Q13523, Q9NV31, Q01780, P09012, Q9GZL7, Q9P2I0, Q99575, O43809, Q96Q11, Q12849, P56182, P52298, Q8TDD1, O95218, Q96I25, Q8IWX8, Q9Y5J1, P24928, P46087, Q96PU8, P62314, Q14684, Q9H814, P67775, Q15007, Q9Y4Z0, P38159	0.945938
GO:0007154	cell communication	13	0.736972	O95297, P62979, Q13596, Q96PU8, P21926, P02768, P00338, P49354, P07686, Q9Y277	0.943711
GO:0051707	response to other organism	5	0.738084	P52630, P30048, Q04206, Q16666, Q7Z434	1.01976
GO:0034504	protein localization in nucleus	5	0.738084	P52294, O60684, P49792, Q96P70, P29590	1.01976
GO:0051170	nuclear import	5	0.738084	P52294, O60684, P49792, Q96P70, P29590	1.01976
GO:0009719	response to endogenous stimulus	12	0.74041	Q13443, Q96PK6, O60502, P56945, P55290, O75874, Q04206, P35625, P13861, P15848, P22694, P18031	0.943045
GO:0016071	mRNA metabolic process	25	0.74616	Q9BQA1, Q12849, Q07666, Q8NAV1, P52298, O95218, Q96I25, P62306, Q01081, P62304, P24928, Q96PK6, Q6UN15, Q13523, Q96PU8, P62314, Q9H814, P09012, Q01780, O43310, Q15007, Q9P2I0, O43809, P38159, Q9Y4Z0	0.935152
GO:0006364	rRNA processing	8	0.750312	O60832, P46087, P56182, Q14684, Q9NV31, Q01780, Q9GZL7, Q9Y5J1	0.951777
GO:0034660	ncRNA metabolic process	14	0.754491	P56182, P49589, P14868, Q9NSE4, Q9Y5J1, P46087, O60832, Q14684, Q01780, Q9NV31, Q9GZL7, Q99575, Q96Q11, P23381	0.929642
GO:0030198	extracellular matrix organization	5	0.755035	P12110, P13674, P39060, O00622, P17931	0.996045
GO:0051443	positive regulation of ubiquitin-protein ligase activity	6	0.756289	P62979, P61088, O00232	0.969735
GO:0002252	immune effector process	4	0.757227	Q04206, Q9BTU6, P04264, P51809	1.0383
GO:0006790	sulfur metabolic process	4	0.757227	O75874, P04179, P52788, Q9Y2Q3	1.0383
GO:0008380	RNA splicing	21	0.757847	Q9BQA1, P52298, Q8NAV1, O95218, Q96I25, P62306, Q01081, P24928, P62304, Q96PK6, Q96PU8, Q13523, P62314, Q9H814, P67775, P09012, Q15007, Q9P2I0, O43809, Q9Y4Z0, P38159	0.927246
GO:0007167	enzyme linked receptor protein signaling pathway	7	0.759282	Q13443, O95297, P56945, P29279, P49354, P18031, P29590	0.951777
GO:0007610	behavior	7	0.759282	P17900, P04179, Q14160, O00622, Q9NRG9, P07686, Q9Y277	0.951777
GO:0016477	cell migration	7	0.759282	P06576, P56945, P55290, Q14160, P15151, P29279, O00592	0.951777
GO:0032270	positive regulation of cellular protein metabolic process	10	0.76117	Q13443, P62979, O60502, P49354, P61088, O00232, P29590	0.931086
GO:0016072	rRNA metabolic process	8	0.763213	O60832, P46087, P56182, Q14684, Q9NV31, Q01780, Q9GZL7, Q9Y5J1	0.938739
GO:0006139	nucleobase, nucleoside, nucleotide and nucleic acid metabolic process	96	0.764003	Q9BQA1, O60502, Q99417, P06454, Q01081, Q96PK6, Q13523, P54819, Q9NV31, Q01780, O43310, Q16666, Q9UQE7, P36957, O43809, Q96Q11, Q01105, P49589, Q12824, P52298, P49902, Q8TDD1, O95218, Q9NSE4, P56385, P21283, Q8IWX8, P39748, Q9Y5J1, P24928, Q969E4, P20839, P23921, P46087, Q96PU8, P62314, O00115, O95299, Q14684, P52630, P04179, O95881, P67775, P28331, Q04206, Q15007, Q13112, P38159, Q8NAV1, P14868,…	0.953985
GO:0009058	biosynthetic process	98	0.766172	O14561, Q99417, P62750, O75352, P06454, Q9H7Z7, Q14240, P07686, Q969Q0, Q8NFW8, P32969, Q96PK6, P14324, P47813, Q3SY69, O43292, P43897, P52788, Q8IYD1, P04843, Q16666, P36957, P11498, P15880, Q01105, Q9NRP0, P49589, Q16540, Q96C36, Q12824, Q8TDD1, Q9NSE4, Q6P5R6, P49354, Q9BTU6, P56385, P21283, P39748, P24928, Q969E4, Q9UHQ9, P23921, Q96PU8, P17405, P20839, P11177, P52630, Q9BY44, P04179, Q04206,…	0.95394
GO:0043062	extracellular structure organization	6	0.770893	P24821, P12110, P13674, P39060, O00622, P17931	0.951777
GO:0051438	regulation of ubiquitin-protein ligase activity	6	0.770893	P62979, P61088, O00232	0.951777
GO:0031667	response to nutrient levels	6	0.770893	P02768, P04179, Q04206, O14828, P35625, P15848	0.951777
GO:0008284	positive regulation of cell proliferation	10	0.772405	P46087, P21980, P62140, P55290, P30048, P39060, Q04206, P49354, P43307, P06748	0.921074
GO:0015931	nucleobase, nucleoside, nucleotide and nucleic acid transport	7	0.772686	Q96PU8, Q9H814, P52298, P49792, Q99567, P06748, Q9Y277	0.936905
GO:0006725	cellular aromatic compound metabolic process	4	0.775232	Q3SY69, P15144, Q9P2R7, P16930	1.00776
GO:0043405	regulation of MAP kinase activity	4	0.775232	Q13131, Q13098, P67775, O60271	1.00776
GO:0006281	DNA repair	8	0.775627	Q96PK6, P04179, P61088, P18887, Q9UQE7, Q13112, P39748, P29590	0.926053
GO:0051351	positive regulation of ligase activity	6	0.784823	P62979, P61088, O00232	0.934472
GO:0006399	tRNA metabolic process	6	0.784823	P49589, P14868, Q9NSE4, Q99575, Q96Q11, P23381	0.934472
GO:0007600	sensory perception	6	0.784823	P20839, P39060, O60313, P35625, P07686, Q9Y5S1	0.934472
GO:0006954	inflammatory response	5	0.786385	P38571, Q04206, Q9BQE5, P04264, Q9Y263	0.951777
GO:0031401	positive regulation of protein modification process	8	0.787556	P62979, P49354, P61088, O00232, P29590	0.913706
GO:0001568	blood vessel development	8	0.787556	P06576, Q96PU8, P21980, P55290, P39060, P29279, O00622, P15144	0.913706
GO:0030154	cell differentiation	36	0.788982	Q92692, Q96AX1, Q14160, P39060, P29279, P17931, P17936, Q9NVX2, Q16555, Q13443, P62979, Q13363, P11310, P15311, P30048, Q16666, Q13404, Q9BRK5, P24821, Q96PU8, P35240, O00115, Q9H9B4, Q14318, Q96HE7, O60869, P04179, Q8IVF2, Q04206, P51114, P07093, P15144, P29590	0.920524
GO:0016570	histone modification	4	0.79213	Q96PK6, P61088, O14929, Q86X55	0.97897
GO:0006418	tRNA aminoacylation for protein translation	4	0.79213	P49589, P14868, Q9NSE4, P23381	0.97897
GO:0043039	tRNA aminoacylation	4	0.79213	P49589, P14868, Q9NSE4, P23381	0.97897
GO:0032870	cellular response to hormone stimulus	4	0.79213	P56945, P13861, P22694, P18031	0.97897
GO:0043038	amino acid activation	4	0.79213	P49589, P14868, Q9NSE4, P23381	0.97897
GO:0022414	reproductive process	15	0.796911	Q92692, Q99417, P21926, Q12824, Q15102, O60271, P07686, Q96PU8, Q13363, O75874, P52789, P51572, Q9BQE5, Q9NRG9, Q15067	0.89853
GO:0048870	cell motility	7	0.797813	P06576, P56945, P55290, Q14160, P15151, P29279, O00592	0.908514
GO:0051674	localization of cell	7	0.797813	P06576, P56945, P55290, Q14160, P15151, P29279, O00592	0.908514
GO:0007267	cell-cell signaling	7	0.797813	O95297, P62979, P49354, Q9Y277	0.908514
GO:0051340	regulation of ligase activity	6	0.79809	P62979, P61088, O00232	0.917785
GO:0044249	cellular biosynthetic process	93	0.798906	O14561, Q99417, P62750, O75352, P06454, Q9H7Z7, Q14240, P07686, Q969Q0, Q8NFW8, P32969, Q96PK6, P14324, P47813, O43292, P52788, P43897, Q8IYD1, P04843, Q16666, P36957, P11498, P15880, Q01105, Q16540, P49589, Q9NRP0, Q96C36, Q12824, Q8TDD1, Q9NSE4, Q9BTU6, Q6P5R6, P49354, P56385, P21283, P39748, P24928, Q969E4, P11177, P20839, P23921, Q96PU8, P17405, P52630, P04179, Q9BY44, Q13724, Q04206, P82933,…	0.943883
GO:0001944	vasculature development	8	0.799006	P06576, Q96PU8, P21980, P55290, P39060, P29279, O00622, P15144	0.901683
GO:0051247	positive regulation of protein metabolic process	10	0.803835	Q13443, P62979, O60502, P49354, P61088, O00232, P29590	0.892291
GO:0016569	covalent chromatin modification	4	0.807958	Q96PK6, P61088, O14929, Q86X55	0.951777
GO:0051260	protein homooligomerization	4	0.807958	P21980, P04179, O60271, P36776	0.951777
GO:0007243	protein kinase cascade	8	0.809982	Q13443, Q13131, P52630, Q13098, P67775, O60271, Q13162, P22694	0.889973
GO:0031398	positive regulation of protein ubiquitination	6	0.810707	P62979, P61088, O00232	0.901683
GO:0009966	regulation of signal transduction	20	0.812941	Q13131, Q14160, P61088, O60271, P17936, P18031, P06748, Q7Z434, Q96BJ3, P35240, P42892, P21980, P55290, Q14318, Q13098, P67775, Q04206, Q9Y3E0, Q13404, O60504	0.892291
GO:0000003	reproduction	15	0.813305	Q92692, Q99417, P21926, Q12824, Q15102, O60271, P07686, Q96PU8, Q13363, O75874, P52789, P51572, Q9BQE5, Q9NRG9, Q15067	0.886137
GO:0007166	cell surface receptor linked signal transduction	17	0.813974	Q07666, Q9Y608, P29279, P61088, P49354, Q9NVX2, P18031, Q53H12, Q13443, O95297, P56945, P21980, Q14318, Q9UBV2, Q9GZL7, P22694, P29590	0.887938
GO:0051128	regulation of cellular component organization	17	0.813974	Q9Y2D5, O60502, Q01105, P61088, P06748, Q9H223, Q13443, P62979, Q7Z460, P35240, P15311, P55290, O60504, P29590	0.887938
GO:0055080	cation homeostasis	5	0.814459	P06576, P21980, P04179, Q96A33, P07686	0.911276
GO:0006928	cell motion	12	0.819041	P62979, P06576, P56945, P55290, P21926, Q14160, P15151, P29279, O00592	0.878563
GO:0001932	regulation of protein amino acid phosphorylation	4	0.82276	P35240, P67775, P17936, P13861	0.926053
GO:0046486	glycerolipid metabolic process	4	0.82276	O60762, Q9NTJ5, O43292, Q9BTU6	0.926053
GO:0034470	ncRNA processing	10	0.822923	O60832, P46087, P56182, Q14684, Q9NV31, Q01780, Q9GZL7, Q99575, Q9Y5J1, Q96Q11	0.874081
GO:0051049	regulation of transport	11	0.825022	Q13443, Q9H223, O75915, Q96A65, O60502, P55290, Q07666, P52298, Q8WVM8, Q9NRG9, P17858	0.872462
GO:0010556	regulation of macromolecule biosynthetic process	49	0.832758	O75157, O60502, Q99417, Q07666, P17480, Q9H7Z7, Q14240, O14929, Q96PK6, P62979, Q13363, Q14671, P30048, P29373, P51858, O43310, Q16666, Q13404, O60504, Q99623, Q86X55, Q13131, P62140, P52298, Q12824, O14776, Q8TDD1, P61088, P49354, Q14151, O60828, O60264, P06748, P24928, Q969E4, O95159, Q96PU8, P35240, P52630, O60869, Q9BY44, P04179, P67775, Q04206, Q13112, P29590	0.910485
GO:0032990	cell part morphogenesis	6	0.834055	P62979, O60313, Q9Y3D6	0.871118
GO:0007626	locomotory behavior	4	0.83658	P04179, Q14160, O00622, P07686	0.901683
GO:0051352	negative regulation of ligase activity	5	0.839443	P62979, O00232	0.874081
GO:0051444	negative regulation of ubiquitin-protein ligase activity	5	0.839443	P62979, O00232	0.874081
GO:0051436	negative regulation of ubiquitin-protein ligase activity during mitotic cell cycle	5	0.839443	P62979, O00232	0.874081
GO:0009314	response to radiation	5	0.839443	Q9BRK5, P04179, Q04206, P39748, P29590	0.874081
GO:0010324	membrane invagination	9	0.839935	P20645, Q9H223, Q99961, P06576, Q13596, O15118, Q9UBC2, P51809, Q9Y6I3	0.856599
GO:0006897	endocytosis	9	0.839935	P20645, Q9H223, Q99961, P06576, Q13596, O15118, Q9UBC2, P51809, Q9Y6I3	0.856599
GO:0006412	translation	25	0.840428	P15880, Q16540, P49589, P14868, P62750, Q9NSE4, Q6P5R6, Q9Y2R5, Q9BYD3, Q14240, Q969Q0, P32969, P62979, P47813, Q9BY44, P43897, Q8IYD1, Q7Z7F7, P82933, Q9P0M9, P23381, Q13405	0.881275
GO:0009790	embryonic development	12	0.843456	Q86TM6, P42892, P35240, Q12849, Q14318, P11387, P29373, Q96A33, P25705, O60264, Q14249, Q9NVX2	0.856599
GO:0051236	establishment of RNA localization	6	0.84482	Q96PU8, Q9H814, P52298, P49792, Q99567, P06748	0.856599
GO:0050657	nucleic acid transport	6	0.84482	Q96PU8, Q9H814, P52298, P49792, Q99567, P06748	0.856599
GO:0050658	RNA transport	6	0.84482	Q96PU8, Q9H814, P52298, P49792, Q99567, P06748	0.856599
GO:0007584	response to nutrient	4	0.849463	Q04206, O14828, P35625, P15848	0.878563
GO:0051168	nuclear export	4	0.849463	Q9H814, P52298, Q9HAV4, P06748	0.878563
GO:0007409	axonogenesis	4	0.849463	P62979	0.878563
GO:0007186	G-protein coupled receptor protein signaling pathway	4	0.849463	Q53H12, P56945, P21980, P22694	0.878563
GO:0031145	anaphase-promoting complex-dependent proteasomal ubiquitin-dependent protein catabolic process	5	0.850842	P62979, O00232	0.856599
GO:0065008	regulation of biological quality	38	0.855107	Q9Y2D5, O60502, P21926, Q9UP95, Q9H7Z7, P07686, Q13162, Q8IXB1, P62979, O60832, P42892, P15311, O43292, P05121, P30048, P29373, Q9H1E5, P02768, Q96A33, Q9Y320, P06748, P06576, Q96PU8, P21980, O00115, Q9H9B4, P04179, O95881, P38571, P67775, P28331, O15118, Q96JJ7, P29590	0.889365
GO:0007399	nervous system development	21	0.860445	O60220, P21926, Q15102, P07686, Q8IWX8, P15848, Q16555, Q9BRK5, P62979, Q99961, P35240, Q96PU8, P17405, Q14318, P04179, Q04206, P07093, P35625	0.860698
GO:0051437	positive regulation of ubiquitin-protein ligase activity during mitotic cell cycle	5	0.86155	P62979, O00232	0.839803
GO:0031396	regulation of protein ubiquitination	6	0.864626	P62979, P61088, O00232	0.828967
GO:0006403	RNA localization	6	0.864626	Q96PU8, Q9H814, P52298, P49792, Q99567, P06748	0.828967
GO:0000902	cell morphogenesis	9	0.864937	Q7Z460, P62979, P15311, Q14160, P38571, P39060	0.828967
GO:0006417	regulation of translation	7	0.869128	Q96PU8, Q14671, P52298, Q9BY44, O43310, Q14240, P29590	0.821396
GO:0051439	regulation of ubiquitin-protein ligase activity during mitotic cell cycle	5	0.871595	P62979, O00232	0.823653
GO:0001775	cell activation	5	0.871595	Q13443, P20839, P21926, Q9BTU6, P51809	0.823653
GO:0000375	RNA splicing, via transesterification reactions	12	0.871963	Q9BQA1, P62314, Q9H814, P52298, P09012, P62306, Q9P2I0, Q01081, O43809, P38159, P62304, P24928	0.828967
GO:0000377	RNA splicing, via transesterification reactions with bulged adenosine as nucleophile	12	0.871963	Q9BQA1, P62314, Q9H814, P52298, P09012, P62306, Q9P2I0, Q01081, O43809, P38159, P62304, P24928	0.828967
GO:0000398	nuclear mRNA splicing, via spliceosome	12	0.871963	Q9BQA1, P62314, Q9H814, P52298, P09012, P62306, Q9P2I0, Q01081, O43809, P38159, P62304, P24928	0.828967
GO:0010038	response to metal ion	4	0.872601	Q13443, Q9H553, P30049, O15118	0.835706
GO:0055066	di-, tri-valent inorganic cation homeostasis	4	0.872601	P21980, P04179, Q96A33, P07686	0.835706
GO:0006996	organelle organization	51	0.876243	O43615, P07686, Q96PK6, P15311, P07305, P17661, P50402, Q9UQE7, Q96Q11, Q9NTI5, Q01105, Q9HAV7, Q12824, P28288, O00217, P06748, O95881, Q9BY44, P16402, P04179, P16401, O60313, Q13112, O00170, Q9NS69, Q9Y6Y8, O95202, P36776, Q14692, O14929, P11117, O60832, P56945, P51398, Q13363, P22307, P30048, P51809, O43920, Q86X55, O60220, P61088, O60264, P15848, Q7Z460, P35240, Q99797, Q14249, Q9Y3D6, P29590	0.891562
GO:0031397	negative regulation of protein ubiquitination	5	0.881008	P62979, O00232	0.808112
GO:0048667	cell morphogenesis involved in neuron differentiation	4	0.882949	P62979	0.815809
GO:0045321	leukocyte activation	4	0.882949	Q13443, P20839, Q9BTU6, P51809	0.815809
GO:0010498	proteasomal protein catabolic process	7	0.885189	Q86TM6, P62979, O94905, O00232	0.799492
GO:0043161	proteasomal ubiquitin-dependent protein catabolic process	7	0.885189	Q86TM6, P62979, O94905, O00232	0.799492
GO:0048193	Golgi vesicle transport	9	0.886685	O15400, O14662, Q14671, Q8WVM8, O14653, Q9H0X9, O14828, Q9UEU0, P51809	0.803062
GO:0033043	regulation of organelle organization	7	0.892576	Q7Z460, P35240, Q01105, P61088, O60504, P06748, P29590	0.788973
GO:0045595	regulation of cell differentiation	9	0.893258	P62979, O15347, P04179, P67775, Q04206, P17936	0.794783
GO:0006414	translational elongation	8	0.89578	P15880, P62979, P62750, P43897, P32969	0.787677
GO:0042060	wound healing	5	0.898052	P21926, P05120, P05121, Q5JRA6, P35625	0.778726
GO:0007169	transmembrane receptor protein tyrosine kinase signaling pathway	4	0.901426	O95297, P56945, P29279, P18031	0.778726
GO:0009892	negative regulation of metabolic process	23	0.902864	Q13131, O60502, Q01105, Q07666, P49354, O14929, P17936, P06748, P62979, P35240, Q13363, P67775, Q04206, Q9HAV4, O15118, P35625, O60504, O00232, Q99623, P29590	0.831299
GO:0000904	cell morphogenesis involved in differentiation	5	0.905741	P62979, P39060	0.764821
GO:0009889	regulation of biosynthetic process	49	0.90903	O75157, O60502, Q99417, Q07666, P17480, Q9H7Z7, Q14240, O14929, Q96PK6, P62979, Q13363, Q14671, P30048, P29373, P51858, O43310, Q16666, Q13404, O60504, Q99623, Q86X55, Q13131, P62140, P52298, Q12824, O14776, Q8TDD1, P61088, P49354, Q14151, O60828, O60264, P06748, P24928, Q969E4, O95159, Q96PU8, P35240, P52630, O60869, Q9BY44, P04179, P67775, Q04206, Q13112, P29590	0.870816
GO:0043086	negative regulation of catalytic activity	9	0.911094	P62979, P35240, Q13098, P30048, P67775, O00232	0.770939
GO:0045449	regulation of transcription	38	0.911271	O75157, Q99417, Q07666, P17480, Q9H7Z7, O14929, Q96PK6, P62979, Q13363, P30048, P51858, P29373, Q16666, Q13404, O60504, Q86X55, Q99623, Q12824, O14776, Q8TDD1, P61088, Q14151, O60828, O60264, P06748, P24928, Q969E4, O95159, P52630, P04179, O60869, P67775, Q04206, Q13112, P29590	0.854351
GO:0009891	positive regulation of biosynthetic process	11	0.912724	Q13131, Q96PK6, P62979, Q12824, P04179, Q04206, P49354, P06748	0.778726
GO:0031326	regulation of cellular biosynthetic process	48	0.915145	O75157, O60502, Q99417, Q07666, P17480, Q9H7Z7, Q14240, O14929, Q96PK6, P62979, Q13363, Q14671, P30048, P29373, P51858, O43310, Q16666, Q13404, O60504, Q99623, Q86X55, Q13131, P62140, P52298, Q12824, O14776, Q8TDD1, P61088, Q14151, O60828, O60264, P06748, P24928, Q969E4, O95159, Q96PU8, P35240, P52630, O60869, Q9BY44, P04179, P67775, Q04206, Q13112, P29590	0.865616
GO:0018193	peptidyl-amino acid modification	5	0.919597	O60762, P21980, Q9NRP0, P13674, P04843	0.738447
GO:0010605	negative regulation of macromolecule metabolic process	21	0.922797	O60502, Q01105, Q07666, P49354, O14929, P17936, P06748, P62979, P35240, Q13363, P67775, Q04206, Q9HAV4, P35625, O60504, Q99623, P29590, O00232	0.806663
GO:0016568	chromatin modification	6	0.923881	Q96PK6, Q12824, P61088, O60264, O14929, Q86X55	0.734228
GO:0048598	embryonic morphogenesis	4	0.924243	P42892, P35240, Q12849, P29373	0.72902
GO:0048812	neuron projection morphogenesis	4	0.924243	P62979	0.72902
GO:0051336	regulation of hydrolase activity	8	0.924676	Q9BXK5, P61604, P17900, P21980, Q14160, Q15042, P49354, P29590	0.744869
GO:0045935	positive regulation of nucleobase, nucleoside, nucleotide and nucleic acid metabolic process	9	0.926334	Q96PK6, P62979, O60502, Q12824, Q04206, P61088	0.748485
GO:0030163	protein catabolic process	18	0.927851	Q96TA2, O94905, P61088, P36776, Q9UBE0, Q13443, Q86TM6, P62979, P49792, Q14139, Q9BZL1, O76031, Q04206, Q13404, O00232	0.790707
GO:0051173	positive regulation of nitrogen compound metabolic process	10	0.928437	Q96PK6, P62979, O60502, Q12824, P04179, Q04206, P61088	0.751403
GO:0010628	positive regulation of gene expression	8	0.929539	Q96PK6, P62979, P55290, Q12824, Q04206	0.736859
GO:0031323	regulation of cellular metabolic process	66	0.930053	O75157, O60502, Q99417, Q9H7Z7, Q96C90, Q14240, P07686, Q96PK6, Q14671, Q16666, O43310, P35625, O60504, P22694, P52294, Q01105, P62140, P52298, Q12824, Q8TDD1, P49354, P06748, P24928, Q969E4, O95159, Q96PU8, P52630, Q9BY44, P04179, P67775, Q04206, O15118, Q13112, Q07666, Q14160, P17480, O60271, O14929, P17936, P13861, Q13443, Q53H12, P62979, P42892, Q13363, Q13098, P30048, P51858, P29373, Q13404,…	0.875163
GO:0051239	regulation of multicellular organismal process	16	0.931043	O60502, O15347, Q99538, P17936, Q7Z434, P62979, P42892, P05121, Q04206, P04264, P17661, P29590, P23381	0.778726
GO:0009893	positive regulation of metabolic process	19	0.9316	Q13131, O60502, Q12824, Q14160, P61088, P49354, P06748, Q96PK6, Q13443, P62979, P42892, P55290, P04179, Q04206, P29590, O00232	0.790067
GO:0016070	RNA metabolic process	44	0.932905	Q9BQA1, Q07666, P14868, Q8NAV1, P62306, Q01081, P62304, Q96PK6, Q6UN15, O60832, Q13523, Q9NV31, P09012, Q01780, O43310, Q9P2I0, Q9GZL7, Q99575, O43809, Q96Q11, Q12849, P56182, P49589, P52298, O14776, Q8TDD1, O95218, Q9NSE4, Q96I25, O60264, Q8IWX8, P39748, Q9Y5J1, P24928, P46087, Q96PU8, P62314, Q14684, Q9H814, P67775, Q15007, P23381, P38159, Q9Y4Z0	0.846974
GO:0006952	defense response	7	0.933779	P38571, Q04206, Q9BQE5, P04264, Q9Y263, Q7Z434, Q9Y277	0.722433
GO:0009887	organ morphogenesis	8	0.934125	P35240, Q12849, Q14160, P39060, Q04206, P29279, P31939, Q14118	0.72902
GO:0044257	cellular protein catabolic process	17	0.934423	O94905, P61088, P36776, Q9UBE0, Q13443, Q86TM6, P62979, P49792, Q9BZL1, Q14139, O76031, Q04206, Q13404, O00232	0.778726
GO:0051603	proteolysis involved in cellular protein catabolic process	17	0.934423	O94905, P61088, P36776, Q9UBE0, Q13443, Q86TM6, P62979, P49792, Q9BZL1, Q14139, O76031, Q04206, Q13404, O00232	0.778726
GO:0048519	negative regulation of biological process	49	0.936341	O75915, O60502, P21926, Q07666, Q14160, P39060, O14929, Q99538, P17936, P17858, Q86TM6, P62979, O75691, Q13363, P05120, P05121, P30048, Q9HAV4, P35625, P04264, Q5JRA6, O60504, Q99623, Q13131, Q9NTI5, O15347, Q01105, P02768, P49354, O00592, P06748, P18031, Q7Z460, Q96BJ3, P35240, P06576, P21980, P55290, P04179, P67775, Q04206, P25705, O15118, P23381, O00232, P29590	0.851386
GO:0006464	protein modification process	37	0.936666	O75352, O60271, O14929, Q13162, P17936, Q96PK6, Q13443, P62979, Q13523, Q13363, O43292, P24666, Q14139, P04843, Q13404, P22694, Q86X55, Q13131, P62140, Q9NRP0, Q9H553, P61088, P49354, Q9UBE0, P18031, P21980, O60762, Q96HE7, P13674, Q9BY44, P38571, P67775, Q13724, P29590	0.831868
GO:0006955	immune response	8	0.938448	Q04206, P51572, Q92626, Q9BTU6, P04264, Q10588, P51809, Q7Z434	0.721347
GO:0031324	negative regulation of cellular metabolic process	20	0.941041	Q13131, O60502, Q01105, Q07666, O14929, P17936, P06748, P62979, P35240, Q13363, P67775, O15118, P35625, O60504, O00232, Q99623, P29590	0.782282
GO:0048518	positive regulation of biological process	50	0.941946	O60502, Q92692, Q14160, P39060, O60271, P17936, Q96PK6, Q9BXK5, Q13443, P62979, P51398, P56945, P42892, P30048, P15151, Q16666, Q9Y3E0, P35625, P04264, Q5JRA6, Q13404, O60504, Q13131, P62140, Q12824, P52298, P61088, O00622, P49354, P43307, P06748, Q7Z434, P46087, P35240, P17405, P21980, P55290, Q14318, P04179, O95881, P67775, Q04206, O60313, Q14249, O00232, P29590	0.848118
GO:0048858	cell projection morphogenesis	4	0.942133	P62979	0.685279
GO:0010467	gene expression	84	0.946395	Q9BQA1, Q99417, P62750, P06454, Q14240, Q01081, Q969Q0, P67812, P32969, Q96PK6, P47813, Q13523, P43897, Q9NV31, Q01780, Q8IYD1, Q16666, P04264, O43809, Q96Q11, P15880, Q16540, P49589, Q12824, P52298, Q8TDD1, O95218, Q9NSE4, Q6P5R6, Q8IWX8, Q9Y5J1, P24928, Q969E4, P46087, Q96PU8, P62314, Q14684, P52630, Q9BY44, P67775, Q04206, Q15007, P82933, Q13112, P38159, O00170, Q8NAV1, P14868, Q07666, P62306,…	0.879637
GO:0001501	skeletal system development	5	0.946597	P29279, P17931, P07686, P17936, P11117	0.67984
GO:0007017	microtubule-based process	6	0.948017	Q7Z460, Q8TD16, O60313, Q9UQE7, Q86UP2, P06748	0.685279
GO:0043412	biopolymer modification	38	0.95246	O75352, O60271, O14929, Q13162, P17936, Q96PK6, Q13443, P62979, O60832, Q13523, Q13363, O43292, P24666, Q14139, P04843, Q13404, P22694, Q86X55, Q13131, P62140, Q9NRP0, Q9H553, P61088, P49354, Q9UBE0, P18031, P21980, O60762, Q96HE7, P13674, Q9BY44, P38571, P67775, Q13724, P29590	0.817858
GO:0043687	post-translational protein modification	28	0.9543	Q13131, P62140, P61088, O60271, O14929, Q9UBE0, Q13162, P17936, P18031, Q96PK6, Q13443, P62979, Q13523, P21980, Q13363, O43292, Q96HE7, P24666, Q9BY44, P67775, Q14139, Q13404, P22694, P29590, Q86X55	0.791577
GO:0009059	macromolecule biosynthetic process	64	0.95521	Q99417, P62750, O75352, P06454, Q14240, Q969Q0, Q8NFW8, P32969, Q96PK6, P47813, O43292, P43897, Q8IYD1, Q16666, P04843, P15880, Q01105, Q16540, P49589, Q9NRP0, Q12824, Q8TDD1, Q9NSE4, Q6P5R6, P49354, P39748, P24928, Q969E4, P23921, P52630, Q9BY44, Q04206, Q13724, P82933, Q13112, Q7Z7M9, P14868, Q07666, P11387, P29279, P17480, Q9Y2R5, Q9BYD3, P62979, O60832, P51858, Q7Z7F7, Q9P0M9, Q99623, Q86X55,…	0.85393
GO:0007242	intracellular signaling cascade	26	0.955305	P51153, P29279, O60271, Q13162, P13861, Q13443, Q96PK6, P11234, Q3YEC7, Q13098, Q16666, P22694, Q86X55, Q13131, Q9NVJ2, Q8TDD1, Q13636, P39748, P21980, P55290, P52630, Q14318, O95881, P67775, P29590	0.78421
GO:0051028	mRNA transport	4	0.956044	Q96PU8, P52298, P49792, Q99567	0.64649
GO:0034645	cellular macromolecule biosynthetic process	63	0.95693	Q99417, P62750, O75352, P06454, Q14240, Q969Q0, Q8NFW8, P32969, Q96PK6, P47813, O43292, P43897, Q8IYD1, Q16666, P04843, P15880, Q01105, Q16540, P49589, Q9NRP0, Q12824, Q8TDD1, Q9NSE4, Q6P5R6, P49354, P39748, P24928, Q969E4, P23921, P52630, Q9BY44, Q04206, Q13724, P82933, Q13112, P14868, Q07666, P11387, P29279, P17480, Q9Y2R5, Q9BYD3, P62979, O60832, P51858, Q7Z7F7, Q9P0M9, Q99623, Q86X55, Q13405,…	0.851195
GO:0048523	negative regulation of cellular process	44	0.958026	O60502, Q07666, P21926, Q14160, P39060, O14929, P17936, P17858, Q86TM6, P62979, O75691, Q13363, P05120, P30048, P35625, Q5JRA6, O60504, Q99623, Q13131, Q9NTI5, O15347, Q01105, P02768, P49354, O00592, P06748, P18031, Q7Z460, P06576, P35240, Q96BJ3, P21980, P55290, P04179, P67775, Q04206, P25705, O15118, P23381, O00232, P29590	0.822934
GO:0031325	positive regulation of cellular metabolic process	17	0.963077	O60502, Q12824, Q14160, P61088, P49354, P06748, Q13443, Q96PK6, P62979, P42892, P04179, Q04206, P29590, O00232	0.735464
GO:0019219	regulation of nucleobase, nucleoside, nucleotide and nucleic acid metabolic process	41	0.963133	O75157, O60502, Q99417, Q07666, P17480, Q9H7Z7, O14929, Q96PK6, P62979, Q13363, P30048, P29373, P51858, Q16666, Q13404, O60504, Q86X55, Q99623, P52294, Q12824, O14776, Q8TDD1, P61088, Q14151, O60828, O60264, P06748, P24928, Q969E4, O95159, P35240, P52630, O60869, P04179, P67775, Q04206, Q13112, P29590	0.811098
GO:0045941	positive regulation of transcription	7	0.963236	Q96PK6, P62979, Q12824, Q04206	0.658922
GO:0019222	regulation of metabolic process	69	0.964551	O75157, O60502, Q99417, Q9H7Z7, Q96C90, Q14240, P07686, Q96PK6, Q14671, Q16666, O43310, Q9HAV4, P35625, O60504, P22694, P52294, Q01105, P62140, P52298, Q12824, Q8TDD1, P49354, P06748, P24928, Q969E4, O95159, Q96PU8, P55290, P52630, Q9BY44, P04179, P67775, Q04206, O15118, Q13112, Q07666, Q14160, P17480, O60271, O14929, P13861, P17936, Q13443, Q53H12, P62979, P42892, Q13363, Q13098, P30048, P51858,…	0.850436
GO:0048522	positive regulation of cellular process	45	0.966022	O60502, Q92692, Q14160, P39060, O60271, P17936, Q96PK6, Q9BXK5, Q13443, P62979, P42892, P56945, P51398, P30048, Q16666, Q9Y3E0, P35625, Q5JRA6, Q13404, O60504, P62140, Q12824, P61088, P49354, O00622, P43307, P06748, Q7Z434, P17405, P46087, P35240, P21980, P55290, Q14318, P04179, O95881, P67775, Q04206, Q14249, O00232, P29590	0.814946
GO:0019538	protein metabolic process	93	0.966693	Q8IXL7, P62750, O75352, Q14240, P07686, Q969Q0, P67812, P32969, Q96PK6, Q86TM6, P61604, P47813, Q13523, P49792, O43292, P43897, Q14139, Q8IYD1, P04843, P04264, O14657, P22694, O14656, P15880, P62140, P49589, Q16540, Q9HAV7, Q9NRP0, O94905, Q9NSE4, Q6P5R6, P49354, P21980, Q9BY44, Q9BZL1, P67775, Q13724, Q04206, Q9Y646, P82933, P13798, Q9H173, O00170, Q96TA2, P14868, Q9NXH8, P12955, P25685, Q9Y2R5,…	0.870642
GO:0044092	negative regulation of molecular function	9	0.966899	P62979, P35240, Q13098, P30048, P67775, O00232	0.670382
GO:0051493	regulation of cytoskeleton organization	4	0.969773	Q7Z460, P35240, O60504, P06748	0.601122
GO:0043623	cellular protein complex assembly	6	0.970253	O75347, Q9NS69, P61011, Q96P70, O00217, O43920	0.62678
GO:0048666	neuron development	5	0.970632	P62979, P04179	0.611856
GO:0010604	positive regulation of macromolecule metabolic process	16	0.97097	O60502, Q12824, Q14160, P61088, P49354, Q13443, Q96PK6, P62979, P42892, P55290, Q04206, P29590, O00232	0.713832
GO:0060255	regulation of macromolecule metabolic process	61	0.971957	O75157, O60502, Q99417, Q9H7Z7, Q14240, Q96PK6, Q14671, Q16666, O43310, Q9HAV4, P35625, O60504, P52294, Q01105, P62140, P52298, Q12824, Q8TDD1, P49354, P06748, P24928, Q969E4, O95159, Q96PU8, P55290, P52630, Q9BY44, P04179, P67775, Q04206, Q13112, Q07666, Q14160, P17480, O14929, P17936, P13861, Q13443, P62979, P42892, Q13363, P30048, P51858, P29373, Q13404, Q99623, Q86X55, Q13131, O14776, P61088,…	0.832047
GO:0007165	signal transduction	43	0.972055	Q07666, Q8NEU8, P51153, P29279, O60271, Q13162, P13861, Q16555, Q96PK6, Q13443, P11234, Q3YEC7, Q13098, P29373, P51858, Q16666, Q9UQE7, P22694, Q86X55, Q13131, Q9NVJ2, Q8TDD1, P60903, Q92783, Q9Y263, Q13636, P39748, P06748, P18031, Q99961, P17405, P24821, P21980, P55290, Q14318, P52630, O95881, P67775, Q04206, Q15269, Q68EM7, P29590	0.802478
GO:0031328	positive regulation of cellular biosynthetic process	9	0.973197	Q96PK6, P62979, Q12824, P04179, Q04206, P06748	0.653338
GO:0006355	regulation of transcription, DNA-dependent	18	0.974467	O75157, Q12824, P17480, O60828, O60264, O14929, P24928, Q96PK6, Q13363, P52630, P04179, O60869, P29373, Q04206, Q16666, Q13404, O60504, Q86X55	0.717153
GO:0051301	cell division	7	0.974983	Q7Z460, P56945, Q9NTI5, P62140, P11387, Q5T9A4, Q9UQE7	0.624603
GO:0031175	neuron projection development	4	0.975011	P62979	0.580745
GO:0051171	regulation of nitrogen compound metabolic process	41	0.976387	O75157, O60502, Q99417, Q07666, P17480, Q9H7Z7, O14929, Q96PK6, P62979, Q13363, P30048, P29373, P51858, Q16666, Q13404, O60504, Q86X55, Q99623, P52294, Q12824, O14776, Q8TDD1, P61088, Q14151, O60828, O60264, P06748, P24928, Q969E4, O95159, P35240, P52630, O60869, P04179, P67775, Q04206, Q13112, P29590	0.791004
GO:0009890	negative regulation of biosynthetic process	10	0.977992	Q13131, P35240, O60502, Q13363, Q07666, P49354, O14929, O60504, P29590, Q99623	0.648939
GO:0009792	embryonic development ending in birth or egg hatching	5	0.979372	Q86TM6, P42892, Q14318, Q14249, Q9NVX2	0.578783
GO:0043009	chordate embryonic development	5	0.979372	Q86TM6, P42892, Q14318, Q14249, Q9NVX2	0.578783
GO:0043632	modification-dependent macromolecule catabolic process	14	0.979828	Q86TM6, P62979, O94905, P49792, Q14139, Q9BZL1, P61088, P36776, Q13404, Q9UBE0, O00232	0.677536
GO:0019941	modification-dependent protein catabolic process	14	0.979828	Q86TM6, P62979, O94905, P49792, Q14139, Q9BZL1, P61088, P36776, Q13404, Q9UBE0, O00232	0.677536
GO:0010468	regulation of gene expression	46	0.980134	O75157, Q99417, Q07666, P17480, Q9H7Z7, Q14240, O14929, Q96PK6, P62979, Q13363, Q14671, P30048, P29373, P51858, O43310, Q16666, Q9HAV4, Q13404, O60504, Q99623, Q86X55, P52298, Q12824, O14776, Q8TDD1, P61088, Q14151, O60828, O60264, P06748, P24928, Q969E4, O95159, Q96PU8, P55290, P52630, O60869, Q9BY44, P04179, P67775, Q04206, Q13112, P29590	0.794426
GO:0010557	positive regulation of macromolecule biosynthetic process	8	0.980638	Q96PK6, P62979, Q12824, Q04206, P49354	0.617369
GO:0048285	organelle fission	5	0.981139	Q7Z460, Q9NTI5, O60313, Q9UQE7, Q9Y3D6	0.571066
GO:0043170	macromolecule metabolic process	160	0.983212	O60502, Q99417, P62750, O75352, Q01081, P67812, Q96PK6, O43292, P49792, Q14139, Q9NV31, O43310, Q9BQE5, Q9UQE7, P22694, O14657, O14656, Q96Q11, Q01105, P49589, Q16540, Q9HAV7, Q12824, Q8TDD1, Q9NSE4, Q6P5R6, Q8IWX8, Q969E4, P23921, P46087, Q14684, P52630, O95881, P67775, Q04206, Q15007, P13798, P82933, P38159, O00170, Q9H173, Q7Z7M9, P15586, P11387, P12955, P62306, P17480, O60271, Q99538, O14929,…	0.89579
GO:0010558	negative regulation of macromolecule biosynthetic process	9	0.983874	P35240, O60502, Q13363, Q07666, P49354, O14929, O60504, P29590, Q99623	0.616751
GO:0010608	posttranscriptional regulation of gene expression	7	0.984484	Q96PU8, Q14671, P52298, Q9BY44, O43310, Q14240, P29590	0.587862
GO:0080090	regulation of primary metabolic process	58	0.986339	O75157, O60502, Q99417, Q9H7Z7, Q14240, Q96PK6, Q14671, Q16666, O43310, P35625, O60504, P52294, Q01105, P62140, P52298, Q12824, Q8TDD1, P49354, P06748, P24928, Q969E4, O95159, Q96PU8, P52630, Q9BY44, P04179, P67775, Q04206, Q13112, Q07666, P17480, O14929, P17936, P13861, Q13443, P62979, P42892, Q13363, P30048, P51858, P29373, Q13404, Q86X55, Q99623, Q13131, O14776, P61088, O60828, Q14151, O60264,…	0.802629
GO:0045934	negative regulation of nucleobase, nucleoside, nucleotide and nucleic acid metabolic process	8	0.986837	P35240, Q13363, Q07666, O14929, O60504, P06748, P29590, Q99623	0.590758
GO:0031327	negative regulation of cellular biosynthetic process	9	0.987111	Q13131, P35240, O60502, Q13363, Q07666, O14929, O60504, P29590, Q99623	0.602296
GO:0051252	regulation of RNA metabolic process	19	0.988253	O75157, Q12824, P17480, O60828, O60264, O14929, P06748, P24928, Q96PK6, Q13363, P52630, P04179, O60869, P29373, Q04206, Q16666, Q13404, O60504, Q86X55	0.680978
GO:0006511	ubiquitin-dependent protein catabolic process	8	0.988753	Q86TM6, P62979, O94905, Q14139, O00232	0.580745
GO:0051172	negative regulation of nitrogen compound metabolic process	8	0.98961	P35240, Q13363, Q07666, O14929, O60504, P06748, P29590, Q99623	0.575865
GO:0044267	cellular protein metabolic process	80	0.989642	Q8IXL7, P62750, O75352, Q14240, P07686, Q969Q0, P67812, P32969, Q96PK6, Q86TM6, P61604, P47813, Q13523, O43292, P49792, P43897, Q14139, Q8IYD1, P04843, O14657, P22694, O14656, P15880, P62140, Q16540, P49589, Q9HAV7, Q9NRP0, O94905, Q9NSE4, Q6P5R6, P49354, P21980, Q9BY44, Q9BZL1, P67775, Q13724, Q04206, P82933, Q9H173, O00170, P14868, Q9NXH8, P25685, Q9Y2R5, O60271, P36776, Q9BYD3, O14929, P17936,…	0.824644
GO:0006357	regulation of transcription from RNA polymerase II promoter	8	0.990406	Q96PK6, Q13363, P52630, Q12824, P04179, Q04206, O60264, O60504	0.571066
GO:0007417	central nervous system development	4	0.990606	Q9BRK5, Q99961, P35625, P15848	0.496579
GO:0030182	neuron differentiation	5	0.99093	P62979, P04179	0.516023
GO:0030030	cell projection organization	5	0.99093	P62979, P55290	0.516023
GO:0048468	cell development	9	0.993031	P62979, P24821, Q92692, P04179, Q14160, P39060	0.566867
GO:0006468	protein amino acid phosphorylation	10	0.993638	Q13443, Q13131, Q13523, Q13363, Q9BY44, O60271, P17936, Q13162, P22694, P29590	0.574899
GO:0016481	negative regulation of transcription	6	0.994189	Q13363, Q07666, O14929, O60504, P29590, Q99623	0.508871
GO:0000278	mitotic cell cycle	10	0.994946	Q7Z460, P62979, Q9NTI5, P62140, Q07666, Q9UQE7, O00232	0.563552
GO:0044260	cellular macromolecule metabolic process	145	0.994999	O60502, Q99417, O75352, P62750, Q01081, P67812, Q96PK6, O43292, P49792, Q14139, Q9NV31, O43310, Q9BQE5, Q9UQE7, P22694, O14657, O14656, Q96Q11, Q01105, P49589, Q16540, Q9HAV7, Q12824, Q8TDD1, Q9NSE4, Q6P5R6, Q8IWX8, Q969E4, P23921, P46087, Q14684, P52630, O95881, P67775, Q04206, Q15007, P82933, P38159, O00170, Q9H173, P11387, P17480, P62306, O60271, O14929, P62304, Q13443, P62979, Q6UN15, P51858,…	0.865553
GO:0010629	negative regulation of gene expression	7	0.995599	Q13363, Q07666, Q9HAV4, O14929, O60504, P29590, Q99623	0.512495
GO:0006350	transcription	22	0.995825	Q99417, Q07666, Q12824, O14776, Q8TDD1, P06454, P17480, Q14151, O60828, O60264, P24928, Q96PK6, Q969E4, P52630, O60869, P51858, Q04206, Q16666, Q13112, Q99623, P29590, Q86X55	0.654346
GO:0051253	negative regulation of RNA metabolic process	4	0.996933	Q13363, O14929, O60504, P06748	0.428299
GO:0051726	regulation of cell cycle	5	0.997381	P62140, Q14160, P49354, P06748, P29590	0.446145
GO:0007264	small GTPase mediated signal transduction	6	0.997448	P11234, Q3YEC7, P55290, Q9NVJ2, P51153, Q13636	0.467236
GO:0048699	generation of neurons	6	0.997675	P62979, P04179, Q04206	0.463026
GO:0007049	cell cycle	19	0.99784	Q9NTI5, P62140, Q07666, Q12824, Q8NEU8, P06748, Q7Z460, P62979, Q658P3, Q13098, Q8IYD1, Q15007, Q13112, Q9UQE7, P29590, O00232	0.611856
GO:0065007	biological regulation	149	0.998132	Q9Y2D5, O60502, Q99417, Q9H7Z7, P17858, Q96PK6, P17900, O75691, Q14671, O43292, P15151, O43310, Q9HAV4, Q9Y3E0, P17661, Q9UQE7, O60504, P22694, Q9NTI5, Q01105, Q12824, Q8TDD1, Q7Z434, Q969E4, P46087, P55290, P52630, O95881, P67775, Q04206, O15118, O60313, Q96JJ7, Q96A65, Q92692, Q14160, Q9UP95, P17480, O60271, Q99538, O14929, P13861, Q9H223, Q13443, P62979, P51398, Q3YEC7, Q13098, P30048, P51858,…	0.853163
GO:0022008	neurogenesis	7	0.998184	P62979, P35240, P04179, Q04206	0.472141
GO:0050794	regulation of cellular process	130	0.998585	Q9Y2D5, O60502, Q99417, Q9H7Z7, P17858, Q96PK6, O75691, Q14671, O43310, Q9Y3E0, Q9UQE7, O60504, P22694, Q9NTI5, Q01105, Q12824, Q8TDD1, Q7Z434, Q969E4, P46087, P55290, P52630, O95881, P67775, Q04206, O15118, Q96JJ7, Q92692, Q14160, P17480, O60271, O14929, P13861, Q9H223, Q13443, P62979, P51398, Q3YEC7, Q13098, P30048, P51858, Q5JRA6, Q13131, O15347, Q92783, P61088, Q14151, Q9Y263, O60264, Q13636,…	0.834141
GO:0050789	regulation of biological process	139	0.998651	Q9Y2D5, O60502, Q99417, Q9H7Z7, P17858, Q96PK6, O75691, Q14671, P15151, O43310, Q9HAV4, Q9Y3E0, P17661, Q9UQE7, O60504, P22694, Q9NTI5, Q01105, Q12824, Q8TDD1, Q7Z434, Q969E4, P46087, P55290, P52630, O95881, P67775, Q04206, O15118, O60313, Q96JJ7, Q96A65, Q92692, Q14160, P17480, O60271, Q99538, O14929, P13861, Q9H223, Q13443, P62979, P51398, Q3YEC7, Q13098, P30048, P51858, Q5JRA6, Q13131, O15347,…	0.84087
GO:0022402	cell cycle process	12	0.99924	Q7Z460, P62979, Q9NTI5, P62140, Q07666, Q9UQE7, P06748, O00232, P29590	0.513959
GO:0022403	cell cycle phase	5	0.999848	Q7Z460, Q9NTI5, P62140, Q07666, Q9UQE7	0.345403
GO:0007010	cytoskeleton organization	7	0.999941	Q7Z460, P35240, P56945, P15311, P17661, Q9UQE7, P06748	0.367865
20-40% set
GOterm	GOname	Count	PValue	Genes	Fold Enrichment
GO:0006414	translational elongation	46	3.13307e-20	P46776, P46778, P35268, P46779, P62277, Q07020, P62753, P08865, P30050, P62280, P62249, P62424, P62269, P62266, P62906, P61247, P62829, P62241, P47914, P62244, P62263, P23396, P46782, P62851, P62701, P46781, P60866, P46783, P05387, P05386, P49411, Q96RP9, P42766, P05388, P39019, P62081, P83731, P62913, P25398, P26640, P62861, P62888, Q02878, P26373, P40429, P39023	4.41704
GO:0006412	translation	75	5.42708e-16	Q71UM5, Q9Y3E5, Q12904, Q07020, P62277, P62753, P08865, P62280, P62424, P62269, P62266, P61247, P62829, P47914, O00303, P62263, P23396, P62851, Q9Y285, Q13310, P49411, Q13155, O75821, P39019, Q04637, P62913, P55010, P62861, Q9P2E9, O60841, Q8N1G4, O15372, Q02878, Q9NRX2, P49406, P56537, P39023, P56192, Q7L2H7, P46776, P35268, P46778, P46779, P54136, P30050, P23588, Q15056, P62249, P62906, P62241,…	2.57838
GO:0034645	cellular macromolecule biosynthetic process	120	1.5236e-08	Q12905, Q71UM5, Q9Y3E5, Q12904, Q96KG9, P82094, P62753, P08865, P49321, A5YKK6, P62269, P61247, P62266, P47914, P23396, P62263, P62851, P04183, Q00577, P49411, Q13155, P39019, O75821, Q04637, P55010, P19387, Q04837, P62861, P42704, Q9P2E9, Q8N1G4, Q02878, P49406, P56537, P39023, Q10471, Q9P2X0, P54136, P20962, P30050, P62249, P35232, P22392, P62906, Q9BQG0, P62241, Q92600, P62244, P62701, Q8TCJ2,…	1.58119
GO:0009059	macromolecule biosynthetic process	120	3.30881e-08	Q12905, Q71UM5, Q9Y3E5, Q12904, Q96KG9, P82094, P62753, P08865, P49321, A5YKK6, P62269, P61247, P62266, P47914, P23396, P62263, P62851, P04183, Q00577, P49411, Q13155, P39019, O75821, Q04637, P55010, P19387, Q04837, P62861, P42704, Q9P2E9, Q8N1G4, Q02878, P49406, P56537, P39023, Q10471, Q9P2X0, P54136, P20962, P30050, P62249, P35232, P22392, P62906, Q9BQG0, P62241, Q92600, P62244, P62701, Q8TCJ2,…	1.56149
GO:0044249	cellular biosynthetic process	144	3.60561e-07	Q12905, Q71UM5, Q9Y3E5, Q96KG9, Q12904, P78417, P82094, P49915, P62753, P08865, P82673, P49321, A5YKK6, P62269, P61247, P62266, Q16822, P47914, P62263, P23396, P62851, P04183, Q00577, P49411, P13995, Q13155, P39019, O75821, P10515, Q04637, P55010, P19387, Q04837, P62861, P42704, Q9P2E9, Q8N1G4, Q02878, P56537, P49406, Q10471, P39023, Q9P2X0, P09622, P54136, P20962, P30050, P62249, P00491, P35232,…	1.42532
GO:0009058	biosynthetic process	148	5.73592e-07	Q12905, Q71UM5, Q9Y3E5, Q96KG9, Q12904, P78417, P82094, P49915, P62753, P08865, P82673, P49321, A5YKK6, P62269, P61247, P62266, Q16822, P47914, P62263, P23396, P62851, P04183, Q00577, P49411, P13995, Q13155, P39019, O75821, P10515, Q04637, P55010, P19387, Q04837, P62861, P42704, Q9P2E9, Q8N1G4, Q02878, P56537, P49406, Q10471, P39023, Q9P2X0, P09622, P54136, P20962, P30050, P62249, P22392, P00491,…	1.40498
GO:0044267	cellular protein metabolic process	141	7.56453e-07	Q71UM5, Q9Y3E5, Q9NYL4, Q96KG9, Q12904, Q6PIU2, P62753, O15212, P08865, Q14669, P53621, Q04323, P62269, P61247, P62266, P47914, P62263, P23396, P62851, P49411, Q13155, P39019, P50579, O75821, Q04637, P55010, Q99873, P62861, P08238, Q9P2E9, P28070, Q8N1G4, Q15008, P07237, Q02878, Q53GS9, P56537, P49406, Q10471, P39023, Q9P2X0, Q9UDY4, P11766, P54136, P30050, Q00688, P62249, P45877, O00754, Q9NT62,…	1.41746
GO:0019538	protein metabolic process	150	2.47784e-06	P17655, Q71UM5, Q9Y3E5, Q9NYL4, Q96KG9, Q12904, Q6PIU2, P62753, O15212, P08865, Q14669, Q9NQW7, P53621, Q04323, P62269, P61247, P62266, P47914, P50281, P62263, P23396, P62851, P49411, Q13155, P39019, P50579, O75821, Q04637, P55010, Q99873, P42785, P62861, P08238, Q9P2E9, P28070, Q8N1G4, Q15008, Q02878, P07237, Q53GS9, P56537, P49406, Q10471, P39023, Q9P2X0, Q9UDY4, P54136, P11766, P09622, P30050,…	1.3695
GO:0010467	gene expression	136	4.73297e-06	Q12905, Q71UM5, Q9Y3E5, Q12904, Q96KG9, Q13573, P82094, Q99714, P62753, Q9UQ35, P08865, A5YKK6, Q16629, P62269, P61247, P62266, P47914, P50281, P62263, P23396, P62851, Q00577, Q5RKV6, P49411, Q13155, P39019, P50579, Q8IYB3, O75821, Q04637, P55010, P19387, P62861, P42704, Q9P2E9, Q8N1G4, Q14683, Q02878, Q53GS9, P56537, P49406, P39023, Q9NX24, P54136, P30050, P62249, P22392, P62906, Q9BQG0, P62241,…	1.38892
GO:0009987	cellular process	369	0.000178452	P17655, Q71UM5, Q9NYL4, Q96KG9, Q8IXI1, P78417, Q13573, Q6PIU2, P82094, P62753, O15212, O43491, Q9NQW7, P53621, Q04323, O75694, P62269, P62266, Q16822, Q15075, P47914, P23396, P98160, P62263, P62851, Q86VS8, Q00577, Q5RKV6, P13995, Q9BZZ5, Q8NBS9, P10515, Q96JB5, Q04637, Q99873, P46939, O75369, P19387, Q9NZJ7, P13073, Q04837, P62861, P28070, Q9P2E9, Q8N1G4, P07237, P09497, Q10471, O00410, Q99536,…	1.06665
GO:0044260	cellular macromolecule metabolic process	204	0.000434656	Q71UM5, Q9NYL4, Q96KG9, Q13573, P82094, Q6PIU2, P62753, O15212, P53621, Q04323, P62269, P62266, P47914, P62263, P23396, P62851, Q5RKV6, Q00577, Q04637, Q99873, P19387, Q04837, P62861, Q9P2E9, P28070, Q8N1G4, P07237, Q10471, Q9NX24, Q9UDY4, P11766, P20962, Q00688, P62249, Q9NT62, Q9BQG0, P62241, P62244, Q8TCJ2, P42766, P83731, Q9P035, Q13838, Q12797, P07814, Q9BXP5, P23284, P05198, Q8TBC4, P26373,…	1.1876
GO:0043170	macromolecule metabolic process	214	0.000758106	P17655, Q71UM5, Q9NYL4, Q96KG9, Q13573, P82094, Q6PIU2, P62753, O15212, Q9NQW7, P53621, Q04323, P62269, P62266, P47914, P62263, P23396, P62851, Q5RKV6, Q00577, Q04637, Q99873, P42785, P19387, Q04837, P62861, Q9P2E9, P28070, Q8N1G4, P07237, Q10471, Q9NX24, Q9UDY4, P11766, P20962, Q00688, P62249, Q9NT62, Q9BQG0, P62241, P62244, Q8TCJ2, P42766, P83731, Q9P035, Q13838, Q12797, P07814, Q9BXP5, P23284,…	1.16846
GO:0006900	membrane budding	7	0.001373	Q13492, P53621, Q9Y678, P48444, P35606, P53618, O14579	4.87314
GO:0006901	vesicle coating	7	0.001373	Q13492, P53621, Q9Y678, P48444, P35606, P53618, O14579	4.87314
GO:0048194	Golgi vesicle budding	6	0.00198084	P53621, Q9Y678, P48444, P35606, P53618, O14579	5.56931
GO:0048200	Golgi transport vesicle coating	6	0.00198084	P53621, Q9Y678, P48444, P35606, P53618, O14579	5.56931
GO:0048205	COPI coating of Golgi vesicle	6	0.00198084	P53621, Q9Y678, P48444, P35606, P53618, O14579	5.56931
GO:0016050	vesicle organization	10	0.00218273	Q13492, P53621, Q9Y678, P48444, P35606, P61006, Q15075, Q03135, P53618, O14579	3.21306
GO:0043648	dicarboxylic acid metabolic process	8	0.00218916	P23368, P40926, P21912, P17174, P53597, P00505, P09622, P51553	3.93128
GO:0044237	cellular metabolic process	258	0.00257062	Q71UM5, Q9NYL4, Q96KG9, P78417, Q13573, P82094, Q6PIU2, P62753, O15212, P53621, Q04323, P62269, P62266, Q16822, P47914, P62263, P23396, P62851, Q00577, Q5RKV6, P13995, P10515, Q04637, Q99873, P19387, P13073, Q04837, P62861, P28070, Q9P2E9, Q8N1G4, P07237, Q10471, Q01813, P23368, Q9NX24, Q9UDY4, P11766, P20962, Q00688, P62249, Q9NT62, P00491, Q9BQG0, P62241, P62244, O75380, Q8TCJ2, O75489, P42766,…	1.11617
GO:0048199	vesicle targeting, to, from or within Golgi	6	0.00357642	P53621, Q9Y678, P48444, P35606, P53618, O14579	5.01238
GO:0010608	posttranscriptional regulation of gene expression	23	0.00359779	Q99700, Q04637, P55010, Q9BZE4, Q9NXV6, P23588, Q15056, P49458, Q08211, P17301, Q9BXP5, P10809, O15372, O60841, Q99747, P28482, Q86Y82, P05198, Q14103, P07996, O00425, P46782, P62701	1.88374
GO:0044238	primary metabolic process	254	0.0042704	P17655, Q71UM5, Q9NYL4, Q96KG9, Q13573, P82094, Q6PIU2, P62753, O15212, Q9NQW7, P53621, Q04323, P62269, P62266, Q16822, P47914, P62263, P23396, P62851, Q00577, Q5RKV6, P10515, Q04637, Q99873, P42785, P19387, Q04837, P62861, P28070, Q9P2E9, Q8N1G4, P07237, Q10471, Q01813, Q9NX24, Q9UDY4, Q8NCG7, P11766, P20962, Q00688, P62249, Q9NT62, P00491, Q9BQG0, P62241, P62244, Q8TCJ2, P42766, P42765, P83731,…	1.11095
GO:0008152	metabolic process	279	0.00757411	P17655, Q71UM5, Q9NYL4, Q96KG9, P78417, Q13573, Q6PIU2, P82094, P62753, O15212, Q9NQW7, P53621, Q04323, P62269, P62266, Q16822, P47914, P23396, P62263, P62851, Q00577, Q5RKV6, P13995, P10515, Q04637, Q99873, P42785, P19387, P13073, Q04837, P62861, P28070, Q9P2E9, Q8N1G4, P07237, Q10471, Q99536, Q01813, P23368, Q9NX24, Q9UDY4, Q8NCG7, P11766, P20962, Q00688, P62249, Q9NT62, P00491, Q9BQG0, P62241,…	1.08863
GO:0006890	retrograde vesicle-mediated transport, Golgi to ER	7	0.00783178	P53621, Q9Y678, Q96KG9, P48444, P35606, P53618, O14579	3.65486
GO:0048193	Golgi vesicle transport	20	0.0166874	Q969X5, Q96KG9, Q8NBS9, P50570, P61006, P35606, O94979, Q08378, P53621, P61106, Q9Y678, Q9H3N1, Q99747, O94855, P48444, Q10567, P54920, O95486, O14579, P53618	1.74041
GO:0006903	vesicle targeting	6	0.0189374	P53621, Q9Y678, P48444, P35606, P53618, O14579	3.58027
GO:0046907	intracellular transport	56	0.0215847	Q9UPN3, Q8IXI1, Q96KG9, P52594, P61006, O14617, P63010, P53621, P61106, P49458, Q92621, Q9H3N1, O75694, O94855, Q99747, Q15075, P62829, Q86VS8, Q8NBS9, P50570, P62913, P38646, P05412, P42704, Q86Y82, Q8NI27, Q10567, P54920, P09497, O00410, Q14974, P35606, O94979, O96008, Q08378, O95373, Q9Y678, O94973, P28482, Q9BQG0, O75381, O14579, Q969X5, O94826, Q03001, P60660, Q9H2M9, P12236, P30040, Q13505,…	1.31411
GO:0042274	ribosomal small subunit biogenesis	5	0.0233512	P62249, P39019, P62081, P62753, P62263	4.17698
GO:0006891	intra-Golgi vesicle-mediated transport	6	0.02569	Q08378, Q99747, P35606, P54920, P53618, O14579	3.34158
GO:0051650	establishment of vesicle localization	6	0.0338074	P53621, Q9Y678, P48444, P35606, P53618, O14579	3.13274
GO:0006103	2-oxoglutarate metabolic process	4	0.0409321	P17174, P00505, P09622, P51553	4.77369
GO:0006413	translational initiation	9	0.0425383	Q7L2H7, O15372, O75821, P61247, P55010, O00303, P23396, P46782, Q9Y262	2.21134
GO:0006417	regulation of translation	15	0.0468896	Q99700, Q04637, P55010, P23588, Q15056, P49458, P17301, O15372, O60841, P28482, P05198, O00425, P07996, P46782, P62701	1.71657
GO:0006084	acetyl-CoA metabolic process	7	0.0480249	P40926, P21912, P53597, P10515, P48735, P09622, P51553	2.54251
GO:0032268	regulation of cellular protein metabolic process	31	0.0586725	P25788, P25787, Q9ULC3, Q9BZE4, Q03135, P10644, P23588, Q15056, P49458, P17301, P28482, P17980, P55036, P07996, O00425, P46782, Q16401, P62701, Q99700, Q04637, Q9P035, P55010, P05412, P28070, P08238, O15372, O60841, Q15008, P05198, P60900, O00233	1.37023
GO:0022613	ribonucleoprotein complex biogenesis	23	0.0626807	Q99700, Q99848, Q5RKV6, O75643, Q9NX24, P39019, P05388, P09234, P83731, P62081, P62753, P62913, Q9BZE4, P22087, Q07955, P62249, P62424, Q8NI36, Q9Y3A5, Q53GS9, Q15637, P62263, P56537	1.45561
GO:0016044	membrane organization	29	0.0647237	Q8IWA4, P35606, P61006, Q03135, O94979, Q13492, P53621, O60493, P22392, Q9Y678, O94973, Q99747, O94855, Q15075, Q9UNF0, P07996, O14579, Q9P0L0, Q8NBS9, P50570, P11717, Q9Y371, Q9NZJ7, Q07954, P48444, Q10567, P54920, P53618, O95486	1.3765
GO:0051648	vesicle localization	6	0.0668093	P53621, Q9Y678, P48444, P35606, P53618, O14579	2.63809
GO:0006886	intracellular protein transport	32	0.0718655	Q9UPN3, Q14974, P35606, O14617, P63010, O96008, P53621, O95373, P49458, Q92621, Q9Y678, O94973, P28482, Q99747, O94855, P62829, O75381, O94826, Q9H2M9, P62913, P30040, Q13505, P38646, P05412, Q86Y82, P48444, Q10567, P54920, P09497, P53618, O95486, O00410	1.33663
GO:0051641	cellular localization	60	0.0741566	Q9UPN3, P52594, Q8IXI1, Q96KG9, P61006, O14617, P63010, Q03135, P53621, P61106, P49458, Q92621, Q9H3N1, O75694, O94855, Q99747, Q15075, P62829, Q86VS8, Q8NBS9, P50570, P62913, O75369, P38646, P05412, P42704, Q86Y82, Q8NI27, Q10567, Q9NUP9, P54920, P09497, O00410, Q14974, P35606, O94979, O96008, Q08378, O95373, Q9Y678, O94973, P28482, Q9BQG0, O75381, O14579, Q969X5, O94826, P60660, Q03001, Q9H2M9,…	1.21072
GO:0006457	protein folding	19	0.0749428	Q9NYL4, Q9NWM8, Q9UDY4, O95302, Q9Y371, O15212, P30040, P38646, Q12931, Q00688, P45877, P53621, Q9NYU2, P08238, P23284, P10809, O95816, P48643, Q92643	1.49741
GO:0051649	establishment of localization in cell	57	0.077137	Q9UPN3, Q8IXI1, Q96KG9, P52594, P61006, O14617, P63010, P53621, P61106, P49458, Q92621, Q9H3N1, O75694, O94855, Q99747, Q15075, P62829, Q86VS8, Q8NBS9, P50570, P62913, P38646, P05412, P42704, Q86Y82, Q8NI27, Q10567, Q9NUP9, P54920, P09497, O00410, Q14974, P35606, O94979, O96008, Q08378, O95373, Q9Y678, O94973, P28482, Q9BQG0, O75381, O14579, Q969X5, O94826, Q03001, P60660, Q9H2M9, P12236, P30040,…	1.21473
GO:0018193	peptidyl-amino acid modification	12	0.0781018	Q8TCJ2, Q12797, P30419, P50579, Q9BXJ9, P07237, Q9P2X0, P20340, P17612, P11766, P04844, Q10471	1.72841
GO:0009108	coenzyme biosynthetic process	6	0.0807241	P48637, P00491, P13995, P10515, P09622, P11586	2.50619
GO:0042254	ribosome biogenesis	17	0.0816987	Q99848, Q5RKV6, Q9NX24, P39019, P05388, P83731, P62081, P62753, P62913, Q9BZE4, P22087, P62249, P62424, Q8NI36, Q9Y3A5, P62263, P56537	1.52707
GO:0008630	DNA damage response, signal transduction resulting in induction of apoptosis	4	0.0820034	O95831, Q71UM5, Q9BZF9	3.71287
GO:0016192	vesicle-mediated transport	41	0.0841404	Q96KG9, P35606, P61006, O14617, P63010, O94979, Q03135, Q13492, Q08378, O60493, P53621, P61106, P22392, Q9Y678, O94973, Q9H3N1, O94855, Q99747, Q15075, P20340, Q9UNF0, P07996, O14579, Q969X5, Q86VS8, Q99829, Q8NBS9, Q969M3, P50570, P11717, Q07954, Q13439, O75131, Q86Y82, P48444, Q10567, Q9NUP9, P54920, P09497, P53618, O95486	1.26388
GO:0034613	cellular protein localization	33	0.0863433	Q9UPN3, Q14974, P35606, O14617, P63010, O96008, P53621, O95373, P49458, Q92621, Q9Y678, O94973, P28482, O94855, Q99747, P62829, O75381, O94826, Q9H2M9, P62913, Q9Y371, P30040, Q13505, P38646, P05412, Q86Y82, P48444, Q10567, P54920, P09497, P53618, O95486, O00410	1.30654
GO:0070727	cellular macromolecule localization	33	0.0907436	Q9UPN3, Q14974, P35606, O14617, P63010, O96008, P53621, O95373, P49458, Q92621, Q9Y678, O94973, P28482, O94855, Q99747, P62829, O75381, O94826, Q9H2M9, P62913, Q9Y371, P30040, Q13505, P38646, P05412, Q86Y82, P48444, Q10567, P54920, P09497, P53618, O95486, O00410	1.30038
GO:0031647	regulation of protein stability	5	0.094047	P10809, Q86Y82, Q99747, Q9BZE4, Q9NXV6	2.78465
GO:0031110	regulation of microtubule polymerization or depolymerization	4	0.10714	Q9UPN3, Q03001, Q9Y3A5, Q03135	3.34158
GO:0050821	protein stabilization	4	0.10714	P10809, Q86Y82, Q99747, Q9BZE4	3.34158
GO:0006446	regulation of translational initiation	7	0.108195	Q15056, O15372, O60841, Q04637, P05198, P55010, P23588	2.08849
GO:0006810	transport	108	0.121636	Q9UPN3, Q12907, P52594, Q8IXI1, Q96KG9, P49321, P53621, O60493, P61106, Q13283, O75694, O94855, Q15075, Q9UNF0, Q99497, Q99829, Q86VS8, P19404, P39019, Q8NBS9, Q969M3, P50570, Q9NZJ7, P42704, Q9P2E9, O75131, P09497, O00410, Q14974, P61026, P45880, P35606, P61020, O94979, Q08378, Q9NT62, P22392, Q9Y678, O94973, P28482, Q9BQG0, Q15907, O75381, O75380, Q99700, Q969X5, O94826, O75489, Q9H2M9, P12236,…	1.10975
GO:0045333	cellular respiration	12	0.123744	P19404, P40926, O75489, P21912, O96000, P53597, P48735, P56556, P09622, O43678, O75380, P51553	1.59123
GO:0051234	establishment of localization	109	0.127445	Q9UPN3, Q12907, P52594, Q8IXI1, Q96KG9, P49321, P53621, O60493, P61106, Q13283, O75694, O94855, Q15075, Q9UNF0, Q99497, Q99829, Q86VS8, P19404, P39019, Q8NBS9, Q969M3, P50570, Q9NZJ7, P42704, Q9P2E9, O75131, P09497, O00410, Q14974, P61026, P45880, P35606, P61020, O94979, Q08378, Q9NT62, P22392, Q9Y678, P17301, O94973, P28482, Q9BQG0, Q15907, O75381, O75380, Q99700, Q969X5, O94826, O75489, Q9H2M9,…	1.10642
GO:0045727	positive regulation of translation	4	0.134826	P17301, P28482, P07996, P62701	3.0378
GO:0010468	regulation of gene expression	68	0.139774	Q01085, Q13045, P61201, Q15369, Q12905, Q96KG9, Q13573, P82094, P62277, Q9GZT3, Q9BZE4, A5YKK6, P49458, Q08211, Q9H3N1, Q99747, P62263, P23396, Q00577, P20290, P50570, P52926, Q04637, P55010, Q99729, P05412, P42704, P10809, O60841, O15372, Q9BXJ9, Q86Y82, Q02878, O75534, Q86VP6, P10644, P23588, Q15056, P35232, P22392, P17301, P28482, Q9BQG0, Q92600, Q96IZ0, O00425, O75381, Q15637, P07996, P46782,…	1.1453
GO:0006082	organic acid metabolic process	33	0.143063	P56192, P23368, Q16698, Q12904, P17174, P53597, P78417, P00505, P49915, P48735, P54136, P09622, Q92820, P11586, P00491, Q16822, P51553, Q9Y285, P40926, P13995, P21912, P42765, P10515, Q9Y371, P54886, P26640, Q15046, P48637, P07814, P60891, P30084, P07237, P40939	1.2418
GO:0051656	establishment of organelle localization	8	0.144463	P53621, P42704, Q9Y678, Q8IXI1, P48444, P35606, P53618, O14579	1.80626
GO:0051179	localization	118	0.145881	Q9UPN3, Q12907, Q8IXI1, P52594, Q12904, Q96KG9, P49321, P53621, O60493, P61106, Q13283, O75694, O94855, Q15075, Q9UNF0, P50281, P98160, Q99497, Q99829, Q86VS8, P19404, P39019, Q8NBS9, P50570, Q969M3, O75369, Q9NZJ7, P42704, Q9P2E9, O75131, P09497, O00410, Q14974, P61026, P45880, P35606, P61020, O94979, Q08378, Q9NT62, P22392, Q9Y678, P17301, O94973, P28482, Q9BQG0, Q15907, O75381, O75380, Q99700,…	1.09287
GO:0051640	organelle localization	9	0.146662	Q86VS8, P53621, P42704, Q9Y678, Q8IXI1, P48444, P35606, P53618, O14579	1.70876
GO:0045184	establishment of protein localization	53	0.148609	Q9UPN3, Q12907, P61006, O14617, P63010, Q9ULC3, P49321, O60493, P53621, P61106, P49458, Q92621, O75694, O94855, Q99747, P62829, Q86VS8, Q9UL25, Q969M3, P62913, P38646, P05412, Q9P2E9, Q86Y82, Q10567, Q9NUP9, P54920, P09497, O00410, Q14974, P61026, P35606, P61020, O96008, O94979, O95373, Q9NT62, P17301, Q9Y678, O94973, P28482, P20340, Q15907, O75381, O14579, O94826, Q9H2M9, P30040, Q13505, P48444,…	1.16823
GO:0006120	mitochondrial electron transport, NADH to ubiquinone	7	0.156895	P19404, O75489, O96000, P56556, P09622, O43678, O75380	1.88638
GO:0007018	microtubule-based movement	8	0.160076	Q9UPN3, P42704, Q14204, Q8IXI1, Q03001, Q13885, O60282, Q9BUF5	1.75873
GO:0009126	purine nucleoside monophosphate metabolic process	4	0.16464	Q9UIJ7, P22234, P60891, P49915	2.78465
GO:0009112	nucleobase metabolic process	4	0.16464	P22234, P60891, P28482, P49915	2.78465
GO:0009167	purine ribonucleoside monophosphate metabolic process	4	0.16464	Q9UIJ7, P22234, P60891, P49915	2.78465
GO:0008104	protein localization	57	0.164738	Q9UPN3, Q12907, P61006, O14617, P63010, Q9ULC3, Q03135, P49321, O60493, P53621, P61106, P49458, Q92621, O75694, O94855, Q99747, P62829, P98160, Q86VS8, Q9UL25, Q969M3, P62913, O75369, P38646, P05412, Q9P2E9, Q86Y82, Q10567, Q9NUP9, P54920, P09497, O00410, Q14974, P61026, P35606, P61020, O94979, O96008, O95373, Q9NT62, P17301, Q9Y678, O94973, P28482, Q15907, P20340, O75381, O14579, O94826, Q9H2M9,…	1.15018
GO:0032269	negative regulation of cellular protein metabolic process	17	0.170571	P25788, P25787, Q9ULC3, Q9BZE4, Q03135, P05412, P49458, P28070, P08238, P17980, Q15008, P55036, P60900, O00425, P07996, O00233, Q16401	1.36555
GO:0006119	oxidative phosphorylation	11	0.171884	P19404, P24539, O75489, P48047, O96000, O75947, P56556, P09622, O43678, P36542, O75380	1.53156
GO:0031397	negative regulation of protein ubiquitination	10	0.174293	P25788, P28070, P25787, Q15008, P17980, P55036, P60900, Q9BZE4, O00233, Q16401	1.57622
GO:0015031	protein transport	52	0.177047	Q9UPN3, Q12907, P61006, O14617, P63010, Q9ULC3, P49321, O60493, P53621, P61106, P49458, Q92621, O75694, O94855, Q99747, P62829, Q86VS8, Q9UL25, Q969M3, P62913, P38646, P05412, Q9P2E9, Q86Y82, Q10567, Q9NUP9, P54920, P09497, O00410, Q14974, P61026, P35606, P61020, O96008, O94979, O95373, Q9NT62, Q9Y678, O94973, P28482, P20340, Q15907, O75381, O14579, O94826, Q9H2M9, P30040, Q13505, P48444, Q14764,…	1.15227
GO:0045017	glycerolipid biosynthetic process	5	0.183847	P49585, Q92643, Q9P2X0, P48651, Q9Y371	2.19841
GO:0046474	glycerophospholipid biosynthetic process	5	0.183847	P49585, Q92643, Q9P2X0, P48651, Q9Y371	2.19841
GO:0051246	regulation of protein metabolic process	31	0.185855	P25788, P25787, Q9ULC3, Q9BZE4, Q03135, P10644, P23588, Q15056, P49458, P17301, P28482, P17980, P55036, P07996, O00425, P46782, Q16401, P62701, Q99700, Q04637, Q9P035, P55010, P05412, P28070, P08238, O15372, O60841, Q15008, P05198, P60900, O00233	1.21583
GO:0051248	negative regulation of protein metabolic process	17	0.190718	P25788, P25787, Q9ULC3, Q9BZE4, Q03135, P05412, P49458, P28070, P08238, P17980, Q15008, P55036, P60900, O00425, P07996, O00233, Q16401	1.33979
GO:0006944	membrane fusion	6	0.191456	Q9P0L0, Q8IWA4, Q99747, P61006, Q15075, P54920	1.92784
GO:0022904	respiratory electron transport chain	8	0.193435	P19404, O75489, P21912, O96000, P56556, P09622, O43678, O75380	1.67079
GO:0010605	negative regulation of macromolecule metabolic process	32	0.201819	P61201, P25788, P25787, Q13573, P62277, Q9ULC3, Q9BZE4, Q03135, P49458, P35232, P17980, P55036, Q96IZ0, P07996, O75381, O00425, P62263, P23396, Q16401, Q00577, Q86UE4, Q99729, P05412, Q32MZ4, P28070, P08238, Q9BXP5, Q15008, O94776, P60900, Q8TBC4, O00233	1.19877
GO:0033036	macromolecule localization	64	0.20922	Q9UPN3, Q12907, P52594, P61006, O14617, P63010, Q9ULC3, Q03135, P49321, O60493, P53621, P61106, P49458, Q92621, O75694, O94855, Q99747, P62829, P98160, Q86VS8, Q9UL25, Q969M3, P62913, O75369, P38646, P05412, P42704, Q9P2E9, Q86Y82, Q8NI27, Q10567, Q9NUP9, P54920, P09497, O00410, Q14974, P61026, P35606, P00505, P61020, O94979, O96008, O95373, Q9NT62, P17301, Q9Y678, O94973, P28482, Q15907, P20340,…	1.11619
GO:0046356	acetyl-CoA catabolic process	5	0.209628	P40926, P21912, P53597, P48735, P51553	2.08849
GO:0006099	tricarboxylic acid cycle	5	0.209628	P40926, P21912, P53597, P48735, P51553	2.08849
GO:0006725	cellular aromatic compound metabolic process	7	0.213407	P07099, P22234, P60891, P13995, P28482, P49915, P11586	1.71993
GO:0006164	purine nucleotide biosynthetic process	10	0.218757	P24539, Q9UIJ7, P22234, P22392, P60891, P48047, P49915, O75947, P36542, P11586	1.49178
GO:0000377	RNA splicing, via transesterification reactions with bulged adenosine as nucleophile	19	0.21936	P52272, O75643, P49756, Q13573, Q8IYB3, P09234, Q9Y333, Q13838, P19387, Q07955, Q7RTV0, Q15427, Q08211, Q16629, Q14683, P62995, Q14103, Q53GS9, Q15637	1.28004
GO:0000398	nuclear mRNA splicing, via spliceosome	19	0.21936	P52272, O75643, P49756, Q13573, Q8IYB3, P09234, Q9Y333, Q13838, P19387, Q07955, Q7RTV0, Q15427, Q08211, Q16629, Q14683, P62995, Q14103, Q53GS9, Q15637	1.28004
GO:0055085	transmembrane transport	19	0.21936	Q9Y6C9, P12236, P45880, O96008, Q9BWM7, P21796, Q9NZJ7, P05141, P24539, Q92621, Q9P2E9, P48047, O75694, Q8TB61, O75947, Q14728, Q14764, O75381, P36542	1.28004
GO:0000375	RNA splicing, via transesterification reactions	19	0.21936	P52272, O75643, P49756, Q13573, Q8IYB3, P09234, Q9Y333, Q13838, P19387, Q07955, Q7RTV0, Q15427, Q08211, Q16629, Q14683, P62995, Q14103, Q53GS9, Q15637	1.28004
GO:0043436	oxoacid metabolic process	31	0.223696	P56192, P23368, Q16698, Q12904, P17174, P53597, P78417, P00505, P49915, P48735, P09622, P54136, Q92820, P11586, Q16822, P51553, Q9Y285, P40926, P13995, P21912, P42765, P10515, Q9Y371, P54886, P26640, Q15046, P48637, P07814, P30084, P40939, P07237	1.18795
GO:0019752	carboxylic acid metabolic process	31	0.223696	P56192, P23368, Q16698, Q12904, P17174, P53597, P78417, P00505, P49915, P48735, P09622, P54136, Q92820, P11586, Q16822, P51553, Q9Y285, P40926, P13995, P21912, P42765, P10515, Q9Y371, P54886, P26640, Q15046, P48637, P07814, P30084, P40939, P07237	1.18795
GO:0022618	ribonucleoprotein complex assembly	9	0.224207	Q99700, Q07955, O75643, P09234, P83731, Q53GS9, Q15637, P62263, P56537	1.5344
GO:0051444	negative regulation of ubiquitin-protein ligase activity	9	0.224207	P25788, P28070, P25787, Q15008, P17980, P55036, P60900, O00233, Q16401	1.5344
GO:0051352	negative regulation of ligase activity	9	0.224207	P25788, P28070, P25787, Q15008, P17980, P55036, P60900, O00233, Q16401	1.5344
GO:0051436	negative regulation of ubiquitin-protein ligase activity during mitotic cell cycle	9	0.224207	P25788, P28070, P25787, Q15008, P17980, P55036, P60900, O00233, Q16401	1.5344
GO:0006732	coenzyme metabolic process	11	0.227744	P48637, P40926, P00491, P13995, P21912, P53597, P10515, P48735, P09622, P51553, P11586	1.43584
GO:0017038	protein import	11	0.227744	P05412, O95373, Q14974, Q92621, O94826, P28482, P62829, O75381, Q13505, O96008, O00410	1.43584
GO:0000059	protein import into nucleus, docking	4	0.228984	O95373, Q14974, Q92621, O00410	2.38685
GO:0009161	ribonucleoside monophosphate metabolic process	4	0.228984	Q9UIJ7, P22234, P60891, P49915	2.38685
GO:0046148	pigment biosynthetic process	4	0.228984	P22234, P60891, O14617, P49915	2.38685
GO:0007369	gastrulation	4	0.228984	Q9UPN3, P17612, P09622, P10644	2.38685
GO:0031326	regulation of cellular biosynthetic process	63	0.231268	Q01085, P61201, Q15369, Q12905, Q13045, Q96KG9, Q13573, P82094, Q9GZT3, Q9BZE4, Q03135, P49458, A5YKK6, Q9H3N1, P62263, P23396, Q00577, P20290, P50570, P52926, Q04637, P55010, Q99729, P05412, P42704, P08238, O60841, O15372, Q9BXJ9, Q02878, O75534, Q86VP6, P10644, P23588, Q15056, P22392, P35232, P17301, P28482, Q9BQG0, Q92600, Q96IZ0, O00425, O75381, Q15637, P07996, P46782, P62701, Q99700, Q12888,…	1.108
GO:0031324	negative regulation of cellular metabolic process	31	0.231681	P61201, P25788, P25787, Q13573, P62277, Q9ULC3, Q9BZE4, Q03135, P49458, P35232, P17980, P55036, Q96IZ0, P07996, O75381, O00425, P62263, P23396, Q16401, Q00577, Q86UE4, Q99729, P05412, Q32MZ4, P28070, P08238, Q15008, O94776, P60900, Q8TBC4, O00233	1.18252
GO:0043039	tRNA aminoacylation	7	0.233646	P26640, Q9Y285, P56192, Q15046, P07814, Q12904, P54136	1.67079
GO:0042775	mitochondrial ATP synthesis coupled electron transport	7	0.233646	P19404, O75489, O96000, P56556, P09622, O43678, O75380	1.67079
GO:0006418	tRNA aminoacylation for protein translation	7	0.233646	P26640, Q9Y285, P56192, Q15046, P07814, Q12904, P54136	1.67079
GO:0042773	ATP synthesis coupled electron transport	7	0.233646	P19404, O75489, O96000, P56556, P09622, O43678, O75380	1.67079
GO:0043038	amino acid activation	7	0.233646	P26640, Q9Y285, P56192, Q15046, P07814, Q12904, P54136	1.67079
GO:0015980	energy derivation by oxidation of organic compounds	13	0.241204	P19404, P40926, O75489, P21912, O96000, P17174, P53597, P48735, P56556, P09622, O43678, O75380, P51553	1.35752
GO:0031145	anaphase-promoting complex-dependent proteasomal ubiquitin-dependent protein catabolic process	9	0.241285	P25788, P28070, P25787, Q15008, P17980, P55036, P60900, O00233, Q16401	1.50371
GO:0010556	regulation of macromolecule biosynthetic process	61	0.242241	Q01085, P61201, Q15369, Q12905, Q13045, Q96KG9, Q13573, P82094, Q9GZT3, Q9BZE4, P49458, A5YKK6, Q9H3N1, P62263, P23396, Q00577, P20290, P50570, P52926, Q04637, P55010, Q99729, P05412, P42704, O60841, O15372, Q9BXJ9, Q02878, O75534, Q86VP6, P10644, P23588, Q15056, P22392, P35232, P17301, P28482, Q9BQG0, Q92600, Q96IZ0, O00425, Q15637, O75381, P07996, P46782, P62701, Q99700, Q12888, Q96I24, Q86UE4,…	1.1054
GO:0042180	cellular ketone metabolic process	31	0.248042	P56192, P23368, Q16698, Q12904, P17174, P53597, P78417, P00505, P49915, P48735, P09622, P54136, Q92820, P11586, Q16822, P51553, Q9Y285, P40926, P13995, P21912, P42765, P10515, Q9Y371, P54886, P26640, Q15046, P48637, P07814, P30084, P40939, P07237	1.17182
GO:0009165	nucleotide biosynthetic process	12	0.249401	P24539, Q9UIJ7, P22234, P22392, P00491, P60891, P48047, P49915, O75947, P36542, P11586, O43252	1.37325
GO:0009152	purine ribonucleotide biosynthetic process	9	0.258784	P24539, Q9UIJ7, P22234, P22392, P60891, P48047, P49915, O75947, P36542	1.47423
GO:0051437	positive regulation of ubiquitin-protein ligase activity during mitotic cell cycle	9	0.258784	P25788, P28070, P25787, Q15008, P17980, P55036, P60900, O00233, Q16401	1.47423
GO:0010970	microtubule-based transport	4	0.262718	Q9UPN3, P42704, Q8IXI1, Q03001	2.22772
GO:0009109	coenzyme catabolic process	5	0.263819	P40926, P21912, P53597, P48735, P51553	1.89863
GO:0002682	regulation of immune system process	12	0.264002	P05412, P22392, P00491, P17301, P10809, O94973, P28482, Q96IZ0, O14617, P63010, P07996, P62805	1.3547
GO:0009889	regulation of biosynthetic process	63	0.266979	Q01085, P61201, Q15369, Q12905, Q13045, Q96KG9, Q13573, P82094, Q9GZT3, Q9BZE4, Q03135, P49458, A5YKK6, Q9H3N1, P62263, P23396, Q00577, P20290, P50570, P52926, Q04637, P55010, Q99729, P05412, P42704, P08238, O60841, O15372, Q9BXJ9, Q02878, O75534, Q86VP6, P10644, P23588, Q15056, P22392, P35232, P17301, P28482, Q9BQG0, Q92600, Q96IZ0, O00425, O75381, Q15637, P07996, P46782, P62701, Q99700, Q12888,…	1.09191
GO:0051169	nuclear transport	13	0.268899	P05412, O95373, Q92621, Q14974, P52594, O75694, Q8NI27, P28482, Q9BQG0, P62829, P38646, O00410, Q13838	1.32441
GO:0006913	nucleocytoplasmic transport	13	0.268899	P05412, O95373, Q92621, Q14974, P52594, O75694, Q8NI27, P28482, Q9BQG0, P62829, P38646, O00410, Q13838	1.32441
GO:0034660	ncRNA metabolic process	19	0.273653	Q9Y285, P56192, Q5RKV6, Q12904, Q9NX24, P39019, P62081, Q99714, P62753, P62913, P54136, P22087, P26640, P62249, Q15046, P07814, Q8NI36, Q9Y3A5, P62263	1.23043
GO:0051439	regulation of ubiquitin-protein ligase activity during mitotic cell cycle	9	0.276656	P25788, P28070, P25787, Q15008, P17980, P55036, P60900, O00233, Q16401	1.44588
GO:0031400	negative regulation of protein modification process	12	0.278881	P25788, P05412, P28070, P25787, Q15008, P17980, P55036, P60900, Q9BZE4, Q03135, O00233, Q16401	1.33663
GO:0007017	microtubule-based process	12	0.278881	Q86VS8, Q9UPN3, P42704, Q14204, Q8IXI1, Q03001, Q14683, P18754, Q13885, O60282, Q9BUF5, Q03135	1.33663
GO:0051188	cofactor biosynthetic process	6	0.284161	P48637, P00491, P13995, P10515, P09622, P11586	1.67079
GO:0006163	purine nucleotide metabolic process	11	0.289535	P24539, Q9UIJ7, P22234, P22392, P60891, P48047, P49915, O75947, P36542, P11586, O43252	1.35138
GO:0033365	protein localization in organelle	12	0.294009	Q9UPN3, P05412, P49458, O95373, Q14974, Q92621, O94826, P28482, P62829, Q13505, O96008, O00410	1.31905
GO:0034404	nucleobase, nucleoside and nucleotide biosynthetic process	12	0.294009	P24539, Q9UIJ7, P22234, P22392, P00491, P60891, P48047, P49915, O75947, P36542, P11586, O43252	1.31905
GO:0034654	nucleobase, nucleoside, nucleotide and nucleic acid biosynthetic process	12	0.294009	P24539, Q9UIJ7, P22234, P22392, P00491, P60891, P48047, P49915, O75947, P36542, P11586, O43252	1.31905
GO:0051443	positive regulation of ubiquitin-protein ligase activity	9	0.294854	P25788, P28070, P25787, Q15008, P17980, P55036, P60900, O00233, Q16401	1.4186
GO:0009123	nucleoside monophosphate metabolic process	4	0.297008	Q9UIJ7, P22234, P60891, P49915	2.08849
GO:0034622	cellular macromolecular complex assembly	22	0.299205	Q99700, Q14974, O75643, P09234, P83731, O15212, Q8IUE6, Q03135, Q07955, Q13492, O95373, Q16186, Q92621, P10809, Q13885, Q53GS9, Q15637, Q9BUF5, P62263, P56537, O00410, P62805	1.18572
GO:0032270	positive regulation of cellular protein metabolic process	14	0.300473	P25788, P25787, Q03135, P17301, P28070, Q15008, P17980, P28482, P55036, P60900, P07996, O00233, Q16401, P62701	1.27125
GO:0051098	regulation of binding	8	0.306649	P27695, P22392, P17301, P11171, Q86UE4, O75381, P23396, Q9BZE4	1.45286
GO:0051438	regulation of ubiquitin-protein ligase activity	9	0.313328	P25788, P28070, P25787, Q15008, P17980, P55036, P60900, O00233, Q16401	1.39233
GO:0006520	cellular amino acid metabolic process	14	0.314528	Q9Y285, P56192, Q12904, P17174, P00505, P49915, P54886, P54136, Q92820, P11586, P26640, P48637, Q15046, P07814	1.25759
GO:0060255	regulation of macromolecule metabolic process	80	0.315783	Q01085, Q13045, Q12905, P61201, Q15369, Q96KG9, Q13573, P62277, P82094, Q9ULC3, Q9GZT3, Q9BZE4, Q03135, A5YKK6, P49458, Q08211, Q9H3N1, Q99747, P62263, P23396, Q00577, P20290, P50570, P52926, Q04637, P55010, Q99729, P05412, P42704, P28070, P08238, P10809, O60841, O15372, Q9BXJ9, Q15008, Q86Y82, Q02878, P60900, P25788, P25787, O75534, Q86VP6, P23588, P10644, Q15056, P35232, P22392, P17301, P28482,…	1.0642
GO:0009892	negative regulation of metabolic process	32	0.317433	P61201, P25788, P25787, Q13573, P62277, Q9ULC3, Q9BZE4, Q03135, P49458, P35232, P17980, P55036, Q96IZ0, P07996, O75381, O00425, P62263, P23396, Q16401, Q00577, Q86UE4, Q99729, P05412, Q32MZ4, P28070, P08238, Q9BXP5, Q15008, O94776, P60900, Q8TBC4, O00233	1.12796
GO:0031396	regulation of protein ubiquitination	10	0.318293	P25788, P28070, P25787, Q15008, P17980, P55036, P60900, Q9BZE4, O00233, Q16401	1.34741
GO:0042440	pigment metabolic process	4	0.33153	P22234, P60891, O14617, P49915	1.96564
GO:0032886	regulation of microtubule-based process	4	0.33153	Q9UPN3, Q03001, Q9Y3A5, Q03135	1.96564
GO:0009612	response to mechanical stimulus	4	0.33153	P05412, P17301, P50281, Q03135	1.96564
GO:0007033	vacuole organization	4	0.33153	Q86VS8, P06865, P04062, P07339	1.96564
GO:0070507	regulation of microtubule cytoskeleton organization	4	0.33153	Q9UPN3, Q03001, Q9Y3A5, Q03135	1.96564
GO:0009260	ribonucleotide biosynthetic process	9	0.332029	P24539, Q9UIJ7, P22234, P22392, P60891, P48047, P49915, O75947, P36542	1.36701
GO:0006399	tRNA metabolic process	9	0.332029	P26640, Q9Y285, P56192, Q15046, P07814, Q12904, Q99714, P54136, P22087	1.36701
GO:0051351	positive regulation of ligase activity	9	0.332029	P25788, P28070, P25787, Q15008, P17980, P55036, P60900, O00233, Q16401	1.36701
GO:0008285	negative regulation of cell proliferation	12	0.340613	P05412, Q12797, P35232, P22392, Q12904, P19525, Q96IZ0, Q32P28, Q15637, P07996, Q9BZE4, Q03135	1.26896
GO:0045454	cell redox homeostasis	7	0.341661	O95831, P27695, Q9H3N1, Q8NBS9, P07237, P09622	1.46194
GO:0051187	cofactor catabolic process	5	0.348808	P40926, P21912, P53597, P48735, P51553	1.67079
GO:0051340	regulation of ligase activity	9	0.350908	P25788, P28070, P25787, Q15008, P17980, P55036, P60900, O00233, Q16401	1.3426
GO:0033554	cellular response to stress	23	0.353601	P27695, Q71UM5, Q12888, P19525, Q9P035, P46063, P55268, Q9BZF9, P82673, Q03135, P54727, O95831, P05412, Q08211, Q13620, P62877, Q14683, P28482, P07339, P05198, P07996, P23396	1.1437
GO:0006364	rRNA processing	11	0.355278	P62249, Q5RKV6, Q9NX24, P39019, Q8NI36, P62081, P62753, P62913, Q9Y3A5, P62263, P22087	1.2763
GO:0051247	positive regulation of protein metabolic process	14	0.357594	P25788, P25787, Q03135, P17301, P28070, Q15008, P17980, P28482, P55036, P60900, P07996, O00233, Q16401, P62701	1.21829
GO:0051704	multi-organism process	25	0.362392	Q15369, Q14974, P11766, Q03135, P21796, Q15056, P05141, O95373, P17301, P17980, P28482, P47914, P62244, Q13217, Q7Z2W4, P05388, P12236, P19525, Q04637, Q13838, P05412, P10809, Q8NI27, P53618, O00410	1.12891
GO:0006606	protein import into nucleus	7	0.364046	P05412, O95373, Q14974, Q92621, P28482, P62829, O00410	1.42629
GO:0002696	positive regulation of leukocyte activation	4	0.365994	P00491, P10809, O14617, P07996	1.85644
GO:0001824	blastocyst development	4	0.365994	P49321, P17655, P17980, Q9Y3A5	1.85644
GO:0050867	positive regulation of cell activation	4	0.365994	P00491, P10809, O14617, P07996	1.85644
GO:0051716	cellular response to stimulus	30	0.366067	Q71UM5, P17174, Q6PIU2, P82673, Q03135, P10644, O95831, Q08211, P17301, P62877, P28482, P17612, Q9Y3A5, P07996, P23396, P27695, Q12888, P19525, Q9P035, P46063, P55268, Q9BZF9, P54727, P05412, Q13620, Q9BXP5, Q14683, P07339, P05198	1.10893
GO:0031398	positive regulation of protein ubiquitination	9	0.369916	P25788, P28070, P25787, Q15008, P17980, P55036, P60900, O00233, Q16401	1.31905
GO:0016072	rRNA metabolic process	11	0.372084	P62249, Q5RKV6, Q9NX24, P39019, Q8NI36, P62081, P62753, P62913, Q9Y3A5, P62263, P22087	1.25882
GO:0044093	positive regulation of molecular function	24	0.374395	P25788, P25787, Q9P035, Q86UE4, P11171, Q9BZF9, Q03135, P10644, Q9NZJ7, Q07954, Q04837, P22392, P28070, P17301, P10809, Q15008, P17980, P55036, P60900, P17612, P07996, P23396, O00233, Q16401	1.12638
GO:0043085	positive regulation of catalytic activity	21	0.378467	P25788, P25787, Q9P035, Q9BZF9, Q03135, P10644, Q9NZJ7, Q07954, Q04837, P28070, P17301, P10809, P17980, Q15008, P55036, P60900, P17612, P07996, P23396, O00233, Q16401	1.13918
GO:0046483	heterocycle metabolic process	17	0.383573	Q9UIJ7, P13995, P49915, P54886, P09622, P11586, O43252, P24539, P22234, P00491, P22392, P60891, P48047, P28482, P07237, O75947, P36542	1.16408
GO:0051707	response to other organism	7	0.386505	Q7Z2W4, P05412, P28482, P19525, P11766, P62244, Q13217	1.39233
GO:0051170	nuclear import	7	0.386505	P05412, O95373, Q14974, Q92621, P28482, P62829, O00410	1.39233
GO:0034504	protein localization in nucleus	7	0.386505	P05412, O95373, Q14974, Q92621, P28482, P62829, O00410	1.39233
GO:0000226	microtubule cytoskeleton organization	7	0.386505	Q86VS8, Q9UPN3, Q14204, Q03001, Q14683, P18754, Q03135	1.39233
GO:0022900	electron transport chain	10	0.389195	P19404, O75489, Q9H3N1, P21912, O96000, Q9NX14, P56556, P09622, O43678, O75380	1.26575
GO:0042493	response to drug	10	0.389195	P05412, P22392, P00491, P17301, P40939, P20340, Q14764, Q92820, Q03135, Q99497	1.26575
GO:0055114	oxidation reduction	33	0.389665	Q8TC12, Q99536, P23368, Q16698, Q8IVL5, O96000, Q99714, P48735, Q32P28, O43678, P11766, P09622, P11586, O60568, O95831, Q15738, Q9H3N1, O75380, P51553, P49419, P19404, P40926, O75489, P13995, P21912, Q9NX14, P20674, P54886, P56556, Q12797, P40939, P00387	1.08965
GO:0006259	DNA metabolic process	20	0.39185	P04183, P27695, Q71UM5, Q00577, Q12888, P46063, Q86W92, P20962, P54727, P49321, O95831, P33991, Q04837, P35232, Q13620, P10809, Q9H3N1, P62877, Q14683	1.13659
GO:0044419	interspecies interaction between organisms	19	0.393493	Q15369, Q14974, P05388, P12236, P19525, Q04637, Q03135, Q13838, P21796, P05141, Q15056, O95373, P17301, P10809, Q8NI27, P28482, P17980, O00410, P53618	1.14191
GO:0034621	cellular macromolecular complex subunit organization	23	0.398165	Q99700, Q14974, O75643, P09234, P83731, O15212, Q8IUE6, Q03135, Q07955, P49321, Q13492, O95373, Q16186, Q92621, P10809, Q13885, Q53GS9, Q15637, Q9BUF5, P62263, P56537, O00410, P62805	1.1171
GO:0042157	lipoprotein metabolic process	4	0.400147	Q07954, P30419, Q92643, Q9P2X0	1.75873
GO:0050863	regulation of T cell activation	4	0.400147	P00491, P10809, Q96IZ0, O14617	1.75873
GO:0048646	anatomical structure formation involved in morphogenesis	12	0.404548	Q9UPN3, P17655, P05412, P50552, P52594, Q12904, Q9BXJ9, P17612, P50281, P07996, P19338, P10644	1.2078
GO:0042770	DNA damage response, signal transduction	5	0.405905	O95831, Q71UM5, Q14683, Q9BZF9	1.54703
GO:0002694	regulation of leukocyte activation	5	0.405905	P00491, P10809, Q96IZ0, O14617, P07996	1.54703
GO:0009064	glutamine family amino acid metabolic process	5	0.405905	P17174, P49915, P00505, P54886, Q92820	1.54703
GO:0009060	aerobic respiration	5	0.405905	P40926, P21912, P53597, P48735, P51553	1.54703
GO:0030705	cytoskeleton-dependent intracellular transport	5	0.405905	Q9UPN3, P42704, P60660, Q8IXI1, Q03001	1.54703
GO:0007548	sex differentiation	5	0.405905	Q99714, Q92600, O75534, P50281, Q15637	1.54703
GO:0043161	proteasomal ubiquitin-dependent protein catabolic process	11	0.405909	P54727, Q04323, P25788, P28070, P25787, Q15008, P17980, P55036, P60900, O00233, Q16401	1.22525
GO:0010498	proteasomal protein catabolic process	11	0.405909	P54727, Q04323, P25788, P28070, P25787, Q15008, P17980, P55036, P60900, O00233, Q16401	1.22525
GO:0009150	purine ribonucleotide metabolic process	9	0.40813	P24539, Q9UIJ7, P22234, P22392, P60891, P48047, P49915, O75947, P36542	1.27433
GO:0032990	cell part morphogenesis	9	0.40813	Q9UPN3, Q04837, Q8IWA4, P50552, Q03001, P61006, P83731, O60282, P55268	1.27433
GO:0051789	response to protein stimulus	8	0.408806	P26640, P35659, P08238, P17301, P10809, Q9UDY4, P19525, Q13217	1.31043
GO:0044106	cellular amine metabolic process	15	0.414187	Q9Y285, P56192, P49585, Q12904, P17174, P49915, P00505, P54886, P54136, Q92820, P11586, P26640, P48637, Q15046, P07814	1.16027
GO:0044248	cellular catabolic process	45	0.433793	Q15369, P25788, Q16698, P25787, P17174, P53597, Q01970, P00505, Q14694, P48735, P11766, Q14669, P11586, Q86VP6, O95831, Q04323, Q9NT62, P00491, P62877, P17980, P55036, P51553, Q16401, P06865, P40926, Q13310, P21912, P22314, Q92890, P11279, P54727, P07099, Q13620, P28070, P48047, P30084, Q15008, P40939, P07339, P60900, Q14103, Q53GS9, Q8TBC4, O00233	1.05302
GO:0014706	striated muscle tissue development	5	0.434134	P19404, P60660, P46939, P98160, Q03135	1.49178
GO:0050865	regulation of cell activation	5	0.434134	P00491, P10809, Q96IZ0, O14617, P07996	1.49178
GO:0006091	generation of precursor metabolites and energy	22	0.434756	P19404, P40926, Q01813, O75489, P21912, O96000, P53597, P17174, Q9NX14, P10515, P48735, O43678, P09622, P56556, P13073, P24539, Q9H3N1, P48047, O75947, P36542, O75380, P51553	1.10052
GO:0006511	ubiquitin-dependent protein catabolic process	16	0.439525	Q15369, P25788, P25787, Q14694, Q92890, P54727, Q04323, Q13620, P28070, P17980, Q15008, P55036, P60900, Q53GS9, O00233, Q16401	1.13274
GO:0031328	positive regulation of cellular biosynthetic process	16	0.439525	Q12905, Q12888, Q86VP6, Q99729, Q7RTV0, P05412, P17301, P08238, Q9H3N1, Q9BXJ9, P28482, O94776, Q96IZ0, P07996, O00233, P62701	1.13274
GO:0051172	negative regulation of nitrogen compound metabolic process	16	0.453244	P61201, Q00577, Q13573, P62277, Q86UE4, Q9BZE4, Q03135, Q99729, P35232, Q32MZ4, O94776, Q96IZ0, O75381, P23396, Q8TBC4, P62263	1.12322
GO:0003006	reproductive developmental process	7	0.45359	P52594, Q99714, Q92600, O75534, P50281, Q15637, P09622	1.2995
GO:0010557	positive regulation of macromolecule biosynthetic process	15	0.456824	Q12905, Q12888, Q86VP6, Q99729, Q7RTV0, P05412, P17301, Q9H3N1, Q9BXJ9, P28482, O94776, Q96IZ0, P07996, O00233, P62701	1.12891
GO:0002684	positive regulation of immune system process	6	0.457624	P00491, P17301, P10809, P28482, O14617, P07996	1.3547
GO:0051101	regulation of DNA binding	6	0.457624	P27695, P22392, P17301, Q86UE4, O75381, P23396	1.3547
GO:0046486	glycerolipid metabolic process	6	0.457624	P49585, Q92643, Q9P2X0, P48651, Q9Y371, Q03135	1.3547
GO:0031347	regulation of defense response	5	0.461982	P17301, P10809, O94973, P63010, Q9BZF9	1.44034
GO:0006650	glycerophospholipid metabolic process	5	0.461982	P49585, Q92643, Q9P2X0, P48651, Q9Y371	1.44034
GO:0080134	regulation of response to stress	9	0.465268	P17301, P10809, O94973, Q9P035, P63010, P07996, P23396, Q9BZF9, Q03135	1.21267
GO:0051592	response to calcium ion	4	0.466671	P50995, P07996, Q03135, O94979	1.59123
GO:0007611	learning or memory	4	0.466671	P05412, O00754, Q9Y3A5, P21796	1.59123
GO:0009615	response to virus	4	0.466671	Q7Z2W4, P19525, P62244, Q13217	1.59123
GO:0008406	gonad development	4	0.466671	Q99714, O75534, P50281, Q15637	1.59123
GO:0006139	nucleobase, nucleoside, nucleotide and nucleic acid metabolic process	105	0.469313	Q12905, Q71UM5, Q12904, Q96KG9, Q13573, P82094, Q99714, P49915, P62753, Q9UQ35, P49321, A5YKK6, Q16629, P62263, P04183, Q00577, Q5RKV6, Q8IYB3, P39019, Q04637, Q86W92, P19387, Q04837, P42704, Q14683, Q53GS9, Q9NX24, P54136, P20962, P62249, P00491, P35232, P22392, P28482, P62906, Q92600, Q9BQG0, Q99700, P27695, O43252, Q13838, Q32MZ4, P07814, Q9BXP5, P60891, Q15369, P61201, Q13045, Q9GZT3, P11586,…	1.01759
GO:0009891	positive regulation of biosynthetic process	16	0.480595	Q12905, Q12888, Q86VP6, Q99729, Q7RTV0, P05412, P17301, P08238, Q9H3N1, Q9BXJ9, P28482, O94776, Q96IZ0, P07996, O00233, P62701	1.10466
GO:0006605	protein targeting	15	0.485113	Q9UPN3, Q14974, O94826, P62913, Q13505, O96008, P38646, O95373, P49458, P05412, Q92621, P28482, P62829, O75381, O00410	1.10893
GO:0019748	secondary metabolic process	5	0.489339	Q8TC12, P40926, P00491, P11766, P51553	1.39233
GO:0008654	phospholipid biosynthetic process	5	0.489339	P49585, Q92643, Q9P2X0, P48651, Q9Y371	1.39233
GO:0009308	amine metabolic process	17	0.489528	Q9Y285, P06865, P56192, P49585, Q12904, P17174, P49915, P00505, P54886, P54136, Q92820, P11586, P26640, P48637, Q15046, P07814, P07237	1.09244
GO:0016042	lipid catabolic process	8	0.490306	Q8IV08, P06865, Q16698, P30084, P40939, Q6PIU2, Q8NCG7, Q01970	1.21512
GO:0048598	embryonic morphogenesis	7	0.497411	Q9UPN3, P50552, P17612, Q9ULC3, P09622, P98160, P10644	1.24421
GO:0045137	development of primary sexual characteristics	4	0.4987	Q99714, O75534, P50281, Q15637	1.5189
GO:0043280	positive regulation of caspase activity	4	0.4987	Q9NZJ7, P10809, P23396, Q9BZF9	1.5189
GO:0048608	reproductive structure development	4	0.4987	Q99714, O75534, P50281, Q15637	1.5189
GO:0010952	positive regulation of peptidase activity	4	0.4987	Q9NZJ7, P10809, P23396, Q9BZF9	1.5189
GO:0031325	positive regulation of cellular metabolic process	25	0.502702	Q12905, P25788, P25787, Q12888, Q86VP6, Q03135, Q99729, Q7RTV0, P05412, P28070, P17301, P08238, Q9H3N1, Q9BXJ9, P28482, Q15008, P17980, O94776, P55036, Q96IZ0, P60900, P07996, O00233, P62701, Q16401	1.05479
GO:0009259	ribonucleotide metabolic process	9	0.502755	P24539, Q9UIJ7, P22234, P22392, P60891, P48047, P49915, O75947, P36542	1.17478
GO:0015931	nucleobase, nucleoside, nucleotide and nucleic acid transport	9	0.502755	Q99700, Q92621, P42704, P52594, O75694, Q8TB61, Q8NI27, Q14764, Q13838	1.17478
GO:0006355	regulation of transcription, DNA-dependent	27	0.505312	Q12905, Q15369, Q01085, Q13573, O75534, P82094, Q86VP6, P10644, P22392, Q9H3N1, Q9BQG0, Q96IZ0, O75381, P62263, Q00577, Q12888, P52926, Q86UE4, Q99729, Q7RTV0, P05412, P35659, Q32MZ4, Q9BXJ9, Q02878, O94776, Q14103	1.0491
GO:0007409	axonogenesis	6	0.505789	Q9UPN3, P50552, Q03001, P83731, O60282, P55268	1.28522
GO:0051186	cofactor metabolic process	11	0.506846	P48637, P40926, P00491, P13995, P21912, P53597, P10515, P48735, P09622, P51553, P11586	1.13449
GO:0000904	cell morphogenesis involved in differentiation	8	0.51022	Q9UPN3, P50552, P26447, Q03001, P83731, O60282, P55268, Q99729	1.19342
GO:0034470	ncRNA processing	13	0.510222	Q5RKV6, Q9NX24, P39019, Q99714, P62081, P62913, P62753, P22087, P62249, Q9BXP5, Q8NI36, Q9Y3A5, P62263	1.10818
GO:0042391	regulation of membrane potential	5	0.51611	P06865, P05412, P09622, Q03135, Q99497	1.34741
GO:0060537	muscle tissue development	5	0.51611	P19404, P60660, P46939, P98160, Q03135	1.34741
GO:0010324	membrane invagination	12	0.516453	Q13492, O60493, Q07954, P22392, O94973, P50570, P11717, Q15075, Q10567, Q9UNF0, P07996, Q03135	1.11386
GO:0006897	endocytosis	12	0.516453	Q13492, O60493, Q07954, P22392, O94973, P50570, P11717, Q15075, Q10567, Q9UNF0, P07996, Q03135	1.11386
GO:0080090	regulation of primary metabolic process	75	0.518205	Q01085, Q13045, P61201, Q15369, Q12905, Q96KG9, Q13573, P62277, P82094, Q9ULC3, Q9GZT3, Q9BZE4, Q03135, A5YKK6, P49458, Q08211, Q9H3N1, P62263, P23396, Q00577, P20290, P50570, P52926, Q04637, P55010, Q99729, P05412, P42704, P28070, P08238, O60841, O15372, Q9BXJ9, Q15008, Q02878, P60900, P25788, P25787, O75534, Q86VP6, P23588, P10644, Q15056, P35232, P22392, P17301, P28482, P17980, Q9BQG0, P55036,…	1.01219
GO:0031399	regulation of protein modification process	14	0.518937	P25788, P25787, Q9P035, Q9BZE4, Q03135, P10644, P05412, P28070, Q15008, P17980, P55036, P60900, O00233, Q16401	1.09304
GO:0043623	cellular protein complex assembly	11	0.523289	Q13492, Q16186, O95373, Q14974, Q92621, P10809, Q13885, O15212, Q9BUF5, Q03135, O00410	1.12065
GO:0045934	negative regulation of nucleobase, nucleoside, nucleotide and nucleic acid metabolic process	15	0.527004	P61201, Q00577, Q13573, P62277, Q86UE4, Q9BZE4, Q99729, P35232, Q32MZ4, O94776, Q96IZ0, O75381, P23396, Q8TBC4, P62263	1.08025
GO:0010604	positive regulation of macromolecule metabolic process	24	0.528654	Q12905, P25788, P25787, Q12888, Q03135, Q86VP6, Q99729, Q7RTV0, P05412, P28070, P17301, Q9H3N1, Q9BXJ9, P28482, Q15008, O94776, P17980, P55036, Q96IZ0, P60900, P07996, O00233, P62701, Q16401	1.04425
GO:0034220	ion transmembrane transport	4	0.52973	P24539, P48047, O75947, P36542	1.45286
GO:0051249	regulation of lymphocyte activation	4	0.52973	P00491, P10809, Q96IZ0, O14617	1.45286
GO:0015985	energy coupled proton transport, down electrochemical gradient	4	0.52973	P24539, P48047, O75947, P36542	1.45286
GO:0015986	ATP synthesis coupled proton transport	4	0.52973	P24539, P48047, O75947, P36542	1.45286
GO:0031323	regulation of cellular metabolic process	78	0.530068	Q01085, Q13045, Q12905, P61201, Q15369, Q96KG9, Q13573, P62277, P82094, Q9ULC3, Q9GZT3, Q9BZE4, Q03135, A5YKK6, P49458, Q08211, Q9H3N1, P17612, P62263, P23396, Q00577, P20290, Q96JB5, P50570, P52926, Q04637, P55010, Q99729, Q07954, P05412, P42704, P28070, P08238, O60841, O15372, Q9BXJ9, Q15008, Q02878, P60900, P25788, P25787, O75534, Q86VP6, P23588, P10644, Q15056, P35232, P22392, P17301, P28482,…	1.00868
GO:0006974	response to DNA damage stimulus	14	0.533272	P27695, Q71UM5, Q12888, P46063, Q9BZF9, P82673, P54727, O95831, Q13620, Q14683, P62877, P28482, P23396	1.08292
GO:0016070	RNA metabolic process	54	0.533963	P61201, Q12904, Q13573, P82094, Q99714, P62753, Q9UQ35, Q15427, Q08211, Q16629, Q8NI36, P62995, Q13428, Q9Y3A5, P62263, Q9Y285, Q5RKV6, Q13310, P20290, Q8IYB3, P49756, P39019, Q04637, P62913, P19387, P22087, Q07955, Q16186, Q14683, Q8NI27, Q53GS9, P56192, Q9NX24, Q9Y333, P54136, P62249, P62906, Q15637, Q99700, P27695, P52272, O75643, P09234, P62081, Q9H9J2, Q13838, P26640, Q7RTV0, Q15046, Q15434,…	1.01374
GO:0003008	system process	22	0.538269	Q13045, P06865, P60660, P11171, P46939, P11766, Q03135, P04181, P21796, P53621, P05412, P61106, Q12797, O00754, P17301, Q8NI36, P28482, Q9Y3A5, Q9NUP9, P49419, Q99497, P00387	1.04425
GO:0043065	positive regulation of apoptosis	17	0.541582	Q01085, Q71UM5, O75489, P50570, Q9Y371, P62913, P62753, Q9BZF9, O95831, Q9NZJ7, P05412, P10809, P61247, P28482, Q96IZ0, P23396	1.05983
GO:0043068	positive regulation of programmed cell death	17	0.541582	Q01085, Q71UM5, O75489, P50570, Q9Y371, P62913, P62753, Q9BZF9, O95831, Q9NZJ7, P05412, P10809, P61247, P28482, Q96IZ0, P23396	1.05983
GO:0006730	one-carbon metabolic process	5	0.542213	P13995, P22061, P20340, Q99873, P11586	1.30531
GO:0031401	positive regulation of protein modification process	10	0.547915	P25788, P28070, P25787, Q15008, P17980, P55036, P60900, Q03135, O00233, Q16401	1.11386
GO:0019941	modification-dependent protein catabolic process	22	0.549518	Q15369, P25788, P25787, P22314, Q14694, Q92890, Q14669, Q86VP6, P54727, Q04323, Q13620, Q9NT62, P28070, P62877, Q15008, P17980, P55036, P60900, Q53GS9, Q8TBC4, O00233, Q16401	1.03835
GO:0043632	modification-dependent macromolecule catabolic process	22	0.549518	Q15369, P25788, P25787, P22314, Q14694, Q92890, Q14669, Q86VP6, P54727, Q04323, Q13620, Q9NT62, P28070, P62877, Q15008, P17980, P55036, P60900, Q53GS9, Q8TBC4, O00233, Q16401	1.03835
GO:0009206	purine ribonucleoside triphosphate biosynthetic process	6	0.552179	P24539, Q9UIJ7, P22392, P48047, O75947, P36542	1.22253
GO:0010038	response to metal ion	6	0.552179	P48637, P50995, P07996, Q92820, Q03135, O94979	1.22253
GO:0006986	response to unfolded protein	6	0.552179	P26640, P08238, P10809, Q9UDY4, P19525, Q13217	1.22253
GO:0010942	positive regulation of cell death	17	0.554356	Q01085, Q71UM5, O75489, P50570, Q9Y371, P62913, P62753, Q9BZF9, O95831, Q9NZJ7, P05412, P10809, P61247, P28482, Q96IZ0, P23396	1.05198
GO:0000278	mitotic cell cycle	19	0.554546	P25788, P25787, P50570, P18754, P52926, P83731, Q15019, Q15021, P28070, Q14204, Q14683, P17980, Q15008, P55036, Q13885, P60900, Q8TBC4, O00233, Q16401	1.04425
GO:0008629	induction of apoptosis by intracellular signals	4	0.559658	O95831, Q71UM5, Q9BZF9	1.39233
GO:0045449	regulation of transcription	46	0.559858	Q01085, Q15369, P61201, Q12905, Q13045, Q96KG9, Q13573, P82094, O75534, Q9GZT3, Q86VP6, P10644, A5YKK6, P22392, P35232, Q9H3N1, P28482, Q92600, Q9BQG0, Q96IZ0, Q15637, O75381, P62263, P23396, Q00577, P20290, Q12888, P50570, P52926, Q96I24, Q86UE4, O96019, Q8WXF1, Q99729, Q7RTV0, P05412, P33991, P35659, Q32MZ4, P42704, Q9BXJ9, Q02878, O94776, Q14103, Q8TBC4, O00233	1.00861
GO:0048858	cell projection morphogenesis	7	0.560673	Q9UPN3, P50552, Q03001, P61006, P83731, O60282, P55268	1.16955
GO:0006519	cellular amino acid and derivative metabolic process	16	0.56088	Q9Y285, P56192, P49585, Q12904, P17174, P49915, P00505, P54886, P54136, Q92820, P11586, P26640, P48637, Q15046, P07814, P07237	1.05247
GO:0050890	cognition	10	0.564712	P06865, P05412, O00754, P17301, Q8NI36, P28482, Q9Y3A5, P04181, P49419, P21796	1.09921
GO:0044271	nitrogen compound biosynthetic process	15	0.567874	Q9UIJ7, P17174, P49915, P00505, P54886, P11586, O43252, P24539, P00491, P22392, P22234, P60891, P48047, O75947, P36542	1.05302
GO:0019222	regulation of metabolic process	83	0.573721	Q01085, Q13045, Q12905, P61201, Q15369, Q96KG9, Q13573, P62277, P82094, Q9ULC3, Q9GZT3, Q9BZE4, Q03135, A5YKK6, P49458, Q08211, Q9H3N1, Q99747, P17612, P23396, P62263, Q00577, P20290, Q96JB5, P50570, P52926, Q04637, P55010, Q99729, Q07954, P05412, P42704, P28070, P08238, P10809, O60841, O15372, Q9BXJ9, Q15008, Q86Y82, Q02878, P60900, P25788, P25787, O75534, Q86VP6, P23588, P10644, Q15056, P35232,…	0.997667
GO:0031327	negative regulation of cellular biosynthetic process	16	0.573859	P61201, Q00577, Q13573, Q86UE4, Q9BZE4, Q03135, Q99729, P49458, P35232, Q32MZ4, O94776, Q96IZ0, O75381, O00425, P62263, Q8TBC4	1.04425
GO:0009201	ribonucleoside triphosphate biosynthetic process	6	0.574568	P24539, Q9UIJ7, P22392, P48047, O75947, P36542	1.19342
GO:0001525	angiogenesis	6	0.574568	P05412, Q12904, Q9BXJ9, P50281, P07996, P19338	1.19342
GO:0009145	purine nucleoside triphosphate biosynthetic process	6	0.574568	P24539, Q9UIJ7, P22392, P48047, O75947, P36542	1.19342
GO:0048667	cell morphogenesis involved in neuron differentiation	6	0.574568	Q9UPN3, P50552, Q03001, P83731, O60282, P55268	1.19342
GO:0051252	regulation of RNA metabolic process	29	0.576553	Q15369, Q12905, Q01085, Q13573, P82094, O75534, P62277, Q86VP6, P10644, P22392, Q08211, Q9H3N1, Q9BQG0, Q96IZ0, O75381, P62263, Q00577, Q12888, P52926, Q86UE4, Q99729, Q7RTV0, P05412, P35659, Q32MZ4, Q9BXJ9, Q02878, O94776, Q14103	1.01366
GO:0009790	embryonic development	15	0.581205	Q9UPN3, P17655, P20290, P30419, P62913, P09622, Q99873, Q9ULC3, P10644, P49321, P50552, P17980, Q9Y3A5, P17612, P98160	1.04425
GO:0006915	apoptosis	22	0.582743	Q01085, Q9Y3E5, Q8IXI1, Q13155, Q12904, Q9UBN6, Q9BZZ5, P12236, P19525, Q9Y371, Q96KA5, P21796, Q9NZJ7, O95831, P05412, P10809, O95816, Q14728, Q96IZ0, P07996, P23396	1.02104
GO:0034641	cellular nitrogen compound metabolic process	112	0.584761	Q12905, Q71UM5, Q12904, Q96KG9, Q13573, P82094, Q99714, P49915, P62753, Q9UQ35, P49321, A5YKK6, Q16629, P62263, P04183, Q00577, Q5RKV6, Q8IYB3, P39019, Q04637, Q86W92, P19387, Q04837, P42704, Q14683, Q53GS9, Q9NX24, P09622, P54136, P20962, P62249, P00491, P35232, P22392, P28482, P62906, Q9BQG0, Q92600, Q99700, P27695, O43252, Q13838, P07814, Q32MZ4, Q9BXP5, P60891, Q15369, P61201, Q13045, P17174,…	0.994308
GO:0050657	nucleic acid transport	8	0.5868	Q99700, Q92621, P42704, P52594, O75694, Q8NI27, Q14764, Q13838	1.11386
GO:0051236	establishment of RNA localization	8	0.5868	Q99700, Q92621, P42704, P52594, O75694, Q8NI27, Q14764, Q13838	1.11386
GO:0050658	RNA transport	8	0.5868	Q99700, Q92621, P42704, P52594, O75694, Q8NI27, Q14764, Q13838	1.11386
GO:0009893	positive regulation of metabolic process	25	0.586997	Q12905, P25788, P25787, Q12888, Q86VP6, Q03135, Q99729, Q7RTV0, P05412, P28070, P17301, P08238, Q9H3N1, Q9BXJ9, P28482, Q15008, P17980, O94776, P55036, Q96IZ0, P60900, P07996, O00233, P62701, Q16401	1.01383
GO:0009607	response to biotic stimulus	11	0.587071	P26640, Q7Z2W4, P05412, P08238, P10809, Q9UDY4, P28482, P19525, P11766, P62244, Q13217	1.06853
GO:0000245	spliceosome assembly	4	0.588411	Q07955, O75643, Q53GS9, Q15637	1.33663
GO:0052547	regulation of peptidase activity	5	0.592149	Q9NZJ7, P10809, P23396, Q9BZF9, Q03135	1.22852
GO:0001666	response to hypoxia	5	0.592149	P17655, P17301, P50281, P07996, Q03135	1.22852
GO:0006888	ER to Golgi vesicle-mediated transport	5	0.592149	Q969X5, Q9H3N1, O94855, O94979, O95486	1.22852
GO:0006396	RNA processing	39	0.594442	Q9NX24, Q13573, Q99714, P62753, Q9UQ35, Q9Y333, P62249, Q15427, Q08211, Q16629, Q8NI36, P62906, P62995, Q9Y3A5, Q15637, P62263, Q5RKV6, P52272, Q13310, O75643, P49756, Q8IYB3, P39019, P09234, P62081, P62913, Q9H9J2, Q13838, P22087, P19387, Q07955, Q7RTV0, Q15434, Q9BXP5, Q14683, Q8NI27, Q14103, Q53GS9, O76021	0.9994
GO:0006807	nitrogen compound metabolic process	115	0.599803	Q12905, Q71UM5, Q12904, Q96KG9, Q13573, P82094, Q99714, P49915, P62753, Q9UQ35, P49321, A5YKK6, Q16629, P62263, P04183, Q00577, Q5RKV6, P13995, Q8IYB3, P39019, Q04637, Q86W92, P19387, Q04837, P42704, Q14683, P07237, Q53GS9, Q9NX24, P09622, P54136, P20962, P62249, P00491, P35232, P22392, P28482, P62906, Q9BQG0, Q92600, Q99700, P27695, O43252, Q13838, P07814, Q32MZ4, Q9BXP5, P60891, Q15369, P61201,…	0.99144
GO:0008219	cell death	26	0.601686	Q01085, Q9Y3E5, Q8IXI1, Q9UBN6, Q12904, P21796, O95831, Q8NF91, O95816, Q96IZ0, P07996, P23396, Q99700, Q13155, P22314, Q9BZZ5, P12236, P19525, Q9Y371, Q96KA5, Q9NZJ7, P05412, P10809, P07339, Q14728	1.00557
GO:0006508	proteolysis	33	0.603696	Q15369, P17655, P25788, P25787, Q14694, Q14669, P09622, Q86VP6, Q9NQW7, Q04323, Q5JRX3, Q9NT62, Q9UBR2, Q92643, P62877, P17980, P55036, P50281, Q16401, P22314, P50579, Q92890, P42785, P54727, Q13620, P28070, Q15008, P07339, P60900, Q53GS9, P28838, Q8TBC4, O00233	0.998843
GO:0009056	catabolic process	51	0.610198	Q15369, P53597, P17174, Q6PIU2, Q01970, P48735, Q14669, P11586, O95831, Q04323, P40926, Q13310, P22314, P10515, P11279, P54727, Q13620, P28070, Q15008, Q53GS9, P60900, Q8IV08, P25788, Q16698, Q01813, P25787, Q8NCG7, Q14694, P00505, P11766, Q86VP6, O00754, P00491, Q9NT62, P62877, P17980, P55036, P51553, Q16401, P06865, P21912, Q92890, P07099, P48047, P30084, P40939, P07339, Q14103, Q8TBC4, O00233	0.990819
GO:0016265	death	26	0.611548	Q01085, Q9Y3E5, Q8IXI1, Q9UBN6, Q12904, P21796, O95831, Q8NF91, O95816, Q96IZ0, P07996, P23396, Q99700, Q13155, P22314, Q9BZZ5, P12236, P19525, Q9Y371, Q96KA5, Q9NZJ7, P05412, P10809, P07339, Q14728	1.00094
GO:0006996	organelle organization	58	0.614223	Q9UPN3, P52594, P61006, P11171, Q03135, O43491, P49321, O95831, P53621, Q8NF91, Q15075, Q9UNF0, P62263, Q86VS8, P52926, Q15019, O60282, O75369, Q15021, P05412, Q04837, Q14683, Q14789, P56537, Q8IWA4, P35606, P61020, Q8IUE6, O96008, Q13492, P35232, Q9Y678, Q9Y2J2, O75381, Q9H8Y8, O14579, P62805, Q96AC1, P06865, O94826, Q03001, Q96RP9, P04062, P18754, P83731, Q9Y371, O96019, Q13505, Q9H2D6, Q9Y613,…	0.988836
GO:0012501	programmed cell death	22	0.615031	Q01085, Q9Y3E5, Q8IXI1, Q13155, Q12904, Q9UBN6, Q9BZZ5, P12236, P19525, Q9Y371, Q96KA5, P21796, Q9NZJ7, O95831, P05412, P10809, O95816, Q14728, Q96IZ0, P07996, P23396	1.0043
GO:0032880	regulation of protein localization	5	0.615879	P61106, Q15019, O76021, P17612, Q9BZF9	1.19342
GO:0008652	cellular amino acid biosynthetic process	4	0.615932	P17174, P00505, P54886, P11586	1.28522
GO:0001817	regulation of cytokine production	4	0.615932	P10809, O00425, Q9Y3B3, P07996	1.28522
GO:0006818	hydrogen transport	4	0.615932	P24539, P48047, O75947, P36542	1.28522
GO:0015992	proton transport	4	0.615932	P24539, P48047, O75947, P36542	1.28522
GO:0009142	nucleoside triphosphate biosynthetic process	6	0.617513	P24539, Q9UIJ7, P22392, P48047, O75947, P36542	1.13918
GO:0051028	mRNA transport	7	0.61995	Q92621, P42704, P52594, O75694, Q8NI27, Q14764, Q13838	1.10335
GO:0006403	RNA localization	8	0.622798	Q99700, Q92621, P42704, P52594, O75694, Q8NI27, Q14764, Q13838	1.07793
GO:0009890	negative regulation of biosynthetic process	16	0.624196	P61201, Q00577, Q13573, Q86UE4, Q9BZE4, Q03135, Q99729, P49458, P35232, Q32MZ4, O94776, Q96IZ0, O75381, O00425, P62263, Q8TBC4	1.0126
GO:0044092	negative regulation of molecular function	14	0.629073	P25788, P25787, Q9BZE4, Q86VP6, Q03135, P28070, Q15008, P17980, P55036, P60900, O75381, P23396, O00233, Q16401	1.017
GO:0051345	positive regulation of hydrolase activity	6	0.638004	Q9NZJ7, Q04837, P17301, P10809, P23396, Q9BZF9	1.11386
GO:0006839	mitochondrial transport	5	0.638734	O94826, P48047, P12236, Q13505, O96008	1.16027
GO:0070482	response to oxygen levels	5	0.638734	P17655, P17301, P50281, P07996, Q03135	1.16027
GO:0051260	protein homooligomerization	5	0.638734	Q16698, Q01813, Q99714, O75381, Q03135	1.16027
GO:0044242	cellular lipid catabolic process	5	0.638734	P06865, Q16698, P30084, P40939, Q01970	1.16027
GO:0006260	DNA replication	8	0.640136	P04183, P49321, P33991, Q04837, P35232, Q00577, Q9H3N1, P20962	1.06082
GO:0007610	behavior	8	0.640136	P06865, P05412, O00754, Q12904, P28482, Q9Y3A5, Q99497, P21796	1.06082
GO:0001501	skeletal system development	8	0.640136	P06865, Q92882, Q13428, Q9Y3A5, Q92890, P50281, P98160, O43252	1.06082
GO:0043603	cellular amide metabolic process	4	0.642185	P40926, P00491, P09622, P51553	1.23762
GO:0045926	negative regulation of growth	4	0.642185	Q99700, O75489, P51553, Q9NXV6	1.23762
GO:0010558	negative regulation of macromolecule biosynthetic process	15	0.645135	P61201, Q00577, Q13573, Q86UE4, Q9BZE4, Q99729, P49458, P35232, Q32MZ4, O94776, Q96IZ0, O75381, O00425, P62263, Q8TBC4	1.00248
GO:0009117	nucleotide metabolic process	14	0.654604	Q9UIJ7, P40926, P49915, P11586, O43252, P24539, P00491, P22392, P22234, P60891, P48047, O75947, P36542, P51553	0.999619
GO:0006753	nucleoside phosphate metabolic process	14	0.654604	Q9UIJ7, P40926, P49915, P11586, O43252, P24539, P00491, P22392, P22234, P60891, P48047, O75947, P36542, P51553	0.999619
GO:0051603	proteolysis involved in cellular protein catabolic process	22	0.65632	Q15369, P25788, P25787, P22314, Q14694, Q92890, Q14669, Q86VP6, P54727, Q04323, Q13620, Q9NT62, P28070, P62877, Q15008, P17980, P55036, P60900, Q53GS9, Q8TBC4, O00233, Q16401	0.982819
GO:0044257	cellular protein catabolic process	22	0.65632	Q15369, P25788, P25787, P22314, Q14694, Q92890, Q14669, Q86VP6, P54727, Q04323, Q13620, Q9NT62, P28070, P62877, Q15008, P17980, P55036, P60900, Q53GS9, Q8TBC4, O00233, Q16401	0.982819
GO:0001701	in utero embryonic development	7	0.656841	P49321, P17655, P20290, P30419, P17980, Q9Y3A5, Q99873	1.06323
GO:0055086	nucleobase, nucleoside and nucleotide metabolic process	15	0.657306	Q9UIJ7, P40926, P49915, P11586, O43252, P24539, P22234, P00491, P22392, P60891, P48047, P28482, O75947, P36542, P51553	0.994519
GO:0016054	organic acid catabolic process	6	0.657806	Q16698, P17174, P30084, P40939, P00505, P11586	1.08965
GO:0046395	carboxylic acid catabolic process	6	0.657806	Q16698, P17174, P30084, P40939, P00505, P11586	1.08965
GO:0006754	ATP biosynthetic process	5	0.660686	P24539, Q9UIJ7, P48047, O75947, P36542	1.12891
GO:0045941	positive regulation of transcription	11	0.660907	Q7RTV0, Q12905, P05412, Q9H3N1, Q12888, Q9BXJ9, P28482, O94776, Q86VP6, O00233, Q99729	1.00982
GO:0001503	ossification	4	0.667151	Q92882, Q9Y3A5, P50281, P98160	1.19342
GO:0060348	bone development	4	0.667151	Q92882, Q9Y3A5, P50281, P98160	1.19342
GO:0051099	positive regulation of binding	4	0.667151	P22392, P17301, P11171, Q86UE4	1.19342
GO:0010035	response to inorganic substance	9	0.673282	P05412, P48637, Q9BXP5, P50995, P07996, Q92820, Q03135, O94979, Q99497	1.01602
GO:0009792	embryonic development ending in birth or egg hatching	9	0.673282	P49321, P17655, P50552, P20290, P30419, P17980, Q9Y3A5, Q99873, P98160	1.01602
GO:0043009	chordate embryonic development	9	0.673282	P49321, P17655, P50552, P20290, P30419, P17980, Q9Y3A5, Q99873, P98160	1.01602
GO:0030182	neuron differentiation	10	0.673793	Q9NZJ7, Q9UPN3, P50552, Q03001, Q15019, P83731, Q13885, O60282, P55268, P54920	1.0065
GO:0016481	negative regulation of transcription	12	0.676006	P61201, P35232, Q32MZ4, Q00577, Q13573, O94776, Q96IZ0, Q86UE4, O75381, P62263, Q8TBC4, Q99729	0.99255
GO:0048812	neuron projection morphogenesis	6	0.6769	Q9UPN3, P50552, Q03001, P83731, O60282, P55268	1.06646
GO:0006644	phospholipid metabolic process	6	0.6769	P49585, Q92643, Q9P2X0, P48651, Q01970, Q9Y371	1.06646
GO:0007264	small GTPase mediated signal transduction	13	0.677502	P61106, Q13283, Q9UL25, Q8IXI1, P61026, P28482, P61006, P20340, Q15907, Q9P035, Q9ULC3, P61020, Q99497	0.987286
GO:0042127	regulation of cell proliferation	20	0.681005	Q00577, Q12904, O43399, P19525, Q32P28, Q9BZE4, Q03135, P05412, Q12797, P35232, P22392, P00491, P17301, P28482, Q96IZ0, Q15637, P07996, P62244, P46781, P62701	0.971391
GO:0007626	locomotory behavior	5	0.68172	P06865, Q12904, P28482, Q9Y3A5, Q99497	1.09921
GO:0006892	post-Golgi vesicle-mediated transport	5	0.68172	P61106, Q8NBS9, P50570, Q10567, P54920	1.09921
GO:0070085	glycosylation	5	0.68172	Q8TCJ2, Q9NYU2, Q9P2X0, P04844, Q10471	1.09921
GO:0043413	biopolymer glycosylation	5	0.68172	Q8TCJ2, Q9NYU2, Q9P2X0, P04844, Q10471	1.09921
GO:0006486	protein amino acid glycosylation	5	0.68172	Q8TCJ2, Q9NYU2, Q9P2X0, P04844, Q10471	1.09921
GO:0048523	negative regulation of cellular process	53	0.68553	P61201, Q12904, Q13573, P62277, Q32P28, Q9ULC3, Q9BZE4, Q03135, P49458, Q9H3N1, Q9UNF0, Q9Y3A5, P50281, P62263, P23396, Q00577, Q8NBS9, Q9BZZ5, P38646, Q99729, Q07954, P05412, P08238, P28070, P10809, Q15008, P60900, P25788, P25787, Q9UBN6, P22392, P35232, P28482, P17980, P55036, Q96IZ0, O75381, Q15637, P07996, O00425, P62805, Q16401, O75489, P19525, Q9Y371, Q86UE4, Q9H2D6, Q9NXV6, Q12797, Q32MZ4,…	0.966725
GO:0010628	positive regulation of gene expression	11	0.688241	Q7RTV0, Q12905, P05412, Q9H3N1, Q12888, Q9BXJ9, P28482, O94776, Q86VP6, O00233, Q99729	0.988103
GO:0048519	negative regulation of biological process	57	0.690047	P61201, Q12904, Q13573, P62277, Q32P28, Q9ULC3, Q9BZE4, Q03135, P49458, Q9H3N1, Q9UNF0, Q9Y3A5, P50281, P62263, P23396, Q00577, Q9BZZ5, Q8NBS9, P38646, Q99729, Q07954, P05412, P28070, P08238, P10809, Q15008, P60900, P25788, P25787, Q9UBN6, P35232, P22392, P28482, P17980, P55036, Q96IZ0, O75381, Q15637, P07996, O00425, P51553, P62805, Q16401, Q99700, O75489, P19525, Q9Y371, Q86UE4, Q9BZF9, Q9H2D6,…	0.965874
GO:0006936	muscle contraction	4	0.690825	Q13045, Q12797, P60660, P46939	1.15227
GO:0006820	anion transport	4	0.690825	P45880, Q96S66, O96008, P21796	1.15227
GO:0003013	circulatory system process	4	0.690825	P11171, P11766, Q03135, P00387	1.15227
GO:0051272	positive regulation of cell motion	4	0.690825	P17301, P39019, P28482, P07996	1.15227
GO:0032101	regulation of response to external stimulus	4	0.690825	P17301, P07996, Q9BZF9, Q03135	1.15227
GO:0008015	blood circulation	4	0.690825	P11171, P11766, Q03135, P00387	1.15227
GO:0044085	cellular component biogenesis	48	0.691766	Q16698, Q14974, Q01813, Q9NX24, P52594, Q99714, P61006, P62753, P35221, O15212, Q9BZE4, Q8IUE6, Q03135, Q13492, P62249, O95373, Q92621, P62424, Q8NI36, Q99747, Q9Y3A5, Q15637, O75381, Q9BUF5, P62263, P62805, Q99700, Q99848, Q5RKV6, O75643, P05388, P39019, P09234, P62081, P83731, P62913, P19387, P22087, Q07955, Q16186, P07814, P10809, P07339, Q13885, Q9HBL0, Q53GS9, P56537, O00410	0.963919
GO:0009205	purine ribonucleoside triphosphate metabolic process	6	0.695275	P24539, Q9UIJ7, P22392, P48047, O75947, P36542	1.04425
GO:0022402	cell cycle process	23	0.69743	Q9UPN3, P25788, P25787, Q03001, P50570, P18754, P52926, P83731, Q15019, Q15021, P28070, Q14204, Q14683, P17980, Q15008, P55036, Q13885, P60900, Q9Y3A5, Q15637, P07996, O00233, Q16401	0.960705
GO:0009101	glycoprotein biosynthetic process	5	0.701827	Q8TCJ2, Q9NYU2, Q9P2X0, P04844, Q10471	1.07102
GO:0009653	anatomical structure morphogenesis	30	0.704481	Q9UPN3, P17655, Q8IWA4, Q12904, P52594, P61006, Q9ULC3, P09622, Q03135, P10644, P17301, P28482, P62906, P17612, P07996, P50281, O00425, P98160, Q03001, P83731, P55268, O60282, Q99729, P05412, Q04837, Q12797, P50552, P26447, Q9BXJ9, P19338	0.95656
GO:0007005	mitochondrion organization	8	0.704687	P05412, Q04837, Q8IWA4, O94826, Q96RP9, Q9Y371, Q13505, O96008	0.997488
GO:0051171	regulation of nitrogen compound metabolic process	51	0.706069	Q15369, P61201, Q12905, Q13045, Q01085, Q96KG9, Q13573, P82094, P62277, Q9BZE4, Q9GZT3, Q03135, A5YKK6, Q08211, Q9H3N1, P62263, P23396, Q00577, P20290, P50570, P52926, Q99729, P05412, P42704, P08238, Q9BXJ9, Q02878, O75534, Q86VP6, P10644, P22392, P35232, P28482, Q92600, Q9BQG0, Q96IZ0, Q15637, O75381, Q12888, Q96I24, Q86UE4, O96019, Q8WXF1, Q7RTV0, P35659, P33991, Q32MZ4, O94776, Q14103, Q8TBC4,…	0.959577
GO:0009199	ribonucleoside triphosphate metabolic process	6	0.712922	P24539, Q9UIJ7, P22392, P48047, O75947, P36542	1.02293
GO:0048610	reproductive cellular process	4	0.713212	P52594, Q99714, Q15637, P09622	1.11386
GO:0009309	amine biosynthetic process	4	0.713212	P17174, P00505, P54886, P11586	1.11386
GO:0043281	regulation of caspase activity	4	0.713212	Q9NZJ7, P10809, P23396, Q9BZF9	1.11386
GO:0065009	regulation of molecular function	31	0.714593	P25788, P25787, P52594, P11171, Q9BZE4, Q86VP6, Q03135, P10644, P22392, P17301, P17980, P55036, P17612, P07996, O75381, P23396, Q16401, P27695, Q9H2M9, Q96JB5, Q9P035, Q86UE4, Q9BZF9, Q9NZJ7, Q07954, Q04837, P28070, P10809, Q15008, P60900, O00233	0.952106
GO:0045893	positive regulation of transcription, DNA-dependent	9	0.716877	Q7RTV0, Q12905, P05412, Q9H3N1, Q12888, Q9BXJ9, O94776, Q86VP6, Q99729	0.976437
GO:0007268	synaptic transmission	5	0.721003	P61106, P28482, Q9NUP9, Q99497, P21796	1.04425
GO:0031175	neuron projection development	7	0.723669	Q9UPN3, P50552, Q03001, Q15019, P83731, O60282, P55268	0.991148
GO:0006917	induction of apoptosis	11	0.726654	O95831, Q01085, Q71UM5, O75489, P61247, P28482, P62913, Q9Y371, P23396, Q9BZF9	0.957225
GO:0012502	induction of programmed cell death	11	0.726654	O95831, Q01085, Q71UM5, O75489, P61247, P28482, P62913, Q9Y371, P23396, Q9BZF9	0.957225
GO:0019637	organophosphate metabolic process	6	0.729839	P49585, Q92643, Q9P2X0, P48651, Q01970, Q9Y371	1.00248
GO:0009144	purine nucleoside triphosphate metabolic process	6	0.729839	P24539, Q9UIJ7, P22392, P48047, O75947, P36542	1.00248
GO:0030163	protein catabolic process	22	0.731658	Q15369, P25788, P25787, P22314, Q14694, Q92890, Q14669, Q86VP6, P54727, Q04323, Q13620, Q9NT62, P28070, P62877, Q15008, P17980, P55036, P60900, Q53GS9, Q8TBC4, O00233, Q16401	0.942498
GO:0030100	regulation of endocytosis	4	0.73433	P17301, Q9UNF0, P61020, Q03135	1.07793
GO:0052548	regulation of endopeptidase activity	4	0.73433	Q9NZJ7, P10809, P23396, Q9BZF9	1.07793
GO:0048729	tissue morphogenesis	4	0.73433	Q9UPN3, P50552, P17612, P10644	1.07793
GO:0006629	lipid metabolic process	25	0.735691	Q99829, Q8TC12, Q8IV08, P06865, Q16698, P49585, P42765, Q9P2X0, P04062, Q6PIU2, P48651, Q99714, Q8NCG7, Q01970, Q9Y371, P11766, Q03135, Q07954, Q15738, Q92643, P30084, O75131, P40939, O00154, P00387	0.940761
GO:0044265	cellular macromolecule catabolic process	26	0.737128	Q15369, P25788, P25787, Q14694, Q14669, Q86VP6, O95831, Q04323, Q9NT62, P62877, P17980, P55036, Q16401, Q13310, P22314, Q92890, P54727, Q13620, P28070, Q15008, Q53GS9, Q14103, P60900, Q8TBC4, O00233	0.940273
GO:0048514	blood vessel morphogenesis	7	0.738877	P05412, Q12904, Q9BXJ9, P50281, P07996, P19338, Q03135	0.974629
GO:0009991	response to extracellular stimulus	7	0.738877	P26640, P13073, P05412, P17301, P39019, P07339, Q03135	0.974629
GO:0019219	regulation of nucleobase, nucleoside, nucleotide and nucleic acid metabolic process	49	0.744981	Q01085, Q13045, Q12905, P61201, Q15369, Q96KG9, Q13573, O75534, P62277, P82094, Q9GZT3, Q9BZE4, Q86VP6, P10644, A5YKK6, P35232, Q08211, P22392, Q9H3N1, P28482, Q9BQG0, Q92600, Q96IZ0, O75381, Q15637, P23396, P62263, Q00577, P20290, Q12888, P50570, P52926, Q96I24, Q86UE4, O96019, Q8WXF1, Q99729, Q7RTV0, P33991, P35659, P05412, Q32MZ4, P42704, Q9BXJ9, Q02878, O94776, Q14103, Q8TBC4, O00233	0.945367
GO:0007517	muscle organ development	6	0.746025	P19404, P60660, P46939, P98160, O75369, Q03135	0.982819
GO:0048666	neuron development	8	0.747793	Q9NZJ7, Q9UPN3, P50552, Q03001, Q15019, P83731, O60282, P55268	0.954738
GO:0048583	regulation of response to stimulus	10	0.753008	P17301, P10809, O94973, P28482, Q9P035, P63010, P07996, P23396, Q9BZF9, Q03135	0.938647
GO:0048856	anatomical structure development	62	0.754021	P17655, Q9UPN3, P52594, Q12904, Q99714, P61006, Q9Y6E2, O15031, Q9ULC3, Q03135, P49321, Q8NF91, Q13428, P17612, Q9Y3A5, P50281, P98160, P62263, P19404, Q00577, P39019, Q96JB5, Q15019, O60282, P46939, O75369, Q99729, Q9NZJ7, Q04837, P05412, P26447, P10809, Q9BXJ9, P19338, P54920, Q8IWA4, Q92882, P35268, O75534, P09622, P10644, Q15738, P22392, P17301, P28482, P17980, P62906, O00425, Q15637, P07996,…	0.946884
GO:0003012	muscle system process	4	0.754204	Q13045, Q12797, P60660, P46939	1.04425
GO:0016043	cellular component organization	100	0.755607	Q9UPN3, P52594, Q99714, O15212, O43491, P49321, P53621, O60493, O94855, Q15075, Q9UNF0, P98160, P62263, Q86VS8, Q8NBS9, P50570, P46939, O60282, O75369, Q99729, P19387, Q9NZJ7, Q04837, Q14683, Q14789, Q53GS9, P56537, O00410, Q8IWA4, Q01813, Q14974, P35606, P61020, O94979, P35232, P22392, Q9Y678, O94973, O75381, Q99700, O94826, P04062, P18754, P83731, Q9Y371, P55268, Q13505, Q9H2D6, Q9Y613, P07814,…	0.956926
GO:0051254	positive regulation of RNA metabolic process	9	0.756457	Q7RTV0, Q12905, P05412, Q9H3N1, Q12888, Q9BXJ9, O94776, Q86VP6, Q99729	0.939821
GO:0010629	negative regulation of gene expression	13	0.757992	P61201, Q00577, Q13573, Q86UE4, Q99729, P35232, Q32MZ4, Q9BXP5, O94776, Q96IZ0, O75381, Q8TBC4, P62263	0.928218
GO:0032989	cellular component morphogenesis	12	0.759625	Q9UPN3, Q04837, Q8IWA4, P50552, P26447, P52594, Q03001, P61006, P83731, O60282, P55268, Q99729	0.928218
GO:0007275	multicellular organismal development	66	0.767011	Q13045, P17655, Q9UPN3, P52594, Q12904, Q99714, Q9Y6E2, O15031, Q9ULC3, Q03135, P49321, P47914, Q13428, Q9Y3A5, P17612, P50281, P98160, P62263, P19404, Q00577, P20290, Q13155, P39019, Q96JB5, P52926, Q15019, P62913, Q99873, O60282, P46939, O75369, Q99729, Q9NZJ7, Q07954, P05412, P26447, P10809, Q9BXJ9, P19338, P54920, Q92882, P35268, O75534, P09622, P10644, Q15738, P22392, P17301, P28482, P17980,…	0.944112
GO:0006350	transcription	32	0.76725	Q13045, Q12905, P61201, Q15369, Q96KG9, P82094, Q9GZT3, Q86VP6, A5YKK6, P22392, Q9BQG0, Q92600, Q13428, Q96IZ0, Q15637, P27695, Q00577, P20290, Q12888, P52926, Q96I24, O96019, Q8WXF1, P19387, Q7RTV0, P05412, Q16186, P33991, Q32MZ4, P42704, Q9BXJ9, Q14103	0.928218
GO:0043086	negative regulation of catalytic activity	11	0.772852	P25788, P28070, P25787, Q15008, P17980, P55036, P60900, Q03135, Q86VP6, O00233, Q16401	0.918936
GO:0006790	sulfur metabolic process	4	0.772867	P48637, P09622, P11586, O43252	1.0126
GO:0051051	negative regulation of transport	4	0.772867	Q9UNF0, P07996, Q9BZF9, O00233	1.0126
GO:0016032	viral reproduction	4	0.772867	P35659, Q8NI27, Q9BZF9, Q13838	1.0126
GO:0019226	transmission of nerve impulse	6	0.77623	P06865, P61106, P28482, Q9NUP9, Q99497, P21796	0.945731
GO:0032502	developmental process	75	0.778904	Q13045, P17655, Q9UPN3, P52594, Q12904, Q99714, P61006, O14617, Q9Y6E2, O15031, Q9ULC3, Q03135, P49321, Q8NF91, P47914, Q13428, Q9Y3A5, P17612, P50281, P62263, P98160, P19404, Q00577, P20290, Q13155, P39019, Q96JB5, P52926, Q15019, P62913, P46939, O60282, Q99873, O75369, Q99729, Q9NZJ7, Q07954, Q04837, P05412, P26447, P10809, Q9BXJ9, P19338, P54920, Q8IWA4, Q92882, P35268, O75534, P09622, Q86VP6,…	0.943595
GO:0032787	monocarboxylic acid metabolic process	11	0.783494	Q16698, P13995, P42765, P30084, P10515, P40939, P07237, Q16822, P48735, P09622, P11586	0.909837
GO:0046034	ATP metabolic process	5	0.788575	P24539, Q9UIJ7, P48047, O75947, P36542	0.949314
GO:0045597	positive regulation of cell differentiation	5	0.788575	P05412, P22392, P00491, O14617, O15031	0.949314
GO:0006366	transcription from RNA polymerase II promoter	6	0.790266	P61201, P27695, Q16186, P20290, P82094, P19387	0.928218
GO:0031667	response to nutrient levels	6	0.790266	P26640, P13073, P05412, P17301, P07339, Q03135	0.928218
GO:0051094	positive regulation of developmental process	6	0.790266	P05412, P22392, P00491, O14617, O15031, P07996	0.928218
GO:0009141	nucleoside triphosphate metabolic process	6	0.790266	P24539, Q9UIJ7, P22392, P48047, O75947, P36542	0.928218
GO:0006323	DNA packaging	4	0.790356	O95831, Q15021, Q8IUE6, P62805	0.982819
GO:0048699	generation of neurons	12	0.790546	Q9NZJ7, Q9UPN3, P50552, Q03001, Q96JB5, Q15019, P83731, Q13885, O15031, O60282, P55268, P54920	0.903131
GO:0008380	RNA splicing	21	0.796243	P52272, O75643, P49756, Q13573, Q8IYB3, P09234, Q9UQ35, Q9Y333, Q13838, P19387, Q07955, Q7RTV0, Q15427, Q08211, Q16629, Q14683, Q8NI27, P62995, Q14103, Q53GS9, Q15637	0.904295
GO:0050790	regulation of catalytic activity	26	0.796452	P25788, P25787, P52594, Q9H2M9, Q96JB5, Q9P035, Q9BZE4, Q9BZF9, Q03135, Q86VP6, P10644, Q9NZJ7, Q07954, Q04837, P28070, P17301, P10809, Q15008, P17980, P55036, P60900, P17612, P07996, P23396, O00233, Q16401	0.908799
GO:0050877	neurological system process	13	0.797363	P06865, P04181, P21796, P61106, P05412, O00754, P17301, P28482, Q8NI36, Q9Y3A5, Q9NUP9, P49419, Q99497	0.897533
GO:0006281	DNA repair	8	0.798064	P54727, P27695, Q71UM5, Q13620, Q12888, P62877, Q14683, P46063	0.903131
GO:0007600	sensory perception	6	0.803609	P06865, P17301, Q8NI36, P28482, P04181, P49419	0.911341
GO:0045935	positive regulation of nucleobase, nucleoside, nucleotide and nucleic acid metabolic process	11	0.803698	Q7RTV0, Q12905, P05412, Q9H3N1, Q12888, Q9BXJ9, P28482, O94776, Q86VP6, O00233, Q99729	0.892171
GO:0032870	cellular response to hormone stimulus	4	0.806713	P17301, P17174, P17612, P10644	0.954738
GO:0048584	positive regulation of response to stimulus	4	0.806713	P17301, P10809, P28482, P07996	0.954738
GO:0030029	actin filament-based process	11	0.813264	P50552, P60660, Q03001, Q9Y2J2, P11171, Q9UNF0, O75369, Q9H2D6, Q9Y613, O43491, Q96AC1	0.883592
GO:0009100	glycoprotein metabolic process	6	0.816273	Q8TCJ2, Q9NYU2, O00754, Q9P2X0, P04844, Q10471	0.895067
GO:0006950	response to stress	45	0.816606	Q01085, P17655, Q71UM5, Q12904, Q9UDY4, P48960, P11766, P82673, Q03135, P21796, O95831, Q08211, P17301, Q9H3N1, P62877, P28482, P07996, P50281, Q13217, P23396, Q99497, P27695, Q13310, Q12888, P19525, Q9P035, P46063, P55268, P56556, Q9BZF9, P38646, Q12931, P54727, P26640, P05412, P48637, Q13620, P08238, P10809, Q14683, P07339, P05198, O95747, Q9Y3B3	0.914667
GO:0007267	cell-cell signaling	7	0.8176	P61106, Q12904, P28482, P48960, Q9NUP9, Q99497, P21796	0.886026
GO:0051173	positive regulation of nitrogen compound metabolic process	12	0.81851	Q7RTV0, Q12905, P05412, P08238, Q9H3N1, Q12888, Q9BXJ9, P28482, O94776, Q86VP6, O00233, Q99729	0.879364
GO:0045859	regulation of protein kinase activity	8	0.820181	Q07954, Q96JB5, Q9P035, P17612, P07996, Q9BZE4, Q03135, P10644	0.879364
GO:0050878	regulation of body fluid levels	4	0.821983	P53621, P61106, P17301, Q13310	0.928218
GO:0051726	regulation of cell cycle	10	0.827294	Q71UM5, P05412, Q14683, Q96JB5, P18754, P83731, Q9Y3A5, P62244, Q9BZE4, Q8TBC4	0.870204
GO:0042981	regulation of apoptosis	26	0.828554	Q01085, Q71UM5, O75489, Q9UBN6, Q9BZZ5, Q8NBS9, P50570, P11717, P62753, P62913, Q9Y371, Q9BZF9, P38646, Q9NZJ7, O95831, P05412, P22392, P35232, P10809, Q9H3N1, P28482, P61247, Q96IZ0, P07996, P23396	0.890176
GO:0009888	tissue development	14	0.82886	P19404, Q9UPN3, P05412, Q15738, P50552, P26447, P60660, Q9Y3A5, P17612, P46939, P98160, Q03135, P10644, Q99729	0.872802
GO:0045860	positive regulation of protein kinase activity	5	0.830162	Q07954, Q9P035, P17612, P07996, P10644	0.888719
GO:0048545	response to steroid hormone stimulus	5	0.830162	P17174, P28482, P50281, P07996, Q03135	0.888719
GO:0007243	protein kinase cascade	8	0.830511	P14314, P28482, O95747, Q9P035, P17612, Q9Y3B3, P07996, Q03135	0.867944
GO:0000165	MAPKKK cascade	4	0.836216	P28482, Q9P035, P07996, Q03135	0.903131
GO:0001932	regulation of protein amino acid phosphorylation	4	0.836216	P05412, Q9P035, Q03135, P10644	0.903131
GO:0051240	positive regulation of multicellular organismal process	4	0.836216	P17301, P10809, P07996, Q03135	0.903131
GO:0030036	actin cytoskeleton organization	10	0.83635	P50552, Q03001, Q9Y2J2, P11171, Q9UNF0, O75369, Q9H2D6, Q9Y613, O43491, Q96AC1	0.861233
GO:0007399	nervous system development	22	0.836777	P19404, Q9UPN3, P06865, Q00577, Q03001, Q96JB5, P83731, Q15019, Q9Y6E2, O15031, Q9ULC3, P55268, O60282, Q9NZJ7, P48637, P22392, P50552, P60891, Q13885, P50281, P98160, P54920	0.879364
GO:0007010	cytoskeleton organization	17	0.836779	Q86VS8, Q9UPN3, P52594, Q03001, P18754, P11171, O75369, Q03135, Q9H2D6, Q9Y613, O43491, P50552, Q14204, Q9Y2J2, Q14683, Q9UNF0, Q96AC1	0.871272
GO:0046394	carboxylic acid biosynthetic process	6	0.839636	P17174, P78417, P00505, Q9Y371, P54886, P11586	0.864203
GO:0016053	organic acid biosynthetic process	6	0.839636	P17174, P78417, P00505, Q9Y371, P54886, P11586	0.864203
GO:0009057	macromolecule catabolic process	27	0.839987	Q15369, P25788, P25787, Q14694, Q14669, Q86VP6, O95831, Q04323, Q9NT62, O00754, P62877, P17980, P55036, Q16401, Q13310, P22314, Q92890, P54727, Q13620, P28070, Q15008, Q53GS9, Q14103, P60900, Q8TBC4, O00233	0.884537
GO:0043067	regulation of programmed cell death	26	0.840328	Q01085, Q71UM5, O75489, Q9UBN6, Q9BZZ5, Q8NBS9, P50570, P11717, P62753, P62913, Q9Y371, Q9BZF9, P38646, Q9NZJ7, O95831, P05412, P22392, P35232, P10809, Q9H3N1, P28482, P61247, Q96IZ0, P07996, P23396	0.882939
GO:0000003	reproduction	15	0.841267	P06865, P52594, O75534, Q99714, P09622, Q03135, Q13838, P54727, P35659, P22392, Q8NI27, Q92600, P47914, P50281, Q15637	0.864203
GO:0032501	multicellular organismal process	81	0.842228	Q13045, P17655, Q9UPN3, P52594, Q12904, Q99714, Q9Y6E2, P11171, O15031, Q9ULC3, Q03135, P21796, P49321, P53621, P61106, Q8NI36, P47914, Q13428, Q9Y3A5, P17612, P50281, P62263, P98160, Q99497, P49419, P19404, Q00577, Q13310, P20290, Q13155, P39019, Q96JB5, P52926, Q15019, P62913, P46939, O60282, Q99873, O75369, P04181, Q99729, P54727, Q9NZJ7, Q07954, P05412, P26447, P10809, Q9BXJ9, Q9NUP9, P19338,…	0.925678
GO:0051129	negative regulation of cellular component organization	5	0.842425	Q9Y3A5, Q9UNF0, P50281, P07996, Q9H2D6	0.870204
GO:0006928	cell motion	12	0.843594	Q9UPN3, P50552, P17301, Q12904, Q96CG8, P83731, Q9HBL0, Q9Y3A5, P50281, P48960, O60282, P07996	0.856816
GO:0019725	cellular homeostasis	12	0.843594	O95831, P27695, P06865, P05412, Q9H3N1, Q8IXI1, Q8NBS9, P07237, P09622, Q03135, Q99497	0.856816
GO:0022008	neurogenesis	13	0.847435	Q9UPN3, Q03001, Q96JB5, P83731, Q15019, O15031, P55268, O60282, Q9NZJ7, P50552, Q13885, P50281, P54920	0.85513
GO:0007049	cell cycle	28	0.85062	Q9UPN3, P25788, P25787, P49321, P17980, P28482, P55036, Q9Y3A5, Q15637, P07996, Q16401, Q03001, Q69YQ0, P18754, P50570, P83731, Q15019, P52926, Q15021, Q13620, P28070, Q14204, Q14683, Q15008, Q13885, P60900, Q8TBC4, O00233	0.879364
GO:0007154	cell communication	12	0.851335	O60493, P06865, P05412, P61106, Q12904, P28482, P07339, P48960, Q9NUP9, Q03135, Q99497, P21796	0.849555
GO:0010941	regulation of cell death	26	0.851504	Q01085, Q71UM5, O75489, Q9UBN6, Q9BZZ5, Q8NBS9, P50570, P11717, P62753, P62913, Q9Y371, Q9BZF9, P38646, Q9NZJ7, O95831, P05412, P22392, P35232, P10809, Q9H3N1, P28482, P61247, Q96IZ0, P07996, P23396	0.875818
GO:0009628	response to abiotic stimulus	10	0.853352	P05412, Q08211, P49585, P17301, Q14683, Q9UDY4, P50281, P07996, Q9BZF9, Q03135	0.843834
GO:0051050	positive regulation of transport	5	0.853936	P17301, P17612, Q9BZF9, Q03135, O00233	0.852445
GO:0005975	carbohydrate metabolic process	18	0.854719	Q8TCJ2, P06865, Q01813, P40926, Q12904, P17174, P10515, P04062, Q9P2X0, P48735, Q14165, O00754, Q9NYU2, P60891, Q16822, P51553, P04844, Q10471	0.859264
GO:0050896	response to stimulus	74	0.855689	Q01085, Q12905, P17655, Q71UM5, Q12904, P17174, Q6PIU2, Q92820, P82673, Q03135, P21796, O95831, Q08211, Q9H3N1, Q8NI36, Q9Y3A5, P17612, P50281, P23396, Q99497, Q7Z2W4, Q13310, P39019, P38646, P54727, P13073, P05412, Q13620, P08238, P10809, Q14683, O95747, Q9Y3B3, Q10471, P49585, Q9UDY4, P00505, P48960, P11766, O94979, P20962, P10644, P22392, O00754, P00491, P17301, P50995, P62877, P28482, P20340,…	0.9172
GO:0048522	positive regulation of cellular process	51	0.857617	Q12905, Q01085, Q71UM5, P62753, O14617, O15031, Q03135, O95831, Q9H3N1, Q8TB61, P61247, P23396, Q00577, P39019, P50570, P62913, Q99729, Q9NZJ7, P05412, P08238, P28070, P10809, Q9BXJ9, Q15008, P60900, Q9Y3B3, P25788, P25787, Q86VP6, P00491, P22392, P17301, P17980, P28482, P55036, Q96IZ0, P07996, P62244, P62701, P46781, Q16401, Q9P0L0, O75489, Q12888, Q9Y371, Q9BZF9, Q9NXV6, Q7RTV0, O94776, O00233	0.900744
GO:0044262	cellular carbohydrate metabolic process	14	0.858299	Q8TCJ2, Q01813, P40926, Q12904, P17174, P10515, Q9P2X0, P48735, O00754, Q9NYU2, P60891, Q16822, P04844, Q10471	0.847503
GO:0043549	regulation of kinase activity	8	0.858714	Q07954, Q96JB5, Q9P035, P17612, P07996, Q9BZE4, Q03135, P10644	0.835396
GO:0051253	negative regulation of RNA metabolic process	8	0.858714	Q00577, O94776, P62277, Q96IZ0, Q86UE4, O75381, P62263, Q99729	0.835396
GO:0051168	nuclear export	4	0.861761	P52594, Q8NI27, P38646, Q13838	0.856816
GO:0007584	response to nutrient	4	0.861761	P26640, P13073, P17301, Q03135	0.856816
GO:0010876	lipid localization	4	0.861761	P06865, Q86Y82, P00505, Q03135	0.856816
GO:0033674	positive regulation of kinase activity	5	0.864727	Q07954, Q9P035, P17612, P07996, P10644	0.835396
GO:0006357	regulation of transcription from RNA polymerase II promoter	12	0.86592	Q15369, Q01085, P35659, P05412, Q32MZ4, Q13573, O94776, Q96IZ0, Q86UE4, P62263, Q86VP6, P10644	0.835396
GO:0006916	anti-apoptosis	7	0.867832	Q9H3N1, Q9UBN6, Q8NBS9, Q9BZZ5, Q9Y371, P07996, P38646	0.82363
GO:0050776	regulation of immune response	4	0.873173	P10809, O94973, P28482, P63010	0.835396
GO:0051093	negative regulation of developmental process	5	0.874829	P22392, P28482, P07996, Q03135, P62805	0.819016
GO:0051347	positive regulation of transferase activity	5	0.874829	Q07954, Q9P035, P17612, P07996, P10644	0.819016
GO:0051338	regulation of transferase activity	8	0.87531	Q07954, Q96JB5, Q9P035, P17612, P07996, Q9BZE4, Q03135, P10644	0.815021
GO:0051336	regulation of hydrolase activity	9	0.875368	Q9NZJ7, Q04837, P17301, P10809, P52594, Q9H2M9, P23396, Q9BZF9, Q03135	0.817235
GO:0000087	M phase of mitotic cell cycle	7	0.876367	Q15021, Q14683, P18754, Q15019, P52926, P83731, Q13885	0.812191
GO:0048869	cellular developmental process	38	0.877042	Q9UPN3, P17655, Q8IWA4, P35268, P52594, Q99714, P61006, Q9Y6E2, O15031, P09622, Q86VP6, Q03135, P22392, P17301, Q8NF91, Q15637, P50281, P62263, P98160, Q03001, Q13155, P39019, Q96JB5, Q15019, P83731, O60282, P55268, P46939, O75369, Q99729, Q9NZJ7, P05412, Q04837, P50552, P26447, Q9BXJ9, Q13885, P54920	0.876935
GO:0030154	cell differentiation	35	0.877232	Q9UPN3, P17655, P35268, P52594, Q99714, Q9Y6E2, O15031, P09622, Q86VP6, Q03135, P22392, P17301, Q8NF91, Q15637, P50281, P62263, P98160, Q03001, Q13155, P39019, Q96JB5, Q15019, P83731, O60282, P55268, P46939, O75369, Q99729, Q9NZJ7, P05412, P50552, P26447, Q9BXJ9, Q13885, P54920	0.872802
GO:0006397	mRNA processing	21	0.877863	P52272, O75643, P49756, Q13573, Q8IYB3, P09234, Q9UQ35, Q9Y333, Q13838, P19387, Q07955, Q7RTV0, Q15427, Q08211, Q16629, Q14683, Q8NI27, P62995, Q14103, Q53GS9, Q15637	0.847503
GO:0008284	positive regulation of cell proliferation	9	0.882665	P05412, P22392, P00491, Q00577, P17301, P28482, P62244, P62701, P46781	0.808448
GO:0000902	cell morphogenesis	9	0.882665	Q9UPN3, P50552, P26447, Q03001, P61006, P83731, O60282, P55268, Q99729	0.808448
GO:0030030	cell projection organization	8	0.882986	Q9UPN3, P50552, Q03001, P61006, Q15019, P83731, O60282, P55268	0.805201
GO:0065003	macromolecular complex assembly	29	0.883719	Q14974, Q01813, Q16698, Q99714, O15212, Q8IUE6, Q03135, Q13492, O95373, Q92621, Q99747, Q15637, O75381, Q9BUF5, P62263, P62805, Q99700, O75643, P09234, P83731, P19387, Q07955, Q16186, P07814, P10809, Q13885, Q53GS9, P56537, O00410	0.859095
GO:0007568	aging	4	0.883746	Q07954, P05412, Q99714, P09622	0.815021
GO:0060627	regulation of vesicle-mediated transport	4	0.883746	P17301, Q9UNF0, P61020, Q03135	0.815021
GO:0032446	protein modification by small protein conjugation	5	0.884274	Q9NT62, P62877, Q14669, Q8TBC4, Q86VP6	0.803265
GO:0016477	cell migration	6	0.887529	Q12904, Q96CG8, Q9HBL0, Q9Y3A5, P50281, P07996	0.795615
GO:0022414	reproductive process	14	0.889387	P54727, P35659, P22392, P52594, Q8NI27, Q92600, Q99714, O75534, P47914, Q15637, P50281, P09622, Q03135, Q13838	0.81787
GO:0044255	cellular lipid metabolic process	15	0.891525	Q8TC12, P06865, Q16698, P49585, P42765, P04062, Q9P2X0, P48651, Q01970, Q9Y371, P11766, Q03135, P30084, Q92643, P40939	0.819016
GO:0032774	RNA biosynthetic process	7	0.892057	P61201, P27695, Q16186, P20290, P82094, Q13428, P19387	0.790239
GO:0006351	transcription, DNA-dependent	7	0.892057	P61201, P27695, Q16186, P20290, P82094, Q13428, P19387	0.790239
GO:0030155	regulation of cell adhesion	4	0.893527	P17301, P50281, P07996, Q9BZE4	0.795615
GO:0045596	negative regulation of cell differentiation	4	0.893527	P22392, P28482, Q03135, P62805	0.795615
GO:0043933	macromolecular complex subunit organization	30	0.895444	Q14974, Q01813, Q16698, Q99714, O15212, Q8IUE6, Q03135, P49321, Q13492, O95373, Q92621, Q99747, Q15637, O75381, Q9BUF5, P62263, P62805, Q99700, O75643, P09234, P83731, P19387, Q07955, Q16186, P07814, P10809, Q13885, Q53GS9, P56537, O00410	0.852445
GO:0051174	regulation of phosphorus metabolic process	10	0.896068	Q07954, P05412, P17301, Q96JB5, Q9P035, P17612, P07996, Q9BZE4, Q03135, P10644	0.795615
GO:0019220	regulation of phosphate metabolic process	10	0.896068	Q07954, P05412, P17301, Q96JB5, Q9P035, P17612, P07996, Q9BZE4, Q03135, P10644	0.795615
GO:0002376	immune system process	17	0.896104	Q12905, P35268, Q12904, P39019, O14617, P48960, P20962, P00491, P10809, Q9H3N1, P50995, P28482, Q9Y3A5, Q9Y3B3, P07996, P62263, Q10471	0.820909
GO:0006955	immune response	9	0.896205	Q12905, P00491, P10809, P50995, P48960, Q9Y3B3, P07996, P20962, Q10471	0.791428
GO:0001568	blood vessel development	7	0.899247	P05412, Q12904, Q9BXJ9, P50281, P07996, P19338, Q03135	0.779703
GO:0010647	positive regulation of cell communication	7	0.899247	Q9P0L0, P17301, Q8TB61, Q9Y3B3, P07996, Q03135, Q9NXV6	0.779703
GO:0022607	cellular component assembly	34	0.900811	Q16698, Q14974, Q01813, P52594, Q99714, P61006, P35221, O15212, Q8IUE6, Q03135, Q13492, O95373, Q92621, Q99747, Q15637, O75381, Q9BUF5, P62263, P62805, Q99700, O75643, P09234, P83731, P19387, Q07955, Q16186, P07814, P10809, P07339, Q9HBL0, Q13885, Q53GS9, P56537, O00410	0.855526
GO:0015672	monovalent inorganic cation transport	4	0.902565	P24539, P48047, O75947, P36542	0.777113
GO:0007346	regulation of mitotic cell cycle	4	0.902565	Q71UM5, P18754, P83731, Q9Y3A5	0.777113
GO:0009968	negative regulation of signal transduction	4	0.902565	Q07954, Q96IZ0, P07996, Q03135	0.777113
GO:0042221	response to chemical stimulus	38	0.902993	P17655, Q12904, P17174, Q9UDY4, Q6PIU2, P00505, P11766, Q92820, Q03135, O94979, P10644, P22392, P00491, P17301, P50995, P28482, P20340, P17612, Q9Y3A5, P07996, P50281, Q13217, Q99497, P19525, Q92890, P56556, P26640, P07099, P13073, P05412, P35659, P48637, Q9BXP5, P08238, P10809, P40939, O95747, Q14764	0.860299
GO:0048468	cell development	13	0.903963	Q9UPN3, P52594, Q03001, P83731, Q15019, P46939, P09622, O60282, P55268, Q99729, Q9NZJ7, P50552, P26447	0.79854
GO:0001944	vasculature development	7	0.906024	P05412, Q12904, Q9BXJ9, P50281, P07996, P19338, Q03135	0.769444
GO:0040008	regulation of growth	7	0.906024	Q99700, O75489, Q9H3N1, P52926, O96019, P51553, Q9NXV6	0.769444
GO:0045892	negative regulation of transcription, DNA-dependent	7	0.906024	Q00577, O94776, Q96IZ0, Q86UE4, O75381, P62263, Q99729	0.769444
GO:0048518	positive regulation of biological process	53	0.906616	Q12905, Q01085, Q71UM5, P62753, O14617, O15031, Q03135, O95831, Q9H3N1, Q8TB61, P61247, P17612, P23396, Q00577, P39019, P50570, P62913, Q99729, Q9NZJ7, Q07954, P05412, P08238, P28070, P10809, Q9BXJ9, Q15008, P60900, Q9Y3B3, P25788, P25787, Q86VP6, P00491, P22392, P17301, P28482, P17980, P55036, Q96IZ0, P07996, P62244, P62701, P46781, Q16401, Q9P0L0, O75489, Q12888, Q9Y371, Q9BZF9, Q9NXV6, Q7RTV0,…	0.876752
GO:0045595	regulation of cell differentiation	9	0.908413	P05412, P22392, P00491, Q96JB5, P28482, O14617, O15031, Q03135, P62805	0.77511
GO:0006066	alcohol metabolic process	13	0.909016	P40926, Q01813, P49585, Q12904, P42765, P17174, P10515, P11766, Q15738, O00754, P60891, Q16822, P00387	0.792712
GO:0051674	localization of cell	6	0.909937	Q12904, Q96CG8, Q9HBL0, Q9Y3A5, P50281, P07996	0.759451
GO:0048870	cell motility	6	0.909937	Q12904, Q96CG8, Q9HBL0, Q9Y3A5, P50281, P07996	0.759451
GO:0009725	response to hormone stimulus	9	0.914047	P17301, P17174, P28482, P17612, P50281, P07996, Q92820, Q03135, P10644	0.7672
GO:0010033	response to organic substance	22	0.915896	P17174, Q9UDY4, P19525, P00505, P11766, Q92820, Q03135, P10644, P26640, P07099, P05412, P35659, P22392, P17301, P08238, Q9BXP5, P10809, P28482, P17612, P50281, P07996, Q13217	0.816832
GO:0006979	response to oxidative stress	6	0.916488	P05412, P48637, O95747, P50281, P56556, Q99497	0.748116
GO:0042592	homeostatic process	17	0.918486	P27695, P06865, Q8IXI1, Q8NBS9, P39019, P17174, P62753, P09622, Q03135, O95831, P05412, P17301, Q9H3N1, P07237, P62263, Q99497	0.79785
GO:0006954	inflammatory response	4	0.918594	Q12904, P48960, Q9Y3B3, P07996	0.742574
GO:0044087	regulation of cellular component biogenesis	5	0.922745	P50281, P07996, Q03135, Q86VP6, Q9H2D6	0.732804
GO:0051493	regulation of cytoskeleton organization	5	0.922745	Q9UPN3, Q03001, Q9Y3A5, Q03135, Q9H2D6	0.732804
GO:0042325	regulation of phosphorylation	9	0.924432	Q07954, P05412, Q96JB5, Q9P035, P17612, P07996, Q9BZE4, Q03135, P10644	0.751856
GO:0007242	intracellular signaling cascade	28	0.925177	Q71UM5, P61026, Q8IXI1, P61006, P62753, Q01970, Q9ULC3, P61020, Q03135, P10644, O95831, P61106, Q13283, P28482, Q15907, P20340, P17612, P07996, Q99497, P62805, Q9UL25, Q9P035, Q9BZF9, P14314, Q14683, O95747, Q9Y3B3	0.82363
GO:0048731	system development	50	0.927521	Q9UPN3, Q92882, Q12904, P35268, Q99714, O75534, Q9Y6E2, O15031, Q9ULC3, Q03135, P10644, Q15738, P22392, P17301, P28482, Q13428, Q9Y3A5, P17612, P07996, P50281, Q15637, P62263, P98160, P19404, P06865, Q00577, P60660, Q03001, P39019, Q96JB5, P83731, Q15019, Q92890, P55268, P46939, O60282, O75369, O43252, Q99729, Q9NZJ7, P48637, P05412, P50552, P26447, P60891, P10809, Q9BXJ9, Q13885, P19338, P54920	0.859461
GO:0009967	positive regulation of signal transduction	6	0.928345	Q9P0L0, Q8TB61, Q9Y3B3, P07996, Q03135, Q9NXV6	0.726431
GO:0040011	locomotion	7	0.929348	Q12904, P28482, Q96CG8, Q9HBL0, Q9Y3A5, P50281, P07996	0.730972
GO:0000280	nuclear division	6	0.933693	Q15021, Q14683, P18754, Q15019, P52926, Q13885	0.716054
GO:0007067	mitosis	6	0.933693	Q15021, Q14683, P18754, Q15019, P52926, Q13885	0.716054
GO:0046903	secretion	5	0.934613	P53621, P61106, P61006, P30040, Q9NUP9	0.707963
GO:0007265	Ras protein signal transduction	4	0.93817	Q13283, P28482, Q9P035, Q99497	0.696163
GO:0010648	negative regulation of cell communication	4	0.93817	Q07954, Q96IZ0, P07996, Q03135	0.696163
GO:0000122	negative regulation of transcription from RNA polymerase II promoter	4	0.93817	O94776, Q96IZ0, Q86UE4, P62263	0.696163
GO:0002520	immune system development	5	0.939906	P10809, P35268, P39019, Q9Y3A5, P62263	0.696163
GO:0051270	regulation of cell motion	5	0.939906	P17301, P39019, P28482, P07996, Q9BZE4	0.696163
GO:0008610	lipid biosynthetic process	8	0.9402	Q15738, P49585, P42765, Q92643, Q9P2X0, P48651, Q9Y371, P00387	0.71862
GO:0006952	defense response	7	0.94334	P26640, Q01085, Q12904, P48960, Q9Y3B3, P07996, P21796	0.704551
GO:0016310	phosphorylation	21	0.943415	P19404, Q9UIJ7, O75489, Q96KG9, O96000, P19525, Q9P035, O43678, P09622, P56556, P24539, P22392, P48047, P28482, O95747, P05198, O75947, P17612, P36542, P07996, O75380	0.783184
GO:0032940	secretion by cell	4	0.943664	P61106, P61006, P30040, Q9NUP9	0.681956
GO:0070647	protein modification by small protein conjugation or removal	5	0.944807	Q9NT62, P62877, Q14669, Q8TBC4, Q86VP6	0.684751
GO:0032879	regulation of localization	14	0.94514	P39019, Q15019, P61020, Q9BZF9, Q9BZE4, Q03135, P61106, P17301, P28482, O76021, P17612, Q9UNF0, P07996, O00233	0.749714
GO:0007165	signal transduction	46	0.947502	P61201, Q71UM5, Q92882, Q12904, Q9UBN6, P61026, Q8IXI1, P61006, Q01970, P62753, O15031, P48960, P61020, Q9ULC3, Q03135, P10644, O95831, P45877, P61106, O95373, P35232, Q13283, Q9H3N1, P28482, Q92600, P20340, Q15907, P17612, P07996, Q99497, P62805, Q9UL25, P50570, P11717, Q9P035, O96019, O75369, Q9BZF9, P05412, P35659, P14314, Q9P2E9, Q14683, O95747, Q9Y3B3	0.837216
GO:0000279	M phase	8	0.948094	Q15021, Q14204, Q14683, P18754, Q15019, P52926, P83731, Q13885	0.703491
GO:0009605	response to external stimulus	16	0.951124	Q13310, Q12904, P39019, P48960, P55268, Q03135, P26640, P13073, P05412, P17301, P28482, P07339, Q9Y3A5, Q9Y3B3, P50281, P07996	0.750918
GO:0030334	regulation of cell migration	4	0.953319	P17301, P28482, P07996, Q9BZE4	0.655213
GO:0048285	organelle fission	6	0.955439	Q15021, Q14683, P18754, Q15019, P52926, Q13885	0.668317
GO:0016071	mRNA metabolic process	21	0.955782	P52272, O75643, P49756, Q13573, Q8IYB3, P09234, Q9UQ35, Q9Y333, Q13838, P19387, Q07955, Q7RTV0, Q15427, Q08211, Q16629, Q14683, Q8NI27, P62995, Q14103, Q53GS9, Q15637	0.766084
GO:0051049	regulation of transport	9	0.955869	P17301, Q15019, Q9UNF0, P17612, P61020, P07996, Q9BZF9, Q03135, O00233	0.696163
GO:0006006	glucose metabolic process	5	0.957402	Q01813, P40926, Q12904, P10515, Q16822	0.652653
GO:0051259	protein oligomerization	5	0.957402	Q16698, Q01813, Q99714, O75381, Q03135	0.652653
GO:0008361	regulation of cell size	4	0.957546	Q99536, O75489, P55268, Q9NXV6	0.642612
GO:0040012	regulation of locomotion	4	0.957546	P17301, P28482, P07996, Q9BZE4	0.642612
GO:0065007	biological regulation	164	0.95797	Q01085, Q9UPN3, Q12905, Q71UM5, Q96KG9, Q12904, Q8IXI1, P52594, Q13573, P82094, P62753, Q32P28, O15031, P53621, P61106, A5YKK6, Q13283, P61247, Q9UNF0, P50281, P62263, P23396, Q99497, Q00577, Q9BZZ5, P39019, Q8NBS9, P50570, Q96JB5, Q04637, P55010, O75369, Q99729, Q9NZJ7, Q04837, P14314, P42704, P08238, Q9P2E9, P28070, Q14683, Q15008, Q02878, P07237, Q99536, Q92882, P61026, P61020, P09622, P11766,…	0.915808
GO:0009719	response to endogenous stimulus	9	0.958839	P17301, P17174, P28482, P17612, P50281, P07996, Q92820, Q03135, P10644	0.689777
GO:0033043	regulation of organelle organization	6	0.958919	Q9UPN3, Q03001, P18754, Q9Y3A5, Q03135, Q9H2D6	0.659523
GO:0048534	hemopoietic or lymphoid organ development	4	0.961413	P35268, P39019, Q9Y3A5, P62263	0.630488
GO:0065008	regulation of biological quality	35	0.962579	Q8TC12, Q99536, Q8IXI1, P17174, P62753, P11766, P09622, Q9BZE4, Q03135, O95831, P53621, P61106, P17301, Q9H3N1, Q99747, P62263, Q99497, P46782, Q96AC1, P27695, P06865, O75489, Q13310, Q8NBS9, P39019, P55268, O75369, Q9H2D6, Q9NXV6, P05412, P10809, P07237, Q86Y82, Q9NUP9	0.798876
GO:0043066	negative regulation of apoptosis	9	0.964248	P22392, Q9H3N1, P10809, Q9UBN6, Q8NBS9, Q9BZZ5, Q9Y371, P07996, P38646	0.677348
GO:0051128	regulation of cellular component organization	14	0.965702	Q9UPN3, Q03001, P18754, O15031, P61020, Q03135, Q86VP6, Q9H2D6, P17301, Q9UNF0, Q9Y3A5, P50281, P07996, Q96AC1	0.713143
GO:0043069	negative regulation of programmed cell death	9	0.966705	P22392, Q9H3N1, P10809, Q9UBN6, Q8NBS9, Q9BZZ5, Q9Y371, P07996, P38646	0.6713
GO:0010627	regulation of protein kinase cascade	5	0.967299	Q9P0L0, Q8TB61, Q9P035, Q9Y3B3, Q03135	0.62343
GO:0050794	regulation of cellular process	144	0.967361	Q01085, Q9UPN3, Q12905, Q71UM5, Q96KG9, Q12904, Q8IXI1, P52594, Q13573, P82094, P62753, Q32P28, O15031, A5YKK6, P61106, Q13283, P61247, Q9UNF0, P50281, P62263, P23396, Q99497, Q00577, Q9BZZ5, P39019, Q8NBS9, P50570, Q96JB5, Q04637, P55010, O75369, Q99729, Q9NZJ7, P14314, P42704, P08238, Q9P2E9, P28070, Q14683, Q15008, P07237, Q02878, Q92882, P61026, P61020, P09622, P10644, P45877, P00491, P35232,…	0.901101
GO:0060548	negative regulation of cell death	9	0.969009	P22392, Q9H3N1, P10809, Q9UBN6, Q8NBS9, Q9BZZ5, Q9Y371, P07996, P38646	0.66536
GO:0051239	regulation of multicellular organismal process	15	0.969196	Q99700, P05412, P22392, P00491, P17301, P10809, Q96JB5, O14617, P17612, O15031, Q9Y3B3, P07996, O00425, Q03135, P62805	0.711985
GO:0005996	monosaccharide metabolic process	7	0.969346	O00754, Q01813, P40926, P60891, Q12904, P10515, Q16822	0.642612
GO:0006811	ion transport	10	0.969462	P24539, P48047, P45880, Q96S66, O75947, P36542, Q03135, O96008, Q9BWM7, P21796	0.673706
GO:0032504	multicellular organism reproduction	6	0.970494	P54727, P22392, P52594, P50281, P09622, Q03135	0.626547
GO:0019318	hexose metabolic process	6	0.970494	O00754, Q01813, P40926, Q12904, P10515, Q16822	0.626547
GO:0048609	reproductive process in a multicellular organism	6	0.970494	P54727, P22392, P52594, P50281, P09622, Q03135	0.626547
GO:0048878	chemical homeostasis	7	0.971681	P06865, P05412, P17174, P62753, P09622, Q03135, Q99497	0.635627
GO:0008283	cell proliferation	10	0.97344	P49321, P61201, Q07954, Q9BXP5, P17301, Q9H3N1, P10809, Q9Y3A5, P50281, Q9UKY7	0.663013
GO:0070271	protein complex biogenesis	18	0.975037	Q01813, Q16698, Q14974, Q99714, O15212, Q03135, P19387, Q13492, O95373, Q16186, Q92621, P07814, P10809, Q99747, Q13885, O75381, Q9BUF5, O00410	0.716054
GO:0006461	protein complex assembly	18	0.975037	Q01813, Q16698, Q14974, Q99714, O15212, Q03135, P19387, Q13492, O95373, Q16186, Q92621, P07814, P10809, Q99747, Q13885, O75381, Q9BUF5, O00410	0.716054
GO:0009887	organ morphogenesis	7	0.975869	Q9UPN3, P50552, P17301, P28482, P17612, P98160, P10644	0.622103
GO:0055082	cellular chemical homeostasis	5	0.977192	P06865, P05412, P09622, Q03135, Q99497	0.588307
GO:0006873	cellular ion homeostasis	5	0.977192	P06865, P05412, P09622, Q03135, Q99497	0.588307
GO:0050789	regulation of biological process	152	0.977593	Q01085, Q9UPN3, Q12905, Q71UM5, Q96KG9, Q12904, Q8IXI1, P52594, Q13573, P82094, P62753, Q32P28, O15031, P61106, A5YKK6, Q13283, P61247, Q9UNF0, P50281, P62263, P23396, Q99497, Q00577, Q9BZZ5, P39019, Q8NBS9, P50570, Q96JB5, Q04637, P55010, O75369, Q99729, Q9NZJ7, P14314, P42704, P08238, Q9P2E9, P28070, Q14683, Q15008, Q02878, P07237, Q92882, P61026, P61020, P09622, P10644, P45877, P22392, P00491,…	0.896753
GO:0051130	positive regulation of cellular component organization	4	0.978492	P17301, O15031, Q03135, Q86VP6	0.56637
GO:0022610	biological adhesion	12	0.979219	P22392, P17301, Q12904, Q03001, P35221, P08865, Q86W92, P48960, P55268, P07996, P98160, Q96AC1	0.663891
GO:0007155	cell adhesion	12	0.979219	P22392, P17301, Q12904, Q03001, P35221, P08865, Q86W92, P48960, P55268, P07996, P98160, Q96AC1	0.663891
GO:0051301	cell division	7	0.979479	Q15021, P50995, Q14683, Q69YQ0, P18754, Q15019, P52926	0.609143
GO:0006464	protein modification process	35	0.980785	Q96KG9, Q9P2X0, Q6PIU2, Q14669, P11766, Q86VP6, O60568, O00754, Q9NT62, P35232, Q92643, P62877, P28482, P20340, P17612, P07996, P04844, Q8TCJ2, P22061, P30419, P22314, P50579, P19525, Q9P035, O96019, Q99873, Q9H2D6, Q12797, Q9NYU2, Q9BXJ9, P07237, P05198, O95747, Q8TBC4, Q10471	0.767424
GO:0006796	phosphate metabolic process	23	0.982133	P19404, Q9H2U2, Q9UIJ7, O75489, Q96KG9, O96000, P19525, Q6PIU2, Q9P035, O43678, P09622, P56556, P24539, P22392, P48047, P28482, O95747, P05198, O75947, P17612, P36542, P07996, O75380	0.722335
GO:0006793	phosphorus metabolic process	23	0.982133	P19404, Q9H2U2, Q9UIJ7, O75489, Q96KG9, O96000, P19525, Q6PIU2, Q9P035, O43678, P09622, P56556, P24539, P22392, P48047, P28482, O95747, P05198, O75947, P17612, P36542, P07996, O75380	0.722335
GO:0050801	ion homeostasis	5	0.982686	P06865, P05412, P09622, Q03135, Q99497	0.564457
GO:0050793	regulation of developmental process	11	0.982803	P05412, P22392, P00491, Q96JB5, P28482, O14617, O15031, P07996, Q03135, Q96AC1, P62805	0.642612
GO:0006325	chromatin organization	7	0.985244	P49321, P35232, O94776, P52926, O96019, Q8IUE6, P62805	0.584777
GO:0022403	cell cycle phase	9	0.986347	Q15021, Q14204, Q14683, P18754, P50570, Q15019, P52926, P83731, Q13885	0.606336
GO:0043412	biopolymer modification	36	0.986465	Q96KG9, Q9NX24, Q9P2X0, Q6PIU2, Q14669, P11766, Q86VP6, O60568, O00754, Q9NT62, P35232, Q92643, P62877, P28482, P20340, P17612, P07996, P04844, Q8TCJ2, P22061, P30419, P22314, P50579, P19525, Q9P035, O96019, Q99873, Q9H2D6, Q12797, Q9NYU2, Q9BXJ9, P07237, P05198, O95747, Q8TBC4, Q10471	0.755635
GO:0006631	fatty acid metabolic process	4	0.986962	Q16698, P42765, P30084, P40939	0.522123
GO:0051276	chromosome organization	10	0.988923	O95831, P49321, Q15021, P35232, Q14683, O94776, P52926, O96019, Q8IUE6, P62805	0.605359
GO:0006812	cation transport	6	0.98959	P24539, P48047, O75947, P36542, Q03135, Q9BWM7	0.544824
GO:0048513	organ development	32	0.98974	Q9UPN3, Q12904, P35268, Q99714, O75534, Q03135, P10644, Q15738, P22392, P17301, P28482, P17612, Q9Y3A5, Q15637, P07996, P50281, P62263, P98160, P19404, P60660, P39019, Q96JB5, P83731, P46939, O75369, Q99729, P05412, P50552, P26447, Q9BXJ9, P19338, P54920	0.732402
GO:0032535	regulation of cellular component size	5	0.991864	Q99536, O75489, P55268, Q9H2D6, Q9NXV6	0.509388
GO:0007417	central nervous system development	4	0.99218	Q96JB5, Q9ULC3, P98160, P54920	0.484288
GO:0009611	response to wounding	7	0.992532	P17301, Q13310, Q12904, P48960, Q9Y3B3, P55268, P07996	0.54146
GO:0010646	regulation of cell communication	17	0.994082	Q9P0L0, P52594, P30825, Q9P035, Q9ULC3, Q03135, Q9NXV6, Q9NZJ7, Q07954, P17301, P08238, Q8TB61, Q96IZ0, P17612, Q9Y3B3, P07996, O00233	0.636849
GO:0009966	regulation of signal transduction	14	0.994573	Q9NZJ7, Q9P0L0, Q07954, P08238, P52594, Q8TB61, P30825, Q96IZ0, Q9P035, Q9Y3B3, Q9ULC3, P07996, Q03135, Q9NXV6	0.609143
GO:0019953	sexual reproduction	4	0.99484	P54727, P06865, P52594, P09622	0.457751
GO:0043687	post-translational protein modification	24	0.996215	P22061, Q96KG9, P30419, P19525, Q6PIU2, Q9P035, Q14669, P11766, Q99873, O96019, Q9H2D6, Q86VP6, Q12797, P35232, Q9NT62, P62877, Q92643, P28482, O95747, P20340, P05198, P17612, P07996, Q8TBC4	0.6617
GO:0006468	protein amino acid phosphorylation	8	0.999425	Q96KG9, P28482, P19525, O95747, P05198, Q9P035, P17612, P07996	0.448535
GO:0007166	cell surface receptor linked signal transduction	8	0.999862	Q9UPN3, Q07954, P05412, P17301, Q03001, P28482, P48960, Q99873	0.40751
40-60% set
GOterm	GOname	Count	PValue	Genes	Fold Enrichment
GO:0006414	translational elongation	26	6.20874e-06	P36578, P18124, P61513, Q02543, P46777, P49207, P29692, P62910, P27635, P61353, P62273, P63173, P62899, P13639, P61254, P62917, P84098, P62857, P50914, P24534, P63220, P61313, P62854, Q9Y3U8, P62847	2.61979
GO:0043244	regulation of protein complex disassembly	10	0.000796357	P52907, P35241, P78559, P35611, P47756, P62495, P27816, P46821, P63241, Q13813	3.6526
GO:0051494	negative regulation of cytoskeleton organization	9	0.00139004	P52907, P35241, P78559, P35611, P47756, Q15691, P27816, P46821, Q13813	3.75696
GO:0016071	mRNA metabolic process	42	0.00160597	P60228, Q9H0D6, Q7L014, O60231, Q9UMS4, O75533, Q9Y2W2, Q15717, Q15233, P55769, P57721, Q9H307, Q92945, Q00839, P09651, Q9BUJ2, Q86U42, O60506, P08579, Q9BRP8, Q10570, Q9UKF6, O95232, O43172, Q13435, P11940, Q92499, P07910, P62316, P67809, Q9UKM9, P35637, P62318, Q05519, Q9UBS4, P08621, Q15393, Q15459, Q15366, Q8IX12, P09661, Q8NC51	1.60778
GO:0010608	posttranscriptional regulation of gene expression	23	0.00194317	P60228, Q9Y6M1, Q9BRP8, Q9P0J0, Q92616, P62495, P21333, P55884, P06730, Q15717, Q7KZF4, P11940, Q92499, P31483, P67809, P37108, Q9UQ80, P98179, Q00839, P78344, P63241, Q8NC51, O60506	1.9767
GO:0044260	cellular macromolecule metabolic process	191	0.00208915	Q12906, P23193, P36578, P61513, P01130, P16989, P29692, P27635, P02461, Q9NZL4, Q15717, P26572, Q96AE4, Q9UHV9, P11142, Q969N2, O75695, P62857, Q7Z2W9, P59998, Q00839, P61313, P63220, Q9BUJ2, P62854, Q9UJU6, O60506, P08579, Q02880, Q08J23, Q9BRP8, Q92878, O75822, Q5T4S7, P17987, P49207, Q9UKF6, Q06265, P41250, O00567, Q93009, P20042, P60842, Q92734, P11940, O43776, Q07812, P55209, Q08945, Q8TBA6,…	1.16679
GO:0043242	negative regulation of protein complex disassembly	8	0.00243003	P52907, P35241, P78559, P35611, P47756, P27816, P46821, Q13813	3.8961
GO:0010467	gene expression	117	0.00267399	Q12906, P23193, P36578, P61513, P16989, P29692, P27635, Q96AE4, P62857, Q7Z2W9, P61313, P63220, Q00839, Q9BUJ2, P62854, O60506, P08579, Q08J23, Q969V3, P49207, O75822, P41250, Q06265, Q9UKF6, O00567, P20042, P60842, O43776, P11940, Q08945, Q9UKM9, P61254, P67809, Q9NSD9, O43324, Q9Y6A9, Q9NPA8, P28370, Q15459, Q8IX12, P63241, Q86WA8, Q7L014, P39687, Q9Y2W2, P09874, P63173, Q6P1J9, Q7KZF4, P53999,…	1.25385
GO:0006412	translation	43	0.00284568	P60228, P36578, P18124, P61513, P46777, P47897, P29692, P27635, P61353, P62273, P63173, P62899, P84098, P62857, Q7Z2W9, P98179, P63220, P61313, P62854, Q02543, P49207, O75822, P62495, P62910, Q14152, P41250, P55884, P60842, P20042, P06730, O43776, P13639, P61254, Q9NSD9, P62917, O43324, P50914, P24534, P78344, P63241, Q9Y3U8, P62847	1.55123
GO:0043170	macromolecule metabolic process	201	0.00286818	P23193, P36578, P01130, P16989, P29692, P27635, Q9NZL4, Q15717, P26572, P11142, O75695, P62857, Q7Z2W9, P59998, Q00839, P63220, P62854, P22695, O60506, Q9UJU6, P10619, Q08J23, Q969V3, Q5T4S7, Q9UKF6, Q06265, P41250, P20042, O43776, Q07812, P55209, Q8TBA6, Q9NSD9, Q15459, Q13557, Q8NC51, P43686, P40227, Q86WA8, P39687, O75477, P04040, P09874, P14625, P84098, P57721, P26885, Q02809, P27824, P35611,…	1.15164
GO:0006457	protein folding	23	0.00324274	P31689, P40227, P27824, P78371, P17987, P49257, O60925, Q9NZL4, Q99832, P62937, P07900, P11142, Q9UHV9, P14625, O75695, O95817, P61758, Q9UBS4, P50990, Q96AY3, P50991, O95433, P26885	1.90211
GO:0032271	regulation of protein polymerization	10	0.00363198	P52907, P35241, O15144, P35611, P47756, O15143, Q15691, P46821, Q13813, P63000	3.02284
GO:0031333	negative regulation of protein complex assembly	7	0.00425455	P52907, P35241, P60953, P35611, P47756, Q15691, Q13813	4.09091
GO:0008380	RNA splicing	35	0.00568666	Q7L014, O60231, Q9UMS4, O75533, Q9Y2W2, Q15233, P55769, Q9H307, Q92945, Q00839, Q9BUJ2, P09651, O60506, Q86U42, P08579, Q10570, Q9UKF6, O95232, O43172, Q13435, P11940, Q92499, P07910, P62316, P67809, Q9UKM9, P35637, P62318, Q05519, P08621, Q15393, Q15459, Q15366, Q8IX12, P09661	1.58154
GO:0016070	RNA metabolic process	68	0.00674929	P60228, P23193, Q9H0D6, P47897, Q15717, Q15233, Q96AE4, Q15370, P62857, Q9H307, Q9UQ80, Q00839, P09651, Q9BUJ2, O60506, P08579, Q08J23, Q9BRP8, Q10570, Q9NY12, P41250, Q9UKF6, Q06265, O00567, Q9Y5B9, O43776, P11940, P62316, P67809, P35637, P61254, Q9UKM9, P62318, Q9NSD9, Q9UBS4, Q15393, Q8IX12, Q15366, Q15459, P09661, Q92979, Q8NC51, P18124, P46777, Q7L014, O60231, Q9UMS4, Q9Y2W2, O75533, P09874,…	1.33956
GO:0043487	regulation of RNA stability	6	0.00745481	Q15717, P11940, P67809, Q00839, Q8NC51, O60506	4.38312
GO:0043488	regulation of mRNA stability	6	0.00745481	Q15717, P11940, P67809, Q00839, Q8NC51, O60506	4.38312
GO:0006397	mRNA processing	36	0.00898439	Q9H0D6, Q7L014, O60231, Q9UMS4, O75533, Q9Y2W2, Q15233, P55769, Q9H307, Q92945, Q00839, Q9BUJ2, P09651, O60506, Q86U42, P08579, Q10570, Q9UKF6, O95232, O43172, Q13435, P11940, Q92499, P07910, P62316, P67809, Q9UKM9, P35637, P62318, Q05519, P08621, Q15393, Q15459, Q15366, Q8IX12, P09661	1.52456
GO:0043254	regulation of protein complex assembly	11	0.00984475	P52907, P35241, P60953, O15144, P35611, P47756, O15143, Q15691, P46821, Q13813, P63000	2.47253
GO:0051493	regulation of cytoskeleton organization	14	0.00986096	O15144, P78559, P35611, O15143, P27816, P43487, Q13813, P63000, P52907, P35241, P47756, Q13418, Q15691, P46821	2.15311
GO:0010639	negative regulation of organelle organization	9	0.010382	P52907, P35241, P78559, P35611, P47756, Q15691, P27816, P46821, Q13813	2.81772
GO:0032272	negative regulation of protein polymerization	6	0.0110018	P52907, P35241, P35611, P47756, Q15691, Q13813	4.04595
GO:0000375	RNA splicing, via transesterification reactions	24	0.0110764	P08579, Q10570, O75533, Q9UKF6, O43172, Q13435, Q92499, P07910, P55769, P62316, P35637, P67809, P62318, Q05519, P08621, Q15393, Q00839, Q15366, Q15459, Q9BUJ2, P09651, Q8IX12, P09661, Q86U42	1.69669
GO:0000398	nuclear mRNA splicing, via spliceosome	24	0.0110764	P08579, Q10570, O75533, Q9UKF6, O43172, Q13435, Q92499, P07910, P55769, P62316, P35637, P67809, P62318, Q05519, P08621, Q15393, Q00839, Q15366, Q15459, Q9BUJ2, P09651, Q8IX12, P09661, Q86U42	1.69669
GO:0000377	RNA splicing, via transesterification reactions with bulged adenosine as nucleophile	24	0.0110764	P08579, Q10570, O75533, Q9UKF6, O43172, Q13435, Q92499, P07910, P55769, P62316, P35637, P67809, P62318, Q05519, P08621, Q15393, Q00839, Q15366, Q15459, Q9BUJ2, P09651, Q8IX12, P09661, Q86U42	1.69669
GO:0006396	RNA processing	51	0.013639	Q9H0D6, Q15233, Q9H307, P62857, Q9UQ80, Q00839, Q9BUJ2, P09651, O60506, P08579, Q08J23, Q10570, Q9NY12, Q9UKF6, Q06265, O00567, P11940, P62316, P67809, P35637, P61254, Q9UKM9, P62318, Q15393, Q15366, Q8IX12, Q15459, P09661, Q92979, P18124, P46777, Q7L014, O60231, Q9UMS4, Q9Y2W2, O75533, O95478, P55769, Q92945, P98179, Q86U42, O14979, O95232, O43172, Q13435, Q92499, P07910, Q05519, P50914, P08621,…	1.3714
GO:0032984	macromolecular complex disassembly	5	0.019803	Q9H0D6, P16949, Q969G3, P62495, Q9Y5B9	4.38312
GO:0048255	mRNA stabilization	5	0.019803	Q15717, P11940, P67809, Q00839, O60506	4.38312
GO:0043489	RNA stabilization	5	0.019803	Q15717, P11940, P67809, Q00839, O60506	4.38312
GO:0034623	cellular macromolecular complex disassembly	5	0.019803	Q9H0D6, P16949, Q969G3, P62495, Q9Y5B9	4.38312
GO:0030833	regulation of actin filament polymerization	8	0.0225016	P52907, P35241, O15144, P35611, P47756, O15143, Q13813, P63000	2.6973
GO:0060249	anatomical structure homeostasis	9	0.0234388	Q15185, P35611, Q92878, Q07812, P12956, P13010, P07954, P09874, P63000	2.4655
GO:0019538	protein metabolic process	122	0.023881	P36578, P61513, P01130, P29692, P27635, P02461, Q9NZL4, P26572, P11142, Q9UHV9, Q969N2, O75695, P62857, Q7Z2W9, P59998, P61313, P63220, P62854, P22695, Q9UJU6, P10619, Q969V3, P49207, P17987, Q5T4S7, P46459, O75822, P41250, Q93009, P20042, P60842, Q92734, O43776, Q8TBA6, P61254, Q9NSD9, O43324, Q9Y6A9, Q9NPA8, P63241, Q13557, P43686, P40227, Q86WA8, O00469, O75477, P04040, P09874, Q99832, P63173,…	1.16883
GO:0051693	actin filament capping	5	0.028382	P52907, P35241, P35611, P47756, Q13813	3.98465
GO:0009059	macromolecule biosynthetic process	88	0.0328039	P60228, Q12906, P23193, P33316, P36578, P61513, P01130, Q9H0D6, P16989, Q9NYF8, P47897, P39656, P29692, P27635, P61353, P02461, P62273, Q8IZL8, Q15233, Q96AE4, P26572, Q13610, P62899, Q15424, Q969N2, Q15370, P62857, Q9H307, Q7Z2W9, Q9UQ80, P61313, P63220, Q9BUJ2, P62854, Q14566, Q02543, Q92878, P49207, O75822, P62495, P62910, P41250, Q9Y5B9, P20042, P46977, P60842, O43776, Q08945, P55209, P61254,…	1.2016
GO:0031111	negative regulation of microtubule polymerization or depolymerization	4	0.0360457	P78559, Q15691, P27816, P46821	5.00928
GO:0030837	negative regulation of actin filament polymerization	5	0.0388457	P52907, P35241, P35611, P47756, Q13813	3.6526
GO:0032200	telomere organization	5	0.0388457	Q15185, Q92878, P12956, P13010, P09874	3.6526
GO:0030835	negative regulation of actin filament depolymerization	5	0.0388457	P52907, P35241, P35611, P47756, Q13813	3.6526
GO:0000723	telomere maintenance	5	0.0388457	Q15185, Q92878, P12956, P13010, P09874	3.6526
GO:0016485	protein processing	7	0.039141	Q969V3, Q15392, Q86WA8, Q92542, Q9Y6A9, P07384, P09874	2.66798
GO:0051129	negative regulation of cellular component organization	11	0.0401215	P52907, P35241, P60953, P78559, P35611, P47756, Q15691, P27816, P46821, Q13813, P63000	2.00893
GO:0033043	regulation of organelle organization	15	0.0446351	O15144, P78559, P60953, P35611, O15143, P27816, P43487, Q13813, P63000, P52907, P35241, P47756, Q13418, Q15691, P46821	1.73018
GO:0034645	cellular macromolecule biosynthetic process	86	0.0449843	P60228, Q12906, P23193, P33316, P36578, P61513, P01130, Q9H0D6, P16989, Q9NYF8, P47897, P39656, P29692, P27635, P61353, P62273, Q8IZL8, Q15233, P26572, Q96AE4, Q13610, P62899, Q15424, Q969N2, Q15370, P62857, Q9H307, Q7Z2W9, Q9UQ80, P61313, P63220, Q9BUJ2, P62854, Q14566, Q02543, Q92878, P49207, O75822, P62495, P62910, P41250, Q9Y5B9, P20042, P46977, P60842, O43776, Q08945, P55209, P61254, P67809,…	1.18911
GO:0008064	regulation of actin polymerization or depolymerization	8	0.0468682	P52907, P35241, O15144, P35611, P47756, O15143, Q13813, P63000	2.33766
GO:0044267	cellular protein metabolic process	109	0.0529342	P36578, P61513, P01130, P29692, P27635, P02461, Q9NZL4, P26572, P11142, Q9UHV9, Q969N2, O75695, P62857, Q7Z2W9, P59998, P63220, P61313, P62854, Q9UJU6, P49207, Q5T4S7, P17987, O75822, P41250, Q93009, P60842, P20042, Q92734, O43776, Q8TBA6, P61254, Q9NSD9, O43324, Q9Y6A9, Q9NPA8, Q13557, P63241, P43686, P40227, O00469, O75477, P09874, Q99832, P63173, P20618, Q6P1J9, P14625, O95817, P84098, P50990,…	1.14984
GO:0051259	protein oligomerization	13	0.053763	Q9HD26, Q9UHD8, Q9NVA2, Q9UII2, P14174, P31946, P04040, O60888, Q6DD88, Q07812, Q13418, P08758, Q16181	1.78064
GO:0030832	regulation of actin filament length	8	0.0548665	P52907, P35241, O15144, P35611, P47756, O15143, Q13813, P63000	2.26225
GO:0032970	regulation of actin filament-based process	9	0.0597469	P52907, P35241, O15144, P35611, P47756, Q13418, O15143, Q13813, P63000	2.07621
GO:0032956	regulation of actin cytoskeleton organization	9	0.0597469	P52907, P35241, O15144, P35611, P47756, Q13418, O15143, Q13813, P63000	2.07621
GO:0080090	regulation of primary metabolic process	83	0.0618499	P60228, Q12906, P23193, Q9Y6M1, O43242, Q9H0D6, P16989, Q9NYF8, P21964, P31946, Q15717, Q15233, Q96AE4, P61289, P31483, Q15424, Q15370, P31949, P42166, Q9H307, Q9UQ80, Q00839, P32119, Q9BUJ2, P62854, Q14566, Q9UJU6, O60506, Q9BRP8, Q92878, P18669, Q9P0J0, P62495, P21333, Q9UII2, P46937, Q9Y5B9, P63000, P11940, Q07812, P62258, Q08945, P67809, P51665, Q9NPA8, P28370, P62191, Q8IX12, P63241, Q8NC51,…	1.17544
GO:0006417	regulation of translation	14	0.0652302	P60228, Q9Y6M1, Q9BRP8, Q9P0J0, Q92616, P62495, P55884, P06730, Q92499, P31483, P37108, Q9UQ80, P78344, P63241	1.6812
GO:0006140	regulation of nucleotide metabolic process	5	0.0654899	P18669, Q01518, P21333, Q9UII2, P04899	3.1308
GO:0030834	regulation of actin filament depolymerization	5	0.0654899	P52907, P35241, P35611, P47756, Q13813	3.1308
GO:0016192	vesicle-mediated transport	40	0.0662684	P01130, Q15286, Q9NZN4, O14964, Q9H4M9, Q6DD88, P61163, Q13671, P18085, P11142, P06756, P40616, P53992, Q00610, P53680, Q9UJU6, P62745, Q9HD26, Q9Y282, Q01518, P02786, P49257, Q13501, P21333, Q9NP72, Q9UBG0, P41250, P51149, Q9Y2T2, P15531, P63000, Q99653, O60763, Q9UHY1, Q8TBA6, Q15363, P02792, O95782, P84085, P09496	1.29391
GO:0031323	regulation of cellular metabolic process	86	0.0663703	P60228, Q12906, P23193, Q9Y6M1, O43242, Q9H0D6, P16989, Q9NYF8, P21964, P31946, Q15717, Q15233, Q96AE4, P61289, P31483, Q15424, Q15370, P31949, Q9H307, P42166, Q9UQ80, Q00839, P32119, Q9BUJ2, P62854, Q14566, Q9UJU6, O60506, Q9BRP8, Q92878, P18669, Q9P0J0, P62495, P21333, Q9UII2, P46937, Q9Y5B9, P63000, Q9UHA4, P11940, Q07812, Q08945, P62258, P67809, Q13418, P51665, Q9NPA8, P28370, P62191, Q8IX12,…	1.16702
GO:0009060	aerobic respiration	7	0.0780541	P40925, Q96I99, P07954, P04040, Q99798, O75390, P22695	2.27273
GO:0046907	intracellular transport	50	0.081072	Q15286, P31946, Q9H4M9, Q6DD88, P11142, P61970, P57740, P53680, P09651, P14649, O00629, P10619, Q92973, Q9P0J0, P49257, P21333, Q9Y2T2, Q9UHY1, P62258, Q07812, Q8TBA6, P02792, O95782, P63241, P09496, P53007, P39687, Q86WA8, P43487, P61916, P61981, O14964, P33176, P07900, P40616, P53992, Q02952, Q00610, Q9UNL2, P12004, Q86U42, P62745, Q9HD26, P30101, Q13501, Q99442, O60763, P60468, Q15041, P37108	1.23121
GO:0065007	biological regulation	184	0.0901477	P46940, Q12906, P07437, P23193, P00367, P01130, P16989, Q8WUP2, Q15286, O14907, P27816, P29692, P21964, P02461, Q15717, Q13671, Q96AE4, P11142, Q16527, P08758, Q00839, Q9BUJ2, P62854, Q9UJU6, O60506, Q9BRP8, Q92878, P18669, P46459, P06703, Q96FS4, P46937, Q8WYA6, Q16643, Q92734, P11940, Q07812, P62258, P55209, Q08945, P67809, O43324, O95782, Q9NPA8, P28370, Q8IX12, P63241, Q13557, Q8NC51, P43686,…	1.0782
GO:0044085	cellular component biogenesis	57	0.0909948	P07437, P04350, Q9UHD8, P14174, P31946, Q6DD88, Q15370, P62857, Q9UQ80, P59998, P08758, P53680, Q13895, Q92973, Q9NY12, P17987, Q9UII2, P21333, Q06265, O00567, O60888, P63000, P16403, P62316, P55209, P47756, Q07812, P61254, Q13418, P62318, Q15393, Q15459, P46821, Q16181, Q92979, P34932, P18124, P60953, P46777, Q9NVA2, Q9Y2W2, P04040, O95478, P12814, P52907, P07900, P55769, Q07157, Q9HD26, Q8TDN6,…	1.20114
GO:0044238	primary metabolic process	231	0.0910595	P23193, P00367, P36578, P01130, P16989, P29692, P21964, P27635, O95394, Q9NZL4, Q15717, P26572, P11142, P38606, Q99685, O75695, P62857, Q7Z2W9, P59998, Q00839, P63220, P62854, P22695, O60506, Q9UJU6, P10619, Q08J23, Q969V3, Q5T4S7, Q9UKF6, Q06265, P41250, P20042, O43776, P36871, Q07812, P55209, Q8TBA6, Q9NSD9, Q15459, Q13557, Q8NC51, Q16851, P43686, P40227, Q86WA8, P39687, O75477, P04040, P09874,…	1.06021
GO:0051649	establishment of localization in cell	54	0.0927892	Q15286, P31946, Q9H4M9, Q6DD88, P11142, P61970, P57740, P53680, P09651, P14649, O00629, P10619, Q92973, Q9P0J0, P49257, P21333, P41250, Q9Y2T2, Q9UHY1, P62258, Q07812, Q8TBA6, P02792, O95782, P63241, P09496, P53007, P60953, P39687, Q86WA8, P43487, P61916, P61981, O14964, P33176, P07900, P40616, P53992, Q02952, Q00610, Q9UNL2, P12004, Q86U42, P62745, Q9HD26, P30101, P27824, Q13501, Q99442, Q99653,…	1.20759
GO:0031110	regulation of microtubule polymerization or depolymerization	4	0.0955729	P78559, Q15691, P27816, P46821	3.50649
GO:0042273	ribosomal large subunit biogenesis	4	0.0955729	P18124, P46777, P61254, P50914	3.50649
GO:0022411	cellular component disassembly	6	0.0961032	Q9H0D6, Q07812, P16949, Q969G3, P62495, Q9Y5B9	2.39079
GO:0006139	nucleobase, nucleoside, nucleotide and nucleic acid metabolic process	110	0.0983873	Q12906, P23193, P16989, P12268, O95394, Q15717, Q96AE4, P38606, O75695, P62857, P53396, Q00839, Q9BUJ2, O60506, P08579, Q08J23, Q02880, Q9BRP8, Q92878, P23634, P41250, Q06265, Q9UKF6, O00567, O43776, P11940, P55209, Q08945, Q07812, P61254, P67809, Q9UKM9, Q9NSD9, Q9NPA8, P28370, Q15459, Q8IX12, Q8NC51, Q16851, P12956, Q7L014, P39687, Q9Y2W2, P09874, Q6P1J9, Q7KZF4, P53999, P57721, Q14839, P07195,…	1.11866
GO:0048519	negative regulation of biological process	66	0.100845	P60228, Q12906, O43242, Q9Y6M1, P16989, Q9NYF8, O14907, P27816, P21964, P14174, P31946, P02461, P61289, P31483, P31949, Q9UQ80, P08758, P32119, P62854, P18583, Q9P0J0, Q96FS4, P21333, Q9UII2, Q13813, P63000, P13693, Q15392, P62258, P47756, Q07812, P09525, Q13418, O43324, P51665, P46821, P62191, P43686, P60953, Q9UMS4, P04040, O14964, P04899, P12814, P20618, P52907, Q7KZF4, P14625, P06756, O95817,…	1.17357
GO:0042254	ribosome biogenesis	16	0.100859	P18124, Q8TDN6, P46777, Q9NY12, Q9Y2W2, Q06265, O00567, O95478, P55769, P61254, P62857, Q9UQ80, P50914, P62847, Q92979, Q13895	1.50817
GO:0044087	regulation of cellular component biogenesis	11	0.106362	P52907, P35241, P60953, O15144, P35611, P47756, O15143, Q15691, P46821, Q13813, P63000	1.69173
GO:0022613	ribonucleoprotein complex biogenesis	21	0.107817	P18124, Q8TDN6, P46777, Q9NY12, Q9Y2W2, Q14152, Q06265, O00567, O95478, Q92499, P55769, P62316, P61254, P62318, P62857, Q9UQ80, P50914, Q15459, Q13895, P62847, Q92979	1.39463
GO:0006364	rRNA processing	13	0.110621	P18124, Q9NY12, P46777, Q9Y2W2, Q06265, O00567, O95478, P61254, P62857, Q9UQ80, P50914, P62847, Q92979	1.58279
GO:0016197	endosome transport	7	0.117647	P62745, Q15286, Q13501, P21333, O95782, O14964, Q9H4M9	2.04545
GO:0050769	positive regulation of neurogenesis	5	0.118947	P12956, Q13418, Q9UMS4, P13010, P46821	2.5783
GO:0032886	regulation of microtubule-based process	5	0.118947	P78559, Q15691, P27816, P43487, P46821	2.5783
GO:0070507	regulation of microtubule cytoskeleton organization	5	0.118947	P78559, Q15691, P27816, P43487, P46821	2.5783
GO:0016072	rRNA metabolic process	13	0.11955	P18124, Q9NY12, P46777, Q9Y2W2, Q06265, O00567, O95478, P61254, P62857, Q9UQ80, P50914, P62847, Q92979	1.56111
GO:0006613	cotranslational protein targeting to membrane	4	0.120769	Q15041, P37108, Q9UNL2, Q99442	3.18772
GO:0009058	biosynthetic process	111	0.123996	Q12906, P23193, P36578, P00367, P61513, P01130, P19623, P16989, P12268, P29692, P27635, O95394, P02461, Q96AE4, P26572, Q969N2, P38606, O75695, P62857, Q7Z2W9, P53396, P63220, P61313, Q9BUJ2, P62854, Q92878, P23634, P49207, O75822, P41250, P20042, P60842, O43776, P36871, P55209, Q08945, P61254, P67809, Q9NSD9, O43324, Q9NPA8, P28370, Q8IX12, P63241, Q16851, P39687, P09874, P63173, Q6P1J9, Q7KZF4,…	1.10574
GO:0051604	protein maturation	7	0.132714	Q969V3, Q15392, Q86WA8, Q92542, Q9Y6A9, P07384, P09874	1.97947
GO:0032535	regulation of cellular component size	14	0.133543	Q9H0D6, O15144, P35611, Q9P0J0, O15143, Q96FS4, Q13813, P63000, P52907, P35241, P47756, Q13418, Q16527, P46821	1.49667
GO:0051248	negative regulation of protein metabolic process	17	0.143123	P60228, P43686, Q9Y6M1, O43242, Q9P0J0, P21333, P31946, P20618, P31483, P61289, P06756, P62258, Q07812, P37108, P51665, P62333, P62191	1.40591
GO:0051641	cellular localization	55	0.146019	Q15286, P31946, Q9H4M9, Q6DD88, P11142, P61970, P57740, P09651, P53680, P14649, O00629, P10619, Q92973, Q9P0J0, P49257, P21333, P41250, Q9Y2T2, P63000, Q9UHY1, P62258, Q07812, Q8TBA6, P02792, O95782, P63241, P09496, P53007, P60953, P39687, Q86WA8, P43487, P61916, P61981, O14964, P33176, P07900, P40616, P53992, Q02952, Q00610, Q9UNL2, P12004, Q86U42, P62745, Q9HD26, P30101, P27824, Q13501, Q99442,…	1.1646
GO:0048872	homeostasis of number of cells	6	0.146995	P23193, P35611, Q07812, P07954, P32119, P62847	2.1039
GO:0006213	pyrimidine nucleoside metabolic process	4	0.148077	P33316, P84090, O75695, P15531	2.92208
GO:0050767	regulation of neurogenesis	7	0.148648	P12956, Q13418, Q9UMS4, P13010, Q16643, P61981, P46821	1.91761
GO:0050789	regulation of biological process	172	0.151174	P46940, Q12906, P07437, P23193, P00367, P16989, Q8WUP2, Q15286, O14907, P27816, P29692, P21964, P02461, Q15717, Q13671, Q96AE4, P11142, P08758, Q00839, Q9BUJ2, P62854, Q9UJU6, O60506, Q9BRP8, Q92878, P18669, P46459, P06703, Q96FS4, P46937, Q8WYA6, Q16643, Q92734, P11940, Q07812, P62258, P55209, Q08945, P67809, O43324, O95782, Q9NPA8, P28370, Q8IX12, P63241, Q13557, Q8NC51, P43686, P60953, P12956,…	1.06483
GO:0065008	regulation of biological quality	49	0.153224	Q15185, P23193, Q9H0D6, P01130, Q8WUP2, P21964, P31946, P02461, Q16527, P08758, P32119, Q9Y4W6, P02786, Q92878, Q9P0J0, P49257, Q96FS4, P21333, P06744, Q16643, P63000, Q13813, P13693, Q07812, P47756, P49189, Q13418, P02792, P46821, Q13557, P12956, P41223, P61916, P09874, P61981, P52907, P14625, Q86SX6, P30101, Q9HD26, O15144, P35611, O43681, O15143, P13010, P35241, O95340, P07954, P62847	1.17362
GO:0048523	negative regulation of cellular process	60	0.154278	P60228, Q12906, O43242, Q9Y6M1, P16989, Q9NYF8, O14907, P27816, P14174, P21964, P31946, P31483, P61289, P31949, Q9UQ80, P08758, P32119, P62854, P18583, Q9P0J0, Q96FS4, Q9UII2, Q13813, P63000, P13693, Q15392, P47756, P62258, Q07812, P09525, Q13418, O43324, P51665, P46821, P62191, P43686, Q9UMS4, P04040, O14964, P04899, P20618, P12814, P52907, P14625, P06756, O95817, Q9UBV7, P62745, Q9HD26, P78559,…	1.14841
GO:0019222	regulation of metabolic process	88	0.159741	P60228, Q12906, P23193, Q9Y6M1, O43242, Q9H0D6, P16989, Q9NYF8, P21964, P31946, Q15717, Q15233, Q96AE4, P61289, P31483, Q15424, Q15370, P31949, Q9H307, P42166, Q9UQ80, Q00839, P32119, Q9BUJ2, P62854, Q14566, Q9UJU6, O60506, Q9BRP8, Q92878, P18669, Q9P0J0, P62495, P21333, Q9UII2, P46937, Q9Y5B9, P63000, Q9UHA4, P11940, Q07812, Q08945, P62258, P67809, Q13418, P51665, Q9NPA8, P28370, P62191, Q8IX12,…	1.10997
GO:0010720	positive regulation of cell development	5	0.162274	P12956, Q13418, Q9UMS4, P13010, P46821	2.3069
GO:0030031	cell projection assembly	5	0.162274	P35241, P60953, P47756, P59998, P63000	2.3069
GO:0017148	negative regulation of translation	5	0.162274	P60228, Q9Y6M1, P31483, Q9P0J0, P37108	2.3069
GO:0050794	regulation of cellular process	162	0.169937	P46940, Q12906, P23193, P07437, P00367, P16989, Q8WUP2, Q15286, O14907, P27816, P29692, P21964, Q15717, Q13671, Q96AE4, P11142, P08758, Q00839, Q9BUJ2, P62854, Q9UJU6, O60506, Q9BRP8, Q92878, P18669, P46459, P06703, Q96FS4, P46937, Q8WYA6, Q16643, Q92734, P11940, Q07812, P55209, Q08945, P62258, P67809, O43324, Q9NPA8, P28370, Q8IX12, P63241, Q13557, Q8NC51, P43686, P60953, P12956, P39687, P41223,…	1.06377
GO:0007264	small GTPase mediated signal transduction	17	0.179147	P46940, P62745, P60953, Q15286, O14907, Q9NP72, P31946, P51149, P51148, P63000, Q99653, P18085, Q15392, P40616, P84085, Q5HYI8, Q9UJU6	1.35478
GO:0043122	regulation of I-kappaB kinase/NF-kappaB cascade	7	0.182906	Q16610, Q92734, P37198, Q13501, P29692, P21333, P09382	1.80481
GO:0051291	protein heterooligomerization	5	0.185796	Q9UHD8, Q13418, Q9NVA2, P31946, Q16181	2.19156
GO:0006099	tricarboxylic acid cycle	5	0.185796	P40925, Q96I99, P07954, Q99798, O75390	2.19156
GO:0046356	acetyl-CoA catabolic process	5	0.185796	P40925, Q96I99, P07954, Q99798, O75390	2.19156
GO:0006875	cellular metal ion homeostasis	6	0.18609	P13693, P14625, Q07812, O43681, P41223, Q13557	1.94805
GO:0048699	generation of neurons	17	0.188814	Q9Y4W6, P07437, Q02880, P60953, P06703, P12956, Q9UMS4, P13010, Q16643, P61981, P63000, Q969N2, P62258, Q07812, Q13418, P28370, P46821	1.34258
GO:0043066	negative regulation of apoptosis	17	0.188814	P18583, P16989, Q13501, P13010, P14174, P04040, P15531, P13693, P37198, P14625, Q07812, P09525, Q15392, O95817, Q13418, P08758, P32119	1.34258
GO:0010740	positive regulation of protein kinase cascade	8	0.194319	Q16610, Q92734, P37198, Q13418, P29692, P21333, P09382, P04040	1.66976
GO:0016044	membrane organization	25	0.196074	P34932, P01130, Q01518, P02786, Q9NP72, Q9UBG0, P51149, Q9NZN4, Q9H4M9, P15531, P63000, Q13671, P07900, P11142, O60763, P06756, Q07812, Q15392, P53992, P02792, O95782, Q00610, P53680, Q9UJU6, P09496	1.2452
GO:0044237	cellular metabolic process	229	0.196702	P23193, P00367, P36578, P01130, P16989, P29692, P21964, P27635, O95394, Q9NZL4, Q15717, P26572, P11142, P38606, O75695, P62857, Q7Z2W9, P59998, Q00839, P63220, P62854, P22695, O60506, Q9UJU6, Q08J23, Q5T4S7, Q9UKF6, Q06265, P41250, P20042, O43776, P36871, Q07812, P55209, Q8TBA6, Q9NSD9, Q15459, Q13557, Q8NC51, Q16851, P43686, P40227, P39687, O75477, P04040, P09874, P14625, P84098, P57721, P26885,…	1.0396
GO:0032269	negative regulation of cellular protein metabolic process	16	0.197984	P60228, P43686, Q9Y6M1, O43242, Q9P0J0, P31946, P20618, P31483, P61289, P06756, P62258, Q07812, P37108, P51665, P62333, P62191	1.34865
GO:0043069	negative regulation of programmed cell death	17	0.19873	P18583, P16989, Q13501, P13010, P14174, P04040, P15531, P13693, P37198, P14625, Q07812, P09525, Q15392, O95817, Q13418, P08758, P32119	1.33059
GO:0009116	nucleoside metabolic process	6	0.206918	P33316, P84090, Q9NZL9, O75695, P53396, P15531	1.87848
GO:0055065	metal ion homeostasis	6	0.206918	P13693, P14625, Q07812, O43681, P41223, Q13557	1.87848
GO:0051171	regulation of nitrogen compound metabolic process	57	0.208518	Q12906, P23193, Q9H0D6, P16989, Q9NYF8, P21964, P31946, Q15717, Q15233, Q96AE4, Q15424, Q15370, P31949, P42166, Q9H307, Q9UQ80, Q00839, P32119, P62854, Q9BUJ2, O60506, Q14566, Q92878, P18669, Q9P0J0, Q9UII2, P21333, P46937, Q9Y5B9, P11940, Q08945, P67809, Q9NPA8, P28370, Q8IX12, Q8NC51, P12956, P39687, P41223, P04040, P04899, P07900, Q7KZF4, P53999, Q92945, P12004, O14979, Q01518, Q14839, Q13501,…	1.12539
GO:0060548	negative regulation of cell death	17	0.208889	P18583, P16989, Q13501, P13010, P14174, P04040, P15531, P13693, P37198, P14625, Q07812, P09525, Q15392, O95817, Q13418, P08758, P32119	1.31881
GO:0006605	protein targeting	17	0.208889	O00629, P30101, Q92973, Q9P0J0, Q86WA8, Q99442, P31946, P61981, Q9Y2T2, P61970, P60468, P62258, Q15041, P37108, Q9UNL2, Q02952, P63241	1.31881
GO:0042592	homeostatic process	25	0.21229	Q15185, P23193, P01130, P12956, P41223, P09874, P61916, P14625, P32119, Q86SX6, P30101, Q9Y4W6, P02786, Q92878, P35611, O43681, P13010, P63000, P13693, Q07812, Q13418, P02792, P07954, Q13557, P62847	1.23121
GO:0034613	cellular protein localization	29	0.214151	P60953, Q86WA8, P31946, P61981, O14964, P61970, P53992, Q00610, Q02952, Q9UNL2, P53680, P12004, O00629, P30101, P10619, Q92973, Q9P0J0, P21333, Q99442, Q9Y2T2, O60763, Q07812, P60468, P62258, Q15041, P37108, O95782, P63241, P09496	1.20484
GO:0043933	macromolecular complex subunit organization	39	0.214254	P07437, P04350, P34932, Q9H0D6, Q9UHD8, Q9NVA2, P14174, P31946, P04040, Q6DD88, P52907, P07900, Q15370, P59998, P08758, P53680, Q9HD26, Q92973, P17987, P62495, Q9UII2, Q14152, P21333, Q9Y5B9, O60888, P63000, Q92499, P16403, P55209, Q07812, P62316, P49023, P16949, Q13418, P62318, Q969G3, Q15393, Q15459, Q16181	1.16287
GO:0042981	regulation of apoptosis	33	0.214306	P07437, P16989, Q9NYF8, P14174, P31946, P04040, P12814, P31483, P61289, P14625, O95817, Q92542, P09382, Q13618, P08758, P32119, P30101, P18583, Q9P0J0, Q13501, P13010, Q8WYA6, P15531, P63000, P13693, P37198, P09525, Q07812, P62258, Q15392, Q13418, O43324, P63241	1.1856
GO:0034641	cellular nitrogen compound metabolic process	115	0.217515	Q12906, P23193, P00367, P19623, P16989, P12268, P21964, O95394, Q15717, Q96AE4, P38606, O75695, P62857, P53396, Q00839, Q9BUJ2, O60506, P08579, Q08J23, Q02880, Q9BRP8, Q92878, P23634, P41250, Q06265, Q9UKF6, O00567, O43776, P11940, P55209, Q08945, Q07812, Q9UKM9, P61254, P67809, Q9NSD9, Q9NPA8, P28370, Q15459, Q8IX12, Q8NC51, Q16851, P12956, Q7L014, P39687, Q9Y2W2, P09874, Q6P1J9, Q7KZF4, P53999,…	1.07133
GO:0010324	membrane invagination	14	0.218202	P01130, P02786, Q01518, Q9NP72, Q9UBG0, Q9NZN4, P51149, Q9H4M9, P63000, P15531, Q13671, P06756, O95782, Q9UJU6	1.36364
GO:0006897	endocytosis	14	0.218202	P01130, P02786, Q01518, Q9NP72, Q9UBG0, Q9NZN4, P51149, Q9H4M9, P63000, P15531, Q13671, P06756, O95782, Q9UJU6	1.36364
GO:0051260	protein homooligomerization	7	0.219944	Q9HD26, Q07812, Q9UII2, P14174, P08758, O60888, Q6DD88	1.70455
GO:0070727	cellular macromolecule localization	29	0.221863	P60953, Q86WA8, P31946, P61981, O14964, P61970, P53992, Q00610, Q02952, Q9UNL2, P53680, P12004, O00629, P30101, P10619, Q92973, Q9P0J0, P21333, Q99442, Q9Y2T2, O60763, Q07812, P60468, P62258, Q15041, P37108, O95782, P63241, P09496	1.19915
GO:0030001	metal ion transport	10	0.222643	P13693, Q99653, Q9Y6M7, P23634, P46459, P02792, Q13586, Q16795, Q13557, P08133	1.4858
GO:0010627	regulation of protein kinase cascade	11	0.225882	Q16610, Q92734, P37198, Q13418, Q13501, P29692, P21333, P09382, P04040, O14964, Q9UJU6	1.43923
GO:0010498	proteasomal protein catabolic process	12	0.228045	P20618, P43686, O43242, P61289, P14625, P60468, Q96DZ1, O75477, P62333, P51665, Q13618, P62191	1.4026
GO:0043161	proteasomal ubiquitin-dependent protein catabolic process	12	0.228045	P20618, P43686, O43242, P61289, P14625, P60468, Q96DZ1, O75477, P62333, P51665, Q13618, P62191	1.4026
GO:0030003	cellular cation homeostasis	8	0.228387	P13693, P14625, Q07812, P02786, O43681, P02792, P41223, Q13557	1.59386
GO:0060284	regulation of cell development	8	0.228387	Q07812, P12956, Q13418, Q9UMS4, P13010, Q16643, P61981, P46821	1.59386
GO:0007015	actin filament organization	6	0.228465	P12814, P35611, P21333, P59998, Q16643, P63000	1.8137
GO:0043067	regulation of programmed cell death	33	0.228806	P07437, P16989, Q9NYF8, P14174, P31946, P04040, P12814, P31483, P61289, P14625, O95817, Q92542, P09382, Q13618, P08758, P32119, P30101, P18583, Q9P0J0, Q13501, P13010, Q8WYA6, P15531, P63000, P13693, P37198, P09525, Q07812, P62258, Q15392, Q13418, O43324, P63241	1.17596
GO:0044092	negative regulation of molecular function	17	0.229897	P43686, O43242, P21333, Q9UII2, P04040, P61981, P04899, P20810, P20618, P37198, P61289, Q15392, Q13418, P51665, P62333, P62191, P32119	1.29588
GO:0009109	coenzyme catabolic process	5	0.235719	P40925, Q96I99, P07954, Q99798, O75390	1.99233
GO:0006816	calcium ion transport	5	0.235719	P13693, P23634, Q13586, Q13557, P08133	1.99233
GO:0032268	regulation of cellular protein metabolic process	26	0.235784	P60228, P43686, O43242, Q9Y6M1, Q9BRP8, Q9P0J0, Q92616, P62495, P31946, P55884, P20618, P06730, Q92499, P31483, P61289, P06756, P62258, Q07812, P37108, Q9UQ80, P51665, P62333, P78344, P62191, P63241, Q9UJU6	1.20594
GO:0009119	ribonucleoside metabolic process	4	0.239079	Q9NZL9, O75695, P53396, P15531	2.33766
GO:0046546	development of primary male sexual characteristics	4	0.239079	P51659, Q15392, Q07812, P16989	2.33766
GO:0043086	negative regulation of catalytic activity	15	0.24212	P43686, O43242, P21333, Q9UII2, P61981, P20810, P04899, P20618, P37198, P61289, Q15392, Q13418, P51665, P62333, P62191	1.31494
GO:0010941	regulation of cell death	33	0.243757	P07437, P16989, Q9NYF8, P14174, P31946, P04040, P12814, P31483, P61289, P14625, O95817, Q92542, P09382, Q13618, P08758, P32119, P30101, P18583, Q9P0J0, Q13501, P13010, Q8WYA6, P15531, P63000, P13693, P37198, P09525, Q07812, P62258, Q15392, Q13418, O43324, P63241	1.16647
GO:0019219	regulation of nucleobase, nucleoside, nucleotide and nucleic acid metabolic process	55	0.244099	Q12906, P23193, Q9H0D6, P16989, Q9NYF8, P31946, Q15717, Q15233, Q96AE4, Q15424, Q15370, P31949, P42166, Q9H307, Q9UQ80, Q00839, P32119, P62854, Q9BUJ2, O60506, Q14566, Q92878, P18669, Q9P0J0, Q9UII2, P21333, P46937, Q9Y5B9, P11940, Q08945, P67809, Q9NPA8, P28370, Q8IX12, Q8NC51, P12956, P39687, P41223, P04040, P04899, Q7KZF4, P53999, Q92945, P12004, O14979, Q01518, Q14839, Q13501, Q9NP72, P15531,…	1.11349
GO:0044249	cellular biosynthetic process	103	0.245371	Q12906, P23193, P36578, P00367, P61513, P01130, P19623, P16989, P12268, P29692, P27635, O95394, Q96AE4, P26572, Q969N2, P38606, O75695, P62857, Q7Z2W9, P63220, P61313, P62854, Q9BUJ2, Q92878, P23634, P49207, O75822, P41250, P20042, P60842, O43776, P36871, P55209, Q08945, P61254, P67809, Q9NSD9, O43324, Q9NPA8, P28370, Q8IX12, P63241, Q16851, P39687, P09874, P63173, Q6P1J9, Q7KZF4, P53999, P84098,…	1.06981
GO:0008624	induction of apoptosis by extracellular signals	6	0.250629	Q07812, P62258, Q9P0J0, Q92542, Q13501, P63000	1.75325
GO:0015674	di-, tri-valent inorganic cation transport	6	0.250629	P13693, P23634, P02792, Q13586, Q13557, P08133	1.75325
GO:0008152	metabolic process	251	0.253974	P23193, P00367, P36578, Q9H0A0, P01130, P16989, P29692, P27635, P21964, O95394, Q9NZL4, Q15717, P26572, P11142, P38606, Q99685, O75695, P62857, Q7Z2W9, P59998, Q00839, P63220, P62854, P22695, O60506, Q9UJU6, P10619, Q08J23, Q969V3, Q5T4S7, Q9UKF6, Q06265, P41250, P20042, O43776, P36871, Q07812, P55209, Q8TBA6, Q9NSD9, Q15459, Q13557, Q8NC51, Q16851, P43686, P40227, Q86WA8, P39687, O75477, P04040,…	1.02771
GO:0006084	acetyl-CoA metabolic process	5	0.261781	P40925, Q96I99, P07954, Q99798, O75390	1.9057
GO:0010468	regulation of gene expression	62	0.267217	P60228, Q12906, P23193, Q9Y6M1, Q9H0D6, P16989, Q9NYF8, P31946, Q15717, Q15233, Q96AE4, P31483, Q15424, Q15370, P42166, Q9H307, Q9UQ80, Q00839, P32119, Q9BUJ2, P62854, O60506, Q14566, Q9BRP8, Q9P0J0, P62495, P21333, P46937, Q9Y5B9, P11940, Q08945, Q07812, P67809, Q9NPA8, P28370, Q8IX12, P63241, Q8NC51, P12956, P39687, P41223, P04040, Q7KZF4, P53999, Q92945, P98179, O14979, Q92616, Q14839, Q13501,…	1.09578
GO:0046661	male sex differentiation	4	0.2713	P51659, Q15392, Q07812, P16989	2.19156
GO:0001894	tissue homeostasis	4	0.2713	P35611, Q07812, P07954, P63000	2.19156
GO:0007051	spindle organization	4	0.2713	P07437, P16949, Q13561, P43487	2.19156
GO:0043123	positive regulation of I-kappaB kinase/NF-kappaB cascade	6	0.273305	Q16610, Q92734, P37198, P29692, P21333, P09382	1.69669
GO:0051960	regulation of nervous system development	7	0.279534	P12956, Q13418, Q9UMS4, P13010, Q16643, P61981, P46821	1.57343
GO:0055080	cation homeostasis	8	0.282837	P13693, P14625, Q07812, P02786, O43681, P02792, P41223, Q13557	1.49212
GO:0008285	negative regulation of cell proliferation	12	0.283377	P37198, Q15392, Q07812, P31949, Q13418, O14907, O43324, Q9UII2, P21964, O14964, Q9UBV7, P15531	1.33158
GO:0060255	regulation of macromolecule metabolic process	77	0.286731	P60228, Q12906, P23193, O43242, Q9Y6M1, Q9H0D6, P16989, Q9NYF8, P31946, Q15717, Q15233, Q96AE4, P61289, P31483, Q15424, Q15370, P31949, P42166, Q9H307, Q9UQ80, Q00839, P32119, Q9BUJ2, P62854, Q14566, O60506, Q9UJU6, Q9BRP8, Q92878, P18669, Q9P0J0, P62495, P21333, P46937, Q9Y5B9, P11940, Q07812, P62258, Q08945, P67809, P51665, Q9NPA8, P28370, P62191, Q8IX12, P63241, Q8NC51, P43686, P12956, P39687,…	1.07484
GO:0034660	ncRNA metabolic process	18	0.294666	Q08J23, P18124, P46777, Q9NY12, P47897, Q9Y2W2, P41250, Q06265, O00567, O95478, O43776, P61254, Q9NSD9, P62857, Q9UQ80, P50914, P62847, Q92979	1.2232
GO:0051246	regulation of protein metabolic process	28	0.300305	P60228, P43686, Q9Y6M1, O43242, P31946, O14964, P20618, P31483, P61289, P06756, Q9UQ80, Q9UJU6, Q9BRP8, Q9P0J0, Q92616, P62495, P21333, P55884, P06730, Q92499, Q07812, P62258, P37108, P62333, P51665, P62191, P78344, P63241	1.15237
GO:0006807	nitrogen compound metabolic process	116	0.303644	Q12906, P23193, P00367, P19623, P16989, P12268, P21964, O95394, Q15717, Q96AE4, P38606, O75695, P62857, P53396, Q00839, Q9BUJ2, O60506, P08579, Q08J23, Q02880, Q9BRP8, Q92878, P23634, P41250, Q06265, Q9UKF6, O00567, O43776, P11940, P55209, Q08945, Q07812, Q9UKM9, P61254, P67809, Q9NSD9, Q9NPA8, P28370, Q15459, Q8IX12, Q8NC51, Q16851, P12956, Q7L014, P39687, Q9Y2W2, P09874, Q6P1J9, Q7KZF4, P53999,…	1.04941
GO:0031346	positive regulation of cell projection organization	4	0.303947	P60953, Q13418, P46821, P63000	2.06264
GO:0030433	ER-associated protein catabolic process	4	0.303947	P14625, P60468, Q96DZ1, O75477	2.06264
GO:0034621	cellular macromolecular complex subunit organization	23	0.309375	P07437, P04350, P34932, Q92973, Q9H0D6, P17987, P62495, Q14152, P21333, Q9Y5B9, P63000, P07900, Q92499, P16403, P16949, P49023, P62316, P55209, P62318, Q969G3, P59998, Q15459, P53680	1.17223
GO:0045664	regulation of neuron differentiation	5	0.315279	Q13418, Q9UMS4, Q16643, P61981, P46821	1.75325
GO:0051187	cofactor catabolic process	5	0.315279	P40925, Q96I99, P07954, Q99798, O75390	1.75325
GO:0051051	negative regulation of transport	6	0.31978	Q9HD26, P06756, P21333, P31946, P04899, P63000	1.59386
GO:0034470	ncRNA processing	14	0.320175	Q08J23, P18124, P46777, Q9NY12, Q9Y2W2, Q06265, O00567, O95478, P61254, P62857, Q9UQ80, P50914, P62847, Q92979	1.25232
GO:0009889	regulation of biosynthetic process	59	0.332404	P60228, Q12906, P23193, Q9Y6M1, Q9H0D6, P16989, Q9NYF8, P31946, Q15233, Q96AE4, P31483, Q15424, Q15370, P31949, P42166, Q9H307, Q9UQ80, P32119, Q9BUJ2, Q14566, Q9BRP8, Q9P0J0, P62495, P21333, P46937, Q9Y5B9, Q08945, P67809, Q9NPA8, P28370, Q8IX12, P63241, P12956, P39687, P41223, P04040, P04899, P07900, Q7KZF4, P06756, P53999, Q92945, P12004, O14979, Q01518, Q92616, Q14839, Q13501, Q9NP72, P55884,…	1.07305
GO:0006886	intracellular protein transport	26	0.336442	Q86WA8, P31946, P61981, O14964, P61970, P53992, Q00610, Q02952, Q9UNL2, P12004, P53680, O00629, P30101, P10619, Q92973, Q9P0J0, Q99442, Q9Y2T2, O60763, P60468, P62258, Q15041, P37108, O95782, P63241, P09496	1.13961
GO:0032507	maintenance of protein location in cell	4	0.33675	P30101, Q9HD26, P21333, P31946	1.94805
GO:0001824	blastocyst development	4	0.33675	P43686, Q9UMS4, Q13618, Q07157	1.94805
GO:0048871	multicellular organismal homeostasis	4	0.33675	P35611, Q07812, P07954, P63000	1.94805
GO:0008104	protein localization	51	0.34222	Q15286, Q9H444, P31946, P18085, P61970, P49790, P57740, P53680, O00629, P10619, Q92973, P46459, Q9P0J0, P49257, Q8WUM4, P21333, Q9Y2T2, O60888, Q15392, P62258, Q07812, Q15363, O95782, P84085, P63241, P09496, P60953, Q86WA8, P61981, O14964, P14625, P53992, Q02952, Q00610, Q9UNL2, P12004, P62745, Q9HD26, P30101, P27824, Q13501, Q9NP72, Q99442, P51149, P51148, P37198, O60763, P35241, P60468, Q15041,…	1.0799
GO:0051170	nuclear import	7	0.342248	O00629, P30101, Q92973, P61970, P60468, Q9P0J0, P09651	1.46104
GO:0006096	glycolysis	5	0.342406	P40925, P36871, P18669, P06744, P07195	1.68581
GO:0031344	regulation of cell projection organization	5	0.342406	P60953, Q13418, Q16643, P46821, P63000	1.68581
GO:0001666	response to hypoxia	6	0.343379	Q02809, P14625, P02786, O00469, Q9Y4L1, Q13557	1.54698
GO:0006413	translational initiation	6	0.343379	P60228, P06730, O75822, Q14152, P55884, P20042	1.54698
GO:0009987	cellular process	333	0.343635	P04350, P07437, P23193, P00367, P36578, P01130, P16989, P29692, O95394, P27635, P21964, Q9NZL4, Q15717, P26572, Q13671, P11142, P38606, O75695, P49790, P62857, P57740, Q7Z2W9, P59998, P63220, Q00839, P62854, P22695, P14649, Q9UJU6, O60506, P10619, Q08J23, Q5T4S7, Q13561, Q96FS4, Q9UBG0, Q9UKF6, Q06265, P41250, P20042, O43776, P36871, Q8TBA6, P62258, Q07812, P55209, Q9NSD9, O95782, Q15459, Q13557,…	1.01009
GO:0031326	regulation of cellular biosynthetic process	58	0.346003	P60228, Q12906, P23193, Q9Y6M1, Q9H0D6, P16989, Q9NYF8, P31946, Q15233, Q96AE4, P31483, Q15424, Q15370, P31949, P42166, Q9H307, Q9UQ80, P32119, Q9BUJ2, Q14566, Q9BRP8, Q9P0J0, P62495, P21333, P46937, Q9Y5B9, Q08945, P67809, Q9NPA8, P28370, Q8IX12, P63241, P12956, P39687, P41223, P04040, P04899, P07900, Q7KZF4, P53999, Q92945, P12004, O14979, Q01518, Q92616, Q14839, Q13501, Q9NP72, P55884, P15531,…	1.0704
GO:0070271	protein complex biogenesis	27	0.351088	P04350, P07437, P34932, Q9UHD8, Q9NVA2, P14174, P31946, P04040, Q6DD88, P52907, P07900, Q15370, P59998, P08758, P53680, Q9HD26, Q92973, P17987, P21333, Q9UII2, O60888, P63000, P49023, Q07812, Q13418, Q15393, Q16181	1.12709
GO:0006461	protein complex assembly	27	0.351088	P04350, P07437, P34932, Q9UHD8, Q9NVA2, P14174, P31946, P04040, Q6DD88, P52907, P07900, Q15370, P59998, P08758, P53680, Q9HD26, Q92973, P17987, P21333, Q9UII2, O60888, P63000, P49023, Q07812, Q13418, Q15393, Q16181	1.12709
GO:0010556	regulation of macromolecule biosynthetic process	56	0.35598	Q12906, P60228, P23193, Q9Y6M1, Q9H0D6, P16989, Q9NYF8, P31946, Q15233, Q96AE4, P31483, Q15424, Q15370, P31949, P42166, Q9H307, Q9UQ80, P32119, Q9BUJ2, Q14566, Q9BRP8, Q9P0J0, P62495, P21333, P46937, Q9Y5B9, Q08945, P67809, Q9NPA8, P28370, Q8IX12, P63241, P12956, P39687, P41223, P04040, Q7KZF4, P06756, P53999, Q92945, P12004, O14979, Q92616, Q14839, Q13501, Q9NP72, P55884, P15531, P33993, P06730,…	1.06488
GO:0008283	cell proliferation	17	0.358332	Q13561, Q96FS4, Q9UMS4, P12268, P13010, P14174, Q13442, P04899, P63000, P33993, Q07812, Q13418, Q15691, Q16527, Q9UQ80, P12004, P32119	1.18275
GO:0022607	cellular component assembly	41	0.368959	P07437, P04350, P34932, P60953, Q9UHD8, Q9NVA2, P14174, P31946, P04040, Q6DD88, P12814, P52907, P07900, Q15370, P59998, P08758, P53680, Q07157, Q9HD26, Q92973, P35611, P17987, Q9UII2, Q14152, P21333, O60888, P63000, Q92499, P35241, P16403, P49023, P55209, Q07812, P62316, P47756, Q13418, P62318, Q15393, Q15459, P46821, Q16181	1.08258
GO:0045185	maintenance of protein location	4	0.369464	P30101, Q9HD26, P21333, P31946	1.84552
GO:0051258	protein polymerization	4	0.369464	P04350, P07437, P59998, P63000	1.84552
GO:0008203	cholesterol metabolic process	5	0.369591	P01130, Q15392, P04040, P48449, Q00341	1.62338
GO:0051235	maintenance of location	5	0.369591	P30101, Q9HD26, P14625, P21333, P31946	1.62338
GO:0022008	neurogenesis	17	0.370751	Q9Y4W6, P07437, Q02880, P60953, P06703, P12956, Q9UMS4, P13010, Q16643, P61981, P63000, Q969N2, P62258, Q07812, Q13418, P28370, P46821	1.17343
GO:0044093	positive regulation of molecular function	23	0.37154	P43686, O43242, P60953, P35611, Q01518, P41223, P31946, P04040, P04899, P15531, Q9UHA4, P63000, P20618, P61289, Q07812, Q13418, Q92542, P51665, P62333, Q13586, P62191, P32119, Q9UJU6	1.13272
GO:0002520	immune system development	9	0.373277	P23193, P60953, P35611, Q07812, P12956, P13010, Q8WYA6, O95394, P32119	1.31494
GO:0033036	macromolecule localization	58	0.374711	P01130, Q15286, Q9H444, P31946, Q00341, P18085, P61970, P49790, P57740, P53680, P09651, O00629, P10619, Q92973, Q9P0J0, P46459, P49257, Q8WUM4, P21333, Q9Y2T2, O60888, Q15392, P62258, Q07812, Q15363, O95782, P84085, Q9NPA8, P63241, P09496, P60953, Q86WA8, P61916, P61981, O14964, P14625, Q92945, P53992, Q02952, Q00610, Q9UNL2, P12004, Q86U42, P62745, Q9HD26, P30101, P27824, Q13501, Q9NP72, Q99442,…	1.06146
GO:0009967	positive regulation of signal transduction	10	0.384741	Q16610, Q92734, P37198, Q13418, O43324, P29692, P21333, P09382, P04040, P63000	1.27047
GO:0070482	response to oxygen levels	6	0.390824	Q02809, P14625, P02786, O00469, Q9Y4L1, Q13557	1.46104
GO:0007049	cell cycle	33	0.394022	Q12906, P43686, P07437, O43242, Q9UHD8, Q9NVA2, P43487, Q6P1J9, P20618, P61289, Q9UQ80, Q13618, Q14980, Q14566, P84090, Q92878, Q13561, P06703, Q8WUM4, O60925, P33993, P16949, Q15392, Q14203, Q13418, Q15691, P62333, P51665, Q8IX12, P62191, P78344, Q13557, Q16181	1.08754
GO:0006810	transport	96	0.396959	P01130, Q9Y6M7, Q15286, Q9H444, P31946, Q9H4M9, Q00341, Q6DD88, P08133, Q13671, P11142, P18085, P61970, P38606, P49790, P13804, P57740, P09651, P53680, P22695, P14649, Q9UJU6, O00629, P10619, Q9Y282, P08574, Q92973, P02786, P23634, Q9P0J0, P46459, Q8WUM4, P49257, P21333, Q9UBG0, P41250, Q9Y2T2, P63000, P13693, P38117, Q9UHY1, Q8TBA6, Q07812, P62258, Q15363, P02792, P84085, O95782, Q9NPA8, P63241,…	1.03513
GO:0051028	mRNA transport	8	0.398543	P37198, P49790, Q92945, P57740, Q9NPA8, P09651, P63241, Q86U42	1.32321
GO:0051234	establishment of localization	97	0.404104	Q9Y6M7, P01130, Q15286, Q9H444, P31946, Q9H4M9, P08133, Q6DD88, Q00341, Q13671, P18085, P11142, P61970, P38606, P49790, P57740, P13804, P53680, P09651, P14649, P22695, Q9UJU6, O00629, P10619, Q9Y282, Q92973, P08574, P23634, P02786, P46459, Q9P0J0, P49257, Q8WUM4, P21333, P41250, Q9UBG0, Q9Y2T2, P63000, P13693, Q9UHY1, P38117, Q07812, P62258, Q8TBA6, Q15363, P02792, P84085, O95782, Q9NPA8, P63241,…	1.0332
GO:0051128	regulation of cellular component organization	21	0.405245	P60953, P78559, O15144, P35611, Q8WUP2, O15143, P62495, P27816, P43487, Q16643, P51148, Q13813, P63000, P52907, P35241, P47756, Q13418, Q15691, P53680, P46821, P63241	1.12251
GO:0006259	DNA metabolic process	19	0.406885	Q15185, P33316, Q02880, Q9H0D6, Q92878, P12956, Q9UMS4, P13010, P09874, Q9Y5B9, Q15233, P33993, P33992, P62937, Q08945, Q07812, P55209, P12004, Q14566	1.13305
GO:0051094	positive regulation of developmental process	8	0.4181	P62745, Q07812, P12956, Q13418, Q9UMS4, P13010, P46821, P15531	1.2987
GO:0006873	cellular ion homeostasis	10	0.418821	P13693, Q9Y4W6, P14625, Q07812, P02786, O43681, Q13418, P02792, P41223, Q13557	1.23468
GO:0055082	cellular chemical homeostasis	10	0.418821	P13693, Q9Y4W6, P14625, Q07812, P02786, O43681, Q13418, P02792, P41223, Q13557	1.23468
GO:0006916	anti-apoptosis	10	0.418821	P13693, P18583, P14625, Q15392, P09525, Q07812, O95817, Q13501, P08758, P32119	1.23468
GO:0016265	death	27	0.419564	Q9BUL8, P31946, Q8N163, P31483, P61289, Q969N2, O95817, Q92542, P09382, P62745, Q9Y4W6, Q9P0J0, Q8WUM4, Q13501, P41250, Q8WYA6, O95232, P63000, P37198, O95292, Q07812, P62258, Q15392, Q14203, P35637, P78344, Q8IX12	1.09073
GO:0006260	DNA replication	9	0.427758	P33993, P33316, P33992, P55209, Q92878, Q08945, Q9Y5B9, P12004, Q14566	1.25232
GO:0006892	post-Golgi vesicle-mediated transport	6	0.438019	Q9HD26, P11142, P02792, O95782, Q00610, P09496	1.38414
GO:0030005	cellular di-, tri-valent inorganic cation homeostasis	6	0.438019	P13693, P14625, Q07812, P02786, P02792, P41223	1.38414
GO:0009892	negative regulation of metabolic process	29	0.44567	Q12906, P60228, P43686, Q9Y6M1, O43242, P16989, Q9NYF8, P21964, P31946, P20618, Q7KZF4, P31483, P61289, P06756, P31949, Q9UQ80, P98179, P62854, P32119, Q9P0J0, Q9UII2, P21333, Q07812, P62258, P37108, Q969G3, P62333, P51665, P62191	1.07266
GO:0006310	DNA recombination	5	0.450236	Q15233, P62937, Q92878, P12956, P13010	1.46104
GO:0007160	cell-matrix adhesion	5	0.450236	P12814, P06756, P49023, Q13418, P02461	1.46104
GO:0065003	macromolecular complex assembly	34	0.457343	P07437, P04350, P34932, Q9UHD8, Q9NVA2, P14174, P31946, P04040, Q6DD88, P52907, P07900, Q15370, P59998, P08758, P53680, Q9HD26, Q92973, P17987, Q14152, P21333, Q9UII2, O60888, P63000, Q92499, P16403, P49023, P55209, Q07812, P62316, Q13418, P62318, Q15393, Q15459, Q16181	1.05692
GO:0006913	nucleocytoplasmic transport	11	0.458857	O00629, P30101, Q92973, P61970, P60468, Q9P0J0, P39687, P57740, P09651, P63241, Q86U42	1.17596
GO:0051169	nuclear transport	11	0.458857	O00629, P30101, Q92973, P61970, P60468, Q9P0J0, P39687, P57740, P09651, P63241, Q86U42	1.17596
GO:0043623	cellular protein complex assembly	11	0.458857	P04350, P07437, P34932, P07900, Q92973, P49023, P17987, P21333, P59998, P53680, P63000	1.17596
GO:0045184	establishment of protein localization	45	0.460127	Q86WA8, Q15286, Q9H444, P31946, P61981, O14964, P18085, P61970, P14625, P49790, P57740, P53992, Q02952, Q00610, Q9UNL2, P53680, P12004, P62745, O00629, P30101, Q9HD26, P10619, P27824, Q92973, P46459, Q9P0J0, P49257, Q8WUM4, P21333, Q9NP72, Q99442, P51149, Q9Y2T2, P51148, P37198, O60763, P60468, P62258, Q15041, Q15363, P37108, O95782, P84085, P63241, P09496	1.04085
GO:0046164	alcohol catabolic process	6	0.461326	P40925, P36871, P18669, P06744, P21964, P07195	1.34865
GO:0045137	development of primary sexual characteristics	4	0.465075	P51659, Q15392, Q07812, P16989	1.59386
GO:0006612	protein targeting to membrane	4	0.465075	Q15041, P37108, Q9UNL2, Q99442	1.59386
GO:0008202	steroid metabolic process	7	0.469636	Q9H3P7, P01130, Q15392, P21964, P04040, P48449, Q00341	1.27841
GO:0050801	ion homeostasis	10	0.469749	P13693, Q9Y4W6, P14625, Q07812, P02786, O43681, Q13418, P02792, P41223, Q13557	1.18463
GO:0016125	sterol metabolic process	5	0.476448	P01130, Q15392, P04040, P48449, Q00341	1.41391
GO:0048878	chemical homeostasis	12	0.479346	P13693, Q9Y4W6, P01130, P14625, Q07812, P02786, O43681, Q13418, P02792, P41223, P61916, Q13557	1.14342
GO:0006812	cation transport	12	0.479346	P13693, Q99653, Q9Y6M7, P23634, P38606, P46459, P02792, Q13488, Q13586, Q16795, Q13557, P08133	1.14342
GO:0031400	negative regulation of protein modification process	10	0.486555	P20618, P43686, O43242, P61289, Q07812, P62258, P62333, P51665, P31946, P62191	1.16883
GO:0010647	positive regulation of cell communication	10	0.486555	Q16610, Q92734, P37198, Q13418, O43324, P29692, P21333, P09382, P04040, P63000	1.16883
GO:0043085	positive regulation of catalytic activity	19	0.490038	P43686, O43242, P60953, Q01518, P41223, P31946, P04899, Q9UHA4, P63000, P20618, P61289, Q07812, Q13418, Q92542, P51665, P62333, P62191, P32119, Q9UJU6	1.08155
GO:0051436	negative regulation of ubiquitin-protein ligase activity during mitotic cell cycle	7	0.490411	P20618, P43686, O43242, P61289, P62333, P51665, P62191	1.25232
GO:0051352	negative regulation of ligase activity	7	0.490411	P20618, P43686, O43242, P61289, P62333, P51665, P62191	1.25232
GO:0051444	negative regulation of ubiquitin-protein ligase activity	7	0.490411	P20618, P43686, O43242, P61289, P62333, P51665, P62191	1.25232
GO:0042127	regulation of cell proliferation	21	0.495407	P06703, O14907, Q9UII2, Q13488, P21964, P07384, P04899, O14964, P15531, P37198, Q07812, P55209, Q15392, P31949, Q13418, P04632, O43324, Q13618, P63241, Q13557, Q9UBV7	1.0703
GO:0051651	maintenance of location in cell	4	0.495569	P30101, Q9HD26, P21333, P31946	1.52456
GO:0010638	positive regulation of organelle organization	4	0.495569	O15144, P43487, P46821, P63000	1.52456
GO:0008219	cell death	26	0.496736	Q9BUL8, P31946, Q8N163, P61289, P31483, Q969N2, O95817, Q92542, P09382, P62745, Q9P0J0, Q8WUM4, Q13501, P41250, Q8WYA6, O95232, P63000, P37198, O95292, Q07812, P62258, Q15392, Q14203, P35637, P78344, Q8IX12	1.05519
GO:0007050	cell cycle arrest	5	0.502171	Q15392, Q13418, Q9UQ80, Q13618, P78344	1.36972
GO:0007599	hemostasis	5	0.502171	P49257, O95340, P06744, P08758, P02461	1.36972
GO:0006606	protein import into nucleus	6	0.507016	O00629, P30101, Q92973, P61970, P60468, Q9P0J0	1.28286
GO:0055066	di-, tri-valent inorganic cation homeostasis	6	0.507016	P13693, P14625, Q07812, P02786, P02792, P41223	1.28286
GO:0016051	carbohydrate biosynthetic process	6	0.507016	Q16851, P36871, Q9NZL9, O95394, P06744, Q9UBV7	1.28286
GO:0006986	response to unfolded protein	6	0.507016	P31689, P34932, P07900, P11142, O95292, Q92598	1.28286
GO:0031145	anaphase-promoting complex-dependent proteasomal ubiquitin-dependent protein catabolic process	7	0.510917	P20618, P43686, O43242, P61289, P62333, P51665, P62191	1.22727
GO:0048858	cell projection morphogenesis	7	0.510917	Q9Y4W6, Q02880, P06703, Q13418, P59998, P46821, P63000	1.22727
GO:0033674	positive regulation of kinase activity	7	0.510917	P60953, Q13418, P32119, P04899, Q9UJU6, Q9UHA4, P63000	1.22727
GO:0032990	cell part morphogenesis	8	0.514227	Q9Y4W6, Q02880, Q07812, P06703, Q13418, P59998, P46821, P63000	1.18864
GO:0015031	protein transport	44	0.520184	Q86WA8, Q15286, Q9H444, P31946, P61981, O14964, P18085, P61970, P14625, P49790, P57740, P53992, Q02952, Q00610, Q9UNL2, P53680, P12004, P62745, O00629, P30101, Q9HD26, P10619, P27824, Q92973, P46459, Q9P0J0, P49257, Q8WUM4, Q9NP72, Q99442, P51149, Q9Y2T2, P51148, P37198, O60763, P60468, P62258, Q15041, Q15363, P37108, O95782, P84085, P63241, P09496	1.02311
GO:0030900	forebrain development	4	0.525172	Q02880, Q07812, P62258, P63000	1.46104
GO:0031324	negative regulation of cellular metabolic process	26	0.526771	P60228, Q12906, P43686, O43242, Q9Y6M1, P16989, Q9P0J0, Q9NYF8, Q9UII2, P21964, P31946, P20618, P31483, P61289, P06756, P62258, Q07812, P31949, Q969G3, P37108, Q9UQ80, P51665, P62333, P32119, P62854, P62191	1.04074
GO:0000226	microtubule cytoskeleton organization	6	0.529282	P07437, P16949, Q13561, P59998, P43487, P46821	1.25232
GO:0034504	protein localization in nucleus	6	0.529282	O00629, P30101, Q92973, P61970, P60468, Q9P0J0	1.25232
GO:0051347	positive regulation of transferase activity	7	0.531111	P60953, Q13418, P32119, P04899, Q9UJU6, Q9UHA4, P63000	1.20321
GO:0051437	positive regulation of ubiquitin-protein ligase activity during mitotic cell cycle	7	0.531111	P20618, P43686, O43242, P61289, P62333, P51665, P62191	1.20321
GO:0051789	response to protein stimulus	7	0.531111	P31689, P34932, P07900, P11142, O95292, P46821, Q92598	1.20321
GO:0051236	establishment of RNA localization	8	0.532843	P37198, P49790, Q92945, P57740, Q9NPA8, P09651, P63241, Q86U42	1.16883
GO:0050658	RNA transport	8	0.532843	P37198, P49790, Q92945, P57740, Q9NPA8, P09651, P63241, Q86U42	1.16883
GO:0050657	nucleic acid transport	8	0.532843	P37198, P49790, Q92945, P57740, Q9NPA8, P09651, P63241, Q86U42	1.16883
GO:0048193	Golgi vesicle transport	12	0.539089	Q9HD26, P11142, Q9UHY1, Q8TBA6, P40616, P49257, P53992, P02792, O95782, Q00610, P09496, Q6DD88	1.09578
GO:0051239	regulation of multicellular organismal process	21	0.539811	P62745, Q9Y4W6, Q9Y6M1, P12956, Q9UMS4, P13010, O96005, Q16643, P61981, P04899, P15531, P08133, P31483, Q07812, P09525, P24844, Q9NQ29, Q13418, P08758, P46821, P32119	1.04597
GO:0051174	regulation of phosphorus metabolic process	13	0.54052	P33993, P37198, P60953, Q07812, P62258, Q13418, P31946, P32119, P61981, P04899, P63000, Q9UJU6, Q9UHA4	1.08534
GO:0019220	regulation of phosphate metabolic process	13	0.54052	P33993, P37198, P60953, Q07812, P62258, Q13418, P31946, P32119, P61981, P04899, P63000, Q9UJU6, Q9UHA4	1.08534
GO:0007283	spermatogenesis	7	0.550954	P31689, Q9H0D6, Q07812, P16989, O95394, Q96EP5, O75718	1.18007
GO:0051439	regulation of ubiquitin-protein ligase activity during mitotic cell cycle	7	0.550954	P20618, P43686, O43242, P61289, P62333, P51665, P62191	1.18007
GO:0048232	male gamete generation	7	0.550954	P31689, Q9H0D6, Q07812, P16989, O95394, Q96EP5, O75718	1.18007
GO:0015672	monovalent inorganic cation transport	6	0.551094	Q99653, Q9Y6M7, P38606, P46459, Q13488, Q16795	1.2232
GO:0031589	cell-substrate adhesion	5	0.551854	P12814, P06756, P49023, Q13418, P02461	1.28915
GO:0006007	glucose catabolic process	5	0.551854	P40925, P36871, P18669, P06744, P07195	1.28915
GO:0006888	ER to Golgi vesicle-mediated transport	5	0.551854	Q9HD26, Q9UHY1, P49257, P53992, Q6DD88	1.28915
GO:0051179	localization	103	0.552062	P01130, Q15286, Q9H444, Q13671, P11142, P61970, P38606, P49790, P57740, P22695, P14649, Q9UJU6, P10619, Q02880, P08574, P23634, P46459, Q9UBG0, P41250, Q9Y2T2, O60888, Q8TBA6, P62258, Q07812, O95782, Q9NPA8, Q13557, P63241, P09496, P53007, P60953, Q86WA8, P39687, P43487, Q9NZN4, Q13445, P06756, P14625, P40616, P53992, Q02952, Q00610, Q13586, Q16795, Q9HD26, P30101, P27824, Q13501, Q9NP72, Q99442,…	1.00102
GO:0048518	positive regulation of biological process	58	0.55252	Q12906, P07437, P23193, O43242, P00367, P16989, Q9NYF8, P29692, P21964, P31946, P61289, P31483, Q13618, Q9BRP8, P06703, Q9P0J0, P21333, Q8WYA6, P46937, P63000, Q92734, O95292, P62258, P55209, Q07812, Q13418, P04632, O43324, P51665, Q9NPA8, P28370, P46821, P62191, Q13557, P63241, P43686, P60953, P12956, Q9UMS4, Q13488, P04040, P43487, P04899, P20618, Q16610, P07900, Q92542, P09382, Q13586, P62745,…	1.00681
GO:0045595	regulation of cell differentiation	12	0.553675	P06756, Q07812, P12956, Q13418, Q9UMS4, P13010, O96005, Q16643, P32119, P61981, P46821, P15531	1.08448
GO:0006874	cellular calcium ion homeostasis	4	0.553793	P13693, P14625, Q07812, P41223	1.4026
GO:0010605	negative regulation of macromolecule metabolic process	26	0.56614	P60228, Q12906, P43686, O43242, Q9Y6M1, P16989, Q9P0J0, Q9NYF8, P21333, P31946, P20618, Q7KZF4, P31483, P61289, P06756, P62258, Q07812, P31949, Q969G3, P37108, Q9UQ80, P51665, P62333, P98179, P62854, P62191	1.02207
GO:0006403	RNA localization	8	0.569195	P37198, P49790, Q92945, P57740, Q9NPA8, P09651, P63241, Q86U42	1.13113
GO:0031397	negative regulation of protein ubiquitination	7	0.57041	P20618, P43686, O43242, P61289, P62333, P51665, P62191	1.1578
GO:0048534	hemopoietic or lymphoid organ development	7	0.57041	P23193, P60953, P35611, Q07812, P13010, O95394, P32119	1.1578
GO:0051443	positive regulation of ubiquitin-protein ligase activity	7	0.57041	P20618, P43686, O43242, P61289, P62333, P51665, P62191	1.1578
GO:0045597	positive regulation of cell differentiation	6	0.572407	P12956, Q13418, Q9UMS4, P13010, P46821, P15531	1.1954
GO:0019320	hexose catabolic process	5	0.575695	P40925, P36871, P18669, P06744, P07195	1.25232
GO:0048522	positive regulation of cellular process	54	0.575991	Q12906, P07437, P23193, O43242, P00367, Q9NYF8, P29692, P21964, P31946, P31483, P61289, Q13618, Q9BRP8, P06703, Q9P0J0, P21333, Q8WYA6, P46937, P63000, Q92734, P62258, P55209, Q07812, Q13418, P04632, O43324, P51665, Q9NPA8, P28370, P62191, P46821, Q13557, P63241, P43686, P60953, P12956, Q9UMS4, Q13488, P04040, P43487, P04899, P20618, Q16610, P07900, Q92542, P09382, P30101, O15144, Q13501, P13010,…	1.0008
GO:0006950	response to stress	47	0.576795	P07437, P31689, P34932, P16989, P12956, O00469, Q9UMS4, P31948, P14174, P21964, Q13488, P04040, P09874, P02461, Q15233, P07900, P11142, P14625, Q99685, O95433, P08758, P98179, P32119, P12004, Q9UJU6, Q02809, Q92878, P02786, P49257, P13010, Q13501, Q9Y5B9, O95232, P63000, P33993, O95292, Q15392, Q07812, Q08945, P49023, P59826, O95340, Q8TED1, Q9Y4L1, P46821, Q13557, Q92598	1.00246
GO:0055074	calcium ion homeostasis	4	0.581366	P13693, P14625, Q07812, P41223	1.34865
GO:0019725	cellular homeostasis	14	0.581733	P30101, Q9Y4W6, P35611, P02786, O43681, P41223, P13693, P14625, Q07812, Q13418, P02792, P32119, Q86SX6, Q13557	1.04895
GO:0045333	cellular respiration	8	0.586874	P40925, Q96I99, P07954, P04040, Q99798, O75390, Q16795, P22695	1.11317
GO:0051438	regulation of ubiquitin-protein ligase activity	7	0.589449	P20618, P43686, O43242, P61289, P62333, P51665, P62191	1.13636
GO:0009141	nucleoside triphosphate metabolic process	7	0.589449	P33316, P23634, P38606, O75695, P53396, Q13488, P15531	1.13636
GO:0006350	transcription	33	0.589514	Q12906, P23193, Q9H0D6, Q9Y295, P16989, P39687, Q9NYF8, P09874, Q8IZL8, Q6P1J9, Q15233, Q96AE4, Q7KZF4, Q13610, Q15424, P53999, Q15370, Q9H307, Q92945, Q9UQ80, Q9BUJ2, Q14566, O14979, Q14839, Q9Y5B9, P15531, P33993, P33992, Q08945, P67809, Q9NPA8, P28370, Q8IX12	1.00446
GO:0006511	ubiquitin-dependent protein catabolic process	14	0.594692	P20618, P43686, O43242, P61289, P14625, P60468, Q96DZ1, Q13501, O75477, P62333, Q13618, P51665, P62191, Q93009	1.04006
GO:0050878	regulation of body fluid levels	5	0.598804	P49257, O95340, P06744, P08758, P02461	1.21753
GO:0022402	cell cycle process	23	0.604074	Q12906, P43686, P07437, O43242, Q92878, Q13561, P43487, P20618, P61289, P16949, Q15392, Q14203, Q13418, Q15691, Q9UQ80, Q13618, P51665, P62333, Q14980, P78344, P62191, Q13557, Q16181	1.00812
GO:0015931	nucleobase, nucleoside, nucleotide and nucleic acid transport	8	0.604191	P37198, P49790, Q92945, P57740, Q9NPA8, P09651, P63241, Q86U42	1.09578
GO:0034622	cellular macromolecular complex assembly	18	0.604791	P07437, P04350, P34932, Q92973, P17987, Q14152, P21333, P63000, P07900, Q92499, P16403, P62316, P55209, P49023, P62318, P59998, Q15459, P53680	1.01801
GO:0006405	RNA export from nucleus	4	0.607837	P57740, P09651, P63241, Q86U42	1.2987
GO:0007548	sex differentiation	4	0.607837	P51659, Q15392, Q07812, P16989	1.2987
GO:0051351	positive regulation of ligase activity	7	0.608043	P20618, P43686, O43242, P61289, P62333, P51665, P62191	1.1157
GO:0001701	in utero embryonic development	7	0.608043	P43686, P35611, P16989, P67809, Q9UMS4, Q13618, Q07157	1.1157
GO:0051098	regulation of binding	6	0.613392	P35611, Q07812, P21333, P04040, P32119, P15531	1.14342
GO:0030030	cell projection organization	10	0.614319	Q9Y4W6, Q02880, P35241, P60953, P47756, P06703, Q13418, P59998, P46821, P63000	1.05617
GO:0030182	neuron differentiation	10	0.614319	Q9Y4W6, P07437, Q02880, P60953, Q969N2, P06703, Q13418, P28370, P46821, P63000	1.05617
GO:0006281	DNA repair	9	0.617291	Q15233, Q92878, Q08945, P12956, Q9UMS4, P13010, P09874, Q9Y5B9, P12004	1.06616
GO:0046365	monosaccharide catabolic process	5	0.621144	P40925, P36871, P18669, P06744, P07195	1.18463
GO:0006333	chromatin assembly or disassembly	5	0.621144	P55209, P16403, Q14839, Q969G3, Q9Y5B9	1.18463
GO:0008284	positive regulation of cell proliferation	11	0.626143	P55209, P06703, Q13418, P04632, Q13488, Q13618, P07384, Q13557, P04899, P63241, P15531	1.03687
GO:0000902	cell morphogenesis	11	0.626143	Q9Y4W6, Q02880, P60953, P35611, Q01518, P06703, Q13418, P59998, Q13618, P46821, P63000	1.03687
GO:0009100	glycoprotein metabolic process	7	0.626167	P26572, P01130, Q15392, Q92542, P39656, Q9UBV7, P46977	1.09578
GO:0051340	regulation of ligase activity	7	0.626167	P20618, P43686, O43242, P61289, P62333, P51665, P62191	1.09578
GO:0000904	cell morphogenesis involved in differentiation	7	0.626167	Q9Y4W6, Q02880, P06703, Q13418, Q13618, P46821, P63000	1.09578
GO:0044419	interspecies interaction between organisms	16	0.629253	Q92973, P01130, P02786, Q5T4S7, Q8WUM4, O00571, Q93009, P06730, P62937, Q13435, P11142, Q7KZF4, P06756, O95292, P62258, O60506	1.00906
GO:0007017	microtubule-based process	9	0.632901	P33176, P04350, P07437, Q13409, P16949, Q13561, P59998, P43487, P46821	1.05195
GO:0048812	neuron projection morphogenesis	6	0.633005	Q9Y4W6, Q02880, P06703, Q13418, P46821, P63000	1.11909
GO:0006446	regulation of translational initiation	4	0.633173	P60228, Q92499, P55884, P78344	1.25232
GO:0019932	second-messenger-mediated signaling	4	0.633173	P21333, P41223, P12004, P04899	1.25232
GO:0006091	generation of precursor metabolites and energy	19	0.636681	P40925, P08574, P18669, Q9P0J0, Q9UII2, Q13488, P06744, P04040, P07195, P38117, P36871, P38606, Q96I99, P13804, P07954, Q99798, O75390, Q16795, P22695	0.997356
GO:0031398	positive regulation of protein ubiquitination	7	0.643801	P20618, P43686, O43242, P61289, P62333, P51665, P62191	1.07656
GO:0030029	actin filament-based process	12	0.650123	P12814, P52907, P60953, P35611, Q01518, P47756, P21333, P59998, Q9NZN4, Q16643, P14649, P63000	1.01149
GO:0009205	purine ribonucleoside triphosphate metabolic process	6	0.652002	P23634, P38606, O75695, P53396, Q13488, P15531	1.09578
GO:0030097	hemopoiesis	6	0.652002	P23193, P60953, P35611, Q07812, P13010, O95394	1.09578
GO:0050804	regulation of synaptic transmission	4	0.657352	Q16643, P61981, P46821, P04899	1.20914
GO:0034637	cellular carbohydrate biosynthetic process	4	0.657352	P36871, Q9NZL9, O95394, P06744	1.20914
GO:0016053	organic acid biosynthetic process	7	0.660929	Q15185, Q02809, Q16851, P00367, Q9NZL9, O95573, P14174	1.05799
GO:0046394	carboxylic acid biosynthetic process	7	0.660929	Q15185, Q02809, Q16851, P00367, Q9NZL9, O95573, P14174	1.05799
GO:0007409	axonogenesis	5	0.663416	Q9Y4W6, Q02880, P06703, P46821, P63000	1.12388
GO:0012502	induction of programmed cell death	11	0.666964	P07437, P31483, Q07812, P62258, Q9P0J0, Q92542, Q9NYF8, Q13501, Q13618, P63241, P63000	1.00446
GO:0006917	induction of apoptosis	11	0.666964	P07437, P31483, Q07812, P62258, Q9P0J0, Q92542, Q9NYF8, Q13501, Q13618, P63241, P63000	1.00446
GO:0009199	ribonucleoside triphosphate metabolic process	6	0.670364	P23634, P38606, O75695, P53396, Q13488, P15531	1.07342
GO:0022414	reproductive process	16	0.67404	P51659, P31689, Q9H0D6, P16989, P12956, P13010, P21964, O95394, Q96EP5, O75718, P15531, P62937, O95292, Q07812, Q15392, Q13895	0.980837
GO:0006915	apoptosis	20	0.675687	P62745, Q9BUL8, Q9P0J0, Q8WUM4, Q13501, Q8WYA6, P31946, Q8N163, O95232, P63000, P31483, P61289, Q969N2, P62258, Q07812, Q15392, O95817, Q92542, P09382, Q8IX12	0.974026
GO:0043068	positive regulation of programmed cell death	15	0.6768	P30101, P07437, Q9P0J0, Q9NYF8, Q13501, Q8WYA6, P31946, P63000, P31483, P62258, Q07812, Q92542, O43324, Q13618, P63241	0.981295
GO:0043065	positive regulation of apoptosis	15	0.6768	P30101, P07437, Q9P0J0, Q9NYF8, Q13501, Q8WYA6, P31946, P63000, P31483, P62258, Q07812, Q92542, O43324, Q13618, P63241	0.981295
GO:0009150	purine ribonucleotide metabolic process	7	0.677537	P23634, P38606, O75695, P53396, P12268, Q13488, P15531	1.04006
GO:0051130	positive regulation of cellular component organization	7	0.677537	P60953, O15144, Q13418, P43487, P46821, P63241, P63000	1.04006
GO:0030036	actin cytoskeleton organization	11	0.679986	P12814, P52907, P60953, P35611, Q01518, P47756, P21333, P59998, Q9NZN4, Q16643, P63000	0.994109
GO:0016043	cellular component organization	97	0.680037	P04350, P07437, Q9UHD8, P01130, Q99715, P02461, Q13671, P11142, P59998, P08758, Q9UJU6, Q02880, Q92878, Q13561, P06703, P17987, Q96FS4, Q9UBG0, Q16643, O60888, P16403, P55209, Q07812, Q8TBA6, O95782, Q9NPA8, P28370, Q15459, P09496, P34932, P60953, P12956, Q86WA8, P43487, P04040, Q9NZN4, P09874, Q6P1J9, P12814, P52907, P06756, P40616, P53992, Q00610, Q14980, Q07157, Q9HD26, P35611, Q14839, Q14152,…	0.974026
GO:0050817	coagulation	4	0.680365	P49257, O95340, P08758, P02461	1.16883
GO:0009894	regulation of catabolic process	4	0.680365	O43242, P18669, P21333, O14964	1.16883
GO:0009309	amine biosynthetic process	4	0.680365	Q02809, P00367, Q9NZL9, P19623	1.16883
GO:0007596	blood coagulation	4	0.680365	P49257, O95340, P08758, P02461	1.16883
GO:0034728	nucleosome organization	4	0.680365	P55209, P16403, Q969G3, Q9Y5B9	1.16883
GO:0010942	positive regulation of cell death	15	0.687801	P30101, P07437, Q9P0J0, Q9NYF8, Q13501, Q8WYA6, P31946, P63000, P31483, P62258, Q07812, Q92542, O43324, Q13618, P63241	0.974026
GO:0009144	purine nucleoside triphosphate metabolic process	6	0.688081	P23634, P38606, O75695, P53396, Q13488, P15531	1.05195
GO:0000003	reproduction	16	0.695275	P51659, P31689, Q9H0D6, P16989, P12956, P13010, P21964, O95394, Q96EP5, O75718, P15531, P62937, O95292, Q07812, Q15392, Q13895	0.967309
GO:0002376	immune system process	19	0.697053	P23193, P07437, P60953, P35611, P12956, P39656, P26038, P13010, P12268, Q13501, P14174, Q06265, Q8WYA6, P06744, O95394, P59826, Q07812, P32119, Q9UJU6	0.962766
GO:0032989	cellular component morphogenesis	12	0.699797	Q9Y4W6, Q02880, P60953, P35611, Q01518, Q07812, P06703, Q13418, P59998, Q13618, P46821, P63000	0.974026
GO:0051049	regulation of transport	12	0.699797	Q9HD26, P00367, P06756, Q07812, P46459, P21333, P31946, Q13586, P53680, P04899, P51148, P63000	0.974026
GO:0051969	regulation of transmission of nerve impulse	4	0.702214	Q16643, P61981, P46821, P04899	1.13113
GO:0022415	viral reproductive process	4	0.702214	P62937, O95292, P12956, P13010	1.13113
GO:0031644	regulation of neurological system process	4	0.702214	Q16643, P61981, P46821, P04899	1.13113
GO:0060627	regulation of vesicle-mediated transport	5	0.702371	Q9HD26, P46459, P53680, P51148, P63000	1.06905
GO:0009206	purine ribonucleoside triphosphate biosynthetic process	5	0.702371	P23634, P38606, O75695, Q13488, P15531	1.06905
GO:0012501	programmed cell death	20	0.704073	P62745, Q9BUL8, Q9P0J0, Q8WUM4, Q13501, Q8WYA6, P31946, Q8N163, O95232, P63000, P31483, P61289, Q969N2, P62258, Q07812, Q15392, O95817, Q92542, P09382, Q8IX12	0.958058
GO:0009152	purine ribonucleotide biosynthetic process	6	0.705143	P23634, P38606, O75695, P12268, Q13488, P15531	1.03132
GO:0032504	multicellular organism reproduction	9	0.705404	P31689, Q9H0D6, Q07812, P16989, O95394, P21964, Q96EP5, O75718, P15531	0.986201
GO:0043549	regulation of kinase activity	9	0.705404	P37198, P60953, Q13418, P32119, P61981, P04899, Q9UJU6, Q9UHA4, P63000	0.986201
GO:0048609	reproductive process in a multicellular organism	9	0.705404	P31689, Q9H0D6, Q07812, P16989, O95394, P21964, Q96EP5, O75718, P15531	0.986201
GO:0042325	regulation of phosphorylation	11	0.717192	P33993, P37198, P60953, Q07812, Q13418, P32119, P61981, P04899, Q9UJU6, Q9UHA4, P63000	0.964286
GO:0007165	signal transduction	50	0.718723	P46940, Q15185, P31689, P60953, Q15286, P39687, O14907, P41223, P31946, P43487, O14964, P04899, Q13671, P07900, Q13445, P18085, P31949, P40616, Q02952, P08758, P32119, Q14195, P12004, P49773, Q9UJU6, P62745, P30101, Q9BRA2, Q01518, P06703, P46060, Q96FS4, P21333, Q9NP72, Q13501, Q13442, P51149, P51148, P63000, Q9UHA4, Q99653, O14880, P37198, P49023, P09525, P62258, P16949, Q15392, P84085, Q5HYI8	0.954927
GO:0044262	cellular carbohydrate metabolic process	15	0.71948	Q16851, P26572, P40925, P01130, P36871, Q9NZL9, P18669, Q9UJ70, P39656, P53396, O95394, P06744, P07195, O75390, P46977	0.952851
GO:0051276	chromosome organization	15	0.71948	Q15185, Q92878, P12956, Q14839, P13010, Q7Z6Z7, P09874, Q9Y5B9, Q6P1J9, Q15424, P55209, P16403, Q969G3, Q9NPA8, P28370	0.952851
GO:0009201	ribonucleoside triphosphate biosynthetic process	5	0.720591	P23634, P38606, O75695, Q13488, P15531	1.0436
GO:0009145	purine nucleoside triphosphate biosynthetic process	5	0.720591	P23634, P38606, O75695, Q13488, P15531	1.0436
GO:0044275	cellular carbohydrate catabolic process	5	0.720591	P40925, P36871, P18669, P06744, P07195	1.0436
GO:0048667	cell morphogenesis involved in neuron differentiation	5	0.720591	Q9Y4W6, Q02880, P06703, P46821, P63000	1.0436
GO:0008361	regulation of cell size	6	0.721546	Q9H0D6, Q9P0J0, Q13418, Q96FS4, Q16527, P46821	1.01149
GO:0051704	multi-organism process	20	0.722179	Q92973, P01130, P02786, Q5T4S7, Q8WUM4, O00571, P21964, Q93009, P06730, Q13435, P62937, P11142, Q7KZF4, P06756, O95292, P62258, Q9BUJ2, P32119, O60506, Q13895	0.947701
GO:0031396	regulation of protein ubiquitination	7	0.724148	P20618, P43686, O43242, P61289, P62333, P51665, P62191	0.989736
GO:0051338	regulation of transferase activity	9	0.731655	P37198, P60953, Q13418, P32119, P61981, P04899, Q9UJU6, Q9UHA4, P63000	0.962148
GO:0001558	regulation of cell growth	5	0.737976	Q9P0J0, Q13418, Q96FS4, P46821, Q13557	1.01933
GO:0006575	cellular amino acid derivative metabolic process	5	0.737976	Q9NZL9, P19623, P49189, P21964, P63241	1.01933
GO:0045449	regulation of transcription	41	0.742012	Q12906, P23193, Q9H0D6, P16989, P12956, P39687, Q9NYF8, P41223, P31946, P04040, Q15233, Q96AE4, Q7KZF4, Q15424, P53999, Q15370, P42166, Q9H307, Q92945, Q9UQ80, P32119, Q9BUJ2, Q14566, O14979, Q9P0J0, Q14839, Q13501, Q9NP72, P21333, P46937, Q9Y5B9, P15531, P33993, P33992, P37198, Q08945, P67809, Q969G3, Q9NPA8, P28370, Q8IX12	0.943348
GO:0016032	viral reproduction	4	0.742466	P62937, O95292, P12956, P13010	1.06257
GO:0046649	lymphocyte activation	4	0.742466	Q07812, P39656, P12268, P32119	1.06257
GO:0008610	lipid biosynthetic process	10	0.747713	Q15185, Q9H3P7, Q15392, Q969N2, Q9UMS4, O95573, P53396, O15270, P14174, P48449	0.942606
GO:0065009	regulation of molecular function	29	0.750157	P43686, O43242, P60953, P41223, P31946, P04040, P61981, P04899, P20618, P61289, Q92542, Q13586, P32119, Q9UJU6, P35611, Q01518, P21333, Q9UII2, P20810, Q9UHA4, P63000, P15531, P37198, Q15392, Q07812, Q13418, P62333, P51665, P62191	0.934635
GO:0043062	extracellular structure organization	6	0.752375	Q9Y4W6, Q13418, Q99715, P02461, P46821, Q9UBV7	0.974026
GO:0006366	transcription from RNA polymerase II promoter	6	0.752375	Q96AE4, P23193, Q15370, P67809, P09874, Q9Y5B9	0.974026
GO:0009259	ribonucleotide metabolic process	7	0.752503	P23634, P38606, O75695, P53396, P12268, Q13488, P15531	0.958807
GO:0006732	coenzyme metabolic process	7	0.752503	P40925, Q96I99, P53396, P07954, P07195, Q99798, O75390	0.958807
GO:0007276	gamete generation	7	0.752503	P31689, Q9H0D6, Q07812, P16989, O95394, Q96EP5, O75718	0.958807
GO:0006006	glucose metabolic process	7	0.752503	Q16851, P40925, P36871, P18669, O95394, P06744, P07195	0.958807
GO:0010035	response to inorganic substance	8	0.753974	P49023, P02786, O43681, P04040, Q13586, P32119, P46821, O60888	0.947701
GO:0007420	brain development	5	0.754532	Q02880, Q07812, P62258, P28370, P63000	0.996163
GO:0009142	nucleoside triphosphate biosynthetic process	5	0.754532	P23634, P38606, O75695, Q13488, P15531	0.996163
GO:0042692	muscle cell differentiation	4	0.760912	Q9Y4W6, Q16527, P09382, P20810	1.03132
GO:0043405	regulation of MAP kinase activity	4	0.760912	P37198, Q13418, P32119, Q9UJU6	1.03132
GO:0000278	mitotic cell cycle	16	0.762951	P43686, P07437, O43242, Q13561, P20618, P61289, P16949, Q14203, Q15691, P51665, Q13618, P62333, Q14980, P62191, Q13557, Q16181	0.922761
GO:0007399	nervous system development	22	0.766044	P07437, Q9Y4W6, Q02880, P60953, P06703, P12956, Q9UMS4, P13010, Q16643, P61981, P15531, P63000, P48681, Q969N2, P16949, P62258, Q07812, Q14203, Q13418, P28370, Q14195, P46821	0.922761
GO:0009260	ribonucleotide biosynthetic process	6	0.766808	P23634, P38606, O75695, P12268, Q13488, P15531	0.956316
GO:0050793	regulation of developmental process	15	0.767668	P62745, P12956, Q8WUP2, Q9UMS4, P13010, O96005, Q16643, P61981, P15531, P06756, Q07812, Q9NQ29, Q13418, P32119, P46821	0.919535
GO:0007242	intracellular signaling cascade	30	0.768864	P46940, P31689, P60953, Q15286, P39687, O14907, P41223, P31946, P04899, P18085, P40616, P12004, P32119, Q9UJU6, P62745, Q96FS4, Q9NP72, P21333, Q13501, P51149, P63000, Q9UHA4, P51148, Q99653, P37198, P16949, P62258, Q15392, P84085, Q5HYI8	0.926011
GO:0006811	ion transport	13	0.769261	P53007, Q9Y6M7, P23634, P46459, Q13488, P08133, Q99653, P13693, P38606, P02792, Q13586, Q16795, Q13557	0.919041
GO:0000279	M phase	10	0.770152	Q12906, P07437, Q92878, P16949, Q14203, Q13561, Q15691, P43487, Q14980, Q16181	0.922761
GO:0006954	inflammatory response	5	0.770274	P02786, Q99685, P14174, P32119, P63000	0.974026
GO:0007010	cytoskeleton organization	17	0.775788	P07437, P60953, P35611, Q01518, Q13561, Q96FS4, P21333, P43487, Q9NZN4, Q16643, P63000, P12814, P52907, P16949, P47756, P59998, P46821	0.91427
GO:0006508	proteolysis	29	0.777379	P43686, O43242, Q86WA8, O75477, P20618, P61289, P14625, Q96DZ1, Q15370, Q92542, Q13618, P22695, Q9Y4W6, P10619, Q5T4S7, P46459, P29144, Q13501, P07384, Q7Z6Z7, Q93009, P60468, Q15392, P04632, Q10713, P62333, P51665, Q9Y6A9, P62191	0.92109
GO:0043039	tRNA aminoacylation	4	0.778276	O43776, P47897, Q9NSD9, P41250	1.00186
GO:0043038	amino acid activation	4	0.778276	O43776, P47897, Q9NSD9, P41250	1.00186
GO:0006418	tRNA aminoacylation for protein translation	4	0.778276	O43776, P47897, Q9NSD9, P41250	1.00186
GO:0040008	regulation of growth	8	0.778437	Q9Y4W6, Q9P0J0, P16989, Q13418, Q96FS4, P09874, P46821, Q13557	0.922761
GO:0051674	localization of cell	7	0.778684	P31689, Q02880, Q01518, Q07812, P62258, P26038, P63000	0.929752
GO:0048870	cell motility	7	0.778684	P31689, Q02880, Q01518, Q07812, P62258, P26038, P63000	0.929752
GO:0010558	negative regulation of macromolecule biosynthetic process	13	0.778744	Q12906, P60228, Q9Y6M1, P31483, P06756, P16989, Q9P0J0, P31949, Q9NYF8, P37108, Q969G3, Q9UQ80, P31946	0.911688
GO:0009607	response to biotic stimulus	9	0.779269	P31689, P34932, P07900, P11142, O95292, P21964, P32119, Q9BUJ2, Q92598	0.917397
GO:0050790	regulation of catalytic activity	25	0.779716	P43686, O43242, P60953, Q01518, Q9UII2, P21333, P41223, P31946, P61981, P04899, P20810, P63000, Q9UHA4, P20618, P37198, P61289, Q07812, Q15392, Q13418, Q92542, P51665, P62333, P32119, P62191, Q9UJU6	0.91697
GO:0006164	purine nucleotide biosynthetic process	6	0.780597	P23634, P38606, O75695, P12268, Q13488, P15531	0.939239
GO:0044057	regulation of system process	6	0.780597	P24844, Q16643, P61981, P46821, P04899, P08133	0.939239
GO:0031399	regulation of protein modification process	11	0.792689	P20618, P43686, O43242, P61289, Q07812, P62258, P62333, P51665, P31946, P62191, Q9UJU6	0.901202
GO:0040007	growth	4	0.794592	Q9H0D6, P35611, Q16527, Q9UMS4	0.974026
GO:0006928	cell motion	12	0.794642	P07437, P52907, P31689, Q02880, O15144, Q01518, Q07812, P62258, P47756, P26038, O15143, P63000	0.899101
GO:0006066	alcohol metabolic process	14	0.799344	Q16851, P40925, P01130, P18669, P21964, P06744, O95394, P07195, P04040, Q00341, P36871, Q15392, Q9UJ70, P48449	0.89582
GO:0045860	positive regulation of protein kinase activity	5	0.799374	Q13418, P32119, P04899, Q9UJU6, Q9UHA4	0.932578
GO:0006974	response to DNA damage stimulus	11	0.802168	P33993, Q15233, Q92878, Q07812, Q08945, P12956, Q9UMS4, P13010, P09874, Q9Y5B9, P12004	0.892857
GO:0009611	response to wounding	11	0.802168	Q07812, P02786, Q99685, P49257, O95340, P14174, P08758, P02461, P32119, P46821, P63000	0.892857
GO:0006163	purine nucleotide metabolic process	7	0.802733	P23634, P38606, O75695, P53396, P12268, Q13488, P15531	0.902406
GO:0000165	MAPKKK cascade	4	0.809896	P32119, P04899, Q9UJU6, Q9UHA4	0.947701
GO:0051101	regulation of DNA binding	4	0.809896	P21333, P04040, P32119, P15531	0.947701
GO:0009628	response to abiotic stimulus	10	0.810693	P48681, P34932, Q07812, P16989, P12956, P98179, P04040, P02461, P46821, P63000	0.885478
GO:0009893	positive regulation of metabolic process	21	0.812428	Q12906, P23193, P43686, O43242, Q9BRP8, P60953, P12956, Q13501, P21964, P46937, P63000, P20618, P37198, P07900, P61289, P51665, P62333, Q9NPA8, P28370, P62191, P63241	0.893645
GO:0010648	negative regulation of cell communication	5	0.812771	P37198, O14907, P32119, O14964, P04899	0.913149
GO:0007265	Ras protein signal transduction	5	0.812771	P62745, Q15392, O14907, P31946, Q9UJU6	0.913149
GO:0007417	central nervous system development	7	0.813976	P48681, Q02880, Q07812, P62258, P28370, P46821, P63000	0.889328
GO:0033554	cellular response to stress	17	0.814883	Q92878, P12956, Q9UMS4, P13010, P04040, P09874, Q9Y5B9, Q15233, P33993, O95292, P49023, Q08945, Q07812, P12004, P32119, P46821, Q9UJU6	0.887059
GO:0031175	neuron projection development	6	0.818201	Q9Y4W6, Q02880, P06703, Q13418, P46821, P63000	0.891481
GO:0006325	chromatin organization	10	0.819941	Q6P1J9, Q15424, P55209, P16403, Q14839, Q969G3, Q7Z6Z7, Q9NPA8, P28370, Q9Y5B9	0.876623
GO:0015980	energy derivation by oxidation of organic compounds	8	0.821886	P40925, Q96I99, P07954, P04040, Q99798, O75390, Q16795, P22695	0.876623
GO:0043413	biopolymer glycosylation	4	0.824228	P26572, P01130, P39656, P46977	0.922761
GO:0070085	glycosylation	4	0.824228	P26572, P01130, P39656, P46977	0.922761
GO:0007018	microtubule-based movement	4	0.824228	P33176, P04350, P07437, Q13409	0.922761
GO:0006486	protein amino acid glycosylation	4	0.824228	P26572, P01130, P39656, P46977	0.922761
GO:0022618	ribonucleoprotein complex assembly	5	0.82543	Q92499, P62316, P62318, Q14152, Q15459	0.894514
GO:0009314	response to radiation	5	0.82543	P48681, Q07812, P12956, P04040, P02461	0.894514
GO:0019752	carboxylic acid metabolic process	22	0.828238	Q15185, Q02809, P51659, Q16851, O75521, P40925, P00367, P47897, O95573, P14174, P41250, P06744, P07195, O43776, Q9NZL9, P36871, P49189, Q9NSD9, P53396, P07954, Q99798, O75390	0.884666
GO:0043436	oxoacid metabolic process	22	0.828238	Q15185, Q02809, P51659, Q16851, O75521, P40925, P00367, P47897, O95573, P14174, P41250, P06744, P07195, O43776, Q9NZL9, P36871, P49189, Q9NSD9, P53396, P07954, Q99798, O75390	0.884666
GO:0032787	monocarboxylic acid metabolic process	10	0.828841	Q15185, P51659, Q16851, O75521, P36871, P49189, O95573, P14174, P06744, P07195	0.867944
GO:0016052	carbohydrate catabolic process	5	0.837373	P40925, P36871, P18669, P06744, P07195	0.876623
GO:0009890	negative regulation of biosynthetic process	13	0.837504	Q12906, P60228, Q9Y6M1, P31483, P06756, P16989, Q9P0J0, P31949, Q9NYF8, P37108, Q969G3, Q9UQ80, P31946	0.863341
GO:0007186	G-protein coupled receptor protein signaling pathway	4	0.837629	P21333, P41223, Q02952, P04899	0.899101
GO:0051168	nuclear export	4	0.837629	P57740, P09651, P63241, Q86U42	0.899101
GO:0009101	glycoprotein biosynthetic process	4	0.837629	P26572, P01130, P39656, P46977	0.899101
GO:0032270	positive regulation of cellular protein metabolic process	9	0.838672	P20618, P43686, O43242, Q9BRP8, P61289, P62333, P51665, P62191, P63241	0.857566
GO:0051252	regulation of RNA metabolic process	24	0.83942	Q12906, P23193, P16989, P12956, Q9P0J0, Q14839, Q13501, Q9NP72, P46937, P41223, P15531, Q15717, P11940, P53999, P67809, Q969G3, Q9UQ80, P08621, Q9NPA8, P28370, Q00839, P62854, Q8NC51, O60506	0.880291
GO:0042180	cellular ketone metabolic process	22	0.846064	Q15185, Q02809, P51659, Q16851, O75521, P40925, P00367, P47897, O95573, P14174, P41250, P06744, P07195, O43776, Q9NZL9, P36871, P49189, Q9NSD9, P53396, P07954, Q99798, O75390	0.872657
GO:0044265	cellular macromolecule catabolic process	23	0.848258	P60228, P43686, O43242, Q9BRP8, P01130, Q9H0D6, Q5T4S7, O75477, Q13501, Q7Z6Z7, Q93009, P20618, P61289, P14625, P60468, Q07812, Q96DZ1, Q15370, Q92542, Q13618, P51665, P62333, P62191	0.872828
GO:0051093	negative regulation of developmental process	5	0.848627	P06756, Q9NQ29, Q9UMS4, P32119, P15531	0.859435
GO:0006952	defense response	8	0.849893	P07437, P59826, P02786, Q99685, P14174, Q13488, P32119, P63000	0.844938
GO:0006082	organic acid metabolic process	22	0.851692	Q15185, Q02809, P51659, Q16851, O75521, P40925, P00367, P47897, O95573, P14174, P41250, P06744, P07195, O43776, Q9NZL9, P36871, P49189, Q9NSD9, P53396, P07954, Q99798, O75390	0.868726
GO:0022403	cell cycle phase	12	0.851918	Q12906, P07437, Q92878, P16949, Q14203, Q13561, Q15691, Q13618, P43487, Q14980, Q13557, Q16181	0.848345
GO:0019953	sexual reproduction	7	0.853989	P31689, Q9H0D6, Q07812, P16989, O95394, Q96EP5, O75718	0.840598
GO:0010646	regulation of cell communication	22	0.857165	P46940, P00367, Q96FS4, O14907, P21333, P29692, Q13501, P04040, Q16643, P61981, P04899, O14964, P63000, Q92734, Q16610, P37198, Q13418, O43324, P09382, P46821, P32119, Q9UJU6	0.86483
GO:0001775	cell activation	5	0.859217	Q07812, P39656, P12268, P02461, P32119	0.842907
GO:0016477	cell migration	6	0.860104	Q02880, Q01518, Q07812, P62258, P26038, P63000	0.834879
GO:0005975	carbohydrate metabolic process	17	0.860995	Q16851, P40925, P01130, P18669, P39656, P06744, O95394, P07195, P46977, P26572, Q9NZL9, Q14697, P36871, Q9UJ70, P53396, O75390, Q9UBV7	0.851577
GO:0007568	aging	4	0.861807	P37198, P02786, Q13418, Q9Y4K0	0.855242
GO:0043009	chordate embryonic development	7	0.862814	P43686, P35611, P16989, P67809, Q9UMS4, Q13618, Q07157	0.829238
GO:0002682	regulation of immune system process	7	0.862814	P14174, O95782, O96005, P02461, P32119, P53680, P15531	0.829238
GO:0006351	transcription, DNA-dependent	7	0.862814	Q96AE4, P23193, Q9H0D6, Q15370, P67809, P09874, Q9Y5B9	0.829238
GO:0009792	embryonic development ending in birth or egg hatching	7	0.862814	P43686, P35611, P16989, P67809, Q9UMS4, Q13618, Q07157	0.829238
GO:0032774	RNA biosynthetic process	7	0.862814	Q96AE4, P23193, Q9H0D6, Q15370, P67809, P09874, Q9Y5B9	0.829238
GO:0006955	immune response	9	0.863271	P07437, P59826, Q13501, Q8WYA6, P14174, Q06265, P06744, P32119, Q9UJU6	0.830485
GO:0030163	protein catabolic process	19	0.863331	P43686, Q9Y4W6, O43242, Q5T4S7, O75477, Q13501, Q7Z6Z7, Q93009, P20618, P61289, P14625, P60468, Q96DZ1, Q15370, Q92542, P51665, Q13618, P62333, P62191	0.854146
GO:0055086	nucleobase, nucleoside and nucleotide metabolic process	12	0.865772	P33316, P84090, P40925, Q9NZL9, P23634, P38606, O75695, P53396, P12268, Q13488, P07195, P15531	0.834879
GO:0019226	transmission of nerve impulse	5	0.86917	Q9Y4W6, P49189, Q13418, P21964, Q16563	0.827003
GO:0017038	protein import	6	0.869223	O00629, P30101, Q92973, P61970, P60468, Q9P0J0	0.821834
GO:0051247	positive regulation of protein metabolic process	9	0.870766	P20618, P43686, O43242, Q9BRP8, P61289, P62333, P51665, P62191, P63241	0.821834
GO:0031401	positive regulation of protein modification process	7	0.871195	P20618, P43686, O43242, P61289, P62333, P51665, P62191	0.818182
GO:0048285	organelle fission	7	0.871195	P07437, Q07812, Q14203, Q13561, Q15691, Q14980, Q16181	0.818182
GO:0043632	modification-dependent macromolecule catabolic process	17	0.872405	P43686, O43242, Q5T4S7, O75477, Q13501, Q7Z6Z7, Q93009, P20618, P61289, P14625, P60468, Q96DZ1, Q15370, P51665, Q13618, P62333, P62191	0.841955
GO:0019941	modification-dependent protein catabolic process	17	0.872405	P43686, O43242, Q5T4S7, O75477, Q13501, Q7Z6Z7, Q93009, P20618, P61289, P14625, P60468, Q96DZ1, Q15370, P51665, Q13618, P62333, P62191	0.841955
GO:0009057	macromolecule catabolic process	25	0.872552	P60228, P43686, Q9Y4W6, O43242, Q9BRP8, P01130, Q9H0D6, Q5T4S7, O75477, Q13501, Q7Z6Z7, Q93009, P20618, P61289, P14625, P60468, Q15392, Q07812, Q96DZ1, Q15370, Q92542, Q13618, P51665, P62333, P62191	0.859435
GO:0045321	leukocyte activation	4	0.87267	Q07812, P39656, P12268, P32119	0.834879
GO:0045596	negative regulation of cell differentiation	4	0.87267	P06756, Q9UMS4, P32119, P15531	0.834879
GO:0051603	proteolysis involved in cellular protein catabolic process	18	0.873171	P43686, O43242, Q5T4S7, O75477, Q13501, Q7Z6Z7, Q93009, P20618, P61289, P14625, P60468, Q96DZ1, Q15370, Q92542, P51665, Q13618, P62333, P62191	0.843809
GO:0044257	cellular protein catabolic process	18	0.873171	P43686, O43242, Q5T4S7, O75477, Q13501, Q7Z6Z7, Q93009, P20618, P61289, P14625, P60468, Q96DZ1, Q15370, Q92542, P51665, Q13618, P62333, P62191	0.843809
GO:0031327	negative regulation of cellular biosynthetic process	12	0.878581	P60228, Q12906, Q9Y6M1, P31483, Q9P0J0, P16989, P31949, Q9NYF8, P37108, Q969G3, Q9UQ80, P31946	0.821834
GO:0045859	regulation of protein kinase activity	7	0.879145	P37198, Q13418, P32119, P61981, P04899, Q9UJU6, Q9UHA4	0.807416
GO:0033365	protein localization in organelle	7	0.879145	O00629, P30101, Q92973, P61970, P60468, Q9P0J0, P37108	0.807416
GO:0031325	positive regulation of cellular metabolic process	19	0.879219	Q12906, P23193, P43686, O43242, Q9BRP8, P12956, Q13501, P21964, P46937, P20618, P37198, P07900, P61289, P51665, P62333, Q9NPA8, P28370, P62191, P63241	0.841204
GO:0031328	positive regulation of cellular biosynthetic process	11	0.87994	Q12906, P23193, P37198, P07900, Q9BRP8, P12956, Q13501, P46937, Q9NPA8, P28370, P63241	0.817191
GO:0044106	cellular amine metabolic process	10	0.881941	Q02809, O43776, P00367, Q9NZL9, P19623, P49189, P47897, Q9NSD9, P41250, P21964	0.811688
GO:0009968	negative regulation of signal transduction	4	0.882772	P37198, O14907, P32119, O14964	0.815464
GO:0030198	extracellular matrix organization	4	0.882772	Q13418, Q99715, P02461, Q9UBV7	0.815464
GO:0022900	electron transport chain	6	0.885964	P38117, P08574, Q9P0J0, P13804, Q16795, P22695	0.79693
GO:0051172	negative regulation of nitrogen compound metabolic process	11	0.886132	Q12906, Q9P0J0, P16989, P31949, Q9NYF8, Q969G3, Q9UII2, Q9UQ80, P21964, P31946, P62854	0.810324
GO:0045893	positive regulation of transcription, DNA-dependent	7	0.886681	Q12906, P23193, P12956, Q13501, P46937, Q9NPA8, P28370	0.79693
GO:0006399	tRNA metabolic process	5	0.887275	O43776, Q08J23, P47897, Q9NSD9, P41250	0.79693
GO:0046034	ATP metabolic process	4	0.892156	P23634, P38606, P53396, Q13488	0.79693
GO:0007169	transmembrane receptor protein tyrosine kinase signaling pathway	4	0.892156	Q92734, P18085, P49023, P21333	0.79693
GO:0022610	biological adhesion	14	0.893769	P62745, P26038, Q8WUP2, Q99715, P02461, P15531, P63000, P12814, P06756, P49023, Q13418, Q9H307, Q9Y4K0, Q13895	0.812763
GO:0007155	cell adhesion	14	0.893769	P62745, P26038, Q8WUP2, Q99715, P02461, P15531, P63000, P12814, P06756, P49023, Q13418, Q9H307, Q9Y4K0, Q13895	0.812763
GO:0044248	cellular catabolic process	35	0.897332	P51659, P60228, P43686, O43242, P00367, P01130, Q9H0D6, O75477, P21964, P04040, Q15165, P20618, P61289, P14625, Q15370, Q96DZ1, Q92542, Q96I99, P53396, Q13618, P32119, P40925, Q9BRP8, Q5T4S7, Q13501, Q7Z6Z7, Q93009, Q07812, P60468, P07954, P62333, P51665, Q99798, O75390, P62191	0.859435
GO:0009891	positive regulation of biosynthetic process	11	0.897734	Q12906, P23193, P37198, P07900, Q9BRP8, P12956, Q13501, P46937, Q9NPA8, P28370, P63241	0.79693
GO:0009966	regulation of signal transduction	18	0.897836	P46940, Q96FS4, O14907, P21333, P29692, Q13501, P04040, P61981, O14964, P63000, Q92734, Q16610, P37198, Q13418, O43324, P09382, P32119, Q9UJU6	0.821834
GO:0010557	positive regulation of macromolecule biosynthetic process	10	0.900163	Q12906, P23193, P37198, Q9BRP8, P12956, Q13501, P46937, Q9NPA8, P28370, P63241	0.789751
GO:0003006	reproductive developmental process	4	0.900861	P51659, Q15392, Q07812, P16989	0.779221
GO:0042221	response to chemical stimulus	36	0.905545	P31689, P34932, P01130, Q86WA8, O00469, P39656, P21964, P04040, P09874, P02461, P04899, P48681, P07900, P11142, P14625, P08758, P98179, Q13586, P32119, Q02809, P02786, O43681, O60888, P15531, P63000, P37198, O95292, P49023, Q07812, Q15392, P37108, Q8TED1, Q9Y4L1, P46821, Q13557, Q92598	0.855242
GO:0051254	positive regulation of RNA metabolic process	7	0.906945	Q12906, P23193, P12956, Q13501, P46937, Q9NPA8, P28370	0.767045
GO:0019318	hexose metabolic process	7	0.906945	Q16851, P40925, P36871, P18669, O95394, P06744, P07195	0.767045
GO:0040011	locomotion	7	0.906945	P31689, Q02880, Q01518, Q07812, P62258, P26038, P63000	0.767045
GO:0005996	monosaccharide metabolic process	8	0.907549	Q16851, P40925, P36871, P18669, Q9UJ70, O95394, P06744, P07195	0.770658
GO:0045941	positive regulation of transcription	8	0.907549	Q12906, P23193, P37198, P12956, Q13501, P46937, Q9NPA8, P28370	0.770658
GO:0051186	cofactor metabolic process	7	0.912969	P40925, Q96I99, P53396, P07954, P07195, Q99798, O75390	0.757576
GO:0000280	nuclear division	6	0.914002	P07437, Q14203, Q13561, Q15691, Q14980, Q16181	0.751391
GO:0016568	chromatin modification	6	0.914002	Q6P1J9, Q14839, Q969G3, Q7Z6Z7, Q9NPA8, P28370	0.751391
GO:0048666	neuron development	6	0.914002	Q9Y4W6, Q02880, P06703, Q13418, P46821, P63000	0.751391
GO:0007067	mitosis	6	0.914002	P07437, Q14203, Q13561, Q15691, Q14980, Q16181	0.751391
GO:0051173	positive regulation of nitrogen compound metabolic process	10	0.915979	Q12906, P23193, P37198, P07900, P12956, Q13501, P46937, P21964, Q9NPA8, P28370	0.768968
GO:0032879	regulation of localization	14	0.917192	Q9HD26, P00367, P46459, P21333, P31946, P04899, P51148, P63000, P12814, P06756, Q07812, Q13418, Q13586, P53680	0.786713
GO:0010628	positive regulation of gene expression	8	0.918592	Q12906, P23193, P37198, P12956, Q13501, P46937, Q9NPA8, P28370	0.754085
GO:0030154	cell differentiation	32	0.919253	P51659, P23193, P07437, P60953, P12956, Q9UMS4, O96005, P61981, Q969N2, Q16527, P09382, Q13618, P63220, P62745, Q9Y4W6, Q02880, P35611, P06703, P13010, Q13501, Q96EP5, Q7Z6Z7, Q16643, P20810, P15531, P63000, P16949, Q07812, P62258, Q13418, P28370, P46821	0.837372
GO:0022603	regulation of anatomical structure morphogenesis	5	0.923286	P62745, Q07812, Q8WUP2, Q13418, P46821	0.730519
GO:0060341	regulation of cellular localization	4	0.923308	Q9HD26, P00367, P46459, P21333	0.730519
GO:0045944	positive regulation of transcription from RNA polymerase II promoter	4	0.923308	P23193, P12956, Q13501, P46937	0.730519
GO:0048646	anatomical structure formation involved in morphogenesis	7	0.924011	P62745, Q13418, Q9UII2, P06744, Q13618, P20810, Q07157	0.739321
GO:0045934	negative regulation of nucleobase, nucleoside, nucleotide and nucleic acid metabolic process	10	0.925299	Q12906, Q9P0J0, P16989, P31949, Q9NYF8, Q969G3, Q9UII2, Q9UQ80, P31946, P62854	0.75571
GO:0000087	M phase of mitotic cell cycle	6	0.925609	P07437, Q14203, Q13561, Q15691, Q14980, Q16181	0.730519
GO:0006519	cellular amino acid and derivative metabolic process	11	0.926811	Q02809, O43776, P00367, Q9NZL9, P19623, P49189, P47897, Q9NSD9, P41250, P21964, P63241	0.75928
GO:0070647	protein modification by small protein conjugation or removal	5	0.929112	Q6P1J9, Q9UMS4, Q7Z6Z7, Q9NPA8, Q93009	0.718544
GO:0009117	nucleotide metabolic process	10	0.929618	P33316, P40925, P23634, P38606, O75695, P53396, P12268, Q13488, P07195, P15531	0.749251
GO:0010629	negative regulation of gene expression	10	0.929618	Q12906, Q7KZF4, Q07812, Q9P0J0, P16989, Q9NYF8, Q969G3, Q9UQ80, P31946, P98179	0.749251
GO:0006753	nucleoside phosphate metabolic process	10	0.929618	P33316, P40925, P23634, P38606, O75695, P53396, P12268, Q13488, P07195, P15531	0.749251
GO:0051050	positive regulation of transport	4	0.929691	P00367, Q07812, P21333, Q13586	0.715611
GO:0009165	nucleotide biosynthetic process	6	0.930875	P23634, P38606, O75695, P12268, Q13488, P15531	0.720512
GO:0051301	cell division	8	0.933018	P33992, P60953, Q9UHD8, Q8WUM4, Q15286, Q15691, Q9NVA2, Q16181	0.730519
GO:0010604	positive regulation of macromolecule metabolic process	17	0.93623	Q12906, P23193, P43686, O43242, Q9BRP8, P12956, Q13501, P46937, P20618, P37198, P61289, P51665, P62333, Q9NPA8, P28370, P62191, P63241	0.776177
GO:0044271	nitrogen compound biosynthetic process	10	0.937613	Q02809, P00367, Q9NZL9, P19623, P23634, P38606, O75695, P12268, Q13488, P15531	0.736658
GO:0009308	amine metabolic process	11	0.938488	Q02809, O43776, P00367, Q9NZL9, P19623, P49189, P47897, Q9NSD9, P41250, P21964, Q9UBV7	0.741758
GO:0048869	cellular developmental process	34	0.939248	P51659, P23193, P07437, P60953, P12956, Q9UMS4, O96005, P61981, Q969N2, Q16527, P09382, P59998, Q13618, P63220, P62745, Q9Y4W6, Q02880, Q01518, P35611, P06703, P13010, Q13501, Q96EP5, Q7Z6Z7, Q16643, P20810, P15531, P63000, P16949, Q07812, P62258, Q13418, P28370, P46821	0.823348
GO:0007167	enzyme linked receptor protein signaling pathway	5	0.939582	Q92734, P18085, P49023, P21333, P02461	0.695733
GO:0009056	catabolic process	41	0.940134	P60228, P51659, P43686, O43242, P00367, P01130, Q9H0D6, O75477, P21964, P04040, Q15165, P20618, P61289, P14625, Q15370, Q96DZ1, Q92542, Q96I99, P53396, Q13618, P32119, Q9Y4W6, P40925, Q9BRP8, P18669, Q5T4S7, Q13501, P06744, Q7Z6Z7, P07195, Q93009, P36871, Q15392, Q07812, P60468, P62333, P51665, P07954, Q99798, O75390, P62191	0.83585
GO:0001568	blood vessel development	6	0.940422	P62745, P06756, Q07812, Q9UII2, P06744, P02461	0.701299
GO:0006631	fatty acid metabolic process	5	0.944273	Q15185, P51659, O75521, O95573, P14174	0.684862
GO:0034404	nucleobase, nucleoside and nucleotide biosynthetic process	6	0.944738	P23634, P38606, O75695, P12268, Q13488, P15531	0.692071
GO:0034654	nucleobase, nucleoside, nucleotide and nucleic acid biosynthetic process	6	0.944738	P23634, P38606, O75695, P12268, Q13488, P15531	0.692071
GO:0001944	vasculature development	6	0.944738	P62745, P06756, Q07812, Q9UII2, P06744, P02461	0.692071
GO:0006996	organelle organization	47	0.945289	Q15185, P07437, P34932, P60953, P12956, Q86WA8, P43487, Q9NZN4, P09874, Q6DD88, Q6P1J9, P12814, P52907, P07900, Q15424, P40616, P59998, P53680, Q14980, Q92878, Q01518, P35611, Q13561, Q9P0J0, Q96FS4, Q14839, P13010, P21333, Q7Z6Z7, Q16643, Q9Y5B9, P51148, P63000, O60763, P16403, P16949, P55209, Q8TBA6, Q07812, P47756, Q14203, Q969G3, Q15691, Q9NPA8, P28370, P46821, Q16181	0.840843
GO:0007166	cell surface receptor linked signal transduction	14	0.945638	O14907, P21333, P14174, P41223, P02461, P04899, Q92734, P18085, P37198, P06756, P49023, Q13418, Q92542, Q02952	0.748337
GO:0042493	response to drug	5	0.952672	P48681, P37108, P21964, P46821, P15531	0.664109
GO:0031667	response to nutrient levels	4	0.954881	P48681, P02786, P46821, P04899	0.649351
GO:0006979	response to oxidative stress	5	0.956421	Q15392, P49023, Q8TED1, P04040, P32119	0.654197
GO:0045935	positive regulation of nucleobase, nucleoside, nucleotide and nucleic acid metabolic process	8	0.958293	Q12906, P23193, P37198, P12956, Q13501, P46937, Q9NPA8, P28370	0.680873
GO:0042060	wound healing	4	0.958782	P49257, O95340, P08758, P02461	0.637544
GO:0051253	negative regulation of RNA metabolic process	6	0.959318	Q12906, Q9P0J0, P16989, Q969G3, Q9UQ80, P62854	0.657468
GO:0006629	lipid metabolic process	19	0.960104	Q15185, P51659, O75521, Q9H3P7, P01130, Q9UMS4, O95573, P14174, P21964, P04040, Q00341, O14880, Q07812, Q15392, Q969N2, Q99685, P53396, O15270, P48449	0.750263
GO:0055114	oxidation reduction	22	0.96052	Q02809, P51659, P40925, P00367, P14854, P08574, Q9P0J0, O00469, P12268, P04040, P07195, P38117, P49189, Q15392, P13804, P02792, Q8TED1, Q16795, P32119, P22695, Q6YN16, Q9Y4K0	0.762281
GO:0006520	cellular amino acid metabolic process	7	0.962717	Q02809, O43776, P00367, Q9NZL9, P47897, Q9NSD9, P41250	0.659824
GO:0032502	developmental process	64	0.964451	P07437, P23193, Q9Y6M1, P16989, Q99715, O95394, P02461, Q15717, Q969N2, Q16527, P59998, Q13618, P63220, P32119, Q14195, P14649, Q9Y4W6, Q02880, P02786, P06703, Q9UII2, Q8WYA6, P06744, Q16643, P63000, Q15392, P62258, P16949, Q07812, P67809, Q13418, P22033, P28370, P46821, P51659, P43686, P60953, Q9Y295, P12956, Q14696, Q9UMS4, O75533, O96005, P61981, P48681, P06756, P09382, Q9Y4K0, Q07157, P62745,…	0.844938
GO:0010033	response to organic substance	19	0.965748	P31689, P34932, P01130, P02786, Q86WA8, P39656, P21964, P02461, P09874, P15531, P37198, P07900, P11142, O95292, P08758, P98179, P32119, P46821, Q92598	0.74026
GO:0051716	cellular response to stimulus	19	0.967467	Q92878, P12956, Q9UMS4, P13010, P04040, P09874, Q9Y5B9, Q15233, P33993, P37198, O95292, P49023, Q08945, Q07812, P98179, P46821, P12004, P32119, Q9UJU6	0.736984
GO:0018193	peptidyl-amino acid modification	4	0.968671	Q13418, P39656, P63241, P46977	0.604568
GO:0051726	regulation of cell cycle	7	0.97019	P62745, P11142, P60953, Q07812, Q96FS4, P43487, Q13557	0.639205
GO:0009790	embryonic development	9	0.971617	P43686, P35611, P16989, P67809, Q9UMS4, O95394, Q13618, P46821, Q07157	0.657468
GO:0006357	regulation of transcription from RNA polymerase II promoter	9	0.971617	P23193, P16989, P53999, P12956, Q14839, Q969G3, Q13501, P41223, P46937	0.657468
GO:0048514	blood vessel morphogenesis	4	0.973972	P62745, Q07812, Q9UII2, P06744	0.584416
GO:0009991	response to extracellular stimulus	4	0.973972	P48681, P02786, P46821, P04899	0.584416
GO:0006119	oxidative phosphorylation	4	0.973972	P38606, Q13488, Q16795, P22695	0.584416
GO:0050896	response to stimulus	64	0.974717	P07437, P31689, P01130, P16989, P39656, P31948, P21964, P14174, P02461, Q15233, P11142, Q99685, O75695, P08758, P32119, Q9BUJ2, Q9UJU6, Q9Y4W6, Q92878, P02786, P49257, Q8WYA6, P06744, Q06265, Q9Y5B9, O60888, P63000, O95292, Q15392, Q08945, Q07812, Q8TED1, P46821, Q13557, P34932, P12956, O00469, Q86WA8, Q9UMS4, Q13488, P04040, P09874, P04899, P48681, P07900, P14625, O95433, P98179, Q13586, P12004,…	0.832402
GO:0009605	response to external stimulus	14	0.975525	Q9Y4W6, P02786, P49257, P14174, P02461, P04899, P63000, P48681, Q07812, Q99685, O95340, P08758, P32119, P46821	0.689479
GO:0080134	regulation of response to stress	4	0.978415	O43324, O95782, P53680, Q9UJU6	0.565563
GO:0055085	transmembrane transport	9	0.978536	P37198, P53007, P60468, P38606, P49790, P57740, Q13488, Q99442, P63241	0.636259
GO:0016481	negative regulation of transcription	7	0.979659	Q12906, Q9P0J0, P16989, Q9NYF8, Q969G3, Q9UQ80, P31946	0.607561
GO:0045892	negative regulation of transcription, DNA-dependent	5	0.979739	Q12906, Q9P0J0, P16989, Q969G3, Q9UQ80	0.576726
GO:0001501	skeletal system development	4	0.980357	Q9UNW1, O95340, Q99715, P02461	0.556586
GO:0048856	anatomical structure development	50	0.980554	P07437, P23193, Q9Y6M1, P16989, Q99715, O95394, P02461, Q969N2, Q16527, P59998, Q13618, Q14195, P32119, P14649, Q9Y4W6, Q02880, P06703, Q9UII2, Q8WYA6, P06744, Q16643, P63000, Q15392, P62258, P16949, Q07812, Q13418, P28370, P46821, P51659, P43686, P60953, P12956, Q14696, Q9UMS4, P61981, P48681, P06756, P09382, Q07157, P62745, Q02809, Q01518, P35611, P13010, P20810, P15531, Q9UNW1, Q14203, O95340	0.801301
GO:0006355	regulation of transcription, DNA-dependent	17	0.981258	Q12906, P23193, P16989, P12956, Q9P0J0, Q14839, Q13501, Q9NP72, P46937, P41223, P15531, P53999, P67809, Q969G3, Q9UQ80, Q9NPA8, P28370	0.693144
GO:0051056	regulation of small GTPase mediated signal transduction	4	0.985233	P46940, P37198, Q96FS4, P63000	0.531287
GO:0007267	cell-cell signaling	4	0.985233	Q13445, P49189, P21964, Q16563	0.531287
GO:0007275	multicellular organismal development	53	0.985773	P07437, P23193, P16989, Q99715, O95394, P02461, Q15717, Q969N2, Q16527, Q13618, Q14195, P32119, P14649, Q9Y4W6, Q02880, P06703, Q9UII2, Q8WYA6, P06744, Q16643, P63000, Q15392, P62258, P16949, Q07812, P67809, Q13418, P22033, P28370, P46821, P51659, P43686, P60953, Q9Y295, P12956, Q14696, Q9UMS4, O75533, O96005, P61981, P48681, P06756, Q07157, P62745, Q02809, P35611, P13010, Q96EP5, P15531, Q92499,…	0.795566
GO:0032501	multicellular organismal process	68	0.987295	P07437, P23193, P31689, P01130, Q9H0D6, P16989, Q99715, P21964, O95394, P02461, Q15717, Q969N2, O75695, Q16527, Q13618, P08758, P32119, Q14195, P14649, Q9Y4W6, Q02880, P06703, P49257, Q9UII2, Q8WYA6, P06744, Q16643, O75718, P63000, P10606, P49189, Q15392, P62258, P16949, Q07812, P67809, Q13418, P22033, P28370, P46821, Q13557, P51659, P43686, P60953, Q9Y295, P12956, Q14696, Q9UMS4, O75533, O96005,…	0.815464
GO:0046483	heterocycle metabolic process	8	0.989721	P33316, P23634, P38606, O75695, P53396, P12268, Q13488, P15531	0.574835
GO:0048731	system development	42	0.990708	P51659, P23193, P07437, P60953, P16989, P12956, Q14696, Q9UMS4, O95394, Q99715, P02461, P61981, P48681, P06756, Q969N2, Q16527, P32119, Q14195, P14649, P62745, Q02809, Q9Y4W6, Q02880, P35611, P06703, P13010, Q9UII2, Q8WYA6, P06744, Q16643, P15531, P63000, Q15392, P16949, Q07812, P62258, Q9UNW1, Q14203, Q13418, O95340, P28370, P46821	0.757576
GO:0048468	cell development	9	0.991071	P51659, Q9Y4W6, Q02880, Q07812, P06703, Q13418, Q13618, P46821, P63000	0.580118
GO:0006468	protein amino acid phosphorylation	10	0.991721	Q92734, Q9UHY1, Q8TBA6, Q13418, Q8TDX7, P32119, Q13557, P04899, Q9UJU6, Q9UHA4	0.588338
GO:0048583	regulation of response to stimulus	5	0.993706	O43324, O95782, P02461, P53680, Q9UJU6	0.492485
GO:0016310	phosphorylation	16	0.994448	Q16851, Q13488, P04899, Q9UHA4, P15531, Q92734, Q9UHY1, P38606, Q8TBA6, Q13418, Q8TDX7, Q16795, P32119, P22695, Q13557, Q9UJU6	0.62616
GO:0007243	protein kinase cascade	4	0.99496	P32119, P04899, Q9UJU6, Q9UHA4	0.455389
GO:0009653	anatomical structure morphogenesis	19	0.995842	P62745, Q9Y4W6, Q02880, Q9Y6M1, P60953, P35611, Q01518, P06703, Q9UII2, P06744, P20810, P63000, Q07812, Q13418, Q16527, Q13618, P59998, P46821, Q07157	0.635719
GO:0050877	neurological system process	7	0.996018	Q9Y4W6, P78559, P49189, O75695, Q13418, P21964, Q16563	0.507137
GO:0009888	tissue development	8	0.996055	Q02809, Q9Y4W6, Q15392, Q9UNW1, Q13418, Q14696, P02461, P14649	0.523357
GO:0043412	biopolymer modification	31	0.997231	P01130, O00469, P39656, Q9UMS4, P09874, P02461, P04899, Q6P1J9, P26572, Q969N2, P59998, P32119, Q9Y4K0, Q9UJU6, Q9UBV7, Q02809, Q08J23, P62495, Q7Z6Z7, Q93009, P46977, Q9UHA4, Q92734, Q9UHY1, Q8TBA6, Q13418, Q9UBS4, Q9NPA8, Q8TDX7, P63241, Q13557	0.682797
GO:0003008	system process	11	0.997286	Q9Y4W6, P78559, P01130, P49189, O75695, Q13418, P21964, Q16563, Q13557, P14649, Q86U42	0.54789
GO:0044255	cellular lipid metabolic process	9	0.99764	Q15185, P51659, O75521, Q07812, Q969N2, O95573, O15270, P14174, P04040	0.515661
GO:0006464	protein modification process	29	0.997801	P01130, O00469, P39656, Q9UMS4, P09874, P02461, P04899, Q6P1J9, P26572, Q969N2, P59998, P32119, Q9Y4K0, Q9UJU6, Q9UBV7, Q02809, P62495, Q7Z6Z7, Q93009, P46977, Q9UHA4, Q92734, Q9UHY1, Q8TBA6, Q13418, Q9NPA8, Q8TDX7, P63241, Q13557	0.667246
GO:0048513	organ development	27	0.998395	P62745, P51659, Q02809, Q9Y4W6, P23193, Q02880, P60953, P35611, P16989, Q14696, P13010, Q9UII2, P06744, O95394, P02461, P15531, P63000, P06756, Q15392, P62258, Q07812, Q9UNW1, Q13418, Q16527, P28370, P32119, P14649	0.648461
GO:0007154	cell communication	6	0.998435	Q9Y4W6, Q13445, P49189, Q13418, P21964, Q16563	0.445741
GO:0051336	regulation of hydrolase activity	4	0.998904	Q15392, Q07812, Q9UII2, P41223	0.381141
GO:0006793	phosphorus metabolic process	17	0.999304	Q16851, Q13488, P04899, Q9UHA4, P15531, Q92734, Q9UHY1, P38606, Q8TBA6, Q9UNW1, Q13418, Q8TDX7, Q16795, P32119, P22695, Q13557, Q9UJU6	0.560248
GO:0006796	phosphate metabolic process	17	0.999304	Q16851, Q13488, P04899, Q9UHA4, P15531, Q92734, Q9UHY1, P38606, Q8TBA6, Q9UNW1, Q13418, Q8TDX7, Q16795, P32119, P22695, Q13557, Q9UJU6	0.560248
GO:0043687	post-translational protein modification	20	0.999407	Q9UMS4, P62495, Q7Z6Z7, P02461, P09874, P04899, Q93009, Q9UHA4, Q6P1J9, Q92734, Q9UHY1, Q969N2, Q8TBA6, Q13418, P59998, Q8TDX7, Q9NPA8, P32119, Q13557, Q9UJU6	0.578629
GO:0009725	response to hormone stimulus	4	0.999414	P37198, P01130, P09874, P46821	0.357805
GO:0009719	response to endogenous stimulus	4	0.999818	P37198, P01130, P09874, P46821	0.321697
60-80% set
GOterm	GOname	Count	PValue	Genes	Fold Enrichment
GO:0000398	nuclear mRNA splicing, via spliceosome	31	4.1701e-05	Q15287, P84103, Q09161, P52597, Q13595, Q12874, O75937, P14866, O75494, Q15029, P31943, P31942, O95777, Q92620, O43390, Q13242, Q6P2Q9, P61978, P52434, Q13151, O43395, O94906, P22626, P51991, Q13247, Q9BUQ8, Q9BWJ5, P83881, Q96DI7, P26599, Q15365	2.16346
GO:0000377	RNA splicing, via transesterification reactions with bulged adenosine as nucleophile	31	4.1701e-05	Q15287, P84103, Q09161, P52597, Q13595, Q12874, O75937, P14866, O75494, Q15029, P31943, P31942, O95777, Q92620, O43390, Q13242, Q6P2Q9, P61978, P52434, Q13151, O43395, O94906, P22626, P51991, Q13247, Q9BUQ8, Q9BWJ5, P83881, Q96DI7, P26599, Q15365	2.16346
GO:0000375	RNA splicing, via transesterification reactions	31	4.1701e-05	Q15287, P84103, Q09161, P52597, Q13595, Q12874, O75937, P14866, O75494, Q15029, P31943, P31942, O95777, Q92620, O43390, Q13242, Q6P2Q9, P61978, P52434, Q13151, O43395, O94906, P22626, P51991, Q13247, Q9BUQ8, Q9BWJ5, P83881, Q96DI7, P26599, Q15365	2.16346
GO:0051439	regulation of ubiquitin-protein ligase activity during mitotic cell cycle	17	0.000145311	P48556, P35998, Q13200, O43684, P25789, Q99460, P62195, O00487, Q99436, P28074, P28072, Q9UNM6, O14818, P63208, P49721, O00231, P28066	2.82914
GO:0030036	actin cytoskeleton organization	25	0.000171295	Q9UHB6, Q92747, P27797, P04075, P43034, P23528, P07737, O43707, P35749, P98194, Q9Y490, P05556, Q8WWI1, O00560, P35579, P60981, P35580, P47755, Q05682, Q16658, Q27J81, P61586, P68133, Q9NR12, P13797	2.23037
GO:0030029	actin filament-based process	26	0.000205738	Q9UHB6, Q92747, P27797, P04075, P43034, P23528, P07737, O43707, P35749, P98194, Q9Y490, P05556, Q8WWI1, O00560, P35579, P60981, P35580, P47755, Q05682, Q7Z406, Q16658, Q27J81, P61586, P68133, Q9NR12, P13797	2.16346
GO:0051438	regulation of ubiquitin-protein ligase activity	17	0.000237675	P48556, P35998, Q13200, O43684, P25789, Q99460, P62195, O00487, Q99436, P28074, P28072, Q9UNM6, O14818, P63208, P49721, O00231, P28066	2.72436
GO:0051436	negative regulation of ubiquitin-protein ligase activity during mitotic cell cycle	16	0.000249603	P48556, P35998, Q13200, O43684, P25789, Q99460, P62195, O00487, Q99436, P28074, P28072, Q9UNM6, O14818, P49721, O00231, P28066	2.82575
GO:0051444	negative regulation of ubiquitin-protein ligase activity	16	0.000249603	P48556, P35998, Q13200, O43684, P25789, Q99460, P62195, O00487, Q99436, P28074, P28072, Q9UNM6, O14818, P49721, O00231, P28066	2.82575
GO:0051352	negative regulation of ligase activity	16	0.000249603	P48556, P35998, Q13200, O43684, P25789, Q99460, P62195, O00487, Q99436, P28074, P28072, Q9UNM6, O14818, P49721, O00231, P28066	2.82575
GO:0031145	anaphase-promoting complex-dependent proteasomal ubiquitin-dependent protein catabolic process	16	0.000319747	P48556, P35998, Q13200, O43684, P25789, Q99460, P62195, O00487, Q99436, P28074, P28072, Q9UNM6, O14818, P49721, O00231, P28066	2.76923
GO:0051340	regulation of ligase activity	17	0.000377127	P48556, P35998, Q13200, O43684, P25789, Q99460, P62195, O00487, Q99436, P28074, P28072, Q9UNM6, O14818, P63208, P49721, O00231, P28066	2.62706
GO:0051437	positive regulation of ubiquitin-protein ligase activity during mitotic cell cycle	16	0.00040621	P48556, P35998, Q13200, P25789, Q99460, P62195, O00487, Q99436, P28074, P28072, Q9UNM6, O14818, P63208, P49721, O00231, P28066	2.71493
GO:0006396	RNA processing	58	0.000507719	Q15287, Q09161, P52597, Q13868, Q12874, Q9Y2L1, O75494, P30153, Q15029, Q9H583, P31943, Q16630, P23246, P31942, Q92620, O95777, P05455, O43390, Q13427, Q13242, P61978, P52434, Q13151, O94906, P22626, Q9Y2X3, Q13247, P17844, Q9BWJ5, P83881, Q96DI7, O43148, P26599, O75569, Q8TED0, Q13148, P49591, Q15365, P84103, Q13595, O75937, Q14978, P14866, Q92841, Q9UNX4, Q9UHX1, Q12788, Q6P2Q9, P98175, O43395,…	1.53964
GO:0008380	RNA splicing	39	0.00052383	Q15287, Q09161, P84103, Q13595, P52597, Q12874, O75937, P14866, O75494, P30153, Q15029, P31943, P23246, P31942, Q92620, O95777, Q9UHX1, O43390, Q13427, Q13242, Q6P2Q9, P61978, P98175, P52434, Q13151, O43395, O94906, P51991, P22626, Q13247, Q9BUQ8, P17844, Q9BWJ5, P83881, Q96DI7, P26599, Q8WXA9, Q13148, Q15365	1.73969
GO:0022604	regulation of cell morphogenesis	13	0.000580129	P35580, P02751, Q14344, Q7Z406, P19022, P61586, P04075, Q04917, Q9NQC3, P61158, P04216, P20073, P35579	3.04054
GO:0016071	mRNA metabolic process	44	0.000581186	Q15287, Q09161, P84103, Q13595, P52597, Q12874, O75937, P14866, O75494, Q15029, P31943, Q16630, P23246, P31942, Q92620, O95777, P05455, P13489, Q9UHX1, O43390, Q13242, Q6P2Q9, P61978, Q92900, P98175, P52434, Q13151, O43395, O94906, P51991, P22626, Q13247, Q9BUQ8, P55265, P17844, Q9NZI8, Q9BWJ5, P83881, Q96DI7, O43148, P26599, Q8WXA9, Q13148, Q15365	1.66275
GO:0031400	negative regulation of protein modification process	20	0.000593407	P48556, P35998, Q13200, O43684, P25789, P26358, P30153, P30086, Q99460, P62195, O00487, Q99436, P22413, P28074, P28072, Q9UNM6, O14818, P49721, O00231, P28066	2.30769
GO:0051443	positive regulation of ubiquitin-protein ligase activity	16	0.000640427	P48556, P35998, Q13200, P25789, Q99460, P62195, O00487, Q99436, P28074, P28072, Q9UNM6, O14818, P63208, P49721, O00231, P28066	2.61248
GO:0031397	negative regulation of protein ubiquitination	16	0.000640427	P48556, P35998, Q13200, O43684, P25789, Q99460, P62195, O00487, Q99436, P28074, P28072, Q9UNM6, O14818, P49721, O00231, P28066	2.61248
GO:0000278	mitotic cell cycle	32	0.000855725	P48556, P35998, Q13200, P25789, Q14978, Q99460, P43034, P54687, Q99436, O00487, P62195, P63208, Q13617, P32322, P62826, Q9P258, Q9Y265, Q9Y266, P28066, O43684, P05556, Q14008, O00541, Q8N3U4, P28074, P28072, Q9UNM6, O14818, Q13148, O00231, P49721, P00533	1.82186
GO:0051351	positive regulation of ligase activity	16	0.000980903	P48556, P35998, Q13200, P25789, Q99460, P62195, O00487, Q99436, P28074, P28072, Q9UNM6, O14818, P63208, P49721, O00231, P28066	2.51748
GO:0006397	mRNA processing	40	0.000986386	Q15287, Q09161, P84103, Q13595, P52597, Q12874, O75937, P14866, O75494, Q15029, P31943, P23246, Q16630, P31942, Q92620, O95777, Q9UHX1, O43390, Q13242, Q6P2Q9, P61978, P98175, P52434, Q13151, O43395, O94906, P51991, P22626, Q13247, Q9BUQ8, P55265, P17844, Q9BWJ5, P83881, Q96DI7, O43148, P26599, Q8WXA9, Q13148, Q15365	1.67224
GO:0031396	regulation of protein ubiquitination	17	0.00128628	P48556, P35998, Q13200, O43684, P25789, Q99460, P62195, O00487, Q99436, P28074, P28072, Q9UNM6, O14818, P63208, P49721, O00231, P28066	2.37283
GO:0031398	positive regulation of protein ubiquitination	16	0.00146313	P48556, P35998, Q13200, P25789, Q99460, P62195, O00487, Q99436, P28074, P28072, Q9UNM6, O14818, P63208, P49721, O00231, P28066	2.42915
GO:0006511	ubiquitin-dependent protein catabolic process	26	0.00154072	Q16531, P48556, P35998, Q5VYK3, Q13200, P25789, Q8WW12, Q99460, O00487, P62195, Q99436, P63208, P45974, Q13617, P55072, P28066, Q15843, O43684, P54578, P28074, P28072, O14818, Q9UNM6, O00231, P49721	1.90678
GO:0016070	RNA metabolic process	72	0.00157148	Q15287, Q09161, P52597, P42224, Q13868, Q12874, Q9Y2L1, O75494, P30153, Q15029, Q9H583, P31943, Q16630, P23246, P31942, P12270, Q92620, O95777, P05455, P13489, O43390, P10155, Q13427, Q13242, P61978, Q13151, P52434, O94906, P22626, Q9Y2X3, Q13247, P41252, Q9BYG3, P17844, Q9BWJ5, P83881, Q96DI7, O43148, P26599, O75569, Q9P2J5, Q8TED0, Q13148, P49591, Q15365, P84103, Q13595, O75937, Q92905, Q14978,…	1.40017
GO:0010498	proteasomal protein catabolic process	19	0.0016212	P48556, P35998, Q5VYK3, Q13200, O43684, P25789, Q8WW12, Q99460, P62195, O00487, Q99436, P28074, P28072, Q9UNM6, O14818, P49721, O00231, P55072, P28066	2.19231
GO:0043161	proteasomal ubiquitin-dependent protein catabolic process	19	0.0016212	P48556, P35998, Q5VYK3, Q13200, O43684, P25789, Q8WW12, Q99460, P62195, O00487, Q99436, P28074, P28072, Q9UNM6, O14818, P49721, O00231, P55072, P28066	2.19231
GO:0006139	nucleobase, nucleoside, nucleotide and nucleic acid metabolic process	124	0.00246188	Q15287, Q16531, P52597, Q7L1Q6, Q13868, Q9Y2L1, P31153, O75494, Q9Y230, P23246, Q16630, P12270, O95777, Q09028, P05455, O60716, O43390, P18859, Q01433, P61978, Q13151, P52434, P22626, P41252, P17844, Q01844, Q9BWJ5, P22413, O75569, Q13148, P49591, P62633, Q13595, P26358, P11388, Q92905, Q14978, P04075, Q7Z3U7, O75475, P16615, Q9Y2W1, P62195, P00492, P22102, Q12788, P49736, Q6P2Q9, P55072, Q92900,…	1.24487
GO:0022603	regulation of anatomical structure morphogenesis	16	0.00254817	Q01955, P02751, P19022, P04075, Q9NZ08, P04216, P35579, P35580, Q14344, P13489, Q7Z406, P61586, Q04917, Q9NQC3, P61158, P20073	2.30769
GO:0032269	negative regulation of cellular protein metabolic process	23	0.00297413	P48556, P35998, Q13200, O43684, P25789, P26358, Q9NR50, P27797, P30153, P30086, Q99460, Q9NZI8, Q99436, P62195, O00487, P22413, P28074, P28072, Q9UNM6, O14818, P49721, O00231, P28066	1.91383
GO:0051128	regulation of cellular component organization	32	0.00309044	Q9UHB6, Q92747, P02751, Q9Y6G9, Q01082, P26358, P19022, P27797, P04075, P30086, P23528, P04216, O95208, P12270, O43707, Q92900, Q9BPX5, Q0ZGT2, P35579, P63165, P60981, P35580, Q14344, P47755, Q7Z406, O14980, P61586, Q04917, P09429, Q9NQC3, P61158, P20073	1.68856
GO:0034641	cellular nitrogen compound metabolic process	133	0.00317096	Q15287, Q16531, P52597, Q7L1Q6, Q13868, Q9Y2L1, P31153, O75494, P43034, Q9Y230, Q01650, P23246, Q16630, P12270, O95777, Q09028, P05455, O60716, O43390, P18859, Q01433, P61978, Q6UVY6, Q13151, P52434, P22626, P41252, P30536, P17844, Q01844, Q9BWJ5, P22413, Q8IY17, O75569, Q13148, P49591, P62633, Q13595, P26358, P11388, Q92905, Q14978, P04075, Q7Z3U7, O75475, P16615, Q9Y2W1, P62195, P00492, P22102,…	1.22313
GO:0022402	cell cycle process	37	0.00351551	P35998, P48556, Q13200, P25789, Q14978, Q92791, P27797, P43034, Q99460, P54687, O15355, Q99436, O00487, P62195, P63208, Q13617, P32322, P62826, Q9P258, Q9Y265, Q9Y266, P28066, O43684, P05556, Q14008, O00541, Q8N3U4, P35579, P28074, P35580, P28072, Q9UNM6, O14818, Q13148, O00231, P49721, P00533	1.60096
GO:0051248	negative regulation of protein metabolic process	23	0.00381123	P48556, P35998, Q13200, O43684, P25789, P26358, Q9NR50, P27797, P30153, P30086, Q99460, Q9NZI8, Q99436, P62195, O00487, P22413, P28074, P28072, Q9UNM6, O14818, P49721, O00231, P28066	1.87772
GO:0007015	actin filament organization	10	0.00396873	Q9UHB6, Q05682, Q16658, P61586, P04075, P68133, O43707, P13797, P23528, P60981	2.98408
GO:0007049	cell cycle	46	0.00402737	P35998, P48556, Q13200, P25789, Q8WW12, Q14978, Q92791, P27797, P43034, Q99460, P54687, O15355, Q99436, P62195, O00487, P62136, Q9P0V3, Q09028, P63208, Q13617, P32322, P49736, P62826, Q9P258, Q9Y265, Q9Y266, Q92900, P28066, Q8IXM3, O43684, P05556, Q14008, O00541, Q96RT1, Q8N3U4, P35579, P25205, P28074, P35580, P28072, Q9UNM6, O14818, Q13148, O00231, P49721, P00533	1.49653
GO:0050789	regulation of biological process	189	0.00411182	Q16531, P48556, Q01082, Q13200, Q7L1Q6, P52597, Q9ULV4, P19022, O75494, P43034, Q9Y230, P23246, P23528, P04216, O00487, Q9GZX9, P56545, P12270, P07737, Q09028, Q9Y696, O60716, Q92538, Q5T9L3, O43707, P61978, P28066, P29992, O75367, P05556, P30533, O60884, P17844, P30536, Q01844, O00560, Q6UVK1, P41567, P28074, P22413, Q14344, P28072, O00299, P09211, P56199, O75569, P61586, Q9NR12, P98082, P31150,…	1.15507
GO:0010517	regulation of phospholipase activity	5	0.00457626	Q14344, P62873, P50148, P00533, P29992	6.18132
GO:0010518	positive regulation of phospholipase activity	5	0.00457626	Q14344, P62873, P50148, P00533, P29992	6.18132
GO:0060193	positive regulation of lipase activity	5	0.00457626	Q14344, P62873, P50148, P00533, P29992	6.18132
GO:0006807	nitrogen compound metabolic process	135	0.00514726	Q15287, Q16531, P52597, Q7L1Q6, Q13868, Q9Y2L1, P31153, O75494, P43034, Q9Y230, Q01650, P23246, Q16630, P12270, O95777, Q09028, P05455, O60716, O43390, P18859, Q01433, P61978, Q6UVY6, Q13151, P52434, P22626, P41252, P30536, P17844, Q01844, Q9BWJ5, P22413, Q8IY17, O75569, Q13148, P49591, P62633, Q13595, P26358, P11388, Q92905, Q14978, P04075, Q7Z3U7, O75475, Q6UB35, P16615, Q9Y2W1, P62195, P00492,…	1.20564
GO:0050794	regulation of cellular process	178	0.00653955	Q16531, P48556, Q01082, Q13200, Q7L1Q6, P52597, Q9ULV4, P19022, O75494, P43034, Q9Y230, P23246, P23528, P04216, O00487, Q9GZX9, P56545, P12270, P07737, Q09028, Q9Y696, O60716, Q92538, Q5T9L3, O43707, P61978, P28066, P29992, P05556, O60884, P17844, P30536, Q01844, O00560, Q6UVK1, P41567, P28074, P22413, Q14344, P28072, O00299, P09211, P56199, O75569, P61586, Q9NR12, P98082, P31150, Q13148, Q9BS26,…	1.15385
GO:0051603	proteolysis involved in cellular protein catabolic process	34	0.00701757	Q16531, P48556, P35998, Q5VYK3, Q13200, P25789, Q8WW12, Q99460, Q99436, O00487, P62195, P45974, P63208, Q13617, Q9HB71, O75844, P55072, P28066, Q15843, O43684, Q9UHG3, Q9NZ08, P54578, P35579, P63165, Q5GLZ8, P28074, P28072, Q9UNM6, O14818, P61960, O00231, P49721	1.57343
GO:0044257	cellular protein catabolic process	34	0.00701757	Q16531, P48556, P35998, Q5VYK3, Q13200, P25789, Q8WW12, Q99460, Q99436, O00487, P62195, P45974, P63208, Q13617, Q9HB71, O75844, P55072, P28066, Q15843, O43684, Q9UHG3, Q9NZ08, P54578, P35579, P63165, Q5GLZ8, P28074, P28072, Q9UNM6, O14818, P61960, O00231, P49721	1.57343
GO:0031399	regulation of protein modification process	22	0.00907965	P48556, P35998, Q13200, O43684, P25789, P26358, P30153, P30086, Q99460, P62195, O00487, Q99436, P22413, P28074, P28072, Q9UNM6, O14818, P63208, P00533, P49721, O00231, P28066	1.7793
GO:0008360	regulation of cell shape	7	0.00919342	P35580, P02751, Q14344, Q7Z406, P04075, P20073, P35579	3.56335
GO:0031401	positive regulation of protein modification process	17	0.00981318	P48556, P35998, Q13200, P25789, P26358, Q99460, P62195, O00487, Q99436, P28074, P28072, Q9UNM6, O14818, P63208, P49721, O00231, P28066	1.96154
GO:0043632	modification-dependent macromolecule catabolic process	32	0.00989523	Q16531, P48556, P35998, Q5VYK3, Q13200, P25789, Q8WW12, Q99460, Q99436, O00487, P62195, P63208, P45974, Q13617, Q9HB71, O75844, P55072, P28066, Q15843, O43684, Q9UHG3, P54578, P63165, Q5GLZ8, P28074, P28072, Q9UNM6, O14818, P61960, O00231, P49721	1.56454
GO:0019941	modification-dependent protein catabolic process	32	0.00989523	Q16531, P48556, P35998, Q5VYK3, Q13200, P25789, Q8WW12, Q99460, Q99436, O00487, P62195, P63208, P45974, Q13617, Q9HB71, O75844, P55072, P28066, Q15843, O43684, Q9UHG3, P54578, P63165, Q5GLZ8, P28074, P28072, Q9UNM6, O14818, P61960, O00231, P49721	1.56454
GO:0007010	cytoskeleton organization	30	0.0100167	Q9UHB6, Q92747, P27797, P04075, P43034, P23528, P04216, P07737, P62826, O43707, P35749, P98194, P05556, Q9Y490, Q8WWI1, P05787, Q14008, O00560, Q96RT1, P35579, P60981, P35580, P47755, Q05682, Q16658, Q27J81, P61586, Q9NR12, P68133, P13797	1.59273
GO:0050793	regulation of developmental process	27	0.0109322	Q01955, P02751, Q53EP0, P19022, P27797, P04075, P30153, P04216, Q9Y639, Q9GZX9, P13489, Q96QR8, P29992, P05556, Q9NZ08, P50148, P35579, P22413, P35580, Q14344, Q7Z406, P61586, Q9NR12, Q04917, Q9NQC3, P61158, P20073	1.63394
GO:0065007	biological regulation	195	0.0112598	Q13200, Q7L1Q6, O75494, P43034, Q9C0E8, P04216, P23528, P23246, Q9GZX9, P07737, Q09028, Q9Y696, Q92538, O60716, P29992, P28066, O75367, Q01844, Q6UVK1, P22413, P28074, P28072, Q14344, P56199, O75569, P61586, P98082, Q01955, P62633, P35998, Q9Y6G9, P26358, Q92905, O75475, Q99436, P13667, Q9UBI6, P27348, P00492, P84095, P63208, Q969H8, Q12788, P55072, Q92900, Q96QR8, P63104, O43396, Q5BKZ1, Q8WX92,…	1.12801
GO:0044265	cellular macromolecule catabolic process	39	0.0127131	Q15287, Q16531, P35998, P48556, Q09161, Q5VYK3, Q13200, P25789, Q8WW12, Q99460, Q99436, O00487, P62195, P13489, P45974, P63208, Q9HB71, Q13617, O75844, P55072, Q92900, P28066, Q15843, O43684, Q9UHG3, Q9NZ08, P54578, P35579, P63165, Q5GLZ8, P28074, P99999, P28072, Q9UNM6, O14818, P61960, O00231, P49721	1.46104
GO:0030163	protein catabolic process	34	0.0131514	Q16531, P48556, P35998, Q5VYK3, Q13200, P25789, Q8WW12, Q99460, Q99436, O00487, P62195, P45974, P63208, Q13617, Q9HB71, O75844, P55072, P28066, Q15843, O43684, Q9UHG3, Q9NZ08, P54578, P35579, P63165, Q5GLZ8, P28074, P28072, Q9UNM6, O14818, P61960, O00231, P49721	1.50888
GO:0051017	actin filament bundle formation	5	0.0136406	Q9UHB6, Q05682, Q16658, P61586, O43707	4.80769
GO:0010605	negative regulation of macromolecule metabolic process	37	0.0199677	P35998, P48556, Q13200, P25789, P26358, Q92769, P27797, O75494, P30153, P30086, Q99460, Q16576, Q01658, Q99436, O00487, P62195, P56545, P27348, P32322, Q96QR8, Q13263, P28066, O43684, Q8WX92, Q9NR50, P55265, Q9NZI8, P63165, P28074, P22413, P28072, Q9UNM6, O14818, O75569, P09429, O00231, P49721	1.43584
GO:0044092	negative regulation of molecular function	22	0.0201422	P35998, P48556, Q13200, O43684, P25789, Q92769, P30153, O43504, P30533, Q99460, P04216, P63165, Q99436, P62195, O00487, P28074, P28072, Q9UNM6, O14818, P49721, O00231, P28066	1.65552
GO:0010927	cellular component assembly involved in morphogenesis	5	0.0207001	P35580, P05556, P68133, P43034, P35749	4.32692
GO:0060191	regulation of lipase activity	5	0.0207001	Q14344, P62873, P50148, P00533, P29992	4.32692
GO:0007202	activation of phospholipase C activity	4	0.0232743	P62873, P50148, P00533, P29992	5.76923
GO:0010863	positive regulation of phospholipase C activity	4	0.0232743	P62873, P50148, P00533, P29992	5.76923
GO:0030239	myofibril assembly	4	0.0232743	P35580, P05556, P68133, P35749	5.76923
GO:0032268	regulation of cellular protein metabolic process	32	0.0242596	P35998, P48556, Q09161, Q13200, P25789, P26358, Q92769, P27797, P30153, P30086, Q99460, Q99436, O00487, P62195, P63208, Q92900, P28066, O43684, Q9NR50, Q9NZI8, P41567, P22413, P28074, P28072, Q9UNM6, O14818, Q9UBQ5, O00231, P49721, P00533, P04792, P21399	1.4652
GO:0031324	negative regulation of cellular metabolic process	36	0.0248829	P35998, P48556, Q13200, P25789, P26358, Q92769, P27797, O75494, P30153, P30086, Q99460, Q16576, Q01658, Q99436, O00487, P62195, P56545, P27348, P32322, P05023, Q96QR8, Q13263, P28066, O43684, Q8WX92, Q9NR50, Q9NZI8, P63165, P22413, P28074, P28072, Q9UNM6, O14818, P09429, O00231, P49721	1.42255
GO:0043085	positive regulation of catalytic activity	27	0.0269457	Q01955, P48556, P35998, Q13200, P42224, P25789, Q99460, P04216, O00487, P62195, Q99436, P62873, P63208, P55072, P28066, P29992, P50148, P99999, P28074, P28072, Q14344, P56199, Q9UNM6, O14818, O00231, P49721, P00533	1.51723
GO:0031325	positive regulation of cellular metabolic process	33	0.0270394	P35998, Q09161, P48556, P62633, Q13200, P25789, P26358, Q92769, P27797, P30086, Q99460, Q99436, Q9Y2W1, O00487, P62195, Q14192, P00492, P63208, P32322, P62826, Q13263, P28066, O94906, P17844, P17096, P28074, P28072, Q9UNM6, O14818, Q04917, O00231, P49721, P00533	1.44231
GO:0007266	Rho protein signal transduction	6	0.0294779	Q14344, P84095, P61586, Q07960, P23528, P08123	3.24519
GO:0009892	negative regulation of metabolic process	38	0.029867	P35998, P48556, Q13200, P25789, P26358, Q92769, P27797, O75494, P30153, P30086, Q99460, Q16576, Q01658, Q99436, P62195, O00487, P56545, P27348, P32322, P05023, Q96QR8, Q13263, P28066, O43684, Q8WX92, Q9NR50, P55265, Q9NZI8, P63165, P28074, P22413, P28072, Q9UNM6, O14818, O75569, P09429, O00231, P49721	1.38754
GO:0032270	positive regulation of cellular protein metabolic process	18	0.0311671	P48556, P35998, Q13200, P25789, P26358, Q92769, Q99460, P62195, O00487, Q99436, P28074, P28072, Q9UNM6, O14818, P63208, P49721, O00231, P28066	1.69314
GO:0043086	negative regulation of catalytic activity	19	0.034356	P48556, P35998, Q13200, O43684, P25789, P30153, O43504, Q99460, P04216, P62195, O00487, Q99436, P28074, P28072, Q9UNM6, O14818, P49721, O00231, P28066	1.64423
GO:0009165	nucleotide biosynthetic process	15	0.03622	P17812, P98194, P00492, P61421, P22102, P27708, P21589, P04075, Q7Z3U7, P18859, Q01433, P30085, P05023, P16615, P36543	1.77819
GO:0046483	heterocycle metabolic process	22	0.03663	Q6UVY6, P17812, P98194, O15460, P21589, P04075, Q7Z3U7, P30536, P30085, Q6UB35, P16615, P22413, P00492, P61421, P22102, P27708, P32322, P18859, Q01433, P05023, P36543	1.56053
GO:0048519	negative regulation of biological process	70	0.0391129	P07355, P48556, Q01082, Q13200, Q92769, O75494, P30153, Q16576, Q99460, P04216, P23528, O00487, Q9GZX9, P56545, P12270, Q09028, Q9Y696, Q13617, O43707, P05023, P28066, P05556, Q9NR50, P30533, P28074, P22413, P28072, P47755, P09211, O14818, O75569, P61586, P98082, P04792, Q9UHB6, Q01955, P35998, P25789, P26358, P21589, P27797, P30086, Q15121, Q01658, P16615, P62195, Q99436, P27348, P30044, P32322,…	1.22874
GO:0031032	actomyosin structure organization	5	0.040506	P35580, P05556, Q8WWI1, P68133, P35749	3.60577
GO:0007265	Ras protein signal transduction	11	0.0433105	Q14344, P62873, P62993, P84095, P61586, Q15404, O00560, Q07960, P23528, P08123, Q9UN86	1.98317
GO:0009893	positive regulation of metabolic process	33	0.0443416	P35998, Q09161, P48556, P62633, Q13200, P25789, P26358, Q92769, P27797, P30086, Q99460, Q99436, Q9Y2W1, O00487, P62195, Q14192, P00492, P63208, P32322, P62826, Q13263, P28066, O94906, P17844, P17096, P28074, P28072, Q9UNM6, O14818, Q04917, O00231, P49721, P00533	1.3863
GO:0032535	regulation of cellular component size	16	0.0448294	Q9UHB6, Q92747, Q9BPX5, Q01082, Q9Y2X3, P30153, P17844, Q96RT1, P23528, P60981, P22413, P47755, P68133, P98082, Q9NQC3, P61158	1.68856
GO:0051247	positive regulation of protein metabolic process	18	0.0448329	P48556, P35998, Q13200, P25789, P26358, Q92769, Q99460, P62195, O00487, Q99436, P28074, P28072, Q9UNM6, O14818, P63208, P49721, O00231, P28066	1.6226
GO:0009260	ribonucleotide biosynthetic process	12	0.0456921	P17812, P98194, P61421, P22102, P04075, Q7Z3U7, P18859, Q01433, P30085, P05023, P16615, P36543	1.88811
GO:0034654	nucleobase, nucleoside, nucleotide and nucleic acid biosynthetic process	15	0.0489673	P17812, P98194, P00492, P61421, P22102, P27708, P21589, P04075, Q7Z3U7, P18859, Q01433, P30085, P05023, P16615, P36543	1.708
GO:0033365	protein localization in organelle	15	0.0489673	Q01082, P55060, Q9Y2X3, Q8TEX9, P30536, O00505, P61619, Q96CV9, Q15785, P12270, Q9Y5J7, O14980, P62826, P08240, P63104	1.708
GO:0034404	nucleobase, nucleoside and nucleotide biosynthetic process	15	0.0489673	P17812, P98194, P00492, P61421, P22102, P27708, P21589, P04075, Q7Z3U7, P18859, Q01433, P30085, P05023, P16615, P36543	1.708
GO:0033043	regulation of organelle organization	15	0.0489673	Q9UHB6, Q92747, Q01082, Q0ZGT2, Q9Y6G9, Q9BPX5, P26358, P30086, P23528, P60981, P12270, P47755, P61586, O14980, P61158	1.708
GO:0048646	anatomical structure formation involved in morphogenesis	16	0.049192	P07355, P05556, Q9NZ08, P43034, P04216, P23528, Q6UVK1, P35579, Q9GZX9, P35580, P07737, Q14344, Q8IY17, P68133, Q9NQC3, P35749	1.66821
GO:0008064	regulation of actin polymerization or depolymerization	8	0.0497535	Q9UHB6, Q92747, Q9BPX5, Q01082, P47755, P61158, P23528, P60981	2.30769
GO:0044093	positive regulation of molecular function	29	0.0503395	Q01955, P35998, P48556, Q13200, P42224, P25789, Q99460, P04216, Q99436, O00487, P62195, P62873, P63208, O43707, P55072, P28066, P29992, P50148, P99999, P28074, Q14344, P28072, Q05682, P56199, Q9UNM6, O14818, O00231, P49721, P00533	1.4099
GO:0006164	purine nucleotide biosynthetic process	12	0.0512364	P98194, P00492, P61421, P22102, P21589, P04075, Q7Z3U7, P18859, Q01433, P05023, P16615, P36543	1.8544
GO:0009057	macromolecule catabolic process	39	0.0525547	Q15287, Q16531, P35998, P48556, Q09161, Q5VYK3, Q13200, P25789, Q8WW12, Q99460, Q99436, O00487, P62195, P13489, P45974, P63208, Q9HB71, Q13617, O75844, P55072, Q92900, P28066, Q15843, O43684, Q9UHG3, Q9NZ08, P54578, P35579, P63165, Q5GLZ8, P28074, P99999, P28072, Q9UNM6, O14818, P61960, O00231, P49721	1.32353
GO:0051656	establishment of organelle localization	9	0.0555596	O00161, P35580, O15498, Q92538, P61923, P62841, P43034, Q9Y266, P35579	2.10499
GO:0006605	protein targeting	20	0.0557014	Q01082, P55060, Q9Y2X3, Q8TEX9, P27797, P30536, O00560, Q96RT1, O00505, P61619, Q96CV9, Q15785, P12270, P27348, Q9Y5J7, O14980, P62826, P08240, Q9UGP8, P63104	1.53165
GO:0051493	regulation of cytoskeleton organization	12	0.0572174	Q9UHB6, Q92747, Q9Y6G9, Q0ZGT2, Q9BPX5, Q01082, P47755, P61586, O14980, P61158, P23528, P60981	1.82186
GO:0030832	regulation of actin filament length	8	0.05817	Q9UHB6, Q92747, Q9BPX5, Q01082, P47755, P61158, P23528, P60981	2.23325
GO:0009259	ribonucleotide metabolic process	13	0.058356	P17812, P98194, P21589, P04075, Q7Z3U7, P30085, P16615, P61421, P22102, P18859, Q01433, P05023, P36543	1.75781
GO:0010975	regulation of neuron projection development	6	0.058864	P19022, P61586, Q04917, Q9NQC3, P61158, P04216	2.73279
GO:0045664	regulation of neuron differentiation	7	0.0596564	P19022, P61586, P27797, Q04917, Q9NQC3, P61158, P04216	2.42308
GO:0044085	cellular component biogenesis	59	0.0611511	Q09161, Q13868, Q12874, Q9Y2L1, P55060, P19022, O75494, P30153, P43034, Q9H583, P04216, P68371, P10412, P62993, O43707, Q13242, P52434, O75367, Q9Y490, P05556, O94906, Q9Y2X3, Q13247, Q8TEX9, Q9BYG3, O00560, P09972, P35580, Q05682, P47755, P61586, Q8TED0, Q9UHB6, P02751, Q14978, Q92791, P27797, Q9UQB8, P30086, Q9Y2W1, Q9UNX4, P00492, Q12788, P49736, P55072, P35749, Q9NPJ3, Q8IY81, Q9BUQ8, P17096,…	1.22735
GO:0032970	regulation of actin filament-based process	9	0.0636207	Q9UHB6, Q92747, Q9BPX5, Q01082, P47755, P61586, P61158, P23528, P60981	2.0496
GO:0032956	regulation of actin cytoskeleton organization	9	0.0636207	Q9UHB6, Q92747, Q9BPX5, Q01082, P47755, P61586, P61158, P23528, P60981	2.0496
GO:0048523	negative regulation of cellular process	64	0.0650348	P48556, Q01082, Q13200, Q92769, O75494, P30153, Q16576, Q99460, P04216, P23528, O00487, Q9GZX9, P56545, P12270, Q09028, Q9Y696, Q13617, O43707, P05023, P28066, P05556, Q9NR50, P28074, P22413, P28072, P47755, P09211, O14818, O75569, P61586, P98082, P04792, Q9UHB6, Q01955, P35998, P25789, P26358, P27797, P30086, Q15121, Q01658, P62195, Q99436, P27348, P30044, P32322, Q96QR8, Q13263, P63104, O43684,…	1.20927
GO:0051246	regulation of protein metabolic process	33	0.0653322	P35998, P48556, Q09161, Q13200, P25789, P26358, Q92769, P27797, P30153, P30086, Q99460, Q99436, O00487, P62195, P63208, Q92900, P28066, O43684, Q9NR50, Q9NZI8, P41567, P22413, P28074, P28072, Q9UNM6, O14818, O14980, Q9UBQ5, O00231, P49721, P00533, P04792, P21399	1.34074
GO:0051345	positive regulation of hydrolase activity	10	0.0671612	P99999, Q01955, Q14344, P62873, P42224, P50148, P00533, P04216, P55072, P29992	1.92308
GO:0050767	regulation of neurogenesis	8	0.0674142	Q9Y639, P19022, P61586, P27797, Q04917, Q9NQC3, P61158, P04216	2.16346
GO:0030834	regulation of actin filament depolymerization	5	0.0681262	Q9UHB6, Q01082, P47755, P23528, P60981	3.09066
GO:0003008	system process	28	0.0698384	Q01955, P42224, P04075, P30086, P43034, P62873, Q9NPQ8, P53814, Q9Y6M9, Q6P2Q9, P05023, P35749, P29992, O43395, Q9NZ08, O00560, P54578, Q9NZM1, Q15582, P08123, P35580, Q05682, Q9Y5J7, P56199, Q9UBQ7, P68133, P98082, P21399	1.37675
GO:0006096	glycolysis	7	0.0703499	P09972, P04406, P60174, P00558, P04075, P10155, P14618	2.32988
GO:0010769	regulation of cell morphogenesis involved in differentiation	6	0.0713665	P19022, P61586, Q04917, Q9NQC3, P61158, P04216	2.59615
GO:0022607	cellular component assembly	48	0.071924	Q9UHB6, P02751, Q09161, P55060, Q12874, P19022, O75494, Q92791, P27797, Q9UQB8, P30153, P30086, P43034, P04216, P68371, Q9Y2W1, P10412, P00492, P62993, P49736, Q13242, O43707, P55072, P35749, P52434, O75367, P05556, Q9Y490, O94906, Q9NPJ3, Q13247, Q8TEX9, Q9BUQ8, Q9BYG3, P17096, O00560, O00505, P09972, P35580, Q05682, P47755, Q16658, O14980, P61586, P07919, P68133, P62841, Q5SSJ5	1.25116
GO:0010604	positive regulation of macromolecule metabolic process	30	0.0727433	P35998, Q09161, P48556, P62633, Q13200, P25789, P26358, Q92769, P27797, Q99460, Q99436, Q9Y2W1, O00487, P62195, Q14192, P63208, P32322, P62826, Q13263, P28066, O94906, P17844, P17096, P28074, P28072, Q9UNM6, O14818, Q04917, O00231, P49721	1.35216
GO:0019725	cellular homeostasis	20	0.0743595	P98194, O43396, P30626, P27797, P04075, P50148, P16615, P22413, P13667, P30041, Q15084, Q14344, P30044, P62873, O76003, P20073, Q06830, P29992, Q9BS26, P21399	1.47929
GO:0006928	cell motion	20	0.0743595	P02751, P05556, Q9Y490, P19022, P43034, O00560, P23528, P35579, P60981, P68371, P35580, Q14344, P47755, Q05682, P56199, P06753, P08670, P67936, P61158, P04792	1.47929
GO:0031345	negative regulation of cell projection organization	4	0.0752007	P61586, Q04917, Q9NQC3, P04216	3.84615
GO:0016337	cell-cell adhesion	10	0.075419	Q9Y639, P98194, P05556, Q8WWI1, Q9UMF0, O60716, P19022, P00533, P04216, P35579	1.88127
GO:0007264	small GTPase mediated signal transduction	19	0.0763055	Q9NR31, P62820, Q15404, Q07960, O00560, Q13637, P23528, P61019, P08123, Q9UN86, P20337, P50395, P27348, Q14344, P62873, P84095, P62993, P61586, P31150	1.49476
GO:0065008	regulation of biological quality	52	0.0770115	P07355, Q01082, P30153, P23528, Q9C0E8, P05023, Q06830, P29992, P30626, Q9BPX5, Q9Y490, Q9Y2X3, Q9NZ08, P17844, Q96RT1, P08123, P35579, P60981, P22413, P35580, Q14344, P47755, P56199, Q7Z406, P98082, O76003, P61158, Q9BS26, Q9UHB6, Q92747, P02751, P04075, P27797, P30086, Q9C0C2, P16615, Q9Y639, P13667, P30041, P30044, P62873, P63104, P98194, O43396, P50148, Q9UN86, Q15084, Q04917, P68133, Q9NQC3,…	1.22951
GO:0009056	catabolic process	60	0.0786003	Q16531, Q15287, Q09161, P48556, P04406, Q5VYK3, Q13200, Q8WW12, P43034, Q99460, P54687, O00487, P13489, Q4KWH8, Q9HB71, Q13617, P10155, Q06830, P28066, Q6UVY6, Q9NZ08, P54578, P35579, P28074, P09972, P22413, P28072, Q8IY17, P00558, O14818, P61960, P35998, P25789, P21589, P04075, Q99436, P62195, Q8NHP8, P30041, P45974, P63208, O75844, Q92900, P55072, Q15843, P60174, Q9UHG3, O43684, O94925, P63165,…	1.20751
GO:0008283	cell proliferation	21	0.0825915	Q01955, P27658, O43684, P55060, P30533, Q16576, P30536, P43034, O00541, Q15582, P54687, P35580, P00492, P62873, Q16658, P98082, P42677, P00533, P20073, Q9Y266, Q06830	1.44231
GO:0044271	nitrogen compound biosynthetic process	20	0.0851064	P17812, P98194, P31153, P21589, P04075, Q7Z3U7, P30536, P30085, P54687, P16615, P00492, P61421, P22102, P27708, P32322, P18859, Q01433, P05023, P36543	1.45443
GO:0006163	purine nucleotide metabolic process	13	0.0852581	P98194, P21589, P04075, Q7Z3U7, P16615, P22413, P00492, P61421, P22102, P18859, Q01433, P05023, P36543	1.65441
GO:0045595	regulation of cell differentiation	17	0.0861424	P05556, Q53EP0, P19022, P27797, P50148, P30153, P04216, P22413, Q9GZX9, Q9Y639, P61586, Q04917, Q9NR12, Q9NQC3, P61158, Q96QR8, P29992	1.51665
GO:0051129	negative regulation of cellular component organization	10	0.0937275	Q9UHB6, P12270, Q01082, P47755, P26358, P61586, Q04917, P09429, Q9NQC3, P04216	1.80288
GO:0006403	RNA localization	12	0.0939412	Q5SRE5, Q09161, P12270, P22626, O14980, O75494, O00159, Q14008, P62826, Q9NZI8, Q92900, Q9UN86	1.67494
GO:0019932	second-messenger-mediated signaling	7	0.0948196	P62873, Q12788, P11388, P50148, P30153, P00533, P29992	2.16346
GO:0009987	cellular process	343	0.0965696	Q13200, Q7L1Q6, Q13868, Q9Y2L1, Q3ZCQ8, O75494, P43034, P04216, P23246, P23528, P23526, Q9GZX9, P07737, O95777, O15498, Q09028, Q9Y696, Q92538, O60716, O43390, Q01433, Q02978, P29992, P28066, Q6UVY6, P52434, O75367, Q8WWI1, Q10469, Q9Y5X1, Q99426, P41252, Q01844, P54578, Q6UVK1, Q9BWJ5, P22413, P28074, Q8WU76, P28072, Q14344, P00558, P56199, O75569, P61586, P98082, P13797, P49591, Q16836, Q01955,…	1.02708
GO:0009201	ribonucleoside triphosphate biosynthetic process	9	0.102805	P17812, P98194, P61421, P04075, Q7Z3U7, P18859, P05023, P16615, P36543	1.8544
GO:0003013	circulatory system process	7	0.108559	Q01955, P42224, P56199, Q9NZ08, Q9NZM1, P05023, P08123	2.08886
GO:0008015	blood circulation	7	0.108559	Q01955, P42224, P56199, Q9NZ08, Q9NZM1, P05023, P08123	2.08886
GO:0006936	muscle contraction	7	0.108559	Q05682, P53814, P04075, P68133, Q9NZM1, P35749, P29992	2.08886
GO:0044106	cellular amine metabolic process	18	0.110123	Q6UVY6, P17812, O94925, P31153, P41252, Q7L5N7, P43034, Q01650, P54687, P12270, P00492, Q8IY17, P27708, P12081, Q9P2J5, P32322, P49591	1.44231
GO:0032989	cellular component morphogenesis	18	0.110123	P02751, P05556, Q9UQB8, P43034, Q96RT1, P23528, P35579, P35580, P00492, P56199, Q9Y3I0, P61586, O00429, P68133, P98082, P00533, Q13263, P35749	1.44231
GO:0017038	protein import	12	0.111875	Q15785, P12270, Q01082, P55060, Q9Y5J7, O14980, Q9Y2X3, Q8TEX9, P30536, P62826, O00505, P63104	1.6226
GO:0044260	cellular macromolecule metabolic process	178	0.113189	Q16531, Q15287, P48556, Q01082, Q13200, Q7L1Q6, P52597, Q13868, Q8WW12, Q9Y2L1, Q3ZCQ8, O75494, Q9Y230, Q16630, P23246, P23528, O00487, P12270, O95777, Q09028, P05455, O60716, O43390, Q9HB71, P61978, P28066, P29992, P52434, Q13151, Q8WWI1, P22626, Q10469, P41252, P30533, O60884, P17844, Q01844, P54578, Q9BWJ5, P41567, P28074, P28072, P56199, O75569, P61960, Q9NQP4, Q13148, P49591, Q9BS26, P35998,…	1.07344
GO:0065009	regulation of molecular function	39	0.113319	Q01955, P35998, P48556, Q13200, P25789, P42224, Q92769, P30153, P43034, Q99460, P04216, Q99436, P62195, O00487, P62873, P63208, O43707, P55072, P28066, P29992, O43684, P30533, O43504, P50148, Q07960, P63165, P28074, P99999, P50395, Q14344, P28072, Q05682, P56199, Q9UNM6, O14818, P31150, O00231, P49721, P00533	1.24081
GO:0044419	interspecies interaction between organisms	22	0.114467	Q16531, P35998, Q9H6F5, P42224, P05556, O75531, Q07021, P05787, P04439, P17096, O75475, Q03518, Q15942, P62993, P08670, P61586, O14980, Q13617, P62826, P61978, O43765	1.36967
GO:0010033	response to organic substance	33	0.116218	Q01955, P63151, P42224, Q92769, P31153, Q9UQB8, P30153, P30086, P23528, Q9UBI6, Q14192, P00492, P62873, P62993, P22102, P55072, Q9Y266, P47985, Q15843, P35613, Q9NR50, P50454, Q9BQB6, P22413, P09972, P55145, O00299, O75569, P68133, P00533, P61158, P04792, Q9BS26	1.26923
GO:0010638	positive regulation of organelle organization	6	0.116728	P26358, P61586, P30086, P61158, P23528, P60981	2.25753
GO:0009719	response to endogenous stimulus	18	0.117347	P47985, P42224, P35613, P31153, Q9NR50, Q9UQB8, P30086, Q9BQB6, P23528, P22413, P09972, Q9UBI6, Q14192, P00492, P62873, P62993, P68133, Q9Y266	1.42908
GO:0006753	nucleoside phosphate metabolic process	19	0.120488	P17812, P98194, P60174, P21589, P04075, Q7Z3U7, P30085, P16615, P22413, P00492, P61421, P22102, P27708, Q9Y3B8, P18859, Q01433, P50213, P05023, P36543	1.40533
GO:0009117	nucleotide metabolic process	19	0.120488	P17812, P98194, P60174, P21589, P04075, Q7Z3U7, P30085, P16615, P22413, P00492, P61421, P22102, P27708, Q9Y3B8, P18859, Q01433, P50213, P05023, P36543	1.40533
GO:0006310	DNA recombination	7	0.12326	O75531, Q9Y230, P17096, P09429, O75475, P23246, Q9Y265	2.01923
GO:0007160	cell-matrix adhesion	7	0.12326	P02751, P05556, P56199, Q9Y3I0, P61586, P04216, P26006	2.01923
GO:0006576	biogenic amine metabolic process	5	0.123306	Q6UVY6, P00492, Q8IY17, Q7L5N7, P43034	2.54525
GO:0010721	negative regulation of cell development	4	0.124406	P61586, Q04917, Q9NQC3, P04216	3.14685
GO:0006376	mRNA splice site selection	4	0.124406	Q12874, Q13247, O75494, Q13242	3.14685
GO:0008016	regulation of heart contraction	4	0.124406	P30626, P30086, P05023, P16615	3.14685
GO:0050768	negative regulation of neurogenesis	4	0.124406	P61586, Q04917, Q9NQC3, P04216	3.14685
GO:0009152	purine ribonucleotide biosynthetic process	10	0.125628	P98194, P61421, P22102, P04075, Q7Z3U7, P18859, Q01433, P05023, P16615, P36543	1.69683
GO:0006754	ATP biosynthetic process	8	0.125999	P98194, P61421, P04075, Q7Z3U7, P18859, P05023, P16615, P36543	1.8711
GO:0051640	organelle localization	9	0.126505	O00161, P35580, O15498, Q92538, P61923, P62841, P43034, Q9Y266, P35579	1.7701
GO:0009142	nucleoside triphosphate biosynthetic process	9	0.126505	P17812, P98194, P61421, P04075, Q7Z3U7, P18859, P05023, P16615, P36543	1.7701
GO:0055086	nucleobase, nucleoside and nucleotide metabolic process	20	0.130441	P17812, P98194, P60174, P31153, P21589, P04075, Q7Z3U7, P30085, P16615, P22413, P00492, P61421, P22102, P27708, Q9Y3B8, P18859, Q01433, P50213, P05023, P36543	1.37363
GO:0043244	regulation of protein complex disassembly	6	0.134288	Q9UHB6, Q01082, P47755, P23528, Q92900, P60981	2.16346
GO:0009150	purine ribonucleotide metabolic process	11	0.134754	P98194, P61421, P22102, P21589, P04075, Q7Z3U7, P18859, Q01433, P05023, P16615, P36543	1.61343
GO:0006519	cellular amino acid and derivative metabolic process	20	0.137901	Q6UVY6, P17812, O15460, Q9UHG3, O94925, P31153, P41252, Q7L5N7, P43034, Q01650, P54687, P12270, P00492, Q8IY17, P27708, P12081, Q9P2J5, P32322, P49591	1.36281
GO:0044237	cellular metabolic process	234	0.139469	Q13200, Q7L1Q6, Q13868, Q9Y2L1, O75494, Q3ZCQ8, P43034, P23246, P23528, P23526, O95777, Q09028, O60716, O43390, Q01433, P28066, P29992, Q6UVY6, P52434, Q8WWI1, Q10469, P41252, Q01844, P54578, Q9BWJ5, P22413, P28074, P28072, P00558, P56199, O75569, P49591, Q16836, P35998, P62633, Q13595, P26358, Q92905, Q7Z3U7, O75475, Q6UB35, Q9Y680, Q99436, P00492, Q16706, P63208, Q12788, Q6P2Q9, Q96QR8, Q92900,…	1.04868
GO:0030005	cellular di-, tri-valent inorganic cation homeostasis	8	0.140084	P30626, P98194, Q14344, P62873, P27797, P16615, P20073, P21399	1.82186
GO:0009653	anatomical structure morphogenesis	37	0.14322	P27658, P07355, P02751, P19022, Q9UQB8, P43034, Q9C0E8, P23528, P04216, P62136, Q9GZX9, P07737, P00492, Q9Y3I0, O00429, P35749, Q13263, Q15843, P05556, P35613, Q9NZ08, P50148, Q96RT1, Q6UVK1, P35579, P08123, P09972, P35580, Q14344, P56199, Q8IY17, O75569, P61586, P68133, P98082, Q9NQC3, P00533	1.22211
GO:0006996	organelle organization	65	0.143308	Q92769, Q3ZCQ8, P43034, Q16576, Q9Y230, P04216, P23528, P10412, P07737, Q09028, Q92538, P62826, O43707, Q9Y265, Q9Y266, O75367, Q9Y490, P05556, Q8WWI1, P30536, O00560, Q96RT1, P35579, P60981, P35580, Q05682, P47755, Q9Y5J7, P61586, P61923, Q9NR12, Q13148, P13797, Q9UHB6, Q92747, P26358, P11388, Q14978, P04075, Q92791, P27797, Q9C0C2, Q96CV9, Q15785, Q16706, O00429, P49736, Q9P258, O75844, P35749,…	1.14796
GO:0019058	viral infectious cycle	5	0.144903	P56545, O75531, O43504, P17096, O75475	2.40385
GO:0050657	nucleic acid transport	11	0.146131	Q5SRE5, Q09161, P12270, P22626, O14980, O75494, O00159, Q14008, P62826, Q92900, Q9UN86	1.58654
GO:0051236	establishment of RNA localization	11	0.146131	Q5SRE5, Q09161, P12270, P22626, O14980, O75494, O00159, Q14008, P62826, Q92900, Q9UN86	1.58654
GO:0050658	RNA transport	11	0.146131	Q5SRE5, Q09161, P12270, P22626, O14980, O75494, O00159, Q14008, P62826, Q92900, Q9UN86	1.58654
GO:0048468	cell development	21	0.147531	P02751, P05556, Q9NR50, P50148, Q9UQB8, P30086, P43034, P04216, P23528, Q9UBB4, P35579, P35580, P00492, P56199, Q9Y3I0, P68133, P98082, P62826, P00533, Q13263, P35749	1.33626
GO:0050790	regulation of catalytic activity	34	0.149202	Q01955, P35998, P48556, Q13200, P25789, P42224, P30153, P43034, Q99460, P04216, Q99436, O00487, P62195, P62873, P63208, P55072, P28066, P29992, O43684, O43504, P50148, Q07960, P99999, P28074, P50395, Q14344, P28072, P56199, Q9UNM6, O14818, P31150, O00231, P49721, P00533	1.23109
[truncated: 1,192 more rows]
