# Supplementary material for: Systematic proteome and proteostasis profiling in human Trisomy 21 fibroblast cells
Source: Nat Commun. 2017 Oct 31;8:1212. doi: 10.1038/s41467-017-01422-6 (PMC5663699; doi:10.1038/s41467-017-01422-6)
Supplement: Supplementary file 10 — Supplementary Data 7 [file 41467_2017_1422_MOESM10_ESM.xlsx]

## Sheet: 0-20
Supplementary Data 7. Enrichment analysis of GO cellular component for all the five segments evenly divided based on the T1DS/T2N fold-change of protein degradation.
Note both significant and insignificant processes are listed and the red items denote the selected representative sets for Fig. 5d.
0-20% set
GOterm	GOname	Count	PValue	Genes	Fold Enrichment
GO:0005739	mitochondrion	103	1.52193e-08	Q99417, O43615, Q9H7Z7, Q9BXF6, Q9H845, P17900, P54819, P52789, P08559, Q96Q11, Q16540, Q9HAV7, Q9NSE4, Q13011, O00217, Q7Z434, Q9GZY8, O95881, P67775, O60313, P82933, Q15067, Q9NS69, P56134, P09669, P15954, P51398, P11310, P22307, P30048, P30049, Q7Z7F7, O43920, P19367, P15848, P06576, P31930, P31937, P13674, O75608, P55084, Q99797, Q14249, P07602, P49748, O14561, Q8IXL7, Q9UJZ1, Q9BXK5, P61604,…	1.67307
GO:0044429	mitochondrial part	70	2.01488e-07	P49748, O14561, O43615, Q9UJZ1, Q9BXF6, P61604, O95168, P54819, P52789, P08559, P36957, Q13423, P11498, Q9HAV7, Q16540, P51970, Q9NSE4, P56385, O00217, Q02218, Q9NX63, Q7Z434, P11177, O95299, Q9GZY8, O95881, Q00325, P04179, P28331, O60313, P82933, Q9Y277, Q9NS69, P56134, P09669, O95202, Q9Y2R5, P36776, O75438, P30837, P15954, Q53H12, P51398, P11310, O76031, P30049, Q7Z7F7, Q9P0M9, O43920, Q99623,…	1.83018
GO:0005740	mitochondrial envelope	51	5.11571e-07	P49748, O14561, O43615, Q9UJZ1, Q9BXF6, O95168, P54819, P52789, Q13423, P11498, P51970, P56385, Q02218, O00217, Q9NX63, Q7Z434, O95299, Q9GZY8, Q00325, O95881, P04179, P28331, O60313, Q9Y277, Q9NS69, P56134, P09669, O95202, O75438, P15954, Q53H12, P30049, O76031, O43920, Q16891, Q99623, P49821, O60220, P34897, P19367, Q9Y2Q3, P06576, P31930, Q9H9B4, Q14318, O43169, Q16762, P55084, P25705, Q9Y3D6	2.03683
GO:0031966	mitochondrial membrane	48	1.01319e-06	P49748, O14561, O43615, Q9NS69, P56134, Q9UJZ1, P09669, O95202, O75438, Q9BXF6, P15954, Q53H12, O95168, P54819, P52789, P30049, O76031, O43920, Q13423, Q16891, Q99623, P11498, P49821, O60220, P51970, P34897, P56385, Q02218, O00217, Q9NX63, P19367, Q7Z434, Q9Y2Q3, P06576, O95299, P31930, Q9GZY8, Q9H9B4, Q16762, Q00325, O43169, P04179, P28331, P55084, P25705, O60313, Q9Y277, Q9Y3D6	2.04858
GO:0005743	mitochondrial inner membrane	40	2.4406e-06	P49748, O14561, O43615, Q9NS69, P56134, Q9UJZ1, P09669, O95202, O75438, P15954, O95168, P54819, P30049, O76031, O43920, Q13423, Q16891, Q99623, P11498, P49821, O60220, P51970, P34897, P56385, O00217, Q9NX63, Q9Y2Q3, P06576, O95299, P31930, Q9H9B4, Q16762, Q00325, P04179, O43169, P28331, P55084, P25705, O60313, Q9Y277	2.16309
GO:0031090	organelle membrane	84	7.23416e-06	P49748, O14561, Q9NTJ5, O43615, P21926, O75352, Q96AX1, Q9UJZ1, Q9BXF6, P67812, O95168, P54819, O43292, P52789, P04843, O14653, P51572, Q9BQE5, P50402, O14656, Q13423, P11498, O94905, Q9NRP0, P51970, Q9BTU6, P56385, Q9NX63, O00217, Q02218, P28288, Q12765, Q7Z434, O95299, Q9GZY8, P04179, Q00325, P28331, Q15007, O60313, Q15067, Q9Y277, O15400, Q9NS69, Q9Y6K0, P56134, Q8NEU8, P09669, O95202, O75438,…	1.57617
GO:0031967	organelle envelope	64	8.24253e-06	P49748, O14561, O43615, Q9UJZ1, Q9BXF6, O95168, P54819, P49792, P52789, P50402, O14656, Q13423, P11498, P52294, Q99567, P51970, P56385, Q96P70, Q02218, O00217, Q9NX63, Q12765, Q7Z434, Q92575, O60684, O95299, Q9GZY8, Q00325, O95881, P04179, P28331, Q15007, O15118, O60313, Q9Y277, Q9NS69, P56134, P09669, O95202, O75438, P15954, Q53H12, O76031, P30049, O43920, Q16891, Q99623, P49821, O60220, P34897,…	1.7145
GO:0031975	envelope	64	9.23938e-06	P49748, O14561, O43615, Q9UJZ1, Q9BXF6, O95168, P54819, P49792, P52789, P50402, O14656, Q13423, P11498, P52294, Q99567, P51970, P56385, Q96P70, Q02218, O00217, Q9NX63, Q12765, Q7Z434, Q92575, O60684, O95299, Q9GZY8, Q00325, O95881, P04179, P28331, Q15007, O15118, O60313, Q9Y277, Q9NS69, P56134, P09669, O95202, O75438, P15954, Q53H12, O76031, P30049, O43920, Q16891, Q99623, P49821, O60220, P34897,…	1.70924
GO:0019866	organelle inner membrane	40	1.56518e-05	P49748, O14561, O43615, Q9NS69, P56134, Q9UJZ1, P09669, O95202, O75438, P15954, O95168, P54819, P30049, O76031, O43920, Q13423, Q16891, Q99623, P11498, P49821, O60220, P51970, P34897, P56385, O00217, Q9NX63, Q9Y2Q3, P06576, O95299, P31930, Q9H9B4, Q16762, Q00325, P04179, O43169, P28331, P55084, P25705, O60313, Q9Y277	2.01305
GO:0016020	membrane	207	3.1993e-05	Q9NTJ5, O75352, Q9H7Z7, P17900, P49792, O43292, P52789, Q9BQE5, P17661, P50402, O60504, Q8TCZ2, Q9Y6I3, O75955, Q99567, O00217, Q7Z434, Q15599, Q9GZY8, P67775, O60313, Q15067, Q9UEY8, Q13596, Q9NS69, Q92692, Q92797, Q9UP95, P09669, P13861, Q86UP2, P11117, Q13443, Q92783, Q9HD20, Q13636, P19367, P06576, P55084, Q9NRG9, Q8NF37, P07602, P49748, P21926, Q96AX1, P07686, Q9BXK5, Q86TM6, P15311, P11234,…	1.23272
GO:0005759	mitochondrial matrix	34	0.000205435	P49748, O14561, O43615, Q9Y2R5, P36776, P30837, P61604, P51398, P11310, P30049, O76031, Q7Z7F7, Q9P0M9, P36957, P08559, P11498, Q16540, Q9HAV7, Q9NSE4, P34897, Q02218, Q9Y2Q3, P06576, P11177, O95299, Q16762, P04179, P55809, P55084, P82650, P25705, Q99797, O00330, P82933	1.9222
GO:0031980	mitochondrial lumen	34	0.000205435	P49748, O14561, O43615, Q9Y2R5, P36776, P30837, P61604, P51398, P11310, P30049, O76031, Q7Z7F7, Q9P0M9, P36957, P08559, P11498, Q16540, Q9HAV7, Q9NSE4, P34897, Q02218, Q9Y2Q3, P06576, P11177, O95299, Q16762, P04179, P55809, P55084, P82650, P25705, Q99797, O00330, P82933	1.9222
GO:0044455	mitochondrial membrane part	21	0.000230888	O14561, P49821, Q9NS69, O43615, P56134, P51970, P56385, O75438, O00217, P06576, O95168, P31930, O95299, P28331, P30049, P25705, O60313, O43920, Q13423, Q16891, Q9Y3D6	2.40573
GO:0044444	cytoplasmic part	258	0.000491362	Q9NTJ5, Q99417, P62750, O75352, Q9H7Z7, P17900, O43292, P49792, P52789, P52788, Q9NX40, Q9BQE5, P17661, P50402, P22694, Q96Q11, O75955, Q01105, P49589, Q99567, Q9NSE4, Q6P5R6, O00217, Q8IWX8, Q7Z434, P23921, P20839, Q9GZY8, O95881, P67775, Q04206, O60313, Q15067, Q9UEY8, Q13596, Q9NS69, P09669, Q99538, P13861, Q86UP2, P11117, P62979, P51398, P11310, P22307, Q7Z7F7, Q92783, P00338, P19367, Q7Z460,…	1.14372
GO:0016021	integral to membrane	110	0.00205449	Q9NPA0, Q9Y5M8, Q9NTJ5, O75352, Q9H7Z7, P67812, P17900, P49792, O43292, P15151, O14653, Q9Y3E0, P50402, Q8TCZ2, O75955, Q96A57, Q99567, Q7Z434, P20645, O60684, P48060, Q9GZY8, Q9H330, O15118, O60313, Q96JJ7, Q7Z7M9, O15400, Q9NS69, Q92692, Q9UP95, P09669, O60271, Q643R3, Q86UP2, P11117, P15954, Q13443, Q5JRA6, O14828, Q14254, Q9H553, Q9HD20, Q9NRG9, Q8NF37, P07602, O75915, P21926, Q9BTV4, Q86TM6,…	1.28036
GO:0044425	membrane part	166	0.00209635	Q9NPA0, Q9Y2D5, Q96QK1, Q9Y5M8, Q9NTJ5, O43615, O75352, Q9H7Z7, Q9BXF6, P67812, P17900, O15027, O43292, P49792, P15151, O14653, Q9BQE5, Q9Y3E0, P50402, O60504, Q8TCZ2, Q9Y6I3, O75955, Q96A57, Q99567, O00217, Q7Z434, P20645, O60684, Q15599, P48060, P55290, Q9GZY8, Q9H330, O15118, O60313, Q96JJ7, Q9UEY8, Q13596, Q7Z7M9, O15400, Q9NS69, Q92692, Q14160, P56134, Q92797, Q9UP95, P09669, O60271, Q9UPT5,…	1.19741
GO:0031224	intrinsic to membrane	113	0.0035189	Q9NPA0, Q9Y5M8, Q9NTJ5, O75352, Q9H7Z7, P67812, P17900, P49792, O43292, P15151, O14653, Q9Y3E0, P50402, Q8TCZ2, O75955, Q96A57, Q99567, Q7Z434, P20645, O60684, P48060, Q9GZY8, P55290, Q9H330, O15118, O60313, Q96JJ7, Q7Z7M9, O15400, Q9NS69, Q92692, Q9UP95, P09669, O60271, Q643R3, Q86UP2, P11117, P15954, Q13443, Q5JRA6, O14828, Q14254, Q9H553, Q9HD20, Q9NRG9, Q8NF37, P07602, O75915, P21926, Q9BTV4,…	1.25649
GO:0005737	cytoplasm	324	0.00535082	O60502, Q9NTJ5, Q99417, P62750, O75352, Q9H7Z7, P14324, P17900, O43292, P49792, P52789, P52788, Q9NX40, Q9BQE5, P17661, P50402, O60504, P22694, Q9Y6I3, Q96Q11, O75955, Q01105, P49589, Q99567, Q9NSE4, Q6P5R6, O00217, Q8IWX8, Q7Z434, P20839, Q15599, P23921, Q9GZY8, P52630, O95881, P67775, Q04206, P13798, O60313, Q15067, Q9UEY8, Q13596, Q9NS69, Q92797, P09669, Q99538, P13861, Q86UP2, P11117, P40222,…	1.07462
GO:0043227	membrane-bounded organelle	308	0.012479	O60502, Q9NTZ6, Q9NTJ5, Q99417, O75352, Q9H7Z7, P17900, O75691, O43292, P49792, P52789, Q9NX40, Q9BQE5, P50402, O60504, P22694, Q9Y6I3, Q96Q11, O75955, Q9NTI5, Q01105, Q99567, Q9NSE4, O00217, Q86V48, Q8IWX8, Q7Z434, Q969E4, P46087, Q15599, Q9GZY8, P52630, O95881, P67775, Q04206, O60313, Q15067, Q9UK76, Q9UEY8, Q13596, Q9NS69, Q92797, Q9BQ67, P09669, Q99538, Q86UP2, P11117, P62979, P51398, P11310,…	1.07178
GO:0005764	lysosome	21	0.0141095	O75348, O15400, P15586, Q9NVJ2, Q96AX1, P07858, Q99538, Q9UEU0, P07686, P15848, P11117, P20645, P17900, P17405, Q13510, O00115, P38571, O15118, P07602, Q14108, P51809	1.74129
GO:0000323	lytic vacuole	21	0.0141095	O75348, O15400, P15586, Q9NVJ2, Q96AX1, P07858, Q99538, Q9UEU0, P07686, P15848, P11117, P20645, P17900, P17405, Q13510, O00115, P38571, O15118, P07602, Q14108, P51809	1.74129
GO:0043231	intracellular membrane-bounded organelle	307	0.0147209	O60502, Q9NTZ6, Q9NTJ5, Q99417, O75352, Q9H7Z7, P17900, O75691, O43292, P49792, P52789, Q9NX40, Q9BQE5, P50402, O60504, P22694, Q9Y6I3, Q96Q11, O75955, Q9NTI5, Q01105, Q99567, Q9NSE4, O00217, Q86V48, Q8IWX8, Q7Z434, Q969E4, P46087, Q15599, Q9GZY8, P52630, O95881, P67775, Q04206, O60313, Q15067, Q9UK76, Q9UEY8, Q13596, Q9NS69, Q92797, Q9BQ67, P09669, Q99538, Q86UP2, P11117, P62979, P51398, P11310,…	1.07001
GO:0005768	endosome	24	0.0174998	Q96QK1, Q13596, O15400, Q9NVJ2, Q96AX1, Q8NEU8, Q92783, Q9BTU6, Q9BXF6, Q99538, Q99805, Q9H223, Q9BRK5, P20645, Q99961, P35240, P42892, Q658P3, Q9UBQ0, P30048, Q9NX40, O15118, Q96EK6, P51809	1.63246
GO:0005746	mitochondrial respiratory chain	11	0.0175503	O14561, O95168, P49821, O95299, P31930, P28331, P51970, O75438, O00217, O43920, Q13423	2.28026
GO:0030964	NADH dehydrogenase complex	9	0.0202645	O14561, O95168, P49821, O95299, P28331, P51970, O75438, O00217, O43920	2.52768
GO:0005747	mitochondrial respiratory chain complex I	9	0.0202645	O14561, O95168, P49821, O95299, P28331, P51970, O75438, O00217, O43920	2.52768
GO:0045271	respiratory chain complex I	9	0.0202645	O14561, O95168, P49821, O95299, P28331, P51970, O75438, O00217, O43920	2.52768
GO:0044437	vacuolar part	8	0.034408	O15400, O75348, Q9NVJ2, Q96AX1, Q9UEU0, P51809, P07602, P11117	2.48756
GO:0044432	endoplasmic reticulum part	26	0.0373626	Q9H173, Q9NTJ5, Q9Y6K0, O75352, P67812, Q86UP2, Q8IXB1, O43292, P51572, O14653, P04843, Q9BQE5, Q5JRA6, Q14257, O14657, P51809, O14656, Q9NRP0, O94905, P43307, O60762, Q96HE7, Q14318, O95881, P13674	1.48926
GO:0031201	SNARE complex	5	0.039765	O15400, O14662, Q15836, Q9UEU0, P51809	3.62768
GO:0005765	lysosomal membrane	5	0.039765	O15400, O75348, Q9NVJ2, Q9UEU0, P51809	3.62768
GO:0005773	vacuole	21	0.0414501	O75348, O15400, P15586, Q9NVJ2, Q96AX1, P07858, Q99538, Q9UEU0, P07686, P15848, P11117, P20645, P17900, P17405, Q13510, O00115, P38571, O15118, P07602, Q14108, P51809	1.5627
GO:0070469	respiratory chain	11	0.04752	O14561, O95168, P49821, O95299, P31930, P28331, P51970, O75438, O00217, O43920, Q13423	1.95451
GO:0005753	mitochondrial proton-transporting ATP synthase complex	5	0.052396	P06576, P56134, P30049, P25705, P56385	3.34863
GO:0045259	proton-transporting ATP synthase complex	5	0.0669461	P06576, P56134, P30049, P25705, P56385	3.10944
GO:0042175	nuclear envelope-endoplasmic reticulum network	19	0.0680936	Q9NTJ5, Q9NRP0, O94905, Q9Y6K0, O75352, P43307, P67812, Q86UP2, O60762, Q14318, Q96HE7, O43292, P51572, O14653, P04843, Q9BQE5, Q5JRA6, P50402, P51809	1.51764
GO:0016469	proton-transporting two-sector ATPase complex	7	0.0687829	P06576, O75348, P56134, P30049, P25705, P56385, P21283	2.34404
GO:0005789	endoplasmic reticulum membrane	18	0.0697323	Q9NTJ5, Q9NRP0, O94905, Q9Y6K0, O75352, P43307, P67812, Q86UP2, O60762, Q14318, Q96HE7, O43292, P51572, O14653, P04843, Q9BQE5, Q5JRA6, P51809	1.53643
GO:0031974	membrane-enclosed lumen	110	0.0805118	O43615, Q01081, Q96PK6, O75691, P54819, Q9NV31, Q9UQE7, P08559, O14657, O14656, Q01105, Q16540, Q9HAV7, Q12824, Q8TDD1, Q9NSE4, P46087, Q14684, O95881, Q04206, Q15007, P51114, P82933, O60313, Q9H173, Q92797, Q9BQ67, P11387, P17480, P62306, Q9NVX2, P11117, P62304, P62979, P51398, P11310, P30049, Q7Z7F7, Q14257, Q9GZL7, O60264, P06576, P35240, Q9H814, P13674, O60869, P55084, P18887, Q99797, Q15269,…	1.13071
GO:0005783	endoplasmic reticulum	53	0.0807358	Q9Y5M8, O75915, Q8IXL7, Q9NTJ5, O75352, Q9BTV4, P67812, Q86TM6, O15027, O43292, O14653, P51572, P04843, Q9Y3E0, Q9BQE5, P50402, O14657, O14656, Q01105, O94905, Q9NRP0, Q8IWX8, Q92575, O95881, Q8WVM8, Q13724, O15118, Q96JJ7, Q9H173, Q9Y6K0, Q9NXH8, Q9Y6Y8, Q643R3, Q86UP2, Q9H223, Q8IXB1, Q9UBV2, Q5JRA6, Q13404, Q14257, P51809, Q8NFQ8, Q96A33, P43307, P15848, P18031, O60762, Q14318, Q96HE7, P13674,…	1.22398
GO:0031968	organelle outer membrane	11	0.08294	Q9GZY8, Q9NS69, O43169, P52789, O60313, Q9BXF6, P50402, P19367, Q7Z434, Q9Y277, Q9Y3D6	1.77353
GO:0005758	mitochondrial intermembrane space	6	0.0835546	P54819, O60220, O95881, P28331, O60313	2.48756
GO:0005741	mitochondrial outer membrane	10	0.091194	Q9GZY8, Q9NS69, O43169, P52789, O60313, Q9BXF6, P19367, Q7Z434, Q9Y277, Q9Y3D6	1.81384
GO:0019867	outer membrane	11	0.0915587	Q9GZY8, Q9NS69, O43169, P52789, O60313, Q9BXF6, P50402, P19367, Q7Z434, Q9Y277, Q9Y3D6	1.74129
GO:0043233	organelle lumen	106	0.114013	O43615, Q01081, Q96PK6, O75691, Q9NV31, P08559, Q9UQE7, O14657, O14656, Q01105, Q16540, Q9HAV7, Q12824, Q8TDD1, Q9NSE4, P46087, Q14684, O95881, Q04206, Q15007, P82933, P51114, Q9H173, Q92797, Q9BQ67, P11387, P17480, P62306, Q9NVX2, P11117, P62304, P62979, P51398, P11310, P30049, Q7Z7F7, Q14257, Q9GZL7, O60264, P06576, P35240, Q9H814, P13674, O60869, P55084, P18887, Q99797, Q15269, P07602, P49748,…	1.11594
GO:0005774	vacuolar membrane	6	0.114578	O15400, O75348, Q9NVJ2, Q96AX1, Q9UEU0, P51809	2.27125
GO:0031970	organelle envelope lumen	6	0.114578	P54819, O60220, O95881, P28331, O60313	2.27125
GO:0009295	nucleoid	6	0.114578	P49748, P06576, P55084, O76031, P34897, P36776	2.27125
GO:0042645	mitochondrial nucleoid	6	0.114578	P49748, P06576, P55084, O76031, P34897, P36776	2.27125
GO:0070013	intracellular organelle lumen	104	0.119271	O43615, Q01081, Q96PK6, O75691, Q9NV31, P08559, Q9UQE7, O14657, O14656, Q01105, Q16540, Q9HAV7, Q12824, Q8TDD1, Q9NSE4, P46087, Q14684, O95881, Q04206, Q15007, P82933, P51114, Q9H173, Q92797, Q9BQ67, P11387, P17480, P62306, Q9NVX2, P11117, P62304, P62979, P51398, P11310, P30049, Q7Z7F7, Q14257, Q9GZL7, O60264, P06576, P35240, Q9H814, P13674, O60869, P55084, P18887, Q99797, Q15269, P07602, P49748,…	1.11511
GO:0005770	late endosome	7	0.120753	P20645, Q9BRK5, Q9NVJ2, Q96AX1, Q99538, Q96EK6, P51809	2.0315
GO:0019898	extrinsic to membrane	24	0.12555	O75955, Q96QK1, Q14254, P12110, Q14160, Q8NEU8, Q9UJZ1, Q9BXF6, Q9UBC2, Q9UPT5, Q8WWM7, Q9H223, Q92575, Q99961, P35240, Q15599, P15311, O15027, Q9UBQ0, Q8WVM8, Q10588, Q68EM7, Q96EK6, Q9Y6I3	1.33092
GO:0042383	sarcolemma	5	0.142667	P12110, P12111, P12109, P17661, Q14118	2.41846
GO:0000267	cell fraction	45	0.157806	O00170, Q9NS69, P14868, Q15836, Q9UP95, P07686, P67812, P13861, Q86UP2, P11117, P17858, P11166, P42892, P56945, P24666, P05121, P17661, P36957, Q14118, O14656, O75955, P11498, Q14254, Q9H553, P07858, Q96A33, Q9BTU6, P18031, Q9BRK5, O60762, O14662, Q96HE7, O75874, O95881, O43169, Q15042, P04179, P67775, Q13724, P15144, P30519, Q14108, P23381, Q9Y277, P29590	1.18366
GO:0033178	proton-transporting two-sector ATPase complex, catalytic domain	4	0.179841	P06576, P30049, P25705, P21283	2.67891
GO:0042579	microbody	8	0.182762	O75874, P22307, Q13011, P28288, P09110, Q15067, Q9Y2Q3, Q9Y3D6	1.69882
GO:0005777	peroxisome	8	0.182762	O75874, P22307, Q13011, P28288, P09110, Q15067, Q9Y2Q3, Q9Y3D6	1.69882
GO:0015935	small ribosomal subunit	10	0.185423	P15880, P62979, P51398, P82650, Q9Y2R5, P82933, P06748	1.55472
GO:0044420	extracellular matrix part	8	0.199265	P24821, P12111, P12109, P39060, P35625, Q9UQE7, P55081, Q14118	1.65837
GO:0005761	mitochondrial ribosome	7	0.205719	P51398, Q16540, Q7Z7F7, P82650, Q9Y2R5, P82933, Q9P0M9	1.74129
GO:0000313	organellar ribosome	7	0.205719	P51398, Q16540, Q7Z7F7, P82650, Q9Y2R5, P82933, Q9P0M9	1.74129
GO:0005576	extracellular region	35	0.245675	P39060, P29279, Q92626, P17931, Q13162, P17936, P40222, Q13443, Q8IXB1, Q96SL4, P05120, P05121, P15151, P51858, Q9BQE5, P35625, Q9UQE7, Q14118, Q6EMK4, Q8N129, P12110, P12111, P02768, P07858, Q15113, O00622, P17405, P24821, P48060, P12109, P55290, Q9Y646, P07093, P55081, P07602	1.15865
GO:0044421	extracellular region part	23	0.262303	P12110, P12111, P02768, P39060, P29279, P17931, P17936, Q13162, Q13443, P24821, P17405, P55290, P12109, P05120, P15151, P51858, Q9Y646, P07093, P35625, Q9UQE7, P55081, Q14118, P07602	1.20631
GO:0005615	extracellular space	15	0.275221	P12111, P02768, P39060, P17936, Q13162, Q13443, P17405, P55290, P05120, P15151, P51858, Q9Y646, P07093, Q14118, P07602	1.28036
GO:0010008	endosome membrane	5	0.320069	P42892, Q9NVJ2, Q8NEU8, Q9BTU6, P51809	1.74129
GO:0044440	endosomal part	5	0.320069	P42892, Q9NVJ2, Q8NEU8, Q9BTU6, P51809	1.74129
GO:0005901	caveola	4	0.340934	P11166, O75955, Q14254, P55290	1.93477
GO:0031300	intrinsic to organelle membrane	7	0.34857	P42892, Q9NTJ5, Q14318, O43292, P28288, Q16891, Q9Y3D6	1.45107
GO:0005792	microsome	11	0.354983	O14662, Q96HE7, O95881, O43169, Q15836, Q96A33, Q9BTU6, P36957, P30519, P67812, Q9Y277	1.27695
GO:0044422	organelle part	201	0.359494	Q9NTJ5, O43615, P62750, O75352, Q9BXF6, Q01081, P67812, Q96PK6, O75691, P54819, O43292, P49792, P52789, Q9NV31, O14653, Q9BQE5, P17661, Q9UQE7, P50402, P08559, O14657, O14656, O75955, Q9NTI5, Q01105, Q9HAV7, Q16540, Q12824, Q99567, Q8TDD1, Q9NSE4, O00217, Q7Z434, O60684, P46087, Q14684, Q9GZY8, P16402, O95881, P16401, P67775, Q04206, Q15007, O15118, P51114, P82933, O60313, Q15067, P38159, Q9H173,…	1.02279
GO:0044446	intracellular organelle part	200	0.367177	Q9NTJ5, O43615, P62750, O75352, Q9BXF6, Q01081, P67812, Q96PK6, O75691, P54819, O43292, P49792, P52789, Q9NV31, O14653, Q9BQE5, P17661, Q9UQE7, P50402, P08559, O14657, O14656, O75955, Q9NTI5, Q01105, Q9HAV7, Q16540, Q12824, Q99567, Q8TDD1, Q9NSE4, O00217, Q7Z434, O60684, P46087, Q14684, Q9GZY8, P16402, O95881, P16401, P67775, Q04206, Q15007, O15118, P51114, P82933, O60313, Q15067, P38159, Q9H173,…	1.02188
GO:0044439	peroxisomal part	4	0.37386	P28288, P09110, Q15067, Q9Y3D6	1.83294
GO:0044438	microbody part	4	0.37386	P28288, P09110, Q15067, Q9Y3D6	1.83294
GO:0005604	basement membrane	5	0.374791	P24821, P39060, P35625, Q9UQE7, Q14118	1.6123
GO:0005840	ribosome	21	0.384507	P15880, Q16540, P62750, Q6P5R6, Q9BYD3, Q9Y2R5, Q969Q0, P06748, P32969, P62979, P51398, Q92552, Q9NV31, Q7Z7F7, P82650, P82933, Q9P0M9, Q13405	1.13562
GO:0005626	insoluble fraction	30	0.39889	O00170, Q9NS69, Q15836, Q9UP95, P67812, P13861, Q86UP2, P11117, P11166, P42892, P56945, P17661, P36957, Q14118, O75955, Q14254, Q9H553, Q96A33, Q9BTU6, P18031, O60762, O14662, Q96HE7, O95881, O43169, Q13724, P30519, Q14108, P29590, Q9Y277	1.09286
GO:0005886	plasma membrane	78	0.401968	Q9Y2D5, P21926, Q96AX1, P11166, P17900, P15311, P11234, Q658P3, P05121, P15151, P51572, Q9UHD9, P17661, P04264, P36957, O60504, Q8TCZ2, Q9Y6I3, O75955, P12111, Q9BTU6, Q9UBC2, P21283, Q9BRK5, P20645, O95297, Q96PU8, Q15599, P21980, P55290, Q00325, Q8WVM8, P67775, O15118, Q68EM7, A0FGR8, Q9Y5S1, Q9UEY8, Q13596, Q92692, Q14160, Q92797, Q15836, Q9UP95, P51153, P29279, Q9Y6Y8, P17931, P13861, Q9UPT5,…	1.0368
GO:0005578	proteinaceous extracellular matrix	11	0.403404	P24821, P12110, P12111, P12109, P39060, P29279, P17931, P35625, Q9UQE7, P55081, Q14118	1.22783
GO:0042598	vesicular fraction	11	0.403404	O14662, Q96HE7, O95881, O43169, Q15836, Q96A33, Q9BTU6, P36957, P30519, P67812, Q9Y277	1.22783
GO:0005788	endoplasmic reticulum lumen	8	0.405892	Q9H173, Q8IXB1, P13674, O95881, Q14257, O14657, O14656	1.31418
GO:0030532	small nuclear ribonucleoprotein complex	4	0.40645	P62314, P62306, Q9Y4Z0, P62304	1.74129
GO:0033279	ribosomal subunit	14	0.413408	P15880, P62979, P51398, Q16540, P62750, Q7Z7F7, P82650, Q9Y2R5, P82933, Q9P0M9, P06748	1.17202
GO:0045177	apical part of cell	7	0.434386	P17900, Q15599, P15311, P07858, P21283, Q99538, P51809	1.32489
GO:0043296	apical junction complex	4	0.438519	Q92692, Q92797, P51153, Q68EM7	1.65837
GO:0043226	organelle	321	0.440096	O60502, Q9NTZ6, Q9NTJ5, Q99417, P62750, O75352, Q9H7Z7, P17900, O75691, O43292, P49792, P52789, Q9NX40, Q9BQE5, P17661, P50402, O60504, P22694, Q96Q11, Q9Y6I3, O75955, Q9NTI5, Q01105, Q99567, Q9NSE4, Q6P5R6, O00217, Q86V48, Q8IWX8, Q7Z434, Q969E4, P46087, Q15599, Q9GZY8, P52630, O95881, P67775, Q04206, O60313, Q15067, Q9UK76, Q9UEY8, Q13596, Q9NS69, Q92797, Q9BQ67, P09669, Q99538, Q86UP2, P11117,…	1.0064
GO:0005911	cell-cell junction	7	0.455648	P11166, Q9UEY8, Q92692, Q14160, Q92797, P51153, Q68EM7	1.2967
GO:0045121	membrane raft	6	0.467718	P11166, O75955, Q14254, P55290, Q9BTU6, Q14118	1.33945
GO:0031301	integral to organelle membrane	6	0.467718	Q9NTJ5, Q14318, O43292, P28288, Q16891, Q9Y3D6	1.33945
GO:0016327	apicolateral plasma membrane	4	0.469909	Q92692, Q92797, P51153, Q68EM7	1.58299
GO:0030529	ribonucleoprotein complex	43	0.476066	Q9Y5M8, Q8NAV1, P62750, P62306, Q9Y2R5, Q9BYD3, Q01081, Q969Q0, P32969, P62304, Q96PK6, P62979, O60832, Q13523, O75691, P51398, Q9NV31, P09012, Q7Z7F7, Q9P0M9, Q9GZL7, Q99575, Q13405, P15880, P56182, Q16540, P61011, Q96I25, Q6P5R6, P06748, Q9Y5J1, O76094, P62314, Q14684, Q92552, P82650, P51114, P82933, P38159, Q9Y4Z0	1.03994
GO:0043229	intracellular organelle	320	0.477446	O60502, Q9NTZ6, Q9NTJ5, Q99417, P62750, O75352, Q9H7Z7, P17900, O75691, O43292, P49792, P52789, Q9NX40, Q9BQE5, P17661, P50402, O60504, P22694, Q96Q11, Q9Y6I3, O75955, Q9NTI5, Q01105, Q99567, Q9NSE4, Q6P5R6, O00217, Q86V48, Q8IWX8, Q7Z434, Q969E4, P46087, Q15599, Q9GZY8, P52630, O95881, P67775, Q04206, O60313, Q15067, Q9UK76, Q9UEY8, Q13596, Q9NS69, Q92797, Q9BQ67, P09669, Q99538, Q86UP2, P11117,…	1.00399
GO:0005625	soluble fraction	16	0.479224	P11498, P14868, P07858, P07686, P17858, Q9BRK5, O75874, P04179, P24666, Q15042, O95881, P67775, P05121, P15144, O14656, P23381	1.10558
GO:0005624	membrane fraction	27	0.48475	O00170, Q9NS69, Q15836, Q9UP95, P13861, P67812, Q86UP2, P11117, P11166, P42892, P56945, P36957, Q14118, O75955, Q14254, Q9H553, Q96A33, Q9BTU6, O60762, O14662, Q96HE7, O43169, O95881, Q13724, P30519, Q14108, Q9Y277	1.05889
GO:0044464	cell part	410	0.499915	Q9NTZ6, Q9NTJ5, Q99417, O75352, P14324, O75691, P52789, P52788, P17661, P50402, P22694, Q8TCZ2, Q96Q11, Q9Y6I3, O75955, Q9NTI5, Q01105, Q99567, Q9NSE4, Q6P5R6, P52630, O95881, P67775, P13798, Q13596, Q9BQ67, Q99538, P13861, P40222, Q13443, P51398, Q3YEC7, P22307, Q9GZL7, O15347, Q13636, P19367, P06576, O75874, P13674, Q8IVF2, P55084, Q9NRG9, Q8NF37, P07602, P21926, Q96AX1, Q96C90, P07686, Q969Q0,…	1.00158
GO:0005623	cell	410	0.499915	Q9NTZ6, Q9NTJ5, Q99417, O75352, P14324, O75691, P52789, P52788, P17661, P50402, P22694, Q8TCZ2, Q96Q11, Q9Y6I3, O75955, Q9NTI5, Q01105, Q99567, Q9NSE4, Q6P5R6, P52630, O95881, P67775, P13798, Q13596, Q9BQ67, Q99538, P13861, P40222, Q13443, P51398, Q3YEC7, P22307, Q9GZL7, O15347, Q13636, P19367, P06576, O75874, P13674, Q8IVF2, P55084, Q9NRG9, Q8NF37, P07602, P21926, Q96AX1, Q96C90, P07686, Q969Q0,…	1.00158
GO:0005769	early endosome	6	0.513524	Q13596, P42892, P35240, Q96AX1, P30048, Q9BTU6	1.27411
GO:0031012	extracellular matrix	11	0.51588	P24821, P12110, P12111, P12109, P39060, P29279, P17931, P35625, Q9UQE7, P55081, Q14118	1.12672
GO:0031965	nuclear membrane	5	0.533131	Q15007, Q12765, P50402, O14656, P29590	1.31916
GO:0031226	intrinsic to plasma membrane	17	0.545633	P21926, Q9UP95, Q9BTU6, O00592, Q86UP2, Q99805, P20645, Q13443, O95297, P17900, Q00325, P51572, O15118, P15144, Q14118, Q14108, Q9Y5S1	1.05721
GO:0012505	endomembrane system	37	0.569306	Q9NTJ5, Q9Y6K0, O75352, P21926, P67812, Q86UP2, P49792, O43292, P51572, P04843, O14653, Q9BQE5, O14828, Q5JRA6, P50402, P51809, O14656, Q9Y6I3, P52294, Q9NRP0, O94905, Q99567, Q9BTU6, Q96P70, P43307, Q12765, Q9UBC2, Q92575, O60684, O60762, Q14318, Q96HE7, Q15007, O15118, Q9NRG9, P15144, P29590	1.00984
GO:0044424	intracellular part	373	0.57852	O60502, Q9NTZ6, Q9NTJ5, Q99417, P62750, O75352, Q9H7Z7, P14324, P17900, O75691, O43292, P49792, P52789, P52788, Q9NX40, Q9BQE5, P17661, P50402, O60504, P22694, Q96Q11, Q9Y6I3, O75955, Q9NTI5, Q01105, P49589, Q99567, Q9NSE4, Q6P5R6, Q86V48, O00217, Q8IWX8, Q7Z434, Q969E4, P20839, P46087, Q15599, P23921, Q9GZY8, P52630, O95881, P67775, Q04206, P13798, O60313, Q15067, Q9UK76, Q9UEY8, Q13596, Q9NS69,…	0.998617
GO:0044448	cell cortex part	5	0.581501	Q7Z460, P17900, Q96A65, P15311, Q9UPT5	1.24378
GO:0005887	integral to plasma membrane	16	0.593125	P21926, Q9UP95, Q9BTU6, O00592, Q86UP2, Q99805, P20645, O95297, P17900, Q00325, P51572, O15118, P15144, Q14118, Q14108, Q9Y5S1	1.03187
GO:0005635	nuclear envelope	13	0.6055	P52294, Q99567, Q96P70, Q12765, Q92575, O60684, P49792, Q15007, O15118, Q9NRG9, P50402, O14656, P29590	1.03838
GO:0022627	cytosolic small ribosomal subunit	5	0.668991	P15880, P62979	1.11621
GO:0030141	secretory granule	6	0.694159	P42892, P17405, P21926, P02768, O60271, P07686	1.04477
GO:0009986	cell surface	10	0.706473	Q13443, P20645, P06576, P42892, Q14254, Q92692, P55290, P15151, P07858, Q8TCZ2	0.978252
GO:0005622	intracellular	376	0.726523	O60502, Q9NTZ6, Q9NTJ5, Q99417, P62750, O75352, Q9H7Z7, P14324, P17900, O75691, O43292, P49792, P52789, P52788, Q9NX40, Q9BQE5, P17661, P50402, O60504, P22694, Q96Q11, Q9Y6I3, O75955, Q9NTI5, Q01105, P49589, Q99567, Q9NSE4, Q6P5R6, Q86V48, O00217, Q8IWX8, Q7Z434, Q969E4, P20839, P46087, Q15599, P23921, Q9GZY8, P52630, O95881, P67775, Q04206, P13798, O60313, Q15067, Q9UK76, Q9UEY8, Q13596, Q9NS69,…	0.992609
GO:0005654	nucleoplasm	36	0.735211	Q92797, P11387, Q8NEU8, P17480, P62306, Q01081, P62304, Q96PK6, P62979, O60832, Q13363, Q16666, Q9GZL7, O43809, P52294, P15880, Q01105, P62140, P61011, P52298, Q12824, O60264, P06748, P24928, Q14011, P62314, Q9H814, O60869, Q04206, Q15007, P18887, Q13112, P29590	0.944072
GO:0009897	external side of plasma membrane	5	0.743085	Q13443, P42892, P55290, P07858, Q8TCZ2	1.01238
GO:0046930	pore complex	7	0.758536	P52294, O60684, P49792, Q99567, Q96P70, Q9NRG9, Q9Y277	0.952267
GO:0043025	cell soma	5	0.759501	Q96A65, P11387, Q9BTU6, O14656, Q16555	0.989369
GO:0005667	transcription factor complex	4	0.765202	Q96PK6, Q13363, O60869, Q04206	1.02429
GO:0030054	cell junction	12	0.783271	P11166, Q9UEY8, P35240, P56945, Q92692, Q14160, Q92797, Q15836, P51153, Q68EM7, O60504, Q8TCZ2	0.908498
GO:0005643	nuclear pore	6	0.785823	P52294, O60684, P49792, Q99567, Q96P70, Q9NRG9	0.932833
GO:0005819	spindle	6	0.82293	Q7Z460, Q9NVJ2, P67775, Q9UQE7, P50402, P06748	0.885401
GO:0005938	cell cortex	7	0.829738	Q7Z460, P17900, Q9UEY8, Q96A65, P15311, Q9UPT5, A5A3E0	0.870644
GO:0005730	nucleolus	35	0.830342	Q9BQ67, P11387, P17480, P25685, Q14692, Q9NVX2, P32969, Q96PK6, Q86TM6, O60832, O75691, Q9NV31, Q01780, Q16666, Q9GZL7, Q99575, P15880, P56182, P61011, Q9H8H0, Q12824, Q8TDD1, O60828, O60264, P06748, Q9Y5J1, P24928, P46087, Q96PU8, P35240, Q14684, Q15007, P51114, Q15269, P29590	0.898895
GO:0015934	large ribosomal subunit	5	0.841391	Q16540, P62750, Q7Z7F7, Q9P0M9, P06748	0.870644
GO:0031252	cell leading edge	6	0.844663	Q12884, P35240, P56945, P15311, Q15043, Q14160	0.856372
GO:0044459	plasma membrane part	45	0.849995	Q9Y2D5, Q9UEY8, Q13596, Q92692, P21926, Q96AX1, Q14160, Q15836, Q92797, P51153, Q9UP95, Q9Y6Y8, Q86UP2, P11166, Q13443, P17900, P42892, P56945, P11234, P15311, P51572, Q8TCZ2, O60504, Q14118, O75955, Q14254, Q92783, P07858, Q9BTU6, O00592, Q13636, P18031, Q99805, P20645, O95297, Q15599, P35240, P55290, Q14318, Q00325, O15118, P15144, Q68EM7, Q14108, Q9Y5S1	0.898601
GO:0048471	perinuclear region of cytoplasm	11	0.850665	P42892, P35240, Q01105, P55290, Q96AX1, Q9H553, Q9H7Z7, O43310, O60271, O15118, Q8IWX8	0.84753
GO:0009898	internal side of plasma membrane	15	0.853125	Q9Y2D5, Q9UEY8, Q13596, Q92797, Q96AX1, Q92783, P51153, Q9Y6Y8, Q13636, P18031, P17900, P35240, P15311, P11234, Q14318	0.853573
GO:0005815	microtubule organizing center	6	0.864152	O75955, Q7Z460, P15311, Q9UPT5, O43809, P06748	0.829185
GO:0005681	spliceosome	9	0.875483	Q13523, P62314, Q8NAV1, P09012, Q96I25, P62306, Q01081, P38159, P62304	0.816229
GO:0000793	condensed chromosome	4	0.903475	Q7Z460, Q9UEY8, Q9UQE7, O60264	0.773906
GO:0016604	nuclear body	7	0.921685	O60832, Q9H814, P61011, Q01081, O43809, P06748, P29590	0.743233
GO:0005794	Golgi apparatus	29	0.922319	Q7Z7M9, Q13596, O15400, Q9NTJ5, P51153, Q9BTV4, Q9H7Z7, Q9UEU0, P42892, O15027, P07305, P51572, O14653, Q9Y3E0, O14828, P51809, O75955, Q9Y3Q3, P15848, Q9BRK5, Q7Z460, O95159, Q8TD16, O14662, Q15043, Q8WVM8, Q8NF37, Q96EK6, P07602	0.827826
GO:0005813	centrosome	5	0.925753	O75955, Q7Z460, Q9UPT5, O43809, P06748	0.725537
GO:0022626	cytosolic ribosome	6	0.933378	P15880, P62979, P62750	0.715598
GO:0005912	adherens junction	5	0.946229	P35240, P56945, Q92692, Q14160, O60504	0.680191
GO:0031981	nuclear lumen	58	0.948922	Q01081, P32969, Q96PK6, Q86TM6, O75691, Q9NV31, Q01780, Q16666, Q9UQE7, O43809, P15880, P52294, Q01105, P62140, P52298, P61011, Q9H8H0, Q12824, Q8TDD1, Q9Y5J1, P06748, P24928, Q96PU8, P46087, P62314, Q14684, Q04206, Q15007, P51114, Q13112, Q92797, Q9BQ67, Q8NEU8, P11387, P62306, P17480, P25685, Q14692, Q9NVX2, P62304, P62979, O60832, Q13363, Q9GZL7, Q99575, P56182, O60828, O60264, P35240, Q14011,…	0.851558
GO:0070161	anchoring junction	5	0.954403	P35240, P56945, Q92692, Q14160, O60504	0.659579
GO:0000785	chromatin	5	0.958047	Q9NTI5, P16402, P16401, P07305, Q9UQE7	0.649735
GO:0005694	chromosome	13	0.958051	Q9UEY8, O15347, Q9NTI5, Q12824, P11387, O60264, Q7Z460, Q13523, P16402, P16401, P67775, P07305, Q9UQE7	0.720916
GO:0044428	nuclear part	76	0.963966	Q01081, P32969, Q96PK6, Q86TM6, O75691, Q13523, P49792, Q9NV31, Q01780, Q16666, Q9UQE7, P50402, O43809, O14656, P15880, P52294, Q01105, P62140, Q12824, P52298, P61011, Q9H8H0, Q99567, Q8TDD1, Q96P70, Q12765, P06748, Q9Y5J1, P24928, Q92575, O60684, Q96PU8, P46087, P62314, Q14684, Q04206, Q15007, O15118, P51114, Q13112, P38159, Q9UEY8, Q8NAV1, Q9BQ67, Q92797, Q8NEU8, P11387, P62306, P17480, P25685,…	0.857111
GO:0044445	cytosolic part	8	0.967856	P15880, P62979, P62750, P30048, P17858	0.65709
GO:0045202	synapse	5	0.970093	Q96A65, Q14160, Q15836, Q9BTU6, P17661	0.61313
GO:0048770	pigment granule	5	0.970093	P11166, O75955, P07858, P04843, Q9Y5S1	0.61313
GO:0042470	melanosome	5	0.970093	P11166, O75955, P07858, P04843, Q9Y5S1	0.61313
GO:0000228	nuclear chromosome	4	0.972492	Q9UEY8, Q12824, P11387, Q9UQE7	0.590267
GO:0044451	nucleoplasm part	14	0.977119	P62140, P61011, Q8NEU8, Q01081, P06748, P24928, Q96PK6, O60832, Q13363, Q9H814, O60869, Q04206, O43809, P29590	0.684776
GO:0012506	vesicle membrane	4	0.97926	P21926, Q9BTU6, P15144, P51809	0.561706
GO:0015630	microtubule cytoskeleton	13	0.985201	O75347, O75955, Q9NVJ2, P49354, Q9UPT5, P06748, Q7Z460, P15311, P67775, P50402, Q9UQE7, O43809, O14656	0.650481
GO:0000139	Golgi membrane	4	0.987157	P51572, O14653, O14828, P51809	0.519788
GO:0032991	macromolecular complex	129	0.987802	Q9Y5M8, O43615, P62750, Q01081, P17858, Q96PK6, P17900, O75691, P49792, O43292, Q14139, Q9NV31, P17661, Q9UQE7, P22694, O14656, O75955, Q16540, Q12824, Q99567, Q6P5R6, O00217, O60684, P23921, Q14684, P16402, P16401, P67775, Q04206, P51114, P82933, P38159, Q96A65, O15400, Q9NS69, P56134, P62306, Q9UPT5, P13861, P62304, P62979, P51398, Q13098, P30048, P30049, Q7Z7F7, Q9GZL7, O43920, Q14254, P61088,…	0.869297
GO:0016323	basolateral plasma membrane	4	0.991309	Q13443, P11166, P56945, O60504	0.490504
GO:0031982	vesicle	19	0.993005	O75955, P21926, P02768, P51153, P07858, Q9Y6Y8, Q9BTU6, O60271, P21283, P07686, P18031, P11166, P17405, P42892, Q8WVM8, P04843, P15144, P51809, Q9Y5S1	0.656438
GO:0031410	cytoplasmic vesicle	18	0.994501	O75955, P21926, P02768, P51153, P07858, Q9Y6Y8, Q9BTU6, O60271, P21283, P07686, P18031, P11166, P17405, P42892, Q8WVM8, P04843, P51809, Q9Y5S1	0.639657
GO:0043005	neuron projection	5	0.99457	Q96A65, P55290, O60313, O14656, Q16555	0.483691
GO:0044433	cytoplasmic vesicle part	4	0.994707	P21926, P02768, Q9BTU6, P51809	0.458234
GO:0005829	cytosol	57	0.995426	Q96QK1, P62750, Q9H7Z7, Q14240, P32969, P17858, P47813, P15311, Q14671, P49792, P52789, P52788, P51572, Q9H0X9, P22694, P16930, P15880, P52294, Q01105, P49589, P52298, P49902, Q99567, P49354, P06748, P23921, P20839, P62314, Q14684, P67775, Q04206, Q13112, O00170, P14868, P62306, Q9UPT5, P13861, P30566, P62304, P62979, P56945, Q13363, P30048, P32321, O75348, Q92783, P00338, P19367, P18031, Q7Z460,…	0.767028
GO:0005634	nucleus	134	0.99613	Q9NTZ6, O60502, Q99417, Q9H7Z7, Q01081, Q96PK6, O75691, P49792, Q9NV31, Q9UHD9, Q9HAV4, Q9UQE7, P50402, O60504, P22694, O14656, Q9Y6I3, Q9NTI5, Q01105, Q12824, Q99567, Q8TDD1, Q86V48, Q969E4, O60684, Q15599, P46087, Q14684, P52630, P16402, O95881, P67775, P16401, Q04206, Q15007, O15118, P51114, P61964, Q9UK76, P38159, Q9UEY8, Q9BQ67, Q92797, P11387, P17480, P62306, O14929, Q9NVX2, P62304, Q9H223,…	0.850958
GO:0044427	chromosomal part	7	0.997972	Q7Z460, Q9NTI5, P16402, P67775, P16401, P07305, Q9UQE7	0.476134
GO:0042995	cell projection	11	0.998013	Q96A65, Q12884, P35240, P56945, P15311, P55290, Q15043, P00338, O60313, O14656, Q16555	0.535033
GO:0044431	Golgi apparatus part	6	0.998071	Q9BRK5, Q8WVM8, P51572, O14653, O14828, P51809	0.454249
GO:0031988	membrane-bounded vesicle	15	0.998083	O75955, P21926, P02768, P07858, Q9BTU6, O60271, P07686, P11166, P42892, P17405, Q8WVM8, P04843, P15144, P51809, Q9Y5S1	0.575316
GO:0043234	protein complex	85	0.998131	O14561, O43615, Q96AX1, Q14240, P17858, Q96PK6, P17900, O95168, P15311, O43292, P49792, Q14139, Q01780, P04843, P17661, P04264, Q9UQE7, P36957, P22694, O14656, O75955, P52294, P62140, Q9NRP0, Q12824, P52298, Q99567, P51970, Q9BTU6, P49354, Q96P70, P56385, O00217, P21283, P24928, O60684, P11177, P23921, O95299, Q9BY44, P67775, Q8WVM8, P28331, Q04206, Q13112, Q9Y277, Q96A65, O15400, Q9NS69, P56134,…	0.789805
GO:0016023	cytoplasmic membrane-bounded vesicle	14	0.998983	O75955, P21926, P02768, P07858, Q9BTU6, O60271, P07686, P11166, P42892, P17405, Q8WVM8, P04843, P51809, Q9Y5S1	0.544153
GO:0043228	non-membrane-bounded organelle	86	0.999838	P49748, P62750, Q9UJZ1, Q969Q0, P32969, Q96PK6, Q86TM6, O75691, Q13523, P15311, Q9NV31, Q01780, P07305, Q16666, P17661, P04264, Q9UQE7, P50402, O60504, O43809, O14656, O75955, P15880, Q9NTI5, Q16540, Q12824, Q9H8H0, P61011, Q8TDD1, Q6P5R6, P49354, P06748, Q9Y5J1, P24928, P46087, Q96PU8, Q8TD16, Q14684, P16402, P16401, P67775, Q15007, P51114, P82933, Q9UEY8, Q96A65, Q9BQ67, Q92797, P11387, P17480,…	0.748754
GO:0043232	intracellular non-membrane-bounded organelle	86	0.999838	P49748, P62750, Q9UJZ1, Q969Q0, P32969, Q96PK6, Q86TM6, O75691, Q13523, P15311, Q9NV31, Q01780, P07305, Q16666, P17661, P04264, Q9UQE7, P50402, O60504, O43809, O14656, O75955, P15880, Q9NTI5, Q16540, Q12824, Q9H8H0, P61011, Q8TDD1, Q6P5R6, P49354, P06748, Q9Y5J1, P24928, P46087, Q96PU8, Q8TD16, Q14684, P16402, P16401, P67775, Q15007, P51114, P82933, Q9UEY8, Q96A65, Q9BQ67, Q92797, P11387, P17480,…	0.748754
GO:0044430	cytoskeletal part	16	0.999879	O75347, O75955, Q96A65, Q9NVJ2, P49354, Q9UPT5, P06748, Q7Z460, P15311, P67775, P17661, P04264, P50402, Q9UQE7, O43809, O14656	0.504721
GO:0005856	cytoskeleton	25	0.999997	Q9UEY8, Q96A65, Q92797, Q9UJZ1, Q9UPT5, Q16555, P15311, P07305, P04264, P17661, P50402, Q9UQE7, Q14118, O43809, O60504, O14656, O75347, O75955, Q9NVJ2, P49354, P06748, Q7Z460, P35240, Q8TD16, P67775	0.505014
20-40% set
GOterm	GOname	Count	PValue	Genes	Fold Enrichment
GO:0022626	cytosolic ribosome	39	4.59908e-17	P46776, P46778, P35268, P46779, P62277, Q07020, P62753, P08865, P62280, P62249, P62424, P62269, P61247, P62266, P62241, P47914, P62244, P62263, P23396, P62851, P46782, P62701, P46781, P60866, P46783, P05387, P05386, P42766, P39019, P05388, P62081, P83731, P62913, P25398, P62861, P62888, Q02878, P26373, P39023	4.37431
GO:0044445	cytosolic part	43	2.2236e-13	Q01813, P46776, P46778, P35268, P46779, P62277, Q07020, P62753, O15212, P08865, P62280, P62249, P62424, P62269, P48643, P62266, P61247, P62241, P47914, P62244, P62263, P23396, P46782, P62851, P62701, P46781, P60866, P46783, P05387, P05386, P42766, P05388, P39019, P62081, P83731, P62913, P25398, Q9BZF9, P62861, P62888, Q02878, P39023, P00387	3.32147
GO:0005840	ribosome	53	3.67802e-12	Q71UM5, P62277, Q07020, P62753, P08865, P82673, P62280, P62424, P62269, P62266, P61247, P62829, P47914, P62263, P23396, P62851, P39019, P62913, P62861, Q9P2E9, P82930, Q02878, Q9NRX2, P49406, P39023, P46776, P35268, P46778, P46779, P30050, P62249, P62906, P62241, P62244, Q15637, P46782, P62701, P46781, P60866, P27695, P46783, P05387, P05386, P42766, P05388, P62081, P83731, P25398, Q9H9J2, P62888,…	2.69537
GO:0033279	ribosomal subunit	40	1.32928e-11	P46776, P46778, P35268, P46779, P62277, Q07020, P62753, P08865, P82673, P62280, P62249, P62424, P62269, P61247, P62266, P62241, P47914, P62244, P62263, P23396, P46782, P62851, P62701, P46781, P60866, P46783, P05387, P05386, P42766, P39019, P05388, P62081, P83731, P62913, P25398, P62861, P62888, Q02878, P40429, P39023	3.14916
GO:0022627	cytosolic small ribosomal subunit	22	2.94563e-10	P60866, P46783, P39019, P62277, P62081, P62753, P08865, P25398, P62280, P62249, P62861, P62269, P61247, P62266, P62241, P62244, P23396, P62263, P62851, P46782, P46781, P62701	4.61877
GO:0030529	ribonucleoprotein complex	81	8.00185e-09	Q12905, Q71UM5, Q13573, Q07020, P62277, P62753, Q9UQ35, P08865, P82673, P62280, Q15427, P49458, Q08211, P62424, P62269, P61247, P62266, Q8NI36, P62829, P47914, P23396, P62263, P62851, Q13310, Q9H6R4, Q9BZZ5, P39019, Q8IYB3, P49756, P62913, P22087, Q99729, Q07955, P62861, Q9P2E9, P82930, Q02878, Q9NRX2, P19338, P49406, P39023, P46776, Q9NX24, P35268, P46778, P46779, Q9Y333, P30050, P62249, P62906,…	1.84226
GO:0015935	small ribosomal subunit	23	1.79383e-07	P60866, P46783, P39019, P62277, P62081, P62753, P08865, P25398, P82673, P62280, P62249, P62861, P62269, P61247, P62266, P62241, P62244, P23396, P62263, P62851, P46782, P46781, P62701	3.36285
GO:0022625	cytosolic large ribosomal subunit	16	1.18446e-06	P46776, P05387, P05386, P42766, P35268, P46778, P46779, P05388, P83731, Q07020, P62913, P62888, P62424, Q02878, P47914, P39023	4.09391
GO:0048475	coated membrane	16	3.32296e-05	Q96KG9, P35606, O14617, P63010, O94979, Q13492, P53621, Q9Y678, O94973, O94855, P48444, Q10567, P09497, O95486, O14579, P53618	3.27513
GO:0030117	membrane coat	16	3.32296e-05	Q96KG9, P35606, O14617, P63010, O94979, Q13492, P53621, Q9Y678, O94973, O94855, P48444, Q10567, P09497, O95486, O14579, P53618	3.27513
GO:0005829	cytosol	111	3.32508e-05	Q12904, P49915, P62753, O15212, P08865, Q9NQW7, P53621, P61106, Q13283, P62269, P62266, P61247, Q15075, P47914, Q9UNF0, P23396, P62263, Q99497, P62851, P04183, Q13155, P39019, O75821, Q04637, P55010, P62861, O75131, Q15008, Q02878, P39023, Q01813, Q14974, P35606, P54136, P20962, P30050, P10644, P62249, P00491, Q9NT62, P22392, Q9Y678, O94973, P28482, P62906, P62241, P62244, P62701, Q8IWB7, P05387,…	1.40471
GO:0015934	large ribosomal subunit	17	0.000166911	P46776, P05387, P05386, P42766, P35268, P46778, P46779, P05388, P83731, Q07020, P62913, P62888, P62424, Q02878, P47914, P40429, P39023	2.78386
GO:0030120	vesicle coat	12	0.000340399	P53621, Q9Y678, O94973, Q96KG9, O94855, P48444, P35606, O94979, P09497, P53618, O95486, O14579	3.38806
GO:0030126	COPI vesicle coat	7	0.000430268	P53621, Q9Y678, Q96KG9, P48444, P35606, P53618, O14579	5.73147
GO:0030663	COPI coated vesicle membrane	7	0.000849935	P53621, Q9Y678, Q96KG9, P48444, P35606, P53618, O14579	5.21043
GO:0031090	organelle membrane	78	0.00150659	P24752, Q8IXI1, Q96KG9, P53597, Q99714, P82094, P63010, Q03135, P21796, P53621, P49458, Q9H3N1, O94855, P36542, P04844, Q86VS8, P19404, P40926, Q9UL25, Q9NX14, Q9NZJ7, P24539, P13073, P42704, Q9P2E9, P10809, Q9BVC6, Q14789, Q10567, Q9NRX2, P09497, P49406, P56537, Q10471, Q8IWA4, P13473, P49585, O96000, Q9Y6C9, P45880, Q9P2X0, O75534, P35606, P00505, O43678, O94979, O96008, Q08378, P05141, Q15738,…	1.3764
GO:0030137	COPI-coated vesicle	7	0.00152671	P53621, Q9Y678, Q96KG9, P48444, P35606, P53618, O14579	4.77623
GO:0031975	envelope	58	0.00196157	P24752, Q8IXI1, P52594, P53597, Q99714, P21796, O95831, Q92621, Q8NF91, O75694, P36542, P19404, P40926, Q9NX14, P11717, Q9NZJ7, P24539, P13073, P42704, P10809, Q9BVC6, Q9NRX2, P49406, P56537, O00410, Q8IWA4, Q14974, O96000, Q9Y6C9, P45880, O75534, P00505, O43678, O96008, P05141, O95373, P35232, P17301, P50995, O75380, O94826, O75489, P21912, P42765, P12236, P20674, Q9Y371, Q86UE4, P54886, P56556,…	1.45673
GO:0019866	organelle inner membrane	35	0.00253174	P24752, O96000, P53597, Q9Y6C9, Q99714, O75534, P00505, O43678, P21796, P05141, P35232, P36542, O75380, P19404, P40926, O75489, P21912, P42765, P12236, Q9NX14, P20674, P54886, P56556, Q13505, Q9NZJ7, P13073, P24539, P42704, P10809, P48047, P40939, O75947, Q9NRX2, P56537, P00387	1.65649
GO:0005743	mitochondrial inner membrane	33	0.00279974	P24752, O96000, P53597, Q9Y6C9, Q99714, O75534, P00505, O43678, P21796, P05141, P35232, P36542, O75380, P19404, P40926, O75489, P21912, P42765, P12236, Q9NX14, P20674, P54886, P56556, Q13505, Q9NZJ7, P13073, P24539, P10809, P48047, P40939, O75947, Q9NRX2, P00387	1.67825
GO:0031967	organelle envelope	57	0.0030443	P24752, Q8IXI1, P52594, P53597, Q99714, P21796, O95831, Q92621, Q8NF91, O75694, P36542, P19404, P40926, Q9NX14, P11717, Q9NZJ7, P24539, P13073, P42704, P10809, Q9BVC6, Q9NRX2, P49406, P56537, O00410, Q8IWA4, Q14974, O96000, Q9Y6C9, P45880, O75534, P00505, O43678, O96008, P05141, O95373, P35232, P50995, O75380, O94826, O75489, P21912, P42765, P12236, P20674, Q9Y371, P54886, Q86UE4, P56556, Q9BZF9,…	1.43602
GO:0031966	mitochondrial membrane	39	0.00387587	P24752, Q8IWA4, O96000, Q8IXI1, P53597, Q9Y6C9, P45880, Q99714, O75534, P00505, O43678, O96008, P21796, P05141, P35232, P36542, O75380, P19404, P40926, O94826, O75489, P21912, P42765, P12236, Q9NX14, P20674, Q9Y371, P54886, P56556, Q13505, Q9NZJ7, P13073, P24539, P10809, P48047, P40939, O75947, Q9NRX2, P00387	1.56532
GO:0005740	mitochondrial envelope	41	0.00405351	P24752, Q8IWA4, O96000, Q8IXI1, P53597, Q9Y6C9, P45880, Q99714, O75534, P00505, O43678, O96008, P21796, O95831, P05141, P35232, P36542, O75380, P19404, P40926, O94826, O75489, P21912, P42765, P12236, Q9NX14, P20674, Q9Y371, P54886, P56556, Q13505, Q9NZJ7, P13073, P24539, P10809, P48047, P40939, O75947, Q9NRX2, P00387	1.53991
GO:0030660	Golgi-associated vesicle membrane	8	0.00512903	P53621, Q9Y678, Q96KG9, P48444, P35606, P09497, P53618, O14579	3.4475
GO:0030662	coated vesicle membrane	12	0.00531434	P53621, Q9Y678, O94973, Q96KG9, O94855, P48444, P35606, O94979, P09497, P53618, O95486, O14579	2.51933
GO:0000139	Golgi membrane	17	0.00533929	Q9UL25, Q96KG9, P35606, P82094, Q03135, Q08378, P53621, Q9Y678, O94855, P48444, Q14789, Q10567, P09497, O95486, P53618, O14579, Q10471	2.07751
GO:0005798	Golgi-associated vesicle	10	0.00576294	P53621, P61106, Q9Y678, Q96KG9, P48444, P35606, P11717, P09497, P53618, O14579	2.82339
GO:0030135	coated vesicle	18	0.00629412	Q96KG9, Q969M3, P11717, P35606, O94979, Q13492, P53621, Q07954, P61106, Q9Y678, P10809, O94973, O94855, P48444, P09497, O95486, O14579, P53618	1.99163
GO:0005739	mitochondrion	84	0.00744893	P24752, Q9Y3E5, Q8IXI1, P53597, Q99714, P48735, Q9GZT3, P82673, Q8N183, P11586, Q03135, P21796, O95831, Q99747, Q16822, P17612, P36542, Q99497, P49419, P19404, P40926, P13995, P49411, P83111, Q9NX14, P10515, P04181, P38646, Q9NZJ7, P24539, P13073, Q04837, P42704, P10809, P82930, P60900, Q9NRX2, O00154, P49406, Q9H2U2, P23368, Q9UIJ7, Q16698, Q8IWA4, O96000, Q9Y6C9, P45880, O75534, P00505, O95571,…	1.28317
GO:0030659	cytoplasmic vesicle membrane	15	0.00808724	P13473, Q9UL25, Q96KG9, P35606, P63010, O94979, P53621, Q9Y678, O94973, O94855, P48444, P09497, O95486, P53618, O14579	2.11754
GO:0044429	mitochondrial part	56	0.00829328	P24752, Q8IXI1, P53597, Q99714, P82673, P21796, O95831, P36542, P19404, P40926, P49411, Q9NX14, P10515, P04181, P38646, Q9NZJ7, P24539, P13073, Q04837, P42704, P10809, Q9NRX2, P23368, Q8IWA4, Q9UIJ7, O96000, Q9Y6C9, P45880, O75534, P00505, O95571, P09622, O43678, O96008, P05141, P35232, Q5JRX3, O75380, P51553, O94826, O75489, P21912, P42765, P12236, P20674, Q9Y371, P54886, P56556, Q13505, Q15046,…	1.37693
GO:0044431	Golgi apparatus part	24	0.00988834	Q99700, Q86VS8, Q9UL25, Q96KG9, P11717, P82094, P35606, Q03135, O94979, Q08378, P53621, P61106, Q9Y678, Q13439, O94855, P48444, Q14789, Q10567, P09497, O95486, Q10471, O14579, Q9H8Y8, P53618	1.70876
GO:0012505	endomembrane system	53	0.0131631	Q96KG9, P52594, P82094, P63010, Q03135, P53621, P61106, P49458, Q92621, Q8NF91, Q9H3N1, O75694, O94855, P04844, Q9UL25, P11717, Q07954, P42704, Q9P2E9, P10809, Q9BVC6, Q10567, Q14789, P49406, P56537, P09497, O00410, Q10471, Q14974, P13473, P49585, Q9P2X0, P35606, O94979, Q13492, Q08378, O95373, Q15738, Q9Y678, O94973, P50995, Q92643, O14579, Q8TCJ2, Q9P0L0, Q86UE4, Q9BZF9, Q12797, P48444, Q14764,…	1.36036
GO:0012506	vesicle membrane	15	0.0147053	P13473, Q9UL25, Q96KG9, P35606, P63010, O94979, P53621, Q9Y678, O94973, O94855, P48444, P09497, O95486, P53618, O14579	1.98092
GO:0042645	mitochondrial nucleoid	8	0.0162066	P05141, Q04837, P42704, P49411, P40939, P45880, P38646, P21796	2.84794
GO:0009295	nucleoid	8	0.0162066	P05141, Q04837, P42704, P49411, P40939, P45880, P38646, P21796	2.84794
GO:0016023	cytoplasmic membrane-bounded vesicle	39	0.0182576	P13473, Q96KG9, Q12904, P52594, P35606, P09622, P63010, P61020, Q92820, O94979, Q13492, P53621, P61106, Q9Y678, O94973, P50995, O94855, Q15907, Q9UNF0, P50281, P07996, O14579, Q9UL25, Q03001, Q969M3, P11717, P11279, P30040, Q07954, P08238, P10809, P23284, Q86Y82, P07237, P07339, P48444, P09497, P53618, O95486	1.42556
GO:0044433	cytoplasmic vesicle part	17	0.018333	P13473, Q9UL25, Q96KG9, P35606, P09622, P63010, O94979, P53621, Q9Y678, O94973, O94855, P48444, P07996, P09497, O95486, O14579, P53618	1.83149
GO:0000502	proteasome complex	13	0.0195704	P54727, Q04323, P25788, Q16186, P28070, P25787, Q15008, P17980, P55036, P60900, Q14669, O00233, Q16401	2.04695
GO:0031988	membrane-bounded vesicle	39	0.0222914	P13473, Q96KG9, Q12904, P52594, P35606, P09622, P63010, P61020, Q92820, O94979, Q13492, P53621, P61106, Q9Y678, O94973, P50995, O94855, Q15907, Q9UNF0, P50281, P07996, O14579, Q9UL25, Q03001, Q969M3, P11717, P11279, P30040, Q07954, P08238, P10809, P23284, Q86Y82, P07237, P07339, P48444, P09497, P53618, O95486	1.40672
GO:0031982	vesicle	42	0.0278478	P13473, Q96KG9, Q12904, P52594, P35606, P09622, P63010, P61020, Q92820, O94979, Q03135, Q13492, P53621, P61106, Q9Y678, O94973, P50995, O94855, Q15907, Q9UNF0, P50281, P07996, O14579, Q9P0L0, Q9UL25, Q03001, Q969M3, P11717, P11279, P30040, Q07954, P08238, P23284, P10809, Q86Y82, P07237, P07339, P48444, Q10567, P09497, P53618, O95486	1.36464
GO:0031410	cytoplasmic vesicle	41	0.0281632	P13473, Q96KG9, Q12904, P52594, P35606, P09622, P63010, P61020, Q92820, O94979, Q03135, Q13492, P53621, P61106, Q9Y678, O94973, P50995, O94855, Q15907, Q9UNF0, P50281, P07996, O14579, Q9UL25, Q03001, Q969M3, P11717, P11279, P30040, Q07954, P08238, P23284, P10809, Q86Y82, P07237, P07339, P48444, Q10567, P09497, P53618, O95486	1.37021
GO:0005783	endoplasmic reticulum	58	0.0397684	Q12907, Q8IVL5, Q12904, Q99714, Q6PIU2, Q96S66, Q32P28, Q03135, O95831, P53621, P61106, P49458, Q9H3N1, O94855, Q99747, O15260, P04844, Q9UL25, Q8NBS9, Q969M3, Q6UW63, P14314, Q9P2E9, Q9BVC6, P07237, Q9Y3B3, P54920, Q8IV08, Q8TC12, P49585, Q9UM00, Q9NWM8, O95302, Q9P2X0, Q14165, O94979, O60568, Q15738, Q8NBJ7, Q9UBR2, Q92643, Q13217, Q9P0L0, Q969X5, Q8TCJ2, P27695, P48723, P22061, Q86UE4, P55268,…	1.25966
GO:0043232	intracellular non-membrane-bounded organelle	136	0.0708567	Q12905, Q9UPN3, Q71UM5, Q96KG9, Q13573, P62753, P08865, P82673, O43491, P62269, P61247, P62266, P47914, P62263, P23396, P62851, Q86VS8, Q86WX3, Q5RKV6, Q00577, P49411, Q9H6R4, P39019, P50570, P46939, O60282, O75369, Q04837, P62861, P42704, Q9P2E9, P28070, Q14683, Q02878, P82930, P56537, P49406, P39023, O00410, Q9NX24, P45880, P54136, P30050, P62249, P00491, P22392, P50995, P28482, P62906, Q9BQG0,…	1.11354
GO:0043228	non-membrane-bounded organelle	136	0.0708567	Q12905, Q9UPN3, Q71UM5, Q96KG9, Q13573, P62753, P08865, P82673, O43491, P62269, P61247, P62266, P47914, P62263, P23396, P62851, Q86VS8, Q86WX3, Q5RKV6, Q00577, P49411, Q9H6R4, P39019, P50570, P46939, O60282, O75369, Q04837, P62861, P42704, Q9P2E9, P28070, Q14683, Q02878, P82930, P56537, P49406, P39023, O00410, Q9NX24, P45880, P54136, P30050, P62249, P00491, P22392, P50995, P28482, P62906, Q9BQG0,…	1.11354
GO:0031980	mitochondrial lumen	26	0.07742	P24752, P23368, Q9UIJ7, P53597, P45880, P00505, O95571, P09622, P82673, P21796, P05141, Q5JRX3, P36542, P51553, P40926, P49411, P10515, P04181, P38646, P24539, Q04837, Q15046, P42704, P10809, P30084, P40939	1.38236
GO:0005759	mitochondrial matrix	26	0.07742	P24752, P23368, Q9UIJ7, P53597, P45880, P00505, O95571, P09622, P82673, P21796, P05141, Q5JRX3, P36542, P51553, P40926, P49411, P10515, P04181, P38646, P24539, Q04837, Q15046, P42704, P10809, P30084, P40939	1.38236
GO:0005793	ER-Golgi intermediate compartment	8	0.0856181	Q08378, Q969X5, Q12907, Q9NYU2, Q96KG9, P07237, O15260, Q14789	2.04695
GO:0030118	clathrin coat	6	0.0864517	Q13492, O94973, P48444, Q10567, P63010, P09497	2.45635
GO:0005852	eukaryotic translation initiation factor 3 complex	5	0.0996517	Q7L2H7, O15372, O75821, O00303, Q9Y262	2.72927
GO:0005794	Golgi apparatus	45	0.119755	Q12907, Q8IVL5, Q9UM00, Q96KG9, Q12904, P52594, P61026, P82094, P35606, Q96S66, O14617, O94979, Q03135, Q13492, Q08378, P53621, P61106, Q8NF91, Q9Y678, Q8TB61, O94855, Q99747, P20340, P17612, Q9H8Y8, O14579, Q99700, Q86VS8, Q969X5, Q9UL25, Q969M3, P11717, Q9Y371, Q14204, Q13439, Q86Y82, P48444, Q10567, Q14789, Q9Y3B3, P54920, P09497, P53618, Q10471, O95486	1.20804
GO:0019867	outer membrane	11	0.12447	Q8IWA4, O94826, P42704, P17301, Q8IXI1, P45880, Q9Y371, Q13505, O96008, P00387, P21796	1.63756
GO:0005625	soluble fraction	21	0.126033	Q9Y285, P17655, Q01813, P49585, Q9H2M9, P17174, P11766, P54136, Q9BZF9, Q03135, P20962, O95831, P53621, Q15046, O95373, P48637, O00754, P22392, P07814, P60891, P28482	1.36464
GO:0044455	mitochondrial membrane part	14	0.126867	P19404, P24539, O94826, O75489, Q8IXI1, P48047, O96000, P12236, O75947, P36542, P56556, O43678, O75380, O96008	1.50828
GO:0030133	transport vesicle	7	0.132557	P61106, O94855, Q969M3, P11717, O94979, P09497, O95486	1.97637
GO:0005844	polysome	4	0.141036	Q99700, P62424, P05198, P62701	2.97739
GO:0030134	ER to Golgi transport vesicle	4	0.141036	O94855, Q969M3, O94979, O95486	2.97739
GO:0045211	postsynaptic membrane	4	0.141036	Q8NF91, P50570, Q9NUP9, P46939	2.97739
GO:0044432	endoplasmic reticulum part	24	0.155658	Q8TCJ2, Q9P0L0, P49585, Q9NWM8, Q8NBS9, Q9P2X0, P30040, Q6UW63, O95831, P49458, Q12797, Q15738, Q8NBJ7, Q9NYU2, Q9P2E9, P23284, Q9H3N1, Q92643, P07237, O94855, P04844, P00387, O95486	1.29281
GO:0009898	internal side of plasma membrane	24	0.163489	P61026, P61006, P35606, O14617, P35221, Q9ULC3, P63010, P61020, P46939, O94979, P53621, P61106, Q8NF91, Q9Y678, O94973, O75694, P48444, Q10567, Q15907, O75381, P09497, P00387, O14579, P53618	1.28436
GO:0005788	endoplasmic reticulum lumen	10	0.189367	O95831, Q9NYU2, Q8NBJ7, P23284, Q8NBS9, Q9NWM8, P07237, P30040, Q6UW63	1.54487
GO:0005753	mitochondrial proton-transporting ATP synthase complex	4	0.204498	P24539, P48047, O75947, P36542	2.51933
GO:0000794	condensed nuclear chromosome	4	0.204498	P42704, Q9H6R4, Q14683, P18754	2.51933
GO:0031968	organelle outer membrane	10	0.204552	Q8IWA4, O94826, P42704, Q8IXI1, P45880, Q9Y371, Q13505, O96008, P00387, P21796	1.51626
GO:0048471	perinuclear region of cytoplasm	18	0.208014	Q99700, Q9P0L0, P27695, O43399, Q15019, Q86UE4, Q9BZF9, Q9BZE4, Q03135, O94979, Q15056, P61106, P22392, P42704, P17301, O94855, O95486, Q10471	1.30425
GO:0000267	cell fraction	46	0.221008	P17655, Q01813, P13473, P49585, P17174, Q6PIU2, Q01970, Q96S66, P54136, P11766, P61020, O96008, P20962, Q03135, O95831, P53621, P61106, O95373, O00754, P22392, Q9H3N1, P62424, P28482, Q99747, Q15075, P17612, Q9P0L0, Q9Y285, Q99848, P48723, Q9H2M9, P11717, Q15019, Q9Y371, P11279, P46939, Q9BZF9, P07099, Q07954, P48637, Q16186, Q15046, P07814, P60891, P07237, Q9NUP9	1.13788
GO:0005741	mitochondrial outer membrane	9	0.223447	Q8IWA4, O94826, Q8IXI1, P45880, Q9Y371, Q13505, O96008, P00387, P21796	1.53522
GO:0045259	proton-transporting ATP synthase complex	4	0.238319	P24539, P48047, O75947, P36542	2.33938
GO:0030131	clathrin adaptor complex	4	0.238319	O94973, P48444, Q10567, P63010	2.33938
GO:0005905	coated pit	6	0.249608	Q13492, Q07954, P10809, O94973, P63010, P09497	1.75453
GO:0030658	transport vesicle membrane	4	0.272986	O94855, O94979, P09497, O95486	2.18342
GO:0030119	AP-type membrane coat adaptor complex	4	0.272986	O94973, P48444, Q10567, P63010	2.18342
GO:0005730	nucleolus	46	0.274931	Q13045, P61201, Q12905, Q9NX24, Q13573, P62277, P62753, P54136, Q9BZE4, Q08211, P48643, P28482, P61247, Q9BQG0, P62829, Q13428, Q9Y3A5, Q15637, P62263, P51553, P62851, P46781, Q99848, Q86WX3, Q5RKV6, P52272, Q9H6R4, P42766, P39019, Q15019, P62081, P62913, Q86UE4, Q8WXF1, Q9NXV6, P22087, Q9Y262, P33991, P26447, Q9BVC6, O94776, O76021, P19338, P56537, P39023, O00410	1.11103
GO:0005839	proteasome core complex	4	0.308128	P25788, P28070, P25787, P60900	2.04695
GO:0005795	Golgi stack	4	0.308128	P61106, Q14789, Q10471, Q9H8Y8	2.04695
GO:0005747	mitochondrial respiratory chain complex I	6	0.324045	P19404, O75489, O96000, P56556, O43678, O75380	1.58474
GO:0045271	respiratory chain complex I	6	0.324045	P19404, O75489, O96000, P56556, O43678, O75380	1.58474
GO:0030964	NADH dehydrogenase complex	6	0.324045	P19404, O75489, O96000, P56556, O43678, O75380	1.58474
GO:0031301	integral to organelle membrane	7	0.336863	Q12797, Q9P2E9, Q8IXI1, Q92643, Q9P2X0, O96008, Q10471	1.46961
GO:0042175	nuclear envelope-endoplasmic reticulum network	16	0.346791	Q8TCJ2, Q9P0L0, P49585, Q9P2X0, Q12797, Q15738, P61106, P49458, P42704, Q9P2E9, Q9H3N1, Q92643, O94855, P04844, P00387, O95486	1.20188
GO:0005635	nuclear envelope	16	0.346791	Q14974, P52594, P11717, Q86UE4, Q9BZF9, O95373, Q92621, P42704, Q8NF91, P50995, O75694, Q9BVC6, Q14764, P56537, P49406, O00410	1.20188
GO:0030055	cell-substrate junction	8	0.366989	Q9UPN3, P50552, P17301, Q03001, Q9HBL0, Q03135, Q8N8S7, Q96AC1	1.36464
GO:0046930	pore complex	10	0.376502	O95373, Q14974, Q92621, P52594, O75694, P45880, Q14764, O96008, O00410, P21796	1.27935
GO:0005626	insoluble fraction	32	0.380304	P17655, P13473, Q6PIU2, Q01970, Q96S66, P61020, O96008, Q03135, O95831, P53621, P61106, P22392, Q9H3N1, P62424, P28482, Q99747, Q15075, P17612, Q9P0L0, Q99848, P48723, P11717, Q15019, Q9Y371, P11279, P46939, Q9BZF9, P07099, Q07954, Q16186, P07237, Q9NUP9	1.09628
GO:0031300	intrinsic to organelle membrane	7	0.405603	Q12797, Q9P2E9, Q8IXI1, Q92643, Q9P2X0, O96008, Q10471	1.36464
GO:0005624	membrane fraction	29	0.45234	P13473, Q6PIU2, Q96S66, P61020, O96008, Q03135, O95831, P53621, P61106, P22392, Q9H3N1, P62424, Q99747, Q15075, P17612, Q9P0L0, Q99848, P48723, P11717, Q15019, Q9Y371, P11279, P46939, Q9BZF9, P07099, Q07954, Q16186, P07237, Q9NUP9	1.06958
GO:0070013	intracellular organelle lumen	101	0.468256	P24752, Q12905, P53597, Q13573, P62753, Q9UQ35, P82673, P61247, P62263, P62851, Q86WX3, Q5RKV6, P49411, Q9H6R4, Q8IYB3, Q8NBS9, P39019, P10515, P04181, P19387, Q04837, P42704, P07237, P56537, P39023, O00410, P23368, Q14974, Q9NX24, P45880, P09622, P54136, P35232, P50995, P28482, Q9BQG0, Q99848, P27695, P42766, P30040, Q9NXV6, Q9Y262, Q13838, Q9BXP5, P23284, P40939, O94776, Q15369, P61201, Q13045,…	1.01844
GO:0005789	endoplasmic reticulum membrane	14	0.476303	Q8TCJ2, Q9P0L0, P49585, Q9P2X0, Q12797, Q15738, P49458, Q9P2E9, Q9H3N1, Q92643, O94855, P04844, P00387, O95486	1.12382
GO:0030176	integral to endoplasmic reticulum membrane	4	0.480592	Q12797, Q9P2E9, Q92643, Q9P2X0	1.55958
GO:0042470	melanosome	10	0.503939	P08238, P23284, P50995, P07237, P07339, P11279, P30040, P50281, P61020, Q92820	1.15321
GO:0048770	pigment granule	10	0.503939	P08238, P23284, P50995, P07237, P07339, P11279, P30040, P50281, P61020, Q92820	1.15321
GO:0043233	organelle lumen	102	0.509139	P24752, Q12905, P53597, Q13573, P62753, Q9UQ35, P82673, P61247, P62263, P62851, Q86WX3, Q5RKV6, P49411, Q9H6R4, Q8IYB3, Q8NBS9, P39019, P10515, P04181, P19387, Q04837, P42704, P07237, P56537, P39023, O00410, P23368, Q14974, Q9NX24, P45880, P09622, P54136, P35232, P50995, P28482, Q9BQG0, Q99848, P27695, P42766, P30040, Q9NXV6, Q9Y262, Q13838, Q9BXP5, P23284, P40939, O94776, Q15369, P61201, Q13045,…	1.00986
GO:0031227	intrinsic to endoplasmic reticulum membrane	4	0.51288	Q12797, Q9P2E9, Q92643, Q9P2X0	1.48869
GO:0030054	cell junction	15	0.545413	Q9P0L0, Q9UPN3, Q03001, P50570, P35221, Q86UE4, P46939, Q03135, P50552, P17301, Q9Y2J2, Q9HBL0, Q9NUP9, Q8N8S7, Q96AC1	1.06798
GO:0070469	respiratory chain	7	0.560736	P19404, O75489, O96000, Q9NX14, P56556, O43678, O75380	1.16969
GO:0005773	vacuole	15	0.57302	Q86VS8, Q01085, P06865, P13473, P17174, P04062, P11717, P11279, P09622, Q92820, P42785, P61106, O00754, Q9UBR2, P07339	1.04972
GO:0031974	membrane-enclosed lumen	103	0.578834	P24752, Q12905, P53597, Q13573, P62753, Q9UQ35, P82673, P61247, P62263, P62851, Q86WX3, Q5RKV6, P49411, Q9H6R4, Q8IYB3, Q8NBS9, P39019, P10515, P04181, P19387, Q04837, P42704, P07237, P56537, P39023, O00410, P23368, Q14974, Q9NX24, P45880, P09622, P54136, P35232, P50995, P28482, Q9BQG0, Q99848, P27695, P42766, P30040, Q9NXV6, Q9Y262, Q13838, Q9BXP5, P23284, P40939, O94776, Q15369, P61201, Q13045,…	0.995685
GO:0031965	nuclear membrane	5	0.584369	P42704, Q9BVC6, Q86UE4, P56537, P49406	1.24058
GO:0000228	nuclear chromosome	8	0.590632	Q15021, P05412, P42704, Q00577, Q9H6R4, Q14683, P18754, P52926	1.11021
GO:0005746	mitochondrial respiratory chain	6	0.593414	P19404, O75489, O96000, P56556, O43678, O75380	1.16969
GO:0005925	focal adhesion	6	0.615115	P50552, P17301, Q9HBL0, Q03135, Q8N8S7, Q96AC1	1.14249
GO:0016469	proton-transporting two-sector ATPase complex	4	0.630262	P24539, P48047, O75947, P36542	1.25966
GO:0000151	ubiquitin ligase complex	5	0.632499	Q15369, Q13620, Q9NT62, P62877, Q86VP6	1.16969
GO:0005938	cell cortex	9	0.632982	Q9UPN3, Q15019, P11171, P46939, P19338, O75369, Q03135, O43491, Q96AC1	1.05272
GO:0005681	spliceosome	12	0.635031	Q7RTV0, Q07955, Q15427, P52272, O75643, Q9BZZ5, Q13573, Q8IYB3, Q9UQ35, Q15637, Q9Y333, Q13838	1.02348
GO:0005924	cell-substrate adherens junction	6	0.636125	P50552, P17301, Q9HBL0, Q03135, Q8N8S7, Q96AC1	1.11652
GO:0000323	lytic vacuole	13	0.640732	Q01085, P06865, P61106, O00754, P13473, Q9UBR2, P17174, P04062, P11717, P07339, P11279, Q92820, P42785	1.01373
GO:0005764	lysosome	13	0.640732	Q01085, P06865, P61106, O00754, P13473, Q9UBR2, P17174, P04062, P11717, P07339, P11279, Q92820, P42785	1.01373
GO:0044459	plasma membrane part	52	0.65522	Q9UPN3, P61006, O14617, P35221, Q9ULC3, P63010, Q03135, P53621, P61106, Q8NF91, O75694, Q15075, P50281, P23396, P50570, P30825, P11717, P11279, P46939, Q07954, Q16186, P10809, Q10567, Q9HBL0, Q9NUP9, P09497, P61026, P35606, P17152, P61020, P48960, O94979, P05141, P35232, Q9Y678, P17301, O94973, Q9Y2J2, Q15907, P07996, O75381, O14579, Q96AC1, Q9P0L0, P52272, Q03001, Q86UE4, P50552, P48444, Q8N8S7,…	0.976529
GO:0034399	nuclear periphery	4	0.656364	Q7RTV0, Q8IYB3, P56537, Q8WXF1	1.21301
GO:0000793	condensed chromosome	6	0.656417	Q15021, P42704, Q12888, Q9H6R4, Q14683, P18754	1.09171
GO:0005643	nuclear pore	7	0.694047	O95373, Q14974, Q92621, P52594, O75694, Q14764, O00410	1.02348
GO:0044463	cell projection part	6	0.694778	P50552, P17301, P17174, P28482, O60282, P23396	1.04525
GO:0030139	endocytic vesicle	4	0.704524	O94973, Q86Y82, P63010, P61020	1.12935
GO:0005792	microsome	9	0.710534	O95831, P07099, P53621, P22392, P48723, P07237, Q6PIU2, Q96S66, Q9Y371	0.982538
GO:0030136	clathrin-coated vesicle	6	0.746627	Q13492, Q07954, P61106, O94973, P11717, P09497	0.982538
GO:0030141	secretory granule	6	0.746627	P61106, P13473, P10809, Q12904, P09622, P07996	0.982538
GO:0045111	intermediate filament cytoskeleton	4	0.747361	Q9UPN3, P22392, Q03001, P56537	1.05649
GO:0042598	vesicular fraction	9	0.751566	O95831, P07099, P53621, P22392, P48723, P07237, Q6PIU2, Q96S66, Q9Y371	0.944748
GO:0005769	early endosome	5	0.75412	P61106, Q8IWB7, Q9UL25, P10809, Q15075	0.998514
GO:0016323	basolateral plasma membrane	8	0.779823	Q9UPN3, P50552, P17301, Q03001, Q9HBL0, Q03135, Q8N8S7, Q96AC1	0.922571
GO:0005912	adherens junction	7	0.809868	P50552, P17301, Q9HBL0, P35221, Q03135, Q8N8S7, Q96AC1	0.895543
GO:0044448	cell cortex part	4	0.818053	Q15019, P11171, P46939, O43491	0.935751
GO:0031981	nuclear lumen	67	0.82524	Q13045, Q12905, Q15369, P61201, Q13573, P62277, P62753, Q9UQ35, Q9BZE4, Q08211, P61247, P62829, Q13428, Q9Y3A5, P62263, P62851, Q86WX3, Q5RKV6, Q9H6R4, P39019, Q8IYB3, P49756, Q15019, P62913, P19387, P22087, P54727, Q07955, P05412, P42704, P26447, Q9BXJ9, Q9BVC6, P19338, P56537, P39023, O00410, Q14974, Q9NX24, P54136, P35232, P50995, P48643, P28482, Q9BQG0, Q15637, P51553, P46781, P62805, P27695,…	0.925099
GO:0070161	anchoring junction	7	0.832737	P50552, P17301, Q9HBL0, P35221, Q03135, Q8N8S7, Q96AC1	0.868405
GO:0009986	cell surface	9	0.866558	Q07954, P17301, P10809, P07237, Q15019, P11279, P07996, Q03135, P38646	0.827982
GO:0015630	microtubule cytoskeleton	18	0.870345	Q86VS8, Q9P0L0, Q9UPN3, Q13045, P27695, Q96KG9, Q03001, P50570, Q15019, O60282, P22392, Q08211, P28070, Q14204, P50995, Q13885, Q9Y3A5, Q9BUF5	0.847016
GO:0044456	synapse part	4	0.871219	Q8NF91, P50570, Q9NUP9, P46939	0.839776
GO:0005813	centrosome	6	0.872434	P27695, Q13045, P22392, Q08211, P28070, Q96KG9	0.818782
GO:0045202	synapse	7	0.880343	Q8NF91, P50570, P17612, Q9NUP9, P46939, Q8N8S7, P10644	0.80725
GO:0030424	axon	4	0.882162	P17301, P17174, P28482, Q99497	0.818782
GO:0031225	anchored to membrane	4	0.882162	Q9UL25, P20340, P61020, Q9H8Y8	0.818782
GO:0016604	nuclear body	8	0.888225	Q07955, Q9NX24, P49756, Q8IYB3, P09234, Q9UQ35, Q8WXF1, Q13838	0.798811
GO:0016607	nuclear speck	5	0.893901	Q07955, P49756, Q8IYB3, Q9UQ35, Q13838	0.78729
GO:0005815	microtubule organizing center	6	0.897945	P27695, Q13045, P22392, Q08211, P28070, Q96KG9	0.779792
GO:0009897	external side of plasma membrane	4	0.910188	Q07954, P17301, P11279, P07996	0.761657
GO:0005887	integral to plasma membrane	13	0.912977	P52272, P30825, P11717, P17152, P11279, P48960, Q03135, P05141, Q07954, Q16186, P35232, P17301, P50281	0.788456
GO:0005886	plasma membrane	71	0.917325	P17655, Q9UPN3, Q99714, P61006, P35221, O14617, P11171, P08865, P63010, Q9ULC3, Q03135, P21796, O43491, P53621, P61106, Q8NF91, Q13283, O75694, Q15075, P17612, P50281, P23396, P50570, P11717, Q15019, P30825, P11279, Q86W92, P46939, Q07954, Q16186, P10809, P07237, Q9HBL0, Q10567, Q9Y3B3, Q9NUP9, P09497, P56192, P13473, P61026, P35606, Q8NCG7, P00505, P17152, P48960, P61020, O94979, P05141, P35232,…	0.887534
GO:0015629	actin cytoskeleton	11	0.93358	Q9UPN3, P50552, P60660, Q03001, P35221, P11171, P46939, O75369, Q9H2D6, O43491, Q96AC1	0.75055
GO:0031226	intrinsic to plasma membrane	13	0.93463	P52272, P30825, P11717, P17152, P11279, P48960, Q03135, P05141, Q07954, Q16186, P35232, P17301, P50281	0.760297
GO:0043005	neuron projection	8	0.935382	Q07954, P26447, P17301, P17174, P28482, O60282, P46939, Q99497	0.727806
GO:0005911	cell-cell junction	4	0.938161	Q9P0L0, Q9Y2J2, Q86UE4, Q9NUP9	0.696836
GO:0005874	microtubule	7	0.954017	Q86VS8, Q9P0L0, Q14204, P50570, Q13885, O60282, Q9BUF5	0.682318
GO:0019898	extrinsic to membrane	14	0.957218	Q08378, P49585, Q13439, Q9Y2J2, Q99747, P07237, Q15075, Q01970, Q9Y371, P11171, Q9NUP9, P54920, O94979, O43491	0.730124
GO:0031012	extracellular matrix	7	0.957472	Q03001, Q96CG8, Q32P28, P50281, P55268, P07996, P98160	0.674291
GO:0042995	cell projection	16	0.962539	P52594, P17174, Q15019, P61006, P46939, P09622, O60282, Q07954, P50552, P22392, P17301, P26447, P28482, P23396, Q8N8S7, Q99497	0.731872
GO:0005578	proteinaceous extracellular matrix	6	0.969626	Q03001, Q96CG8, Q32P28, P50281, P55268, P98160	0.629832
GO:0016021	integral to membrane	78	0.970539	Q12907, Q9NYL4, P52594, Q8IXI1, Q6PIU2, Q96S66, O15031, Q03135, P21796, Q92621, Q8NF91, Q9H3N1, Q8TB61, O75694, O15260, P50281, P04844, Q969M3, Q9NX14, P11717, P30825, Q96KA5, P11279, O75369, Q9NZJ7, Q07954, Q16186, Q9P2E9, P10809, Q86Y82, Q9BVC6, Q14789, Q7L311, Q9Y3B3, Q10471, O00410, Q8N0U8, Q8TC12, Q8IV08, Q8N766, Q99536, Q9UH62, Q8IWA4, Q14974, P13473, Q9UM00, Q9UBN6, Q9Y6C9, P45880, Q9P2X0,…	0.85381
GO:0031224	intrinsic to membrane	82	0.970724	Q12907, Q9NYL4, P52594, Q8IXI1, Q6PIU2, Q96S66, O15031, Q03135, P21796, Q92621, Q8NF91, Q9H3N1, Q8TB61, O75694, O15260, P50281, P04844, Q9UL25, Q969M3, Q9NX14, P11717, P30825, Q96KA5, P11279, O75369, Q9NZJ7, Q07954, Q16186, Q9P2E9, P10809, Q86Y82, Q9BVC6, Q14789, Q7L311, Q9Y3B3, Q10471, O00410, Q8N0U8, Q8TC12, Q8IV08, Q8N766, Q99536, Q9UH62, Q8IWA4, Q14974, P13473, Q9UM00, Q9UBN6, Q9Y6C9, P45880,…	0.857473
GO:0000785	chromatin	5	0.971209	P05412, P18754, P52926, Q8IUE6, P62805	0.611031
GO:0005768	endosome	10	0.981013	Q07954, P61106, Q8IWB7, P13473, Q9UL25, P10809, P11717, Q15075, P11279, P61020	0.639673
GO:0005856	cytoskeleton	41	0.982658	Q9UPN3, Q13045, P25788, Q96KG9, P35221, P11171, O43491, P22392, Q08211, P00491, Q8NF91, P50995, Q9Y2J2, P28482, Q9Y3A5, Q9BUF5, Q96AC1, Q9P0L0, Q86VS8, P27695, Q03001, P60660, P50570, Q15019, O60282, P46939, O75369, Q9BZF9, Q9H2D6, Q9Y613, P50552, Q32MZ4, P42704, P28070, Q14204, Q8N3F8, Q9HBL0, Q13885, P56537, Q8N8S7, Q6WCQ1	0.778887
GO:0031252	cell leading edge	4	0.984533	P50552, P22392, P23396, Q8N8S7	0.536906
GO:0005694	chromosome	12	0.989099	Q15021, P05412, P42704, Q00577, Q12888, Q9H6R4, Q14683, P18754, P52926, Q14103, Q8IUE6, P62805	0.62582
GO:0005654	nucleoplasm	29	0.991429	Q15369, Q14974, Q9NX24, Q9UQ35, P35232, P50995, P28482, P62805, P27695, Q86WX3, Q12888, P49756, Q8IYB3, P09234, O96019, Q8WXF1, Q9NXV6, Q13838, Q9Y262, P19387, P54727, Q07955, P05412, P33991, P42704, Q9BXP5, Q9BXJ9, O94776, P19338	0.715201
GO:0044427	chromosomal part	9	0.991939	Q15021, P05412, Q00577, Q12888, Q14683, P18754, P52926, Q8IUE6, P62805	0.575706
GO:0044421	extracellular region part	12	0.994416	P53621, P10809, Q12904, Q03001, Q96CG8, Q32P28, P50281, P48960, P55268, P07996, Q92820, P98160	0.59189
GO:0044451	nucleoplasm part	13	0.994867	Q07955, P05412, Q9NX24, P49756, Q8IYB3, Q9BXJ9, O94776, P09234, Q9UQ35, O96019, Q8WXF1, P19387, Q13838	0.597987
GO:0044430	cytoskeletal part	22	0.996095	Q9P0L0, Q86VS8, Q13045, P27695, P60660, Q96KG9, P50570, Q15019, P11171, P46939, O60282, O43491, P22392, Q08211, P28070, Q14204, P50995, Q13885, Q9Y3A5, Q9BUF5, P56537, Q96AC1	0.652652
GO:0005615	extracellular space	6	0.99661	P53621, P10809, Q12904, P48960, P07996, Q92820	0.481636
GO:0005576	extracellular region	17	0.999786	Q12904, Q03001, Q96CG8, Q32P28, Q92520, P48960, P55268, Q9BZF9, Q92820, P53621, P10809, P07237, P07339, P50281, P07996, P98160, Q10471	0.529251
40-60% set
GOterm	GOname	Count	PValue	Genes	Fold Enrichment
GO:0005829	cytosol	117	1.35907e-07	P07437, P04350, P36578, P61513, P19623, P12268, P29692, P21964, Q9H444, P27635, P11142, Q9UHV9, P61970, P38606, P62857, P53396, P63220, P61313, P62854, Q9UJU6, Q02880, P18669, P49207, P17987, P46459, O75822, Q13561, P41250, P20042, P60842, O43776, Q15149, P11940, P36871, P62258, Q07812, P61254, Q9NSD9, O43324, P51116, O95782, P63241, Q13557, Q16851, P43686, P40227, P60953, Q14444, P04040, Q99832,…	1.54493
GO:0044445	cytosolic part	31	1.84688e-06	P36578, P18124, P40227, P46777, P27635, P62273, Q99832, P63173, Q9UHV9, P62899, P84098, P62857, P50991, P63220, P62854, Q02543, P78371, P17987, P49207, P62910, O60925, Q07812, P61254, P61758, P62917, P51116, P02792, P50914, Q9Y3U8, P62847	2.49852
GO:0022625	cytosolic large ribosomal subunit	15	4.58811e-06	P18124, P36578, Q02543, P46777, P49207, P62910, P27635, P63173, P62899, P61254, P84098, P62917, P51116, P50914, Q9Y3U8	4.00468
GO:0048770	pigment granule	22	3.27289e-05	P30101, P27824, P02786, Q8WUM4, Q15286, P31946, P51149, Q16563, P51148, P08133, P63000, P07900, Q7KZF4, P11142, Q14697, P14625, P62258, P55209, Q92542, Q00610, P50991, P57088	2.64723
GO:0042470	melanosome	22	3.27289e-05	P30101, P27824, P02786, Q8WUM4, Q15286, P31946, P51149, Q16563, P51148, P08133, P63000, P07900, Q7KZF4, P11142, Q14697, P14625, P62258, P55209, Q92542, Q00610, P50991, P57088	2.64723
GO:0022626	cytosolic ribosome	22	5.18167e-05	P36578, P18124, Q02543, P46777, P49207, P62910, P27635, P62273, P63173, P62899, P61254, P84098, P62917, P62857, P51116, P02792, P50914, P63220, P62854, Q9Y3U8, P62847	2.5747
GO:0030529	ribonucleoprotein complex	66	0.000113548	Q12906, Q15185, P36578, P61513, P27635, P61353, P62273, P11142, P62899, P62857, Q9H307, Q7Z2W9, Q9UQ80, P63220, P61313, Q00839, P09651, P62854, Q9BUJ2, O60506, P08579, Q02543, Q9NY12, P49207, P62910, O00567, P11940, P62316, P67809, P61254, Q9UKM9, P62318, P62917, P51116, P02792, Q96DV4, Q15393, Q15366, Q15459, P09661, Q92979, P18124, P46777, Q9UMS4, O75533, P63173, O95478, Q7KZF4, P55769, P84098,…	1.56628
GO:0015934	large ribosomal subunit	15	0.00124611	P18124, P36578, Q02543, P46777, P49207, P62910, P27635, P63173, P62899, P61254, P84098, P62917, P51116, P50914, Q9Y3U8	2.563
GO:0044422	organelle part	230	0.00153019	P46940, P04350, P07437, P23193, P00367, P36578, Q9H0A0, P01130, P27816, P27635, P26572, P49790, P62857, P57740, P59998, Q00839, P63220, P62854, P14649, P22695, O60506, Q08J23, Q969V3, Q13561, P46937, Q9UKF6, Q06265, P41250, Q07812, P55209, Q8TBA6, O95782, Q15459, Q13557, P09496, Q86WA8, O75477, Q8N163, P04040, P09874, P14625, P40616, P84098, Q13586, P30101, Q9HD26, P78559, P35611, Q14839, Q96EP5,…	1.14843
GO:0032991	macromolecular complex	180	0.00158535	P46940, Q12906, P04350, P07437, P36578, P61513, Q9UHD8, P01130, P27816, P29692, P27635, Q9UHV9, P11142, P61970, P38606, Q969N2, P49790, P62857, Q7Z2W9, P53396, P57740, P59998, Q00839, P61313, P63220, Q9BUJ2, P62854, P14649, P22695, O60506, P08579, Q9BRP8, Q92878, Q13561, O75822, P17987, P49207, P46937, Q06265, O00567, Q9Y2T2, P20042, P60842, P11940, Q07812, P16403, P55209, Q9UKM9, P67809, P61254,…	1.19025
GO:0044446	intracellular organelle part	228	0.00225633	P46940, P07437, P23193, P04350, P00367, P36578, Q9H0A0, P01130, P27816, P27635, P26572, P49790, P62857, P57740, P59998, Q00839, P63220, P62854, P14649, P22695, O60506, Q08J23, Q969V3, Q13561, P46937, Q9UKF6, Q06265, P41250, Q07812, P55209, Q8TBA6, O95782, Q15459, Q13557, P09496, Q86WA8, O75477, Q8N163, P04040, P09874, P14625, P40616, P84098, Q13586, P30101, Q9HD26, P78559, P35611, Q14839, Q96EP5,…	1.14312
GO:0043228	non-membrane-bounded organelle	143	0.00243816	P46940, Q12906, P07437, P04350, P36578, P61513, Q9H0A0, Q9UHD8, Q8WUP2, P27816, P27635, Q6NYC8, Q13671, Q96AE4, P62857, Q7Z2W9, P57740, P59998, P61313, P63220, P62854, P14649, Q9UJU6, Q08J23, Q02880, Q9BRP8, Q969V3, Q92878, Q13561, P17987, Q5T4S7, P49207, Q06265, Q8WYA6, Q16643, O00567, Q15149, Q08945, P16403, P61254, P51116, Q96DV4, Q15459, P12956, P43487, P09874, P63173, P12814, P48681, P52907,…	1.2217
GO:0043232	intracellular non-membrane-bounded organelle	143	0.00243816	P46940, Q12906, P07437, P04350, P36578, P61513, Q9H0A0, Q9UHD8, Q8WUP2, P27816, P27635, Q6NYC8, Q13671, Q96AE4, P62857, Q7Z2W9, P57740, P59998, P61313, P63220, P62854, P14649, Q9UJU6, Q08J23, Q02880, Q9BRP8, Q969V3, Q92878, Q13561, P17987, Q5T4S7, P49207, Q06265, Q8WYA6, Q16643, O00567, Q15149, Q08945, P16403, P61254, P51116, Q96DV4, Q15459, P12956, P43487, P09874, P63173, P12814, P48681, P52907,…	1.2217
GO:0005832	chaperonin-containing T-complex	5	0.00480772	P40227, P78371, P17987, P50991, Q99832	6.10238
GO:0005875	microtubule associated complex	11	0.00649569	P61163, P33176, Q13409, P78559, P49023, Q14203, Q13561, P42025, P27816, O43237, P46821	2.61046
GO:0033279	ribosomal subunit	22	0.00761957	P36578, P18124, Q02543, P46777, P49207, P62910, P27635, P62273, P63173, P62899, P61254, P84098, P62917, P62857, P51116, P02792, P50914, P63220, P62854, Q9Y3U8, P62847	1.80724
GO:0044444	cytoplasmic part	253	0.0108213	P04350, P07437, Q07065, P00367, P36578, P01130, P29692, P27635, P21964, P26572, P11142, P38606, P62857, Q7Z2W9, Q00839, P63220, P62854, P14649, P22695, O60506, Q9UJU6, P10619, Q969V3, Q13561, Q96FS4, P41250, P20042, O43776, P36871, P62258, Q07812, P55209, Q8TBA6, Q9NSD9, O95782, Q13557, Q8NC51, P09496, Q16851, P43686, P40227, Q14444, P39687, Q86WA8, O75477, Q8N163, P04040, Q9NZN4, P14625, P84098,…	1.10054
GO:0005737	cytoplasm	326	0.0185563	P46940, P04350, P07437, Q07065, P00367, P36578, P01130, P16989, P29692, P27635, P21964, Q15717, P26572, Q13671, P11142, P38606, P62857, Q7Z2W9, P59998, P63220, Q00839, P62854, P22695, P14649, Q9UJU6, O60506, P10619, Q08J23, Q969V3, Q5T4S7, Q13561, Q96FS4, P41250, Q06265, O75368, P20042, O43776, P36871, Q8TBA6, P62258, Q07812, P55209, Q9NSD9, O95782, Q13557, P09496, Q8NC51, Q16851, P43686, P40227,…	1.061
GO:0044424	intracellular part	393	0.0227744	P46940, P04350, P07437, Q07065, P01130, P27816, P27635, P21964, P26572, Q13671, P57740, P59998, P63220, Q00839, P22695, P14649, Q969V3, Q13561, Q96FS4, P46937, Q9UKF6, O75368, Q07812, Q9NSD9, O95782, Q13557, Q8NC51, Q16851, P40227, P39687, Q86WA8, O75477, Q8N163, P14625, P84098, P40616, P57721, Q13586, P26885, P27824, Q99442, Q13435, P07954, O75390, P60228, P31948, P61353, P31946, Q8IZL8, Q9H4M9,…	1.03245
GO:0042995	cell projection	31	0.0239302	P46940, P04350, P60953, Q9Y6M7, Q14444, Q15286, Q9NVA2, P12814, P33176, P31949, P59998, Q14980, Q14195, Q9UJU6, Q9HD26, O15144, P46459, P06703, Q13561, P26038, Q16643, P63000, P15531, P35241, Q9UHY1, P47756, P49023, Q13418, Q15691, P46821, Q14247	1.47957
GO:0005681	spliceosome	19	0.0267299	P08579, O75533, Q9UMS4, O43172, Q13435, P11940, P07910, P55769, P62316, Q9UKM9, P62318, Q9H307, P08621, Q15393, Q00839, Q15459, P09651, P09661, O60506	1.69087
GO:0005840	ribosome	28	0.0309908	P18124, P36578, P61513, P46777, P27635, P61353, P62273, P63173, P62899, P84098, P62857, Q7Z2W9, P61313, P63220, P62854, Q02543, P49207, Q92616, P62910, P61254, P62917, Q96DV4, P02792, P51116, P50914, Q9Y3U8, P62847	1.4858
GO:0005622	intracellular	397	0.0311896	P46940, P04350, P07437, Q07065, P01130, P27816, P27635, P21964, P26572, Q13671, P57740, P59998, P63220, Q00839, P22695, P14649, Q969V3, Q13561, Q96FS4, P46937, Q9UKF6, O75368, Q07812, Q9NSD9, O95782, Q13557, Q8NC51, Q16851, P40227, P39687, Q86WA8, O75477, Q8N163, P14625, P84098, P40616, P57721, Q13586, P26885, P27824, Q9NP72, Q99442, Q13435, P07954, Q5HYI8, O75390, P60228, P31948, P61353, P31946,…	1.02841
GO:0005869	dynactin complex	4	0.0386176	P61163, Q13409, Q13561, P42025	4.8819
GO:0044430	cytoskeletal part	43	0.0387303	P46940, P07437, P04350, Q9Y6M1, Q9UHD8, Q9NVA2, P27816, P43487, P61163, P48681, P33176, P52907, Q13409, Q9H307, P59998, Q14980, P14649, Q9HD26, O15144, P78559, Q01518, P35611, Q13561, P17987, O15143, Q96DB5, Q8WUM4, O43237, Q16643, P15531, Q13813, P13693, P37198, P24844, P49023, P16949, P47756, Q14203, Q13418, P42025, Q15691, P46821, Q16181	1.33103
GO:0016023	cytoplasmic membrane-bounded vesicle	36	0.0404016	P01130, Q15286, P31946, Q9H4M9, P08133, P12814, P07900, Q7KZF4, P11142, P14625, Q969N2, Q92542, P53992, P50991, Q00610, P57088, P53680, P30101, Q9HD26, P27824, P02786, Q8WUM4, P41250, P51149, Q16563, P51148, P63000, Q14697, P55209, Q8TBA6, P62258, Q15363, O95782, Q13557, O43493, P09496	1.37303
GO:0030140	trans-Golgi network transport vesicle	5	0.0422726	Q9HD26, O95782, Q00610, P09496, O43493	3.55972
GO:0030139	endocytic vesicle	8	0.0448701	P01130, Q15286, O95782, P51149, P53680, Q13557, Q9H4M9, P51148	2.35678
GO:0031988	membrane-bounded vesicle	36	0.0478037	P01130, Q15286, P31946, Q9H4M9, P08133, P12814, P07900, Q7KZF4, P11142, P14625, Q969N2, Q92542, P53992, P50991, Q00610, P57088, P53680, P30101, Q9HD26, P27824, P02786, Q8WUM4, P41250, P51149, Q16563, P51148, P63000, Q14697, P55209, Q8TBA6, P62258, Q15363, O95782, Q13557, O43493, P09496	1.35489
GO:0043229	intracellular organelle	339	0.0506057	P46940, P04350, P07437, Q07065, P23193, P00367, P36578, Q9H0A0, P01130, P16989, P27816, P27635, Q15717, P26572, Q13671, P11142, P38606, P49790, P62857, P57740, Q7Z2W9, P59998, P63220, Q00839, P62854, P22695, P14649, Q9UJU6, O60506, P10619, Q08J23, Q969V3, Q5T4S7, Q13561, Q96FS4, P41250, Q06265, Q9UKF6, P46937, O75368, Q8TBA6, P62258, Q07812, P55209, O95782, Q15459, Q13557, P09496, Q8NC51, P43686,…	1.04367
GO:0030027	lamellipodium	8	0.0528878	P35241, Q9UHY1, P49023, P47756, P15531, Q14247, Q9UJU6, P63000	2.27822
GO:0043226	organelle	339	0.0535558	P46940, P04350, P07437, Q07065, P23193, P00367, P36578, Q9H0A0, P01130, P16989, P27816, P27635, Q15717, P26572, Q13671, P11142, P38606, P49790, P62857, P57740, Q7Z2W9, P59998, P63220, Q00839, P62854, P22695, P14649, Q9UJU6, O60506, P10619, Q08J23, Q969V3, Q5T4S7, Q13561, Q96FS4, P41250, Q06265, Q9UKF6, P46937, O75368, Q8TBA6, P62258, Q07812, P55209, O95782, Q15459, Q13557, P09496, Q8NC51, P43686,…	1.04292
GO:0030132	clathrin coat of coated pit	4	0.0565467	O95782, Q00610, P53680, P09496	4.27166
GO:0005874	microtubule	16	0.0593774	P07437, P04350, P78559, Q9UHD8, Q13561, Q96DB5, P27816, O43237, P33176, Q13409, P16949, Q14203, Q15691, P59998, Q14980, P46821	1.6273
GO:0044464	cell part	422	0.060739	P46940, P04350, P07437, Q07065, P01130, P27816, P27635, P21964, P26572, Q13671, O75695, P57740, P59998, P63220, Q00839, P22695, P14649, Q969V3, Q13561, Q96FS4, P46937, Q9UKF6, O75368, Q07812, Q9NSD9, O95782, Q13557, Q8NC51, Q16851, P40227, P39687, Q86WA8, O75477, Q8N163, Q13445, P14625, P06756, P84098, P40616, P57721, Q13586, P26885, P27824, Q9NP72, Q99442, Q13435, P07954, Q5HYI8, O75390, P60228,…	1.01158
GO:0005623	cell	422	0.060739	P46940, P04350, P07437, Q07065, P01130, P27816, P27635, P21964, P26572, Q13671, O75695, P57740, P59998, P63220, Q00839, P22695, P14649, Q969V3, Q13561, Q96FS4, P46937, Q9UKF6, O75368, Q07812, Q9NSD9, O95782, Q13557, Q8NC51, Q16851, P40227, P39687, Q86WA8, O75477, Q8N163, Q13445, P14625, P06756, P84098, P40616, P57721, Q13586, P26885, P27824, Q9NP72, Q99442, Q13435, P07954, Q5HYI8, O75390, P60228,…	1.01158
GO:0015629	actin cytoskeleton	21	0.0613519	P46940, O15144, Q9UHD8, P35611, Q01518, Q13561, O15143, Q9NVA2, P21333, Q16643, Q13813, P61163, P52907, Q13409, P47756, P24844, Q13418, P42025, P59998, P14649, Q16181	1.49508
GO:0005856	cytoskeleton	61	0.0736331	P46940, P07437, P04350, Q9Y6M1, Q9UHD8, Q8WUP2, P27816, Q6NYC8, Q13671, Q9H307, P59998, Q14195, P14649, Q9UJU6, Q13561, Q5T4S7, P17987, P26038, Q8WUM4, P21333, O43237, Q16643, Q13813, P13693, Q15149, P49189, P16949, P47756, Q13418, P42025, P46821, Q16181, Q9Y295, Q9NVA2, P43487, P12814, P61163, P33176, P48681, P52907, Q13409, Q02952, Q14980, P49773, Q9HD26, O15144, P78559, Q01518, P35611, O15143,…	1.20915
GO:0044428	nuclear part	103	0.0759274	P46940, Q12906, P23193, Q9H0A0, O00571, Q96AE4, P61970, P49790, P57740, Q00839, Q9BUJ2, O60506, P08579, Q08J23, Q02880, Q9BRP8, Q969V3, Q92878, P17987, P06703, Q06265, Q9UKF6, P46937, Q8WYA6, O00567, P11940, P55209, Q08945, Q9UKM9, Q9NPA8, P28370, Q15459, P63241, P12956, Q7L014, Q9Y2W2, P09874, P12814, Q6P1J9, P53999, Q14980, Q14839, Q13501, Q96EP5, O95232, Q13435, Q969G3, Q9Y3U8, P60228, Q15185,…	1.13985
GO:0045334	clathrin-coated endocytic vesicle	4	0.0776742	P01130, Q15286, O95782, P53680	3.79703
GO:0030286	dynein complex	4	0.0776742	Q13409, Q14203, Q13561, O43237	3.79703
GO:0005792	microsome	14	0.0916082	O14880, O60763, P14625, P49257, Q96AG4, P39656, Q15363, O95573, Q9Y6A9, Q9UNL2, P21964, P48449, O60506, P15531	1.59475
GO:0031252	cell leading edge	12	0.0922611	P46940, P35241, Q9UHY1, O15144, P49023, P47756, P06703, P31949, P15531, Q14247, Q9UJU6, P63000	1.68065
GO:0000781	chromosome, telomeric region	4	0.101681	Q15185, Q92878, P12956, P13010	3.41733
GO:0044432	endoplasmic reticulum part	24	0.112481	P30101, P39656, P49257, Q15293, O75477, P46977, P14625, O95292, P60468, Q969N2, Q07812, Q15392, Q9UNW1, Q96DZ1, Q15041, Q9UBS4, P53992, Q9HCN8, O15270, Q9UNL2, Q9Y6A9, Q96AY3, Q13586, Q9Y4L1	1.34895
GO:0031410	cytoplasmic vesicle	36	0.114264	P01130, Q15286, P31946, Q9H4M9, P08133, P12814, P07900, Q7KZF4, P11142, P14625, Q969N2, Q92542, P53992, P50991, Q00610, P57088, P53680, P30101, Q9HD26, P27824, P02786, Q8WUM4, P41250, P51149, Q16563, P51148, P63000, Q14697, P55209, Q8TBA6, P62258, Q15363, O95782, Q13557, O43493, P09496	1.25535
GO:0042598	vesicular fraction	14	0.116147	O14880, O60763, P14625, P49257, Q96AG4, P39656, Q15363, O95573, Q9Y6A9, Q9UNL2, P21964, P48449, O60506, P15531	1.53342
GO:0009898	internal side of plasma membrane	24	0.118652	Q9H3P7, Q9NZB2, P60953, P35611, P26038, Q15286, P46060, Q9NP72, Q9NZN4, Q9H4M9, O14964, P63000, Q9UHA4, P51148, P35241, O75695, P40616, Q13418, O95782, Q00610, P53680, P63241, P09496, Q07157	1.34013
GO:0031981	nuclear lumen	79	0.12687	P60228, Q12906, P46940, P23193, Q9H0A0, Q9H0D6, O00571, P31946, Q96AE4, Q15424, Q15370, P49790, Q9H307, Q9UQ80, P09651, Q14566, O60506, Q13895, P18583, Q02880, Q08J23, Q9BRP8, Q10570, Q969V3, Q9NY12, Q9P0J0, P78371, P26038, Q06265, Q9UKF6, P46937, Q8WYA6, O00567, Q9Y5B9, P62316, Q08945, P35637, P62318, Q9NPA8, P62191, Q15459, Q15397, Q92979, Q86XP3, P46777, P12956, Q7L014, O75533, Q9Y2W2, Q9UMS4,…	1.13815
GO:0042641	actomyosin	5	0.127886	Q9UHD8, Q13418, Q9NVA2, Q16643, Q16181	2.51274
GO:0030530	heterogeneous nuclear ribonucleoprotein complex	5	0.127886	O14979, Q9UKM9, Q00839, Q9BUJ2, P09651	2.51274
GO:0030125	clathrin vesicle coat	4	0.128199	O95782, Q00610, P53680, P09496	3.10666
GO:0005783	endoplasmic reticulum	52	0.131398	Q07065, Q9BSR8, O00469, P39687, P39656, Q14696, O75477, O95573, P27635, P04040, Q6DD88, P14625, Q969N2, Q96DZ1, Q96AG4, Q92542, Q9BU23, P53992, O95433, Q9UNL2, P26885, Q13586, O60506, Q02809, P58335, P30101, P10619, P27824, Q9Y282, Q969V3, P49257, Q15293, Q99442, P46977, O14880, O95292, Q14697, P60468, Q07812, Q15392, Q9UNW1, Q15041, O15270, Q9UBS4, Q9HCN8, Q15006, Q96AY3, Q9Y6A9, Q8TCT9, Q9Y4L1,…	1.17839
GO:0070013	intracellular organelle lumen	105	0.141756	P46940, Q12906, P23193, P00367, Q9H0A0, O00571, Q96AE4, P49790, O60506, Q08J23, Q02880, Q9BRP8, Q969V3, Q15293, P41250, Q06265, Q9UKF6, P46937, Q8WYA6, O00567, Q08945, P22033, Q9NPA8, Q15459, P51659, P12956, Q86WA8, Q7L014, Q9Y2W2, Q8N163, P09874, P12814, Q6P1J9, P14625, P53999, Q96AG4, Q14980, Q16795, P30101, Q14839, Q13501, Q96EP5, O95232, Q969G3, P07954, Q96AY3, Q99798, O75390, Q9Y3U8, P60228,…	1.10474
GO:0031982	vesicle	36	0.151353	P01130, Q15286, P31946, Q9H4M9, P08133, P12814, P07900, Q7KZF4, P11142, P14625, Q969N2, Q92542, P53992, P50991, Q00610, P57088, P53680, P30101, Q9HD26, P27824, P02786, Q8WUM4, P41250, P51149, Q16563, P51148, P63000, Q14697, P55209, Q8TBA6, P62258, Q15363, O95782, Q13557, O43493, P09496	1.22048
GO:0030425	dendrite	8	0.178757	Q9HD26, Q14444, P46459, Q13418, Q9NVA2, Q16643, Q14980, P46821	1.70867
GO:0005634	nucleus	170	0.185462	Q12906, P46940, P23193, Q9H0A0, P16989, O14907, O00571, Q15717, Q96AE4, P61970, P49790, Q16527, P57740, Q00839, Q9BUJ2, P22695, O60506, P08579, Q02880, Q08J23, Q9BRP8, Q969V3, Q92878, Q5T4S7, P06703, P17987, Q96FS4, Q8WYA6, P46937, Q9UKF6, Q06265, O75368, O00567, Q93009, P11940, P16403, P55209, Q08945, Q9UKM9, P67809, O43324, Q15006, Q9NPA8, P28370, Q8IX12, Q15459, P63241, Q13557, Q8NC51, P43686,…	1.05935
GO:0005791	rough endoplasmic reticulum	4	0.187214	P60468, Q15041, Q9UNL2, Q99442	2.62872
GO:0005938	cell cortex	12	0.187668	Q9UHY1, Q01518, P47756, Q8WUP2, Q15691, Q9NVA2, P21333, Q02952, Q13813, Q16181, Q14247, Q9UJU6	1.46457
GO:0043233	organelle lumen	105	0.192166	P46940, Q12906, P23193, P00367, Q9H0A0, O00571, Q96AE4, P49790, O60506, Q08J23, Q02880, Q9BRP8, Q969V3, Q15293, P41250, Q06265, Q9UKF6, P46937, Q8WYA6, O00567, Q08945, P22033, Q9NPA8, Q15459, P51659, P12956, Q86WA8, Q7L014, Q9Y2W2, Q8N163, P09874, P12814, Q6P1J9, P14625, P53999, Q96AG4, Q14980, Q16795, P30101, Q14839, Q13501, Q96EP5, O95232, Q969G3, P07954, Q96AY3, Q99798, O75390, Q9Y3U8, P60228,…	1.0847
GO:0042175	nuclear envelope-endoplasmic reticulum network	17	0.197455	P39656, P49257, O75477, P46977, O95292, P14625, P60468, Q07812, Q15392, Q969N2, Q15041, P53992, O15270, Q9UNL2, Q9Y6A9, Q13586, P63241	1.33245
GO:0030665	clathrin coated vesicle membrane	5	0.198399	P01130, O95782, Q00610, P53680, P09496	2.13583
GO:0030118	clathrin coat	5	0.198399	O95782, Q00610, P53680, Q9Y2T2, P09496	2.13583
GO:0030532	small nuclear ribonucleoprotein complex	5	0.198399	P08579, P62316, P62318, Q15393, P09661	2.13583
GO:0005789	endoplasmic reticulum membrane	16	0.205182	P39656, P49257, O75477, P46977, O95292, P14625, P60468, Q07812, Q15392, Q969N2, Q15041, P53992, O15270, Q9UNL2, Q9Y6A9, Q13586	1.34013
GO:0031974	membrane-enclosed lumen	107	0.209651	P46940, Q12906, P23193, P00367, Q9H0A0, O00571, Q96AE4, P49790, O60506, Q08J23, Q02880, Q9BRP8, Q969V3, Q15293, P41250, Q06265, Q9UKF6, P46937, Q8WYA6, O00567, Q08945, P22033, Q9NPA8, Q15459, P51659, P12956, Q86WA8, Q7L014, Q9Y2W2, P04040, Q8N163, P09874, P12814, Q6P1J9, P14625, P53999, Q96AG4, Q14980, Q16795, P30101, Q14839, Q13501, Q96EP5, O95232, Q969G3, P07954, Q96AY3, Q99798, O75390, Q9Y3U8,…	1.07926
GO:0015630	microtubule cytoskeleton	25	0.217377	P07437, P04350, P78559, Q9UHD8, Q13561, P17987, Q8WUM4, Q96DB5, P27816, O43237, P43487, P15531, P61163, P33176, P37198, Q13409, P16949, P49023, Q14203, P42025, Q15691, P59998, Q14980, P46821, Q16181	1.22749
GO:0030666	endocytic vesicle membrane	4	0.218931	P01130, O95782, P53680, Q13557	2.44095
GO:0005905	coated pit	6	0.222566	P01130, Q15286, O95782, Q00610, P53680, P09496	1.83071
GO:0030136	clathrin-coated vesicle	9	0.222823	Q9HD26, P01130, Q15286, O95782, Q00610, P53680, Q16563, P09496, O43493	1.5378
GO:0005730	nucleolus	45	0.23359	P46940, Q12906, Q9H0A0, Q9H0D6, P46777, P09874, O95478, P12814, Q96AE4, P55769, Q15424, P53999, Q9H307, Q9UQ80, P09651, Q86U42, Q13895, Q08J23, Q02880, Q9NR30, Q9BRP8, Q969V3, Q8TDN6, Q9NY12, O43681, P78371, P26038, Q8WYA6, Q06265, Q96EP5, Q7Z6Z7, O00567, P37198, Q9H7B2, Q9H0S4, P35637, P62318, Q969G3, Q05519, Q15459, P62191, Q9Y3U8, Q15397, Q92979, O43493	1.13407
GO:0043234	protein complex	117	0.235448	P46940, P07437, P04350, Q9UHD8, P29692, P27816, Q9UHV9, P61970, Q969N2, P38606, P49790, P53396, P57740, P59998, Q00839, P22695, P14649, O60506, Q9BRP8, Q92878, P17987, O75822, Q13561, Q06265, P46937, Q9Y2T2, P20042, P60842, Q07812, P55209, P67809, Q9Y6A9, O95782, Q9NPA8, P28370, P63241, Q13557, P09496, P43686, P40227, P12956, P09874, Q99832, P20618, Q6P1J9, P52907, P48681, P06756, P53999, P53992,…	1.06678
GO:0048471	perinuclear region of cytoplasm	17	0.240503	Q9UHD8, P02786, P39687, Q96FS4, P46060, P31946, P08133, P15531, P33176, O60763, P14625, Q9UHY1, P53992, P84085, Q8IX12, P46821, Q8NC51	1.28528
GO:0030133	transport vesicle	6	0.245194	Q9HD26, P53992, O95782, Q00610, P09496, O43493	1.76758
GO:0005798	Golgi-associated vesicle	6	0.245194	Q9HD26, Q8TBA6, O95782, Q00610, P09496, O43493	1.76758
GO:0005852	eukaryotic translation initiation factor 3 complex	4	0.251628	P60228, O75822, Q14152, P55884	2.27822
GO:0030658	transport vesicle membrane	4	0.251628	P53992, O95782, Q00610, P09496	2.27822
GO:0016607	nuclear speck	9	0.256489	P18583, Q86XP3, Q7L014, Q9Y2W2, O75533, Q9H307, O00571, O95232, O43172	1.47865
GO:0005788	endoplasmic reticulum lumen	9	0.273887	P30101, P14625, Q9UNW1, Q96DZ1, Q9UBS4, Q9HCN8, Q15293, Q96AY3, Q9Y4L1	1.45075
GO:0001725	stress fiber	4	0.284962	Q9UHD8, Q13418, Q9NVA2, Q16181	2.13583
GO:0005654	nucleoplasm	43	0.298503	P60228, P23193, Q86XP3, P12956, Q7L014, Q9UMS4, O75533, Q9Y2W2, O00571, P31946, P09874, Q6P1J9, P53999, Q15370, P49790, Q9H307, Q14980, P12004, P09651, Q86U42, O60506, Q14566, P18583, Q02880, Q9BRP8, Q10570, Q9NY12, Q9P0J0, Q14839, P13010, Q13501, Q9UKF6, P46937, Q9Y5B9, O95232, O43172, P33993, P33992, Q08945, P62316, P62318, Q969G3, Q9NPA8	1.10652
GO:0022627	cytosolic small ribosomal subunit	7	0.300671	P62857, P02792, P63220, P62273, P62854, P62847	1.53342
GO:0030662	coated vesicle membrane	7	0.300671	P01130, Q8TBA6, P53992, O95782, Q00610, P53680, P09496	1.53342
GO:0044463	cell projection part	8	0.306117	P33176, P04350, P46459, Q13418, Q15286, Q15691, Q9NVA2, P59998	1.45418
GO:0001726	ruffle	6	0.316028	P35241, P06703, P31949, P15531, Q14247, Q9UJU6	1.60187
GO:0032432	actin filament bundle	4	0.318621	Q9UHD8, Q13418, Q9NVA2, Q16181	2.01019
GO:0043292	contractile fiber	7	0.322186	P12814, Q15149, P24844, P49257, Q13418, P14649, Q13813	1.49508
GO:0012505	endomembrane system	41	0.325344	P01130, Q15286, P39656, O75477, P09874, P26572, P61970, P14625, Q969N2, P49790, P42166, P57740, P53992, Q9UNL2, Q00610, Q13586, P53680, P12004, O00629, Q92973, P06703, P49257, P46060, P46977, P37198, O60763, O95292, Q9UHY1, Q15392, Q8TBA6, Q07812, P60468, Q15041, Q15363, O15270, O95782, Q9Y6A9, P43243, Q13557, P63241, P09496	1.09804
GO:0005732	small nucleolar ribonucleoprotein complex	4	0.352324	P55769, Q9NY12, O00567, Q92979	1.89852
GO:0043005	neuron projection	13	0.357617	P46940, Q9HD26, P04350, Q14444, Q13561, P46459, Q9NVA2, Q16643, P33176, Q13418, Q14195, P46821, Q14980	1.23404
GO:0030135	coated vesicle	11	0.361603	Q9HD26, P01130, Q8TBA6, Q15286, P53992, O95782, Q00610, P53680, Q16563, P09496, O43493	1.26995
GO:0030659	cytoplasmic vesicle membrane	9	0.364714	P01130, Q8TBA6, Q15363, P53992, O95782, Q00610, P53680, Q13557, P09496	1.32569
GO:0044438	microbody part	4	0.385822	P51659, O75521, Q86WA8, P04040	1.79859
GO:0030863	cortical cytoskeleton	4	0.385822	Q01518, P47756, Q15691, Q13813	1.79859
GO:0030660	Golgi-associated vesicle membrane	4	0.385822	Q8TBA6, O95782, Q00610, P09496	1.79859
GO:0044439	peroxisomal part	4	0.385822	P51659, O75521, Q86WA8, P04040	1.79859
GO:0044448	cell cortex part	6	0.389002	Q01518, P47756, Q15691, Q9NVA2, Q13813, Q16181	1.46457
GO:0005813	centrosome	9	0.40199	P61163, P37198, Q13561, P17987, Q8WUM4, Q15691, P42025, P43487, P15531	1.2815
GO:0044427	chromosomal part	17	0.4257	Q15185, P60228, Q02880, Q92878, P17987, P12956, Q13561, P46060, Q14839, P13010, P33993, P16403, Q14203, P42166, P57740, P12004, Q16181	1.13466
GO:0012506	vesicle membrane	9	0.439281	P01130, Q8TBA6, Q15363, P53992, O95782, Q00610, P53680, Q13557, P09496	1.24016
GO:0030120	vesicle coat	5	0.444103	P53992, O95782, Q00610, P53680, P09496	1.47299
GO:0030176	integral to endoplasmic reticulum membrane	4	0.451361	Q969N2, Q9Y6A9, Q9UNL2, Q13586	1.6273
GO:0005815	microtubule organizing center	9	0.45783	P61163, P37198, Q13561, P17987, Q8WUM4, Q15691, P42025, P43487, P15531	1.22048
GO:0005694	chromosome	20	0.471318	Q15185, P60228, Q02880, Q92878, P17987, P12956, Q13561, P46060, Q14839, P13010, Q9Y5B9, P33993, P16403, Q08945, Q14203, Q969G3, P42166, P57740, P12004, Q16181	1.08832
GO:0046930	pore complex	9	0.476266	O00629, P37198, Q92973, P61970, Q07812, P49790, P46060, P57740, P63241	1.20141
GO:0031227	intrinsic to endoplasmic reticulum membrane	4	0.483058	Q969N2, Q9Y6A9, Q9UNL2, Q13586	1.55333
GO:0044449	contractile fiber part	6	0.485102	P12814, P24844, P49257, Q13418, P14649, Q13813	1.31436
GO:0005643	nuclear pore	8	0.485459	O00629, P37198, Q92973, P61970, P49790, P46060, P57740, P63241	1.22048
GO:0016604	nuclear body	11	0.493318	P60228, P18583, Q86XP3, Q9NY12, Q7L014, Q9Y2W2, O75533, Q9H307, O00571, O95232, O43172	1.14606
GO:0048475	coated membrane	6	0.508376	P53992, O95782, Q00610, P53680, Q9Y2T2, P09496	1.2815
GO:0030117	membrane coat	6	0.508376	P53992, O95782, Q00610, P53680, Q9Y2T2, P09496	1.2815
GO:0070161	anchoring junction	9	0.512652	P12814, O15144, P49023, Q8N556, Q8WUP2, Q13418, Q9H307, Q13813, Q07157	1.165
GO:0044451	nucleoplasm part	22	0.516254	P60228, P18583, Q10570, Q86XP3, Q9NY12, P12956, Q7L014, Q9Y2W2, O75533, Q14839, O00571, P46937, P31946, P09874, O95232, O43172, Q6P1J9, P33993, P53999, Q969G3, Q9H307, Q9NPA8	1.05592
GO:0044433	cytoplasmic vesicle part	10	0.536204	P12814, P01130, Q8TBA6, Q15363, P53992, O95782, Q00610, P53680, Q13557, P09496	1.12412
GO:0005886	plasma membrane	77	0.548513	P46940, P07437, Q9NZB2, P01130, Q9UHD8, Q9Y6M7, Q15286, Q8WUP2, O00571, P21964, Q9H4M9, Q00341, P08133, Q13671, P18085, P38606, O75695, Q9H307, Q14195, P53680, P02786, P23634, P26038, P21333, Q9UHA4, Q13813, P63000, Q15149, O95292, Q13418, P04632, P63244, P84085, O95782, P46821, P63241, Q13557, P09496, Q8NC51, Q6IAA8, P60953, Q14444, Q13488, P04040, O96005, Q9NZN4, O14964, P04899, Q15165, P12814,…	1.00433
GO:0000776	kinetochore	5	0.573483	Q14203, Q13561, P46060, P57740, Q16181	1.25637
GO:0005925	focal adhesion	6	0.575402	P12814, O15144, P49023, Q8N556, Q8WUP2, Q13418	1.19209
GO:0000502	proteasome complex	7	0.577676	P20618, P43686, O43242, P61289, P62333, P51665, P62191	1.15006
GO:0005924	cell-substrate adherens junction	6	0.596656	P12814, O15144, P49023, Q8N556, Q8WUP2, Q13418	1.165
GO:0005912	adherens junction	8	0.632672	P12814, O15144, P49023, Q8N556, Q8WUP2, Q13418, Q13813, Q07157	1.06792
GO:0005635	nuclear envelope	13	0.632938	O00629, Q92973, P06703, P46060, P09874, P37198, P61970, P49790, P42166, P57740, P43243, P12004, P63241	1.01893
GO:0000267	cell fraction	38	0.644378	Q07065, P12956, P39656, O95573, P21964, Q9NZN4, P04899, P14625, Q9UJ70, Q92542, Q96AG4, Q9UNL2, O60506, P62745, Q9HD26, P40925, O43681, P49257, P46060, P41250, P07384, P07195, P15531, P63000, Q13813, P46977, O14880, Q15149, O43776, O60763, O95292, Q07812, Q9NSD9, Q15363, Q9Y6A9, P48449, P46821, Q14247	0.980805
GO:0015935	small ribosomal subunit	7	0.65221	P62857, P02792, P63220, P62273, P62854, P62847	1.06792
GO:0030055	cell-substrate junction	6	0.675364	P12814, O15144, P49023, Q8N556, Q8WUP2, Q13418	1.06792
GO:0000139	Golgi membrane	8	0.681311	P26572, O60763, Q8TBA6, P49257, P53992, O95782, Q00610, P09496	1.0201
GO:0005626	insoluble fraction	27	0.685928	Q07065, P12956, P39656, O95573, P21964, Q9NZN4, P04899, P14625, Q92542, Q96AG4, Q9UNL2, O60506, P62745, Q9HD26, P49257, P07384, P63000, Q13813, P46977, P15531, O14880, Q15149, O60763, O95292, Q15363, Q9Y6A9, P48449	0.965146
GO:0005624	membrane fraction	25	0.693149	P62745, Q9HD26, Q07065, P12956, P39656, P49257, O95573, P21964, Q9NZN4, P04899, P15531, P46977, Q13813, P63000, O14880, O60763, O95292, P14625, Q96AG4, Q92542, Q15363, Q9Y6A9, Q9UNL2, P48449, O60506	0.962086
GO:0005770	late endosome	4	0.698081	P13693, Q13501, P51149, Q9UHA4	1.13911
GO:0044459	plasma membrane part	49	0.702479	P07437, Q9NZB2, P60953, P01130, Q14444, Q8WUP2, Q15286, Q13488, P21964, O96005, Q9NZN4, O14964, Q9H4M9, P08133, P12814, P06756, P38606, O75695, Q92542, P40616, Q9H307, Q00610, Q13586, P53680, Q8NBJ4, Q07157, Q9HD26, Q9H3P7, O15144, P35611, P02786, P23634, P26038, P46060, Q9NP72, Q16563, P51148, P63000, Q13813, Q9UHA4, P35241, P49023, Q8N556, Q13418, Q15691, O95782, P63241, Q13557, P09496	0.960144
GO:0044431	Golgi apparatus part	13	0.706941	Q9HD26, P49257, P21333, P26572, O60763, Q9UNZ2, Q8TBA6, P40616, P53992, Q00610, O95782, O43493, P09496	0.965767
GO:0042579	microbody	5	0.722316	P51659, O75521, Q86WA8, O95573, P04040	1.04187
GO:0005777	peroxisome	5	0.722316	P51659, O75521, Q86WA8, O95573, P04040	1.04187
GO:0005625	soluble fraction	14	0.727031	P62745, P40925, O43681, P46060, P21964, P41250, P07195, P15531, O43776, Q07812, Q9UJ70, Q9NSD9, P46821, Q14247	0.949258
GO:0016323	basolateral plasma membrane	8	0.739506	P12814, O15144, P49023, Q8N556, Q8WUP2, Q13418, P26038, Q07157	0.962628
GO:0000775	chromosome, centromeric region	5	0.740078	Q14203, Q13561, P46060, P57740, Q16181	1.01706
GO:0044454	nuclear chromosome part	5	0.740078	P33993, Q92878, P12956, P17987, P13010	1.01706
GO:0031965	nuclear membrane	4	0.758914	P37198, P42166, P43243, P12004	1.03555
GO:0043025	cell soma	5	0.772999	P04350, Q13418, P63244, Q14980, P46821	0.970832
GO:0005794	Golgi apparatus	33	0.775934	P31948, P04040, P26572, P18085, Q7KZF4, Q9UNZ2, P40616, Q92542, P53992, Q00610, Q13618, Q8NBJ4, Q9UBV7, Q9HD26, Q9H3P7, O15144, Q9Y282, P49257, P21333, P51149, Q9Y2T2, O60763, O95292, Q14697, Q8TBA6, Q15392, Q15363, Q15691, O95782, P84085, Q8IX12, O43493, P09496	0.92436
GO:0005667	transcription factor complex	4	0.776859	P53999, P12956, P46937, P09874	1.0051
GO:0045177	apical part of cell	5	0.802558	P35241, P60953, P26038, Q13488, P08133	0.928622
GO:0030016	myofibril	4	0.809459	P12814, P49257, Q13418, Q13813	0.949258
GO:0000785	chromatin	7	0.811569	P33993, P60228, Q02880, P16403, P17987, Q14839, P42166	0.892586
GO:0000228	nuclear chromosome	6	0.835772	P33993, Q92878, P12956, P17987, Q969G3, P13010	0.868813
GO:0045121	membrane raft	4	0.850768	P07437, Q96C19, P01130, P04899	0.876239
GO:0031301	integral to organelle membrane	4	0.850768	Q969N2, Q9Y6A9, Q9UNL2, Q13586	0.876239
GO:0030424	axon	4	0.862694	P04350, Q13418, Q9NVA2, P46821	0.854333
GO:0031300	intrinsic to organelle membrane	4	0.884062	Q969N2, Q9Y6A9, Q9UNL2, Q13586	0.81365
GO:0005768	endosome	12	0.897871	P62745, P13693, P01130, P02786, Q13501, Q9H444, P51149, Q9NZN4, O14964, Q9H4M9, P51148, Q9UHA4	0.800937
GO:0005911	cell-cell junction	4	0.925066	Q13418, Q9H307, Q13813, Q07157	0.727092
GO:0005759	mitochondrial matrix	14	0.925352	P00367, P47897, P41250, Q8N163, P38117, Q96AG4, P22033, Q96I99, Q10713, P13804, P07954, Q99798, O75390, Q16795	0.776666
GO:0031980	mitochondrial lumen	14	0.925352	P00367, P47897, P41250, Q8N163, P38117, Q96AG4, P22033, Q96I99, Q10713, P13804, P07954, Q99798, O75390, Q16795	0.776666
GO:0005819	spindle	5	0.926721	Q14203, Q96DB5, Q15691, Q14980, Q16181	0.724011
GO:0005887	integral to plasma membrane	12	0.930698	P01130, P06756, P23634, P38606, P02786, Q14444, Q92542, Q13488, O96005, Q13586, Q16563, Q8NBJ4	0.759407
GO:0016020	membrane	158	0.933236	P46940, Q07065, P07437, Q9NZB2, Q9UHD8, P01130, Q8WUP2, Q15286, O00571, Q86VR2, P21964, Q9H444, Q13671, P26572, Q9BSJ8, P61970, P38606, Q969N2, O75695, P49790, P57740, P22695, P08574, Q969V3, P23634, Q13561, Q5T4S7, Q96FS4, Q9UBG0, Q9HC07, Q9H061, Q9Y2T2, O60888, Q92734, Q15149, Q07812, Q9BZH6, Q8TBA6, P63244, O95782, Q9Y6A9, P63241, Q13557, Q8NC51, P09496, P53007, P60953, Q14444, O00469, O75477,…	0.923287
GO:0030054	cell junction	10	0.933821	P12814, Q9HD26, O15144, P49023, Q8N556, Q8WUP2, Q13418, Q9H307, Q13813, Q07157	0.742898
GO:0043227	membrane-bounded organelle	280	0.93478	P46940, Q07065, P23193, P00367, Q9H0A0, P01130, P16989, P27635, Q15717, P26572, P11142, P38606, P49790, P57740, Q7Z2W9, P59998, Q00839, P22695, O60506, P10619, Q08J23, Q969V3, Q5T4S7, Q96FS4, P46937, Q9UKF6, Q06265, P41250, O75368, P62258, Q07812, P55209, Q8TBA6, O95782, Q15459, Q13557, P09496, Q8NC51, P43686, P39687, Q86WA8, O75477, P41223, Q8N163, P04040, Q9NZN4, P09874, P14625, P40616, P57721,…	0.956088
GO:0019898	extrinsic to membrane	14	0.936463	Q9HD26, O60763, P35241, Q01518, Q13561, P26038, Q96FS4, Q9H444, P26885, Q9NZN4, O14964, Q9H4M9, Q15165, P63000	0.761825
GO:0070469	respiratory chain	4	0.937378	P08574, Q9P0J0, Q16795, P22695	0.697414
GO:0043231	intracellular membrane-bounded organelle	279	0.941706	P46940, Q07065, P23193, P00367, Q9H0A0, P01130, P16989, P27635, Q15717, P26572, P11142, P38606, P49790, P57740, Q7Z2W9, P59998, Q00839, P22695, O60506, P10619, Q08J23, Q969V3, Q5T4S7, Q96FS4, P46937, Q9UKF6, Q06265, P41250, O75368, P62258, Q07812, P55209, Q8TBA6, O95782, Q15459, Q13557, P09496, Q8NC51, P43686, P39687, Q86WA8, O75477, P41223, Q8N163, P04040, Q9NZN4, P09874, P14625, P40616, P57721,…	0.954198
GO:0030141	secretory granule	4	0.942808	P12814, Q15363, P41250, Q16563	0.683466
GO:0031226	intrinsic to plasma membrane	12	0.948215	P01130, P06756, P23634, P38606, P02786, Q14444, Q92542, Q13488, O96005, Q13586, Q16563, Q8NBJ4	0.732285
GO:0031090	organelle membrane	45	0.953704	P53007, P01130, P39656, O75477, O95573, P04040, P26572, P14625, Q969N2, Q92542, P42166, P53992, Q00610, Q9UNL2, Q13586, P53680, P12004, Q16795, P22695, P62745, Q9Y4W6, Q9NVH1, P08574, P14854, Q9P0J0, P49257, Q9UII2, P46977, P37198, O60763, P10606, O95292, Q15392, Q8TBA6, Q07812, P60468, Q15041, Q15363, Q10713, O15270, O95782, Q9Y6A9, P43243, Q13557, P09496	0.828555
GO:0009986	cell surface	7	0.957945	P11142, P06756, Q9UII2, P21964, O96005, Q00839, Q9HDC9	0.671947
GO:0005615	extracellular space	8	0.962944	P13693, P01130, P09382, P14174, P06744, P02461, Q9Y4K0, Q00341	0.670065
GO:0016021	integral to membrane	75	0.963344	Q07065, Q9BSR8, P01130, Q9Y6M7, P39656, Q86VR2, P21964, Q9HDC9, Q6DD88, P26572, Q9BSJ8, P61970, Q969N2, P38606, P49790, P42166, P57740, P57088, O00629, Q9Y4W6, Q969V3, P08574, Q92973, Q9Y282, P02786, P23634, Q9P0J0, Q5T4S7, P49257, Q9UBG0, Q9HC07, Q9H061, P46977, Q92734, O95292, P16949, Q9BZH6, Q15392, Q07812, Q8TBA6, Q15363, O15270, Q9Y6A9, Q8TCT9, Q8TED1, P63241, P53007, Q14444, O75477, O95573,…	0.856617
GO:0044425	membrane part	126	0.965154	Q07065, P07437, Q9NZB2, P01130, Q8WUP2, Q15286, Q86VR2, P21964, Q9H444, P26572, Q9BSJ8, P61970, Q969N2, P38606, O75695, P49790, P57740, P22695, P08574, Q969V3, P23634, Q5T4S7, Q13561, Q96FS4, Q9UBG0, Q9HC07, Q9H061, Q9Y2T2, Q92734, Q07812, Q8TBA6, Q9BZH6, Q9Y6A9, O95782, P63241, Q13557, P09496, P53007, P60953, Q14444, O75477, Q9NZN4, Q15165, P12814, Q5BJD5, Q13445, P14625, P06756, Q96AG4, P40616,…	0.891847
GO:0031224	intrinsic to membrane	78	0.971338	Q07065, P31689, Q9BSR8, P01130, Q9Y6M7, P39656, Q86VR2, P21964, Q9HDC9, Q6DD88, P26572, Q9BSJ8, P61970, Q969N2, P38606, P49790, P42166, P57740, P57088, O00629, Q9Y4W6, Q969V3, P08574, Q92973, Q9Y282, P02786, P23634, Q9P0J0, Q5T4S7, P49257, Q9UBG0, Q9HC07, Q9H061, P46977, Q92734, O95292, Q8TBA6, P16949, Q9BZH6, Q15392, Q07812, Q15363, O15270, Q9Y6A9, Q8TCT9, Q8TED1, P63241, P53007, Q14444, O75477,…	0.851059
GO:0005578	proteinaceous extracellular matrix	5	0.985859	Q16610, P09382, Q99715, O75718, P02461	0.547649
GO:0019866	organelle inner membrane	13	0.98731	Q9Y4W6, P53007, Q9NVH1, P14854, P08574, Q9P0J0, Q9UII2, P10606, Q10713, P43243, Q16795, P12004, P22695	0.641984
GO:0005576	extracellular region	21	0.990406	P58335, P01130, P02786, Q15286, P21333, P14174, Q99715, P06744, P61916, P02461, O75718, Q15165, Q00341, P12814, Q16610, P62937, P13693, Q96HY6, P59826, P09382, Q9Y4K0	0.682167
GO:0044421	extracellular region part	12	0.990407	Q16610, P13693, P01130, Q15286, P09382, P14174, P06744, Q99715, O75718, P02461, Q9Y4K0, Q00341	0.61759
GO:0031967	organelle envelope	27	0.990526	P53007, O95573, P04040, P09874, P61970, P49790, P42166, P57740, P12004, Q16795, P22695, O00629, Q9Y4W6, Q9NVH1, P14854, P08574, Q92973, P06703, Q9P0J0, P46060, Q9UII2, P37198, P10606, Q07812, Q10713, P43243, P63241	0.709753
GO:0031975	envelope	27	0.991017	P53007, O95573, P04040, P09874, P61970, P49790, P42166, P57740, P12004, Q16795, P22695, O00629, Q9Y4W6, Q9NVH1, P14854, P08574, Q92973, P06703, Q9P0J0, P46060, Q9UII2, P37198, P10606, Q07812, Q10713, P43243, P63241	0.707576
GO:0045202	synapse	4	0.99244	Q9HD26, Q9NVA2, P46821, Q16563	0.481314
GO:0031012	extracellular matrix	5	0.992613	Q16610, P09382, Q99715, O75718, P02461	0.502549
GO:0005743	mitochondrial inner membrane	11	0.993944	Q9Y4W6, P10606, Q9NVH1, P53007, P14854, P08574, Q9P0J0, Q10713, Q9UII2, Q16795, P22695	0.583705
GO:0044455	mitochondrial membrane part	4	0.995453	Q9P0J0, Q9UII2, Q16795, P22695	0.449649
GO:0000323	lytic vacuole	6	0.996037	P10619, Q92542, P04040, P51149, P61916, Q9Y2T2	0.48819
GO:0005764	lysosome	6	0.996037	P10619, Q92542, P04040, P51149, P61916, Q9Y2T2	0.48819
GO:0044429	mitochondrial part	26	0.996579	Q9Y4W6, P00367, Q9NVH1, P53007, P08574, P14854, Q9P0J0, P47897, Q9UII2, O95573, P41250, P04040, Q8N163, P10606, P38117, Q07812, Q96AG4, P22033, Q96I99, P13804, Q10713, P07954, Q99798, O75390, Q16795, P22695	0.667046
GO:0031966	mitochondrial membrane	13	0.998622	Q9Y4W6, P53007, Q9NVH1, P14854, P08574, Q9P0J0, Q9UII2, O95573, P10606, Q07812, Q10713, Q16795, P22695	0.544428
GO:0005773	vacuole	6	0.998708	P10619, Q92542, P04040, P51149, P61916, Q9Y2T2	0.438119
GO:0005740	mitochondrial envelope	14	0.998842	Q9Y4W6, P53007, Q9NVH1, P14854, P08574, Q9P0J0, O95573, Q9UII2, P04040, P10606, Q07812, Q10713, Q16795, P22695	0.548654
GO:0005739	mitochondrion	43	0.999324	Q12906, P51659, P33316, P43686, P00367, P53007, P47897, O95573, P04040, Q8N163, P38606, Q96AG4, Q96I99, P13804, Q7Z2W9, Q00610, Q16795, P22695, Q86SX6, Q86U42, P10619, O75521, Q9Y4W6, Q9H3P7, Q9NVH1, P08574, P14854, P02786, Q9P0J0, Q9UII2, P41250, Q9H061, P10606, P38117, P62258, Q07812, P22033, Q10713, Q96DV4, P07954, Q99798, O75390, Q6YN16	0.685379
60-80% set
GOterm	GOname	Count	PValue	Genes	Fold Enrichment
GO:0030530	heterogeneous nuclear ribonucleoprotein complex	10	3.60949e-05	P83881, Q13151, P52597, P26599, P22626, P14866, O43390, P31943, P61978, P31942	5.06104
GO:0000502	proteasome complex	17	0.000157824	P48556, P35998, Q5VYK3, Q13200, P25789, Q99460, P62195, O00487, Q99436, P28074, P28072, Q9UNM6, O14818, P49721, O00231, P04792, P28066	2.81277
GO:0001725	stress fiber	9	0.000169318	Q9UHB6, P35580, Q7Z406, P68133, Q9NR12, O43707, Q15942, P35749, P35579	4.83962
GO:0042641	actomyosin	9	0.000287739	Q9UHB6, P35580, Q7Z406, P68133, Q9NR12, O43707, Q15942, P35749, P35579	4.55494
GO:0032432	actin filament bundle	9	0.000287739	Q9UHB6, P35580, Q7Z406, P68133, Q9NR12, O43707, Q15942, P35749, P35579	4.55494
GO:0030017	sarcomere	12	0.0003126	Q14315, P30626, Q14192, Q01082, P06753, Q96HC4, P05787, P04075, P67936, P68133, P04792, P29992	3.44151
GO:0015629	actin cytoskeleton	28	0.000416645	Q9UHB6, Q92747, Q01082, Q9ULV4, P04075, P23528, P07737, Q9Y696, P53814, O43707, P35749, P29992, Q15942, P35579, P60981, P35580, P47755, Q05682, P06753, Q7Z406, Q16658, Q96HC4, Q9NR12, P67936, P68133, O00159, O43795, P61158	2.00755
GO:0005856	cytoskeleton	73	0.000472894	Q01082, Q5VYK3, Q9ULV4, P30153, Q9BR76, P43034, P31943, P23528, P68371, P07737, Q7Z794, Q14192, Q9Y696, Q9Y224, Q13425, O43707, Q9Y265, Q9Y266, Q9P0K7, P29992, Q0ZGT2, Q5SW79, Q9BPX5, P15924, Q9Y490, Q9Y281, Q99426, O00560, P35579, P60981, Q3KQU3, P83881, P09972, P35580, P47755, Q05682, P20700, P06753, Q7Z406, Q96HC4, P61586, Q9NR12, P67936, O00159, P61158, P04792, Q9UHB6, Q92747, Q9Y6G9, P80723,…	1.45725
GO:0044449	contractile fiber part	13	0.00104861	Q14315, P30626, Q14192, Q01082, P06753, Q96HC4, P05787, P04075, P67936, P68133, P04792, P35749, P29992	2.86792
GO:0032991	macromolecular complex	180	0.00106256	P48556, Q01082, Q13200, Q9Y2D4, P52597, Q13868, Q9Y2L1, P19022, Q3ZCQ8, P43034, Q9Y230, O00483, Q16630, O00487, P26006, P10412, P56545, P12270, Q7Z794, O95777, O15498, Q09028, Q9Y696, P05455, O43390, P18859, O43707, P61978, P28066, P29992, P47985, P26196, P52434, Q13151, O75367, P05556, Q8WWI1, P22626, Q99426, Q8TEX9, P17844, O00560, Q9BWJ5, P28074, Q14344, P28072, O00299, P56199, O00159, Q9NQP4,…	1.19867
GO:0043234	protein complex	136	0.00132503	P48556, Q01082, Q13200, Q9Y2D4, Q13868, Q9Y2L1, P19022, Q3ZCQ8, P43034, Q9Y230, O00483, Q16630, O00487, P26006, P56545, P12270, Q7Z794, O15498, Q09028, Q9Y696, P18859, O43707, P28066, P29992, P47985, P52434, P05556, Q8WWI1, Q99426, Q8TEX9, O00560, P28074, Q14344, P28072, O00299, P56199, O00159, Q9NQP4, P35998, Q9Y6G9, P11388, Q92905, Q7Z3U7, Q15121, Q99436, Q9Y2W1, P62195, Q9UBI6, P27348, P63208,…	1.24879
GO:0043292	contractile fiber	13	0.00134426	Q14315, P30626, Q14192, Q01082, P06753, Q96HC4, P05787, P04075, P67936, P68133, P04792, P35749, P29992	2.79623
GO:0030016	myofibril	12	0.00179992	Q14315, P30626, Q14192, Q01082, P06753, Q96HC4, P05787, P04075, P67936, P68133, P04792, P29992	2.86792
GO:0044428	nuclear part	113	0.00317465	Q15287, Q16531, P48556, Q01082, P52597, Q13868, Q9Y2L1, Q3ZCQ8, O75494, P37802, P43034, Q9Y230, P23246, P23528, Q16630, P56545, P12270, Q09028, P05455, O43390, Q9HB71, O43707, P61978, Q9NX58, Q13151, P52434, O75367, P22626, Q8TEX9, P17844, Q9BWJ5, O00299, Q15061, O00159, Q13148, P11388, Q14978, Q92905, Q92791, Q9BVI4, Q9Y2W1, P62195, Q12788, P63208, P49736, Q6P2Q9, Q9UHB9, P55072, Q96QR8, O43395,…	1.25936
GO:0016363	nuclear matrix	9	0.00417252	P20700, Q9Y281, Q5BKZ1, P27708, Q9Y230, Q13427, P23246, Q9Y265, P23528	3.22642
GO:0048770	pigment granule	17	0.00604826	P07355, P05556, P35613, P49327, P30086, O00560, P61019, P23526, P13667, Q15084, Q14344, P62826, P05023, O43852, Q06830, P35749, P63104	2.06006
GO:0042470	melanosome	17	0.00604826	P07355, P05556, P35613, P49327, P30086, O00560, P61019, P23526, P13667, Q15084, Q14344, P62826, P05023, O43852, Q06830, P35749, P63104	2.06006
GO:0044424	intracellular part	393	0.0063734	P16278, Q13200, Q7L1Q6, Q3ZCQ8, O75494, Q9BR76, Q7Z794, P07737, O95777, O15498, Q92538, P28066, Q6UVY6, P52434, O75367, Q8WWI1, Q10469, Q99426, P54578, P28074, P28072, O75569, P61586, P98082, Q16836, P13797, Q9Y6G9, Q13595, Q16850, Q92905, O75475, Q6UB35, Q99436, P13667, P27348, Q16706, P63208, P53814, Q6P2Q9, P55072, Q92900, Q96QR8, P63104, P51991, Q5BKZ1, Q9UKD2, Q13637, Q9Y6H1, P14618, O15460,…	1.03975
GO:0005839	proteasome core complex	7	0.00678483	P28074, P28072, P25789, O14818, P49721, Q99436, P28066	3.76415
GO:0042995	cell projection	33	0.00720217	P80723, P42224, P19022, Q9UQB8, P30086, P43034, P04216, Q9UBB4, P62136, P62873, Q9Y696, O60716, P08670, O43707, P78357, P05556, Q9Y490, Q07960, Q6UVK1, P35579, P09972, P35580, Q14344, O00299, P61421, Q05682, P56199, Q7Z406, Q16658, Q9NR12, O00159, Q9NQC3, P61158	1.58617
GO:0034399	nuclear periphery	9	0.00921473	P20700, Q9Y281, Q5BKZ1, P27708, Q9Y230, Q13427, P23246, Q9Y265, P23528	2.86792
GO:0031981	nuclear lumen	87	0.0108918	Q15287, Q16531, Q09161, Q16222, P48556, Q01082, P52597, P42224, Q13868, Q12874, Q9Y2L1, Q92769, Q9Y6E0, O75494, Q3ZCQ8, Q16576, Q9Y230, Q9H583, P31943, P23528, P23246, Q16630, P62136, P56545, P12270, Q09028, P05455, O43390, P62826, O43707, Q13427, P61978, Q9Y265, Q9NX58, P52434, Q9Y281, P22626, Q9Y2X3, Q9BYG3, P17844, P83881, O43148, P26599, Q15061, P20700, O00159, Q8TED0, Q13148, O43670, P11388,…	1.26227
GO:0005634	nucleus	182	0.0111356	Q16531, Q15287, P48556, Q01082, P52597, Q13868, Q8WW12, Q9Y2L1, Q3ZCQ8, O75494, P37802, P43034, Q9Y230, Q16630, P23246, P23528, P10412, P56545, P12270, P07737, Q9P0V3, O95777, Q09028, Q9Y696, P05455, Q9Y224, O60716, O43390, Q9HB71, O43707, P61978, P28066, O00161, Q9NX58, P52434, Q13151, O75367, Q8WWI1, P22626, Q8TEX9, P17844, Q01844, O00560, Q9BWJ5, P28074, P28072, O00299, Q15061, Q9Y2S7, Q96HC4,…	1.14215
GO:0016459	myosin complex	7	0.0128592	P35580, Q7Z406, O00159, O43795, P35749, P35579, P29992	3.34591
GO:0031674	I band	7	0.0128592	Q14315, P30626, Q14192, Q96HC4, P05787, P04075, P04792	3.34591
GO:0031982	vesicle	42	0.0132502	P07355, P02751, Q5VYK3, P04075, P30086, Q96CV9, P23526, O95208, O00461, P30041, P13667, Q9P0V3, O15498, P62993, Q9Y696, Q13425, P62826, O43707, P05023, P35749, Q06830, P63104, O00161, P30626, P05556, P35613, P30533, P49327, O00560, Q9NZM1, P61019, P20337, Q15084, Q14344, P61421, P56199, P61923, P98082, O43852, P00533, P20073, Q96CW1	1.43396
GO:0005788	endoplasmic reticulum lumen	13	0.0158526	P13667, Q15084, O15460, Q96D15, P27797, P30533, Q9NZ08, Q7Z4H8, P50454, O43852, Q8NBJ5, Q9Y680, Q9BS26	2.11036
GO:0030863	cortical cytoskeleton	7	0.0170008	Q01082, P47755, Q05682, O43707, P23528, P35579, P60981	3.16981
GO:0043228	non-membrane-bounded organelle	135	0.0219581	P48556, Q01082, P52597, Q13868, Q9Y2L1, Q9ULV4, Q9BR76, P43034, P23528, P10412, P12270, Q7Z794, P07737, Q09028, Q9Y696, P05455, Q9Y224, O43707, P61978, P29992, Q9NX58, P52434, O75367, Q9Y490, P22626, Q99426, P17844, O00560, Q15061, Q9Y2S7, Q96HC4, P61586, P67936, Q9NR12, O00159, Q13148, Q9UHB6, Q9Y6G9, P80723, P11388, Q92905, Q14978, Q92791, P04075, Q9BVI4, Q15121, P62195, Q9Y2W1, Q12788, P53814,…	1.16151
GO:0043232	intracellular non-membrane-bounded organelle	135	0.0219581	P48556, Q01082, P52597, Q13868, Q9Y2L1, Q9ULV4, Q9BR76, P43034, P23528, P10412, P12270, Q7Z794, P07737, Q09028, Q9Y696, P05455, Q9Y224, O43707, P61978, P29992, Q9NX58, P52434, O75367, Q9Y490, P22626, Q99426, P17844, O00560, Q15061, Q9Y2S7, Q96HC4, P61586, P67936, Q9NR12, O00159, Q13148, Q9UHB6, Q9Y6G9, P80723, P11388, Q92905, Q14978, Q92791, P04075, Q9BVI4, Q15121, P62195, Q9Y2W1, Q12788, P53814,…	1.16151
GO:0005622	intracellular	395	0.0224654	P16278, Q13200, Q7L1Q6, Q3ZCQ8, O75494, Q9BR76, Q7Z794, P07737, O95777, O15498, Q92538, P28066, Q6UVY6, P52434, O75367, Q8WWI1, Q10469, Q99426, P54578, P28074, P28072, O75569, P61586, P98082, Q16836, P13797, Q9Y6G9, Q13595, Q16850, Q92905, O75475, Q6UB35, Q99436, P13667, P27348, P84095, Q16706, P63208, P53814, Q6P2Q9, P55072, Q92900, Q96QR8, P63104, P51991, Q5BKZ1, Q9UKD2, Q13637, Q9Y6H1, P14618,…	1.03047
GO:0044430	cytoskeletal part	44	0.0230756	Q9UHB6, Q5VYK3, Q01082, Q9Y6G9, P11388, P43034, Q15121, P23528, P68371, Q7Z794, Q9Y224, P08670, Q13425, Q9P258, O43707, Q9Y265, Q9Y266, P35749, P63104, P29992, Q5SW79, Q99426, P05787, Q14008, Q15942, Q9NZM1, P35579, P60981, Q3KQU3, P25205, P35580, P63172, Q05682, P47755, P20700, Q7Z406, P06753, Q9NR12, P67936, P68133, O00159, O43795, P61158, P04792	1.37162
GO:0005793	ER-Golgi intermediate compartment	9	0.0260366	Q02818, Q15084, P02751, Q5VYK3, Q969H8, Q9BVK6, Q9Y3A6, P50454, Q9BS26	2.41981
GO:0005694	chromosome	27	0.0360541	Q92769, O75531, P11388, Q92791, P43034, Q9C0C2, P10412, P12270, Q09028, P32322, P49736, P62826, Q9P258, Q96QR8, Q92900, Q13263, P42167, O43684, O75367, Q9BYG3, P17096, O00541, Q8N3U4, P25205, O14980, P09429, Q5SSJ5	1.47963
GO:0044422	organelle part	217	0.0382739	Q13868, Q9Y2L1, O75494, Q3ZCQ8, P43034, P37802, P23246, P23528, Q7Z794, Q09028, Q92538, O43390, Q02978, P29992, Q9NX58, P52434, O75367, Q10469, Q99426, Q9BWJ5, Q15061, P98082, Q16836, Q9Y6G9, Q16850, Q92905, Q92791, Q7Z3U7, Q9BVI4, Q9Y680, P13667, Q16706, P63208, Q12788, Q6P2Q9, Q96QR8, Q92900, P55072, P63104, O43395, P51991, Q8WX92, Q5BKZ1, P35613, Q9BUQ8, Q8IY81, Q9NZM1, Q9UKD2, Q5SRE5, Q15084,…	1.09119
GO:0030018	Z disc	6	0.0388353	Q14315, P30626, Q14192, Q96HC4, P05787, P04792	3.03663
GO:0070013	intracellular organelle lumen	110	0.0388499	Q15287, Q16531, P48556, Q01082, P52597, Q13868, Q9Y2L1, Q3ZCQ8, O75494, Q9Y230, P23246, P23528, Q16630, P12270, P56545, Q09028, P05455, O43390, O43707, P61978, Q9NX58, P52434, P22626, P30533, P17844, Q15061, Q9Y2S7, O00159, Q13148, Q16836, Q9BS26, P11388, Q14978, Q92905, Q92791, Q9BVI4, Q9Y680, O00461, P62195, Q9Y2W1, P13667, Q12788, P63208, P49736, Q6P2Q9, Q9UHB9, P55072, O43395, P51991, Q96D15,…	1.16554
GO:0044446	intracellular organelle part	216	0.0398938	Q13868, Q9Y2L1, O75494, Q3ZCQ8, P43034, P37802, P23246, P23528, Q7Z794, Q09028, Q92538, O43390, Q02978, P29992, Q9NX58, P52434, O75367, Q10469, Q99426, Q9BWJ5, Q15061, P98082, Q16836, Q9Y6G9, Q16850, Q92905, Q92791, Q7Z3U7, Q9BVI4, Q9Y680, P13667, Q16706, P63208, Q12788, Q6P2Q9, Q96QR8, Q92900, P55072, P63104, O43395, P51991, Q8WX92, Q5BKZ1, P35613, Q9BUQ8, Q8IY81, Q9NZM1, Q9UKD2, Q5SRE5, Q15084,…	1.09062
GO:0000785	chromatin	14	0.0410303	O75367, Q92769, P17096, Q9C0C2, Q8N3U4, P10412, Q09028, P32322, P49736, P62826, Q5SSJ5, Q92900, Q13263, P42167	1.7978
GO:0031974	membrane-enclosed lumen	114	0.0414682	Q15287, Q16531, P48556, Q01082, P52597, Q13868, Q9Y2L1, Q3ZCQ8, O75494, Q9Y230, P23246, P23528, Q16630, P56545, P12270, Q09028, P05455, O43390, Q9HB71, O43707, P61978, Q9NX58, P52434, P22626, P30533, P17844, Q15061, Q9Y2S7, O00159, Q13148, Q16836, Q9BS26, P11388, Q14978, Q92905, Q92791, Q9BVI4, Q9Y680, O00461, P62195, Q9Y2W1, P13667, Q12788, P63208, P49736, Q6P2Q9, Q9UHB9, P55072, O43395, P51991,…	1.158
GO:0044454	nuclear chromosome part	10	0.0475252	O75367, Q09028, Q92769, Q92791, P32322, P49736, Q96QR8, Q9C0C2, Q13263, P25205	2.04852
GO:0043233	organelle lumen	111	0.0478622	Q15287, Q16531, P48556, Q01082, P52597, Q13868, Q9Y2L1, Q3ZCQ8, O75494, Q9Y230, P23246, P23528, Q16630, P12270, P56545, Q09028, P05455, O43390, O43707, P61978, Q9NX58, P52434, P22626, P30533, P17844, Q15061, Q9Y2S7, O00159, Q13148, Q16836, Q9BS26, P11388, Q14978, Q92905, Q92791, Q9BVI4, Q9Y680, O00461, P62195, Q9Y2W1, P13667, Q12788, P63208, P49736, Q6P2Q9, Q9UHB9, P55072, O43395, P51991, Q96D15,…	1.1548
GO:0005838	proteasome regulatory particle	4	0.0555398	P48556, Q13200, Q9UNM6, Q99460	4.30189
GO:0044427	chromosomal part	22	0.0607646	O75367, O43684, Q92769, Q92791, P43034, P17096, Q8N3U4, Q9C0C2, P25205, P10412, P12270, Q09028, O14980, P32322, P49736, P62826, Q9P258, Q96QR8, Q5SSJ5, Q92900, Q13263, P42167	1.47877
GO:0016323	basolateral plasma membrane	14	0.0614434	Q9UHB6, Q0ZGT2, P15924, Q9Y490, P05556, O00560, Q15942, Q96RT1, P22413, Q14192, O00159, P05023, P61158, P00533	1.69652
GO:0045202	synapse	14	0.0614434	O00161, P05556, P19022, P30086, P35579, Q9Y639, P20337, P56545, P35580, Q05682, P61421, Q13425, P61158, P63104	1.69652
GO:0031988	membrane-bounded vesicle	35	0.0656906	P07355, P02751, Q5VYK3, P04075, P30086, Q96CV9, P23526, O95208, O00461, P30041, P13667, Q9P0V3, P62993, P62826, O43707, P05023, P35749, Q06830, P63104, O00161, P05556, P35613, P49327, O00560, P61019, P20337, Q15084, Q14344, P61421, P56199, P61923, P98082, O43852, P00533, Q96CW1	1.32657
GO:0044432	endoplasmic reticulum part	25	0.0684608	O15460, Q16850, P27797, Q03518, P61009, P16615, Q9Y680, P13667, Q7Z4H8, P08240, Q8NBJ5, P51571, O15269, Q96D15, Q9NZ08, P30533, P50454, Q9H0U3, P61619, P61803, Q15084, Q8IY17, Q9NQC3, O43852, Q9BS26	1.41509
GO:0043235	receptor complex	6	0.0729311	P05556, P56199, O00560, P08240, P35579, P26006	2.58113
GO:0000228	nuclear chromosome	12	0.0731471	O75367, Q09028, Q92769, P11388, Q92791, P32322, Q9BYG3, P49736, Q96QR8, Q9C0C2, Q13263, P25205	1.74992
GO:0005730	nucleolus	49	0.0739832	P48556, Q16222, Q01082, P42224, P52597, Q13868, Q9Y2L1, Q9H583, P31943, P05455, O43707, P61978, Q9NX58, P52434, P22626, Q9Y2X3, Q9BYG3, P17844, P83881, P26599, Q15061, O00159, Q8TED0, Q13148, O43670, P11388, Q14978, Q92905, Q92791, Q9BVI4, P62195, Q9Y2W1, Q9UNX4, Q12788, P32322, Q9P258, Q9UHB9, P55072, O43684, P51991, Q8IY81, P55265, Q9NZI8, O00541, Q9UKD2, P25205, O14980, Q9BQ39, P09429	1.24361
GO:0031410	cytoplasmic vesicle	37	0.0745885	P07355, P02751, Q5VYK3, P30086, Q96CV9, P23526, O00461, O95208, P30041, P13667, Q9P0V3, O15498, Q9Y696, Q13425, P62826, O43707, P05023, P35749, Q06830, P63104, O00161, P05556, P35613, P49327, O00560, Q9NZM1, P61019, P20337, Q15084, Q14344, P61421, P56199, P61923, P98082, O43852, P00533, Q96CW1	1.29935
GO:0043226	organelle	335	0.0803514	P16278, Q13868, Q9Y2L1, Q3ZCQ8, O75494, Q9BR76, P43034, P37802, P04216, P23246, P23528, P23526, Q7Z794, P07737, O95777, O15498, Q09028, Q9Y696, Q92538, O60716, O43390, Q02978, P29992, P28066, Q6UVY6, Q9NX58, P52434, O75367, Q8WWI1, Q10469, Q99426, Q01844, Q9BWJ5, P28074, P28072, Q14344, Q15061, P56199, P61586, P98082, Q16836, Q02818, P35998, P62633, Q9Y6G9, Q16850, Q13595, P26358, Q92905, Q6Y1H2,…	1.03791
GO:0005681	spliceosome	17	0.0836781	O43395, P52597, O94906, Q12874, P51991, P22626, Q9BUQ8, Q15029, P17844, P31943, Q9BWJ5, Q92620, Q96DI7, Q8WXA9, O43390, Q6P2Q9, P61978	1.52358
GO:0043229	intracellular organelle	334	0.0957297	P16278, Q13868, Q9Y2L1, Q3ZCQ8, O75494, Q9BR76, P43034, P37802, P04216, P23246, P23528, P23526, Q7Z794, P07737, O95777, O15498, Q09028, Q9Y696, Q92538, O60716, O43390, Q02978, P29992, P28066, Q6UVY6, Q9NX58, P52434, O75367, Q8WWI1, Q10469, Q99426, Q01844, Q9BWJ5, P28074, P28072, Q14344, Q15061, P56199, P61586, P98082, Q16836, Q02818, P35998, P62633, Q9Y6G9, Q16850, Q13595, P26358, Q92905, Q6Y1H2,…	1.03555
GO:0008305	integrin complex	4	0.0999943	P05556, P56199, P35579, P26006	3.44151
GO:0044448	cell cortex part	8	0.102717	Q01082, Q9Y2D4, P47755, Q05682, O43707, P23528, P35579, P60981	1.96658
GO:0005654	nucleoplasm	47	0.104489	Q16531, Q15287, Q09161, P52597, Q12874, Q92769, P11388, P14866, Q3ZCQ8, Q9Y6E0, O75494, Q9Y230, Q16576, P31943, Q16630, P62136, Q9Y2W1, O00422, P56545, P12270, Q09028, P63208, O43390, P49736, P62826, Q13427, Q6P2Q9, Q9Y265, P61978, Q13263, P52434, O43395, P22626, Q8WX92, Q9BYG3, P17096, O00541, P63165, P25205, P83881, O43148, P26599, O14980, P62841, O00159, P09429	1.218
GO:0016023	cytoplasmic membrane-bounded vesicle	33	0.11857	P07355, P02751, Q5VYK3, P30086, Q96CV9, P23526, O00461, O95208, P30041, P13667, Q9P0V3, P62826, O43707, P05023, Q06830, P35749, P63104, O00161, P05556, P35613, P49327, O00560, P61019, P20337, Q15084, Q14344, P61421, P56199, P61923, P98082, O43852, P00533, Q96CW1	1.26752
GO:0005635	nuclear envelope	18	0.12246	P55060, Q8TEX9, P43034, P37802, Q9NZM1, O00505, P63165, Q5SRE5, P12270, O00299, P20700, O14980, Q9HB71, O00159, P62826, Q9NQC3, P20073, P42167	1.42081
GO:0005913	cell-cell adherens junction	5	0.125414	P15924, Q8WWI1, P19022, Q15942, P35579	2.53052
GO:0022624	proteasome accessory complex	4	0.12615	P48556, Q13200, Q9UNM6, Q99460	3.12864
GO:0044464	cell part	418	0.128741	Q8WUH6, P16278, Q13200, Q7L1Q6, Q3ZCQ8, O75494, Q9BR76, Q7Z794, P07737, O95777, O15498, Q92538, P28066, Q6UVY6, P52434, O75367, Q8WWI1, Q10469, Q99426, P54578, P22413, P28074, P28072, O75569, P61586, P98082, Q16836, P13797, Q9Y6G9, Q13595, Q16850, Q92905, O75475, Q6UB35, Q99436, P13667, P27348, P84095, Q16706, P63208, P53814, Q6P2Q9, P55072, Q92900, Q96QR8, P63104, P51991, Q5BKZ1, Q9UKD2, Q13637,…	1.00908
GO:0005623	cell	418	0.128741	Q8WUH6, P16278, Q13200, Q7L1Q6, Q3ZCQ8, O75494, Q9BR76, Q7Z794, P07737, O95777, O15498, Q92538, P28066, Q6UVY6, P52434, O75367, Q8WWI1, Q10469, Q99426, P54578, P22413, P28074, P28072, O75569, P61586, P98082, Q16836, P13797, Q9Y6G9, Q13595, Q16850, Q92905, O75475, Q6UB35, Q99436, P13667, P27348, P84095, Q16706, P63208, P53814, Q6P2Q9, P55072, Q92900, Q96QR8, P63104, P51991, Q5BKZ1, Q9UKD2, Q13637,…	1.00908
GO:0043025	cell soma	9	0.129876	P35580, P62820, Q05682, P56199, P43034, P30086, Q9NQC3, Q9UBB4, P62136	1.75986
GO:0000790	nuclear chromatin	6	0.1369	O75367, Q09028, Q92769, P32322, Q9C0C2, Q13263	2.15094
GO:0042383	sarcolemma	5	0.147297	P07355, P05556, P35613, P05787, P05023	2.38994
GO:0043005	neuron projection	15	0.153305	P80723, P42224, P30086, P43034, P04216, Q9UBB4, P62136, P09972, P35580, Q05682, P61421, Q7Z406, P56199, P08670, P78357	1.43396
GO:0005886	plasma membrane	85	0.153469	P07355, Q01082, P19022, Q07021, P37802, Q01650, P04216, P26006, P56545, P12270, O15498, Q14192, Q9Y696, Q9UMF0, O60716, Q13425, Q02978, P05023, P78357, P36543, P29992, O00161, P30626, Q0ZGT2, P15924, P08473, Q9Y490, P05556, Q8WWI1, Q9Y5X1, P30533, P04439, Q01844, Q07960, O00560, Q96RT1, Q6UVK1, P35579, P08123, P22413, P35580, Q14344, Q96RF0, O00299, Q05682, P56199, Q8IY17, P61586, P61923, O00159,…	1.11652
GO:0000159	protein phosphatase type 2A complex	4	0.154426	P99999, P63151, P30153, Q14738	2.86792
GO:0030864	cortical actin cytoskeleton	4	0.154426	Q01082, Q05682, P23528, P60981	2.86792
GO:0005783	endoplasmic reticulum	51	0.161158	P62820, O15460, Q5VYK3, Q9BVK6, Q8IVL6, P61009, P04216, P16435, O15498, Q9Y3A6, P51571, Q6UVY6, O15269, Q9NZ08, Q7L5N7, P30533, O00560, Q9H0U3, P61019, P61619, Q8IY17, Q9BS26, P62633, Q16850, Q53EP0, Q6Y1H2, P27797, Q70UQ0, P30086, Q03518, P16615, Q9Y680, P13667, O00429, Q7Z4H8, P08240, Q9UHB9, O75844, Q8NBJ5, P55072, Q9UGP8, Q9NR31, Q96D15, Q9BQB6, P50454, Q15084, P61803, Q9NQC3, O43852, Q53GQ0,…	1.16391
GO:0030424	axon	8	0.174251	P09972, P35580, P42224, P61421, Q7Z406, P08670, P30086, P78357	1.72075
GO:0005938	cell cortex	12	0.181616	P35580, Q01082, Q9Y2D4, P47755, Q05682, P43034, O76003, O43707, P23528, P35579, P60981, Q9P0K7	1.47493
GO:0005791	rough endoplasmic reticulum	4	0.184438	P30533, P30086, P08240, P51571	2.64731
GO:0030055	cell-substrate junction	9	0.185843	Q9UHB6, Q14192, Q0ZGT2, Q9Y490, P05556, O00560, Q15942, P61158, Q96RT1	1.61321
GO:0012505	endomembrane system	43	0.200204	Q16850, P55060, P37802, P43034, P61009, P16615, O95208, P12270, Q9P0V3, P62993, Q16706, Q92538, Q9HB71, P62826, P08240, P51571, P42167, P98194, O15269, Q92896, P35613, Q8TEX9, P04439, Q9H0U3, Q9NZM1, O00505, P63165, P61619, Q5SRE5, P61803, O00299, P20700, Q8IY17, P61923, O14980, O00159, P98082, Q9NQC3, P00533, P61158, P20073, Q96CW1, Q9BS26	1.15976
GO:0030529	ribonucleoprotein complex	48	0.200557	Q09161, P52597, Q12874, P14866, P27797, Q15029, Q9H583, Q9BVI4, P31943, Q16630, P31942, Q92620, Q9UNX4, O95777, P05455, Q9UHX1, Q12788, O43390, P10155, Q6P1L8, O43707, Q6P2Q9, P61978, Q9UHB9, Q92900, Q8IXM3, Q13151, P26196, O43395, O94906, Q92615, P51991, P22626, Q9Y2X3, Q9BUQ8, P17844, Q9NZI8, O00541, Q9BWJ5, P83881, Q96DI7, P26599, Q8WXA9, O14980, P62841, P42677, Q9Y3D9, Q15365	1.14717
GO:0005912	adherens junction	11	0.201516	Q9UHB6, Q14192, Q0ZGT2, P15924, Q9Y490, P05556, Q8WWI1, P19022, O00560, Q15942, P35579	1.47877
GO:0043227	membrane-bounded organelle	299	0.205883	P16278, Q13868, Q9Y2L1, O75494, Q3ZCQ8, P43034, P37802, P04216, P23246, P23528, P23526, P07737, O95777, O15498, Q09028, Q9Y696, Q92538, O60716, O43390, Q02978, P28066, Q6UVY6, Q9NX58, P52434, O75367, Q8WWI1, Q10469, Q01844, Q9BWJ5, P28074, P28072, Q14344, Q15061, P56199, P61586, P98082, Q16836, Q02818, P35998, P62633, Q16850, Q13595, P26358, Q92905, Q6Y1H2, Q92791, Q7Z3U7, Q70UQ0, Q9BVI4, O75475,…	1.02819
GO:0005626	insoluble fraction	33	0.211758	P62820, Q16850, P21589, P27797, P30086, P43034, Q03518, P61009, P16615, P16435, O60716, Q4KWH8, Q13425, P05023, O75844, P55072, P29992, O00161, P08473, P05556, Q10469, Q9Y5X1, P50148, Q9BQB6, P54578, O00299, Q05682, P61421, P56199, Q96HC4, P31150, P20073, P04792	1.18797
GO:0008287	protein serine/threonine phosphatase complex	5	0.220312	P99999, P63151, P30153, Q14738, O15355	2.04852
GO:0043231	intracellular membrane-bounded organelle	298	0.223679	P16278, Q13868, Q9Y2L1, O75494, Q3ZCQ8, P43034, P37802, P04216, P23246, P23528, P23526, P07737, O95777, O15498, Q09028, Q9Y696, Q92538, O60716, O43390, Q02978, P28066, Q6UVY6, Q9NX58, P52434, O75367, Q8WWI1, Q10469, Q01844, Q9BWJ5, P28074, P28072, Q14344, Q15061, P56199, P61586, P98082, Q16836, Q02818, P35998, P62633, Q16850, Q13595, P26358, Q92905, Q6Y1H2, Q92791, Q7Z3U7, Q70UQ0, Q9BVI4, O75475,…	1.02639
GO:0070161	anchoring junction	11	0.22952	Q9UHB6, Q14192, Q0ZGT2, P15924, Q9Y490, P05556, Q8WWI1, P19022, O00560, Q15942, P35579	1.43396
GO:0005737	cytoplasm	312	0.241557	P16278, Q13200, Q7L1Q6, Q13868, Q9Y2L1, O75494, Q3ZCQ8, Q9BR76, P43034, P04216, P23528, P23526, P07737, O15498, Q9Y696, Q92538, O60716, Q02978, P29992, P28066, Q6UVY6, P26196, Q8WWI1, Q10469, Q9Y5X1, Q99426, P41252, Q01844, P54578, P28074, P28072, Q14344, P00558, P56199, O75569, P61586, P98082, P13797, P49591, Q16836, Q02818, P35998, P62633, Q16850, Q92905, Q6Y1H2, Q7Z3U7, Q70UQ0, O75475, Q6UB35,…	1.02262
GO:0030426	growth cone	5	0.246511	P35580, P80723, Q7Z406, P43034, P04216	1.9554
GO:0005624	membrane fraction	30	0.270205	Q16850, P21589, P27797, P30086, P43034, Q03518, P61009, P16615, P16435, O60716, Q4KWH8, Q13425, P05023, O75844, P55072, P29992, O00161, P08473, P05556, Q10469, Q9Y5X1, P50148, Q9BQB6, P54578, O00299, Q05682, P61421, P56199, Q96HC4, P31150	1.16267
GO:0031252	cell leading edge	10	0.271355	Q9Y490, P05556, O60716, P19022, Q9UQB8, Q9NR12, P43034, Q07960, P61158, P35579	1.41045
GO:0030427	site of polarized growth	5	0.27334	P35580, P80723, Q7Z406, P43034, P04216	1.87039
GO:0044463	cell projection part	8	0.299703	P35580, Q14344, P61421, Q05682, P05556, O00159, P30086, P78357	1.46447
GO:0032993	protein-DNA complex	5	0.300628	P10412, O75367, Q96QR8, Q5SSJ5, P25205	1.79245
GO:0001726	ruffle	6	0.310627	Q9Y490, P05556, Q9UQB8, Q9NR12, Q07960, P35579	1.61321
GO:0005643	nuclear pore	9	0.320628	Q5SRE5, P12270, P55060, O14980, Q8TEX9, O00159, P62826, O00505, P63165	1.38275
GO:0019717	synaptosome	5	0.328209	O00161, P61421, P05556, P30086, P54578	1.72075
GO:0000118	histone deacetylase complex	4	0.348052	O00422, Q09028, Q92769, Q16576	1.91195
GO:0005884	actin filament	4	0.348052	Q05682, P68133, O00159, P61158	1.91195
GO:0030054	cell junction	16	0.353484	O00161, Q9UHB6, Q0ZGT2, P15924, Q9Y490, P05556, Q8WWI1, P19022, O00560, Q15942, Q96RT1, P35579, P56545, Q14192, Q13425, P61158	1.19705
GO:0005604	basement membrane	5	0.383634	P07355, P27658, Q01955, P02751, Q96RT1	1.59329
GO:0005625	soluble fraction	17	0.388413	P07355, P62820, P60174, Q9Y5X1, P41252, P30153, P30086, P43034, P54578, P16435, P27348, P00492, O00299, Q9Y696, P20073, P04792, P63104	1.16083
GO:0005813	centrosome	9	0.394108	Q5VYK3, Q5SW79, Q9Y224, P11388, P43034, Q14008, Q9Y265, Q9NZM1, P25205	1.29057
GO:0005887	integral to plasma membrane	18	0.396494	P08473, P05556, P04439, P30086, Q03518, O00560, P04216, Q15942, Q6UVK1, P16615, P35579, P26006, O15498, P56199, Q9UMF0, Q02978, P05023, P78357	1.14717
GO:0016607	nuclear speck	8	0.398444	Q15287, O43395, Q12874, Q3ZCQ8, O75494, Q6P2Q9, Q13427, P63165	1.32366
GO:0005924	cell-substrate adherens junction	7	0.402827	Q9UHB6, Q14192, Q0ZGT2, Q9Y490, P05556, O00560, Q15942	1.36878
GO:0000267	cell fraction	41	0.407299	P07355, P62820, Q16850, P21589, P27797, P30153, P30086, P43034, Q03518, P61009, P16615, P16435, P27348, P00492, Q9Y696, O60716, Q4KWH8, Q13425, P05023, O75844, P55072, P63104, P29992, O00161, P60174, P08473, P05556, Q10469, P41252, Q9Y5X1, P50148, P54578, Q9BQB6, O00299, P61421, Q05682, P56199, Q96HC4, P31150, P20073, P04792	1.06572
GO:0017053	transcriptional repressor complex	4	0.414235	P56545, Q09028, Q92769, Q16576	1.72075
GO:0042598	vesicular fraction	11	0.418535	O00161, Q16850, Q9Y5X1, P27797, P43034, Q9BQB6, P61009, P05023, P16615, P55072, P16435	1.21335
GO:0005815	microtubule organizing center	9	0.449596	Q5VYK3, Q5SW79, Q9Y224, P11388, P43034, Q14008, Q9Y265, Q9NZM1, P25205	1.22911
GO:0015630	microtubule cytoskeleton	22	0.457545	Q5VYK3, Q5SW79, Q9Y6G9, P11388, Q99426, P30153, Q14008, P43034, Q15121, Q9NZM1, P35579, P68371, Q3KQU3, P25205, P35580, P63172, Q9Y224, Q13425, Q9P258, Q9Y265, P04792, Q9Y266	1.08783
GO:0031226	intrinsic to plasma membrane	18	0.458778	P08473, P05556, P04439, P30086, Q03518, O00560, P04216, Q15942, Q6UVK1, P16615, P35579, P26006, O15498, P56199, Q9UMF0, Q02978, P05023, P78357	1.1062
GO:0046930	pore complex	9	0.467949	Q5SRE5, P12270, P55060, O14980, Q8TEX9, O00159, P62826, O00505, P63165	1.20991
GO:0000792	heterochromatin	4	0.478142	O75367, Q92769, Q9C0C2, Q13263	1.56432
GO:0044456	synapse part	6	0.478601	P20337, Q9Y639, P61421, Q05682, P30086, P63104	1.32366
GO:0044459	plasma membrane part	52	0.497885	Q01082, P19022, P04216, P26006, P12270, P56545, Q14192, O15498, Q9UMF0, Q13425, Q02978, P05023, P78357, P36543, O00161, Q0ZGT2, P08473, P15924, P05556, Q9Y490, Q8WWI1, P04439, O00560, Q96RT1, Q6UVK1, P35579, P22413, Q14344, Q96RF0, P56199, Q8IY17, P61923, P61586, O00159, P61158, Q96CW1, Q9UHB6, P02751, O43633, P27797, P30086, Q03518, P16615, Q15785, Q9UBI6, P62873, P84095, Q15942, P20337, P61421,…	1.02614
GO:0031225	anchored to membrane	6	0.50181	Q14344, P80723, P21589, O60884, P04216, P61019	1.29057
GO:0031970	organelle envelope lumen	4	0.508862	P99999, Q9Y5J7, Q9HB71, Q14061	1.49631
GO:0005792	microsome	10	0.510451	O00161, Q16850, Q9Y5X1, P27797, Q9BQB6, P61009, P05023, P16615, P55072, P16435	1.14717
GO:0016324	apical plasma membrane	5	0.517761	P02751, P61421, Q8WWI1, P00533, P36543	1.34434
GO:0016585	chromatin remodeling complex	5	0.517761	O00422, Q09028, Q92769, Q16576, P98175	1.34434
GO:0005829	cytosol	76	0.523732	P17812, Q9NR45, Q09161, P48556, Q01082, Q13200, Q9Y6E0, P30153, P43034, Q01650, Q15181, P04216, P54687, P68371, P62136, O00487, O15498, P62993, Q4KWH8, P62826, P36543, P28066, Q9Y490, P41252, Q9NZ08, Q04446, O00560, P35579, P28074, P83881, P28072, O00299, O14818, Q96HC4, Q9P2J5, P61923, O15371, Q9NQP4, P49591, Q96CW1, P62633, P25789, O43633, O75531, P27797, O75475, Q99436, P30041, P00492, P30044,…	1.01064
GO:0030136	clathrin-coated vesicle	7	0.530313	P20337, Q9P0V3, P61421, P98082, P30086, P00533, O95208	1.20453
GO:0031965	nuclear membrane	5	0.543021	P20700, P43034, P37802, P63165, P42167	1.3036
GO:0044420	extracellular matrix part	6	0.546949	P07355, P27658, Q01955, P02751, Q96RT1, P08123	1.22911
GO:0005925	focal adhesion	6	0.568776	Q9UHB6, Q14192, Q9Y490, P05556, O00560, Q15942	1.20053
GO:0031967	organelle envelope	38	0.577963	P55060, Q3ZCQ8, Q7Z3U7, P30086, P37802, O75439, P43034, O00483, Q15785, P12270, O00429, P18859, Q9HB71, P62826, Q02978, Q9Y6M9, P42167, P47985, P43304, Q8TEX9, P30536, Q9NZM1, O00505, P63165, Q6NUK1, P99999, Q5SRE5, O00299, Q9Y5J7, P20700, O14980, P07919, O00159, Q9NQC3, Q16836, P20073, Q14061, O75306	1.00598
GO:0031975	envelope	38	0.586134	P55060, Q3ZCQ8, Q7Z3U7, P30086, P37802, O75439, P43034, O00483, Q15785, P12270, O00429, P18859, Q9HB71, P62826, Q02978, Q9Y6M9, P42167, P47985, P43304, Q8TEX9, P30536, Q9NZM1, O00505, P63165, Q6NUK1, P99999, Q5SRE5, O00299, Q9Y5J7, P20700, O14980, P07919, O00159, Q9NQC3, Q16836, P20073, Q14061, O75306	1.00289
GO:0009986	cell surface	11	0.593228	P22413, P50395, P05556, P56199, Q96JY6, P27797, P30533, P30086, P04216, Q6UVK1, P04792	1.06339
GO:0016469	proton-transporting two-sector ATPase complex	4	0.594871	P61421, Q7Z3U7, P18859, P36543	1.32366
GO:0044451	nucleoplasm part	21	0.597709	Q15287, P52434, O43395, Q92769, Q12874, O75494, Q3ZCQ8, Q16576, P17096, Q9Y230, Q16630, P63165, P62136, Q9Y2W1, P56545, O00422, Q09028, O14980, Q6P2Q9, Q13427, Q9Y265	1.01505
GO:0042175	nuclear envelope-endoplasmic reticulum network	13	0.622755	O15269, Q16850, P61009, Q9H0U3, P16615, P61619, P61803, Q8IY17, O14980, Q9NQC3, P08240, P51571, Q9BS26	1.02614
GO:0016604	nuclear body	10	0.622805	Q15287, O43395, Q12874, O14980, Q3ZCQ8, O75494, Q6P2Q9, Q13427, Q16630, P63165	1.04924
GO:0045177	apical part of cell	6	0.630814	P02751, P61421, Q8WWI1, P30086, P00533, P36543	1.12223
GO:0044444	cytoplasmic part	226	0.631669	P16278, Q13200, Q3ZCQ8, P43034, P23528, P04216, P23526, O15498, Q9Y696, Q92538, Q02978, P28066, P29992, Q6UVY6, P26196, Q10469, P41252, P28074, Q14344, P28072, P56199, O75569, P98082, P49591, Q16836, Q02818, P62633, Q16850, Q92905, Q6Y1H2, Q7Z3U7, Q70UQ0, O75475, Q6UB35, Q9Y680, Q99436, P13667, P00492, Q16706, P63208, Q969H8, Q92900, P55072, P63104, P35613, Q9NZM1, Q13637, Q15084, Q9Y6H1, P62841,…	0.990047
GO:0030135	coated vesicle	9	0.639324	P20337, Q9P0V3, Q5VYK3, P61421, P61923, P98082, P30086, P00533, O95208	1.0464
GO:0005905	coated pit	4	0.646485	Q9P0V3, P98082, P00533, Q96CW1	1.22911
GO:0005615	extracellular space	12	0.649447	Q02818, Q9GZX9, P22413, P02751, Q9UHG3, P27797, Q99470, P30086, Q12841, P00533, Q15582, P08123	1.01221
GO:0005789	endoplasmic reticulum membrane	12	0.649447	P61803, O15269, Q16850, Q8IY17, Q9NQC3, P08240, Q9H0U3, P61009, P16615, P61619, P51571, Q9BS26	1.01221
GO:0005911	cell-cell junction	6	0.650247	P15924, Q9Y490, Q8WWI1, P19022, Q15942, P35579	1.09835
GO:0044421	extracellular region part	19	0.659001	Q01955, P07355, Q02818, P27658, P02751, Q9UHG3, P27797, P04075, Q99470, P30086, Q12841, Q96RT1, Q15582, P08123, P22413, Q9GZX9, P13489, P00533, Q53GQ0	0.984769
GO:0044455	mitochondrial membrane part	9	0.669713	P47985, Q9Y5J7, Q3ZCQ8, P07919, Q7Z3U7, P18859, Q9Y6M9, O00483, O75306	1.01887
GO:0030139	endocytic vesicle	4	0.670484	P00533, Q96CW1, O00461, O95208	1.18673
GO:0005882	intermediate filament	4	0.670484	Q7Z794, P20700, P08670, P05787	1.18673
GO:0000139	Golgi membrane	8	0.673845	P98194, Q16706, Q92896, Q92538, P61923, P35613, P04439, P61158	1.02732
GO:0070469	respiratory chain	6	0.687126	P99999, P47985, P07919, Q9Y6M9, O00483, O75306	1.05352
GO:0005819	spindle	7	0.695743	P35580, Q5SW79, P43034, Q9P258, P04792, P35579, Q3KQU3	1.02079
GO:0044431	Golgi apparatus part	13	0.697429	P98194, Q5VYK3, Q92896, P35613, Q10469, P04439, Q7L5N7, O00461, Q16706, Q92538, P61923, O00429, P61158	0.9726
GO:0030425	dendrite	5	0.698148	P35580, P42224, Q05682, P04216, Q9UBB4	1.07547
GO:0016020	membrane	166	0.701329	Q8WUH6, P04406, Q01082, P19022, Q3ZCQ8, P37802, P43034, Q9Y230, Q01650, O00483, P04216, Q9C0E8, P26006, P56545, P12270, Q9P0V3, O15498, Q9Y696, Q92538, O60716, Q9UMF0, Q5T9L3, P18859, Q02978, P29992, Q6UVY6, O00161, P47985, P84157, P05556, Q9Y490, Q8WWI1, Q10469, Q9Y5X1, Q8TEX9, P30533, O60884, P30536, Q01844, O00560, Q6UVK1, P22413, Q14344, O00299, Q8IY17, P56199, P61586, P98082, O00159, Q16836,…	0.976899
GO:0045111	intermediate filament cytoskeleton	4	0.714847	Q7Z794, P20700, P08670, P05787	1.11016
GO:0005746	mitochondrial respiratory chain	5	0.734799	P47985, P07919, Q9Y6M9, O00483, O75306	1.02426
GO:0000775	chromosome, centromeric region	5	0.734799	P12270, O43684, O14980, P43034, Q9P258	1.02426
GO:0000776	kinetochore	4	0.772541	P12270, O43684, O14980, P43034	1.01221
GO:0005874	microtubule	9	0.774886	Q9Y6G9, Q5SW79, P63172, Q99426, Q13425, P43034, Q9P258, Q9Y266, P68371	0.921833
GO:0000793	condensed chromosome	5	0.783348	O75367, Q92791, Q9BYG3, P09429, O00541	0.955975
GO:0031224	intrinsic to membrane	86	0.78495	Q8WUH6, P55060, P19022, Q9BVK6, Q3ZCQ8, Q01650, Q9C0E8, P04216, P61009, P26006, P12270, O15498, Q9Y696, Q9UMF0, Q5T9L3, Q02978, P62826, Q9Y3A6, P05023, P78357, P51571, P42167, P47985, Q6UVY6, Q9HD45, P84157, O15269, P08473, P05556, Q10469, Q8TEX9, P30533, Q7L5N7, P04439, Q9NZ08, O60884, P30536, O00560, Q9H0U3, Q68CQ7, P61019, Q6UVK1, P35579, P61619, O95562, P22413, Q6NUK1, Q14344, O00299, P56199,…	0.944987
GO:0031012	extracellular matrix	9	0.786135	P07355, P27658, Q01955, P02751, P27797, Q96RT1, Q15582, P08123, Q53GQ0	0.910988
GO:0009898	internal side of plasma membrane	16	0.795932	Q01082, Q9Y490, O43633, P30086, P20337, Q15785, P12270, Q9UBI6, O15498, Q96RF0, P84095, Q8IY17, P61586, P61923, O60664, Q96CW1	0.899741
GO:0005875	microtubule associated complex	4	0.80544	Q9Y6G9, P63172, P43034, Q15121	0.955975
GO:0005578	proteinaceous extracellular matrix	8	0.816794	P07355, P27658, Q01955, P02751, P27797, Q96RT1, Q15582, P08123	0.882438
GO:0016021	integral to membrane	81	0.822569	Q8WUH6, P55060, P19022, Q9BVK6, Q3ZCQ8, Q01650, Q9C0E8, P04216, P61009, P26006, P12270, O15498, Q9Y696, Q9UMF0, Q5T9L3, Q02978, P62826, Q9Y3A6, P05023, P78357, P51571, P42167, P47985, Q6UVY6, Q9HD45, P84157, O15269, P08473, P05556, Q10469, Q8TEX9, P30533, Q7L5N7, Q9NZ08, P04439, P30536, O00560, Q9H0U3, Q68CQ7, Q6UVK1, P35579, P61619, O95562, P22413, Q6NUK1, O00299, P56199, Q8IY17, O00159, Q16850,…	0.931692
GO:0031090	organelle membrane	49	0.835918	Q3ZCQ8, P43034, P37802, O00483, P61009, P62993, Q92538, P18859, Q02978, Q9Y6M9, P51571, P42167, P47985, O15269, P04439, P30536, Q9H0U3, P61619, Q6NUK1, Q9Y5J7, Q8IY17, P20700, P61923, P98082, Q16836, P61158, Q96CW1, Q9BS26, Q16850, Q7Z3U7, O75439, P30086, P16615, O95208, Q15785, Q16706, O00429, P08240, P98194, Q92896, P35613, P43304, P63165, P61803, P61421, P07919, Q9NQC3, P00533, O75306	0.908588
GO:0030662	coated vesicle membrane	4	0.847225	P61923, P98082, P00533, O95208	0.882438
GO:0045121	membrane raft	4	0.847225	P56199, P35613, P30086, P04216	0.882438
GO:0048475	coated membrane	4	0.859312	P61923, P00533, Q96CW1, O95208	0.860377
GO:0030117	membrane coat	4	0.859312	P61923, P00533, Q96CW1, O95208	0.860377
GO:0012506	vesicle membrane	6	0.861926	P62993, P61923, P98082, P00533, Q96CW1, O95208	0.832623
GO:0044433	cytoplasmic vesicle part	7	0.889998	P02751, P61923, P98082, O43707, P00533, Q96CW1, O95208	0.792453
GO:0009897	external side of plasma membrane	4	0.890685	P56199, P27797, P04216, Q6UVK1	0.800351
GO:0044425	membrane part	130	0.896542	Q8WUH6, Q01082, P19022, Q3ZCQ8, Q01650, O00483, P04216, Q9C0E8, P26006, P56545, P12270, Q9P0V3, O15498, Q9Y696, Q9UMF0, Q5T9L3, P18859, Q02978, P47985, O00161, Q6UVY6, P84157, Q9Y490, P05556, Q8WWI1, Q10469, Q8TEX9, P30533, P30536, O60884, O00560, Q6UVK1, P22413, Q14344, O00299, Q8IY17, P56199, P61586, P98082, O00159, Q9BS26, Q9UHB6, P80723, Q16850, O43633, Q96N66, Q6Y1H2, Q7Z3U7, Q70UQ0, Q9BVI4,…	0.92667
GO:0005794	Golgi apparatus	30	0.902789	Q02818, P62820, Q5VYK3, P30086, Q96CV9, O00461, O15498, P62993, Q16706, Q9NRW7, Q92538, Q08379, O00429, O75844, Q9Y266, Q9NR31, P98194, Q92896, Q10469, P35613, Q7L5N7, P04439, P49327, P61019, P50395, O60664, P61923, O43852, P61158, P21399	0.846273
GO:0030659	cytoplasmic vesicle membrane	5	0.917822	P61923, P98082, P00533, Q96CW1, O95208	0.741705
GO:0048471	perinuclear region of cytoplasm	10	0.92142	P07355, P16278, P04406, Q9Y224, O75569, P27797, P43034, O43707, Q9UBB4, Q96CV9	0.761396
GO:0005576	extracellular region	25	0.922662	P27658, Q01955, P07355, Q02818, P02751, Q9UHG3, Q9Y490, P04075, P27797, Q9NZ08, Q99470, P30086, Q12841, Q96RT1, Q15582, P08123, Q9GZX9, P22413, P55145, P13489, Q969H8, O43707, P00533, O43852, Q53GQ0	0.817849
GO:0005741	mitochondrial outer membrane	4	0.929289	Q15785, O00429, P30086, P30536	0.716981
GO:0019898	extrinsic to membrane	14	0.932486	O00161, Q9UQB8, O00560, P16435, Q14315, Q9UBI6, Q14344, P50395, P62873, Q9NRW7, Q08379, O00429, Q13425, P08240	0.767215
GO:0005740	mitochondrial envelope	20	0.934911	P47985, P43304, Q3ZCQ8, Q7Z3U7, P30086, O75439, P30536, O00483, P99999, Q15785, Q6NUK1, Q9Y5J7, O00429, P07919, P18859, Q02978, Q9Y6M9, Q16836, Q14061, O75306	0.789337
GO:0030141	secretory granule	4	0.940877	O00161, P02751, P56199, O43707	0.688302
GO:0005743	mitochondrial inner membrane	14	0.945678	P47985, Q3ZCQ8, P43304, Q7Z3U7, O75439, O00483, Q6NUK1, Q9Y5J7, P07919, P18859, Q02978, Q9Y6M9, Q16836, O75306	0.748154
GO:0019866	organelle inner membrane	15	0.95049	P47985, Q3ZCQ8, P43304, Q7Z3U7, O75439, O00483, Q6NUK1, Q9Y5J7, P20700, P07919, P18859, Q02978, Q9Y6M9, Q16836, O75306	0.745992
GO:0031966	mitochondrial membrane	18	0.95148	P47985, Q3ZCQ8, P43304, Q7Z3U7, P30086, O75439, P30536, O00483, Q15785, Q6NUK1, Q9Y5J7, O00429, P07919, P18859, Q02978, Q9Y6M9, Q16836, O75306	0.759156
GO:0031968	organelle outer membrane	4	0.958965	Q15785, O00429, P30086, P30536	0.637317
GO:0019867	outer membrane	4	0.962598	Q15785, O00429, P30086, P30536	0.625729
GO:0005768	endosome	10	0.96975	P07355, O15498, Q5VYK3, O43633, Q9NRW7, O60664, P04439, P00533, P36543, O00461	0.67217
GO:0005739	mitochondrion	48	0.99062	Q3ZCQ8, Q07021, Q7Z3U7, P30153, P30086, O75439, O00483, Q6UB35, Q15785, Q96EY7, P30044, Q9Y696, O00429, P32322, P18859, Q6P1L8, Q02978, Q9Y6M9, P36543, Q06830, Q8IXM3, Q9P0K7, P63104, P47985, P15924, O94925, P35613, Q9NPJ3, P43304, P30536, Q13637, Q68CQ7, P09972, Q6NUK1, P99999, Q9Y5Z4, Q9Y5J7, Q9Y2S7, Q9Y3B8, Q9Y6H1, P07919, P50213, Q9Y3D9, Q16836, Q14061, Q96CW1, O75306	0.770487
GO:0005773	vacuole	7	0.995361	Q8NHP8, P30041, O00161, P16278, Q9UHG3, P61421, P45974	0.514756
GO:0005764	lysosome	6	0.99575	Q8NHP8, P30041, O00161, P16278, Q9UHG3, P45974	0.491644
GO:0000323	lytic vacuole	6	0.99575	Q8NHP8, P30041, O00161, P16278, Q9UHG3, P45974	0.491644
GO:0044429	mitochondrial part	25	0.997896	Q07021, Q3ZCQ8, Q7Z3U7, P30086, O75439, O00483, Q15785, O00429, P18859, Q02978, Q9Y6M9, Q8IXM3, P47985, O94925, P43304, P30536, P99999, Q6NUK1, Q9Y5J7, Q9Y2S7, P07919, P50213, Q16836, Q14061, O75306	0.645929
GO:0044445	cytosolic part	5	0.998973	P49368, P30044, P62841, P42677, Q9NQP4	0.405838
GO:0031980	mitochondrial lumen	8	0.999438	P99999, Q9Y2S7, O94925, Q07021, P50213, O75439, Q16836, Q8IXM3	0.446949
GO:0005759	mitochondrial matrix	8	0.999438	P99999, Q9Y2S7, O94925, Q07021, P50213, O75439, Q16836, Q8IXM3	0.446949
GO:0005840	ribosome	7	0.999921	P83881, P62841, P42677, Q6P1L8, Q9Y3D9, Q9UHB9, Q8IXM3	0.374077
80-100% set
GOterm	GOname	Count	PValue	Genes	Fold Enrichment
GO:0005886	plasma membrane	100	0.000302304	O15427, P13987, O60610, O00203, P62070, Q15654, P41240, P35052, O14786, P61769, Q9H4A4, O43294, Q9H4A6, P04083, O95980, Q8IZP0, P55287, P02545, P09493, O60488, Q99439, P18206, P52565, Q12929, Q2M2I8, Q13641, Q9UDY2, Q9NP61, P35222, Q9NZN3, P09619, P01008, P07942, P42345, P61225, P62834, P08754, Q12846, Q8NE71, P54289, P02452, Q5T4B2, Q9BXP2, Q96PD2, P10301, Q08722, P26232, P08648, Q99519, P17813,…	1.37179
GO:0044459	plasma membrane part	70	0.000873531	O15427, P13987, P08648, O60610, Q15654, P62070, O00203, P17813, P41240, Q9BXS5, P35052, Q53TN4, P08134, P61769, P11233, Q15758, O43294, Q96B97, Q9H0E2, O43747, P05026, P49757, O00186, P04083, Q92974, Q8IZP0, P09493, Q13308, P11413, Q96NE9, Q14847, Q92572, Q99439, P29317, P14209, P18206, Q12929, P52565, Q13641, Q9UDY2, Q9NP61, Q93052, P35222, Q9NZN3, P48509, P09619, P07942, P42345, P61225, Q5ZPR3,…	1.44258
GO:0044425	membrane part	161	0.00236078	O15427, P55735, P13987, O60610, O00203, Q5JTV8, Q15654, P62070, O14908, P41240, P35052, O14786, P61769, O43294, Q8N1F7, Q5JTH9, Q9H4A6, O60513, Q9P2W9, O95980, P04083, Q96S97, Q00765, Q8IZP0, P55287, P09493, O95197, Q8NC56, Q15005, Q9H936, O60488, Q99439, P18206, Q8NE86, Q6ZXV5, Q12929, P52565, Q09328, Q13641, Q2M2I8, Q9UDY2, Q9NP61, P35222, Q9NZN3, P31040, P09619, O00264, P07942, P11021, P42345,…	1.19853
GO:0044421	extracellular region part	30	0.00784153	Q16270, Q13123, P05997, P01033, P20908, P00441, P17813, O60565, P35052, Q6YHK3, P09038, Q9H4A4, P02458, P01008, P28300, P09486, P07942, Q9HCU0, P11047, Q12846, P08572, P02452, P54577, P35555, P06396, P09543, O95197, P16070, Q08431, Q8IX30	1.62384
GO:0005624	membrane fraction	37	0.0108788	Q16864, O15427, P08648, P13987, P17813, Q12929, P62942, Q08209, O14908, P35222, P48509, Q15758, Q9Y2H6, P15153, Q9Y512, O00264, Q96B97, P29536, Q6NZI2, P08754, Q12846, P37837, P35610, O95980, O75976, P49755, Q8IZP0, Q96KC8, Q92504, O15533, Q04941, P09543, P50416, P62330, O95721, Q15005, O60488	1.49754
GO:0005576	extracellular region	42	0.0131792	Q16270, Q13123, P05997, P13987, P01033, P18206, P20908, P00441, P17813, P67870, P35052, O60565, Q6YHK3, O14786, P62158, P09038, P61769, Q9H4A4, P02458, P01008, P28300, P09486, O75083, P07942, Q9H4G4, Q9HCU0, P11047, Q9BRR6, Q12846, P08572, Q5NDL2, P02452, P54577, Q03405, P35555, P06396, P09543, O95197, P26022, P16070, Q08431, Q8IX30	1.4349
GO:0044420	extracellular matrix part	11	0.0142519	P05997, P20908, P02458, P08572, P09486, P02452, P28300, P07942, P11047, P35555, Q8IX30	2.35327
GO:0005635	nuclear envelope	21	0.0151508	O94901, Q12769, P55735, Q9Y6D9, Q9BVL2, Q9UBM7, P78406, Q13185, Q9UH99, Q8NFH5, P52948, P02545, Q9UBU9, P15153, Q9UKX7, P45973, P52292, Q14739, Q8N1F7, Q8NC56, P35658	1.7311
GO:0009986	cell surface	18	0.0165961	Q12846, P08648, P13987, P00390, P17813, P54652, O60565, P35052, Q03405, P08195, O00264, Q96PD2, P11021, Q13740, P16070, Q8IX30, Q5ZPR3, Q08431	1.81724
GO:0005643	nuclear pore	13	0.0176058	Q12769, P55735, Q9Y6D9, Q9BVL2, P78406, Q8NFH5, P52948, Q9UBU9, Q9UKX7, P52292, Q14739, Q8N1F7, P35658	2.08586
GO:0016020	membrane	183	0.0198976	O15427, P55735, P13987, O60610, Q5JTV8, Q15654, P62070, O00203, P42126, O14908, P41240, P35052, O14786, P61769, Q9H4A4, O43294, Q8N1F7, Q5JTH9, Q9H4A6, O60513, Q9P2W9, O95980, P04083, Q96S97, Q00765, Q8IZP0, Q9BZQ6, P22570, P55287, P09493, P02545, O95197, Q8NC56, Q15005, Q9H936, O60488, Q99439, P18206, Q8NE86, Q6ZXV5, Q12929, P52565, Q09328, Q13641, Q2M2I8, Q9UDY2, Q9NP61, P35222, Q9NZN3, P31040,…	1.12469
GO:0005626	insoluble fraction	38	0.0200944	Q16864, O15427, P08648, P13987, P17813, Q12929, P62942, Q08209, O14908, P35222, P48509, Q15758, Q9Y2H6, P15153, Q9Y512, O00264, Q96B97, P29536, Q6NZI2, P08754, Q12846, P37837, P35610, O95980, O75976, P49755, Q8IZP0, Q96KC8, Q92504, O15533, Q04941, P02545, P09543, P50416, P62330, O95721, Q15005, O60488	1.42861
GO:0005856	cytoskeleton	62	0.021728	O00151, O60610, Q13185, P05783, Q96EY1, Q9Y6W5, O43294, Q9BQE3, Q96B97, P29536, O94851, Q07866, Q9NP97, P04083, Q92974, O00399, Q99471, Q8IZP0, O15511, Q9Y4F1, Q562R1, P09493, P02545, Q15417, P55795, Q13459, P08727, P11413, Q96NE9, Q14847, Q99439, P18206, P07951, Q12929, P52565, Q14019, P35222, P62158, P40121, P30042, Q14498, P61160, Q12965, O75083, O75935, P27694, Q99996, O95793, Q9Y6D9, P63313,…	1.29254
GO:0016323	basolateral plasma membrane	15	0.0218911	P49757, Q12846, O00186, P08648, P18206, P04083, Q15654, Q93052, P35222, O43294, Q96B97, Q14847, P16070, P05026, P26232	1.89829
GO:0031012	extracellular matrix	17	0.0225559	Q12846, P05997, P01033, P20908, P00441, P08572, P02452, P35052, P35555, P02458, P09486, P28300, P07942, Q9HCU0, P11047, P16070, Q8IX30	1.79704
GO:0000267	cell fraction	49	0.0272537	O15427, Q16864, P13987, P08648, P17813, O14908, Q08209, Q9H4A4, Q15758, P15153, Q9Y2H6, Q9Y512, Q08257, Q96B97, P29536, O95980, P49588, P49755, Q8IZP0, P54577, P02545, Q13459, Q15005, O60488, Q13123, Q12929, P62942, P35222, P48509, P08243, O00264, P42345, Q6NZI2, P08754, Q12846, P35610, P37837, O14773, O75976, P00390, Q04760, Q96KC8, O15533, Q92504, Q04941, P09543, P50416, P62330, O95721	1.33014
GO:0031226	intrinsic to plasma membrane	24	0.0330221	O15427, P49757, P08648, P14209, P13987, P29317, P60033, Q15654, P17813, Q12929, Q13641, P54709, P35052, P48509, Q13308, Q15758, P09619, Q9UNN8, Q96PD2, O43759, Q9H0E2, P16070, Q08722, P05026	1.54032
GO:0005637	nuclear inner membrane	5	0.035888	O94901, P02545, Q13185, Q14739, Q8NC56	3.74384
GO:0005887	integral to plasma membrane	23	0.0396056	O15427, P49757, P08648, P14209, P29317, P60033, Q15654, P17813, Q12929, Q13641, P54709, P35052, P48509, Q13308, Q15758, Q9UNN8, P09619, Q96PD2, O43759, Q9H0E2, P16070, Q08722, P05026	1.53082
GO:0030027	lamellipodium	8	0.0418531	Q13459, P06396, O15145, Q8IZP0, Q9Y6W5, P35222, Q9UH65, P26232	2.39606
GO:0046930	pore complex	13	0.0460154	Q12769, P55735, Q9Y6D9, Q9BVL2, P78406, Q8NFH5, P52948, Q9UBU9, Q9UKX7, P52292, Q14739, Q8N1F7, P35658	1.82512
GO:0005615	extracellular space	18	0.0547195	Q16270, Q13123, P00441, P17813, P54577, O60565, P35052, P35555, Q6YHK3, P09038, Q9H4A4, P06396, O95197, P02458, P09543, P01008, P28300, Q08431	1.58563
GO:0031224	intrinsic to membrane	101	0.0548298	O15427, P13987, P55735, Q15654, Q5JTV8, P35052, O14786, Q8N1F7, Q5JTH9, Q9P2W9, O60513, O95980, Q96S97, Q00765, P55287, O95197, Q8NC56, Q9H936, Q15005, O60488, Q8NE86, Q6ZXV5, Q12929, Q13641, Q09328, P09619, O00264, P11021, Q9BV81, P62834, Q12846, P35610, O75976, P54289, Q6ZMZ3, O15533, Q92504, Q92508, Q9UKX7, Q9BXP2, Q96PD2, Q08722, Q9BUN8, O15258, P08648, P17813, Q9Y6W5, Q53TN4, Q15758, Q9Y2H6,…	1.15901
GO:0000793	condensed chromosome	10	0.0552929	P27694, Q9Y6D9, Q9UIG0, P26583, Q13185, O75935, Q9UH99, Q15050, P63279, Q9NTJ3	1.99672
GO:0042995	cell projection	28	0.0572413	P08648, P09936, O60610, P00441, Q96N67, O14908, Q9Y6W5, Q53TN4, P35222, Q9UH65, O14786, P61160, P42345, Q07866, O95793, P04083, O15145, Q8IZP0, O15511, P53041, Q15417, P09493, Q13459, P06396, P62330, Q13740, O76024, P26232	1.40551
GO:0031965	nuclear membrane	8	0.0658847	O94901, P02545, Q9UBM7, Q13185, Q14739, P78406, Q9UH99, Q8NC56	2.17824
GO:0005583	fibrillar collagen	4	0.0685699	P05997, P20908, P02458, P02452	3.99343
GO:0031225	anchored to membrane	9	0.0686918	P13987, O95980, P04156, O75326, Q9H4G4, P35052, Q03405, Q6YHK3, P62834	2.02167
GO:0031252	cell leading edge	12	0.0693599	P09493, P08648, Q13459, P06396, O60610, O15145, Q8IZP0, P62330, Q9Y6W5, P35222, Q9UH65, P26232	1.76758
GO:0005604	basement membrane	7	0.0709473	P20908, P02458, P08572, P09486, P07942, P11047, P35555	2.3295
GO:0005581	collagen	6	0.0885252	P05997, P20908, P02458, P08572, P02452, P28300	2.45052
GO:0035097	histone methyltransferase complex	4	0.0901509	P36873, P45973, Q15291, P51610	3.59409
GO:0034708	methyltransferase complex	4	0.0901509	P36873, P45973, Q15291, P51610	3.59409
GO:0031253	cell projection membrane	5	0.0926758	P09493, P08648, O60610, Q53TN4, P35222	2.80788
GO:0012505	endomembrane system	44	0.0952285	O15258, Q9BUN8, P55735, P62942, Q13185, Q09328, O14908, Q2M2I8, Q9BXS5, Q8NFH5, O75436, P61769, Q9Y2H6, P15153, P45973, P52292, Q8N1F7, Q14739, P11021, P42345, O43747, O94901, Q12769, P35610, Q9Y6D9, Q9BVL2, Q9UBM7, P49755, P78406, Q9UH99, P52948, O15533, Q04941, Q15436, Q9UBU9, P02545, Q8TAT6, Q9UKX7, O43759, Q8NC56, Q15005, Q8N6T3, P35658, O76024	1.23934
GO:0009897	external side of plasma membrane	9	0.0969887	P08648, P13987, P00390, P17813, Q13740, P35052, P16070, Q5ZPR3, Q08431	1.88063
GO:0016605	PML body	4	0.114146	P27694, P45973, P23497, P63279	3.26735
GO:0043005	neuron projection	15	0.119111	P09936, O95793, P00441, Q96N67, O14908, Q8IZP0, P35222, O14786, P53041, Q15417, Q13740, P42345, O76024, P26232, Q07866	1.49754
GO:0005813	centrosome	11	0.122282	P30042, Q99996, Q9Y6D9, Q9UNN8, P11413, P05783, O75935, O00139, P60510, P35222, P62158	1.64729
GO:0030054	cell junction	18	0.131508	Q99439, P08648, Q92974, P18206, Q15654, Q9UI14, Q8IZP0, P41240, Q9UDY2, P35222, Q93052, O43294, Q96B97, O43759, O95721, Q14847, P16070, P26232	1.40638
GO:0016021	integral to membrane	93	0.134727	O15427, Q9BUN8, O15258, P08648, P55735, Q15654, Q5JTV8, P17813, P35052, Q9Y6W5, Q53TN4, O14786, Q15758, Q9Y2H6, Q9Y512, Q8N1F7, Q5JTH9, Q9HCU0, Q9H0E2, P05026, O94901, Q12769, P49757, Q9P2W9, O60513, Q9BT22, P49755, Q96S97, Q00765, Q9UH99, Q03405, Q8N2K0, P55287, P21281, Q13308, O95197, Q8NC56, Q15005, Q9H936, O60488, Q9NW15, O43676, P29317, P14209, Q8NE86, Q6ZXV5, Q86SK9, Q12929, Q09328, Q13641,…	1.11715
GO:0044463	cell projection part	9	0.143496	P09493, P08648, Q15417, O60610, P00441, O14908, Q53TN4, P35222, Q07866	1.72057
GO:0005694	chromosome	23	0.145689	P27694, Q12769, A6NHR9, P55735, Q9UIG0, P52701, Q9Y6D9, Q8TAQ2, Q13185, Q9UH99, P35249, Q9NTJ3, P52948, Q92522, P05114, O60216, P26583, P45973, Q92922, O75935, P23497, Q15050, P63279	1.31631
GO:0042598	vesicular fraction	13	0.150313	Q6NZI2, P37837, P35610, O75976, Q9Y2H6, P49755, P50416, O00264, Q08209, Q15005, O60488, Q96KC8, O15533	1.49754
GO:0005578	proteinaceous extracellular matrix	13	0.150313	P05997, P01033, P20908, P02458, P08572, P02452, P28300, P09486, P07942, Q9HCU0, P35052, P11047, P35555	1.49754
GO:0005815	microtubule organizing center	11	0.154768	P30042, Q99996, Q9Y6D9, Q9UNN8, P11413, P05783, O75935, O00139, P60510, P35222, P62158	1.56885
GO:0005912	adherens junction	11	0.166474	P08648, P18206, Q15654, O43294, Q96B97, Q9UDY2, P16070, Q14847, P35222, Q93052, P26232	1.54433
GO:0000794	condensed nuclear chromosome	4	0.168075	P27694, Q9UH99, Q15050, P63279	2.76468
GO:0015629	actin cytoskeleton	18	0.172438	P18206, O15145, Q8WX93, P07951, O00399, Q96EY1, O15511, Q9Y6W5, P40121, P09493, P61160, Q13459, P06396, Q12965, O75935, P35080, Q14847, P26232	1.34778
GO:0043235	receptor complex	5	0.174553	P08648, Q15654, Q12929, P17813, Q9H0E2	2.24631
GO:0000775	chromosome, centromeric region	8	0.178185	Q12769, P55735, Q9Y6D9, Q9UIG0, P45973, Q13185, O75935, P52948	1.71147
GO:0070161	anchoring junction	11	0.191111	P08648, P18206, Q15654, O43294, Q96B97, Q9UDY2, P16070, Q14847, P35222, Q93052, P26232	1.49754
GO:0005925	focal adhesion	8	0.193973	P08648, P18206, Q15654, O43294, Q96B97, P16070, Q14847, Q93052	1.67167
GO:0000228	nuclear chromosome	10	0.2022	P27694, P52701, O60216, P45973, P26583, Q13185, Q92922, Q9UH99, Q15050, P63279	1.52292
GO:0030016	myofibril	7	0.203794	P09493, P18206, P08727, P07951, P06733, Q08209, P35222	1.74713
GO:0005792	microsome	12	0.204854	Q6NZI2, P37837, P35610, O75976, P49755, P50416, O00264, Q08209, Q15005, O60488, Q96KC8, O15533	1.43764
GO:0005924	cell-substrate adherens junction	8	0.210296	P08648, P18206, Q15654, O43294, Q96B97, P16070, Q14847, Q93052	1.63368
GO:0005634	nucleus	161	0.213389	O00151, P55735, P09936, P52701, Q9BVP2, Q5JTV8, Q9NYL2, Q2TAY7, Q8WU90, Q96EY1, P35249, Q9NTJ3, Q9BT78, Q8N7H5, P09038, O43290, Q9UIL1, P15153, Q9Y221, P55786, O43294, Q8N1F7, Q8N684, Q96T37, O00148, Q92922, Q5JTH9, P04080, P04083, Q9Y3F4, Q9H1B7, Q8IZP0, P54577, Q15291, Q92522, P19388, P55795, P53041, P02545, Q9UKV3, O60216, O95197, Q8NC56, Q92879, Q14919, Q13123, Q8WWY3, Q9BRX2, P33240, Q13642,…	1.05516
GO:0030017	sarcomere	6	0.234706	P09493, P08727, P07951, P06733, Q08209, P35222	1.79704
GO:0044427	chromosomal part	18	0.249689	P27694, Q12769, P55735, Q9UIG0, Q9Y6D9, P52701, Q8TAQ2, Q13185, Q9UH99, P35249, Q9NTJ3, P52948, Q92522, P05114, P45973, Q92922, O75935, P63279	1.26355
GO:0043232	intracellular non-membrane-bounded organelle	118	0.257382	O00151, P55735, P09936, P52701, O60610, Q9BVP2, Q96EY1, P35249, Q9NTJ3, Q9Y221, O43294, Q9BQE3, Q5JTH9, Q92922, O94851, Q9NP97, P04080, P04083, Q9P015, Q8IZP0, O15511, Q92522, Q562R1, P09493, P55795, P02545, Q13459, Q9UKV3, O60216, O95197, Q99439, A6NHR9, Q9NX20, P18206, P33240, P07951, P52565, Q12929, P35222, P30042, O00264, O75083, P23497, P63279, Q6DKI1, P27694, Q969X6, Q99996, Q8NE71, Q9UIG0,…	1.06026
GO:0043228	non-membrane-bounded organelle	118	0.257382	O00151, P55735, P09936, P52701, O60610, Q9BVP2, Q96EY1, P35249, Q9NTJ3, Q9Y221, O43294, Q9BQE3, Q5JTH9, Q92922, O94851, Q9NP97, P04080, P04083, Q9P015, Q8IZP0, O15511, Q92522, Q562R1, P09493, P55795, P02545, Q13459, Q9UKV3, O60216, O95197, Q99439, A6NHR9, Q9NX20, P18206, P33240, P07951, P52565, Q12929, P35222, P30042, O00264, O75083, P23497, P63279, Q6DKI1, P27694, Q969X6, Q99996, Q8NE71, Q9UIG0,…	1.06026
GO:0031301	integral to organelle membrane	7	0.260566	O15258, Q9BUN8, O94901, Q14739, Q8NC56, P11021, O76024	1.61273
GO:0044449	contractile fiber part	7	0.260566	P09493, P18206, P08727, P07951, P06733, Q08209, P35222	1.61273
GO:0005911	cell-cell junction	8	0.262018	Q99439, P08648, Q92974, P18206, P41240, Q9UDY2, P35222, P26232	1.5294
GO:0001726	ruffle	6	0.278634	P09493, P08648, Q13459, O60610, P62330, Q9Y6W5	1.68473
GO:0030055	cell-substrate junction	8	0.280016	P08648, P18206, Q15654, O43294, Q96B97, P16070, Q14847, Q93052	1.49754
GO:0043292	contractile fiber	7	0.280364	P09493, P18206, P08727, P07951, P06733, Q08209, P35222	1.57241
GO:0019898	extrinsic to membrane	21	0.287996	Q9NP79, P49757, Q2M2I8, O14908, Q03405, Q9Y4F1, P35222, O75436, P21281, Q86SQ0, Q9NZN3, Q15436, P04156, P22059, P62330, Q96B97, O95721, Q15643, Q9H4A6, Q08431, Q9UBV8	1.20184
GO:0019717	synaptosome	5	0.299044	P08648, Q12929, Q8IZP0, Q96B97, O95721	1.79704
GO:0031410	cytoplasmic vesicle	31	0.307749	Q9BTT0, P01033, Q99519, P00441, O00203, O14908, Q9BXS5, Q9NZN3, P40121, Q15758, Q9Y2H6, P08195, P09486, Q96B97, P11021, P10768, O43747, Q07866, P08754, O00186, Q12846, O14773, P49755, Q9UI14, P54709, P21281, Q15436, Q8NEW0, P09543, O43759, Q92572	1.13691
GO:0031300	intrinsic to organelle membrane	7	0.320872	O15258, Q9BUN8, O94901, Q14739, Q8NC56, P11021, O76024	1.49754
GO:0044454	nuclear chromosome part	7	0.320872	P27694, P52701, P45973, Q13185, Q92922, Q9UH99, P63279	1.49754
GO:0005901	caveola	4	0.322458	Q6NZI2, Q8NE71, P54709, P05026	1.99672
GO:0042383	sarcolemma	4	0.322458	Q12846, P04083, P54289, P08727	1.99672
GO:0005884	actin filament	4	0.322458	P09493, Q13459, Q8WX93, Q96EY1	1.99672
GO:0000776	kinetochore	6	0.324023	Q12769, P55735, Q9Y6D9, P45973, O75935, P52948	1.58563
GO:0043234	protein complex	109	0.3353	O00151, P55735, P52701, O00203, Q15654, Q96EY1, P35249, Q9NTJ3, Q8N7H5, Q9BT78, P61769, Q8N1F7, Q9BQE3, Q92922, Q9NP97, P68036, O15511, Q15291, P19388, Q13347, P09493, P02545, Q13459, Q15005, Q16537, P18206, Q12929, P35222, P31040, Q9UNS2, P07942, P11021, P42345, P62834, P27694, Q12846, Q8NE71, P54289, Q9UIG0, O15145, Q8WX93, Q8TAQ2, O15533, P06396, Q9UKX7, Q16718, Q16864, P08648, P17813, P06733,…	1.04524
GO:0044430	cytoskeletal part	34	0.348578	P07951, Q12929, P05783, Q13185, Q96EY1, P35222, P62158, P30042, P40121, P61160, Q12965, Q9BQE3, O75935, Q07866, Q9NP97, Q99996, Q92974, O95793, Q9Y6D9, O15145, Q8WX93, O00399, O15511, P60510, Q15417, P02545, P09493, Q13459, Q9UNN8, P08727, Q9UKK3, P11413, O00139, Q14847	1.10688
GO:0043025	cell soma	7	0.362159	P53041, P09936, Q15417, O95793, P00441, Q13740, P42345	1.42947
GO:0031982	vesicle	31	0.367953	Q9BTT0, P01033, Q99519, P00441, O00203, O14908, Q9BXS5, Q9NZN3, P40121, Q15758, Q9Y2H6, P08195, P09486, Q96B97, P11021, P10768, O43747, Q07866, P08754, O00186, Q12846, O14773, P49755, Q9UI14, P54709, P21281, Q15436, Q8NEW0, P09543, O43759, Q92572	1.10532
GO:0045202	synapse	10	0.389547	Q15417, P36873, Q12929, Q9UI14, Q8IZP0, O14908, Q96B97, O43759, O95721, P35222	1.26552
GO:0042470	melanosome	10	0.389547	P40121, O14773, Q15758, P09543, P08195, P49755, P54709, O43759, P11021, P21281	1.26552
GO:0048770	pigment granule	10	0.389547	P40121, O14773, Q15758, P09543, P08195, P49755, P54709, O43759, P11021, P21281	1.26552
GO:0031967	organelle envelope	39	0.389769	O43676, P55735, P36551, P36873, Q9BPW8, P42126, Q13185, Q8NFH5, Q9UG63, P31040, P15153, Q9Y512, P45973, P52292, Q14739, Q8N1F7, P42345, Q9H4A6, O94901, Q12769, Q9BYT8, Q9BU61, Q9Y6D9, Q9BVL2, Q9UBM7, P78406, Q9UH99, Q9Y5L4, P52948, P22570, Q9UBU9, P02545, Q9UKX7, P50416, Q16718, Q8NC56, Q9H936, O60488, P35658	1.07823
GO:0031975	envelope	39	0.393694	O43676, P55735, P36551, P36873, Q9BPW8, P42126, Q13185, Q8NFH5, Q9UG63, P31040, P15153, Q9Y512, P45973, P52292, Q14739, Q8N1F7, P42345, Q9H4A6, O94901, Q12769, Q9BYT8, Q9BU61, Q9Y6D9, Q9BVL2, Q9UBM7, P78406, Q9UH99, Q9Y5L4, P52948, P22570, Q9UBU9, P02545, Q9UKX7, P50416, Q16718, Q8NC56, Q9H936, O60488, P35658	1.07492
GO:0044464	cell part	398	0.401727	P13987, P55735, O75962, Q5JTV8, P07741, Q9NTJ3, Q92922, Q9NP97, O95980, P54577, P22570, Q562R1, Q92522, P19388, Q13347, Q13459, Q8NC56, Q99439, A6NHR9, Q9BRX2, Q8NE86, Q6ZXV5, P33240, P07951, P52565, Q13642, Q2M2I8, Q13641, Q9NP61, P16152, P01008, O75083, P07942, Q9BV81, Q9NP79, Q969X6, Q8NE71, O75976, P63313, Q8TAQ2, P51784, Q92504, P52756, Q92508, Q5T4B2, P26583, Q16718, Q08722, O15258, P08648,…	1.0034
GO:0005623	cell	398	0.401727	P13987, P55735, O75962, Q5JTV8, P07741, Q9NTJ3, Q92922, Q9NP97, O95980, P54577, P22570, Q562R1, Q92522, P19388, Q13347, Q13459, Q8NC56, Q99439, A6NHR9, Q9BRX2, Q8NE86, Q6ZXV5, P33240, P07951, P52565, Q13642, Q2M2I8, Q13641, Q9NP61, P16152, P01008, O75083, P07942, Q9BV81, Q9NP79, Q969X6, Q8NE71, O75976, P63313, Q8TAQ2, P51784, Q92504, P52756, Q92508, Q5T4B2, P26583, Q16718, Q08722, O15258, P08648,…	1.0034
GO:0044428	nuclear part	89	0.405051	O00151, Q9Y3T9, P09936, P55735, P49959, P52701, Q9BVP2, Q13185, Q13823, P35249, Q8N7H5, Q9BT78, Q15428, Q99459, Q9BWF3, O43290, O00442, Q9Y221, P15153, O43294, Q8N1F7, Q5JTH9, Q92922, Q96B97, P49750, P04080, O94901, Q12769, Q7L5N1, Q9UMY1, Q9Y3F4, Q9UH99, Q15291, Q9BVJ6, P19388, P55795, P02545, Q9UKV3, O60216, Q99733, O95197, O43143, Q8NC56, P62310, Q8WWY3, P36873, P33240, Q02790, O00273, Q96KR1,…	1.03586
GO:0005758	mitochondrial intermembrane space	4	0.417483	Q9BYT8, P36551, Q9H4A6, Q9Y5L4	1.71147
GO:0016604	nuclear body	11	0.426902	P27694, Q99459, Q14498, Q9UBU9, Q8WWY3, P45973, O75400, P49750, P23497, P38919, P63279	1.20533
GO:0009898	internal side of plasma membrane	19	0.43415	P18206, Q9BVL2, P62070, O00203, Q9UDY2, Q9BXS5, Q9NP61, P08134, Q9NZN3, P11233, Q9Y3L5, P11413, P10301, Q96NE9, P42345, P61225, O43747, Q92572, P26232	1.11581
GO:0045121	membrane raft	6	0.439194	Q6NZI2, P08754, Q8NE71, P04156, P54709, P05026	1.38234
GO:0000792	heterochromatin	4	0.448297	Q9UIG0, P45973, Q13185, Q92922	1.63368
GO:0030425	dendrite	6	0.461884	Q15417, P00441, O14908, P42345, P35222, O76024	1.34778
GO:0030424	axon	6	0.461884	P09936, Q96N67, Q13740, O14786, Q07866, P26232	1.34778
GO:0031970	organelle envelope lumen	4	0.478436	Q9BYT8, P36551, Q9H4A6, Q9Y5L4	1.56265
GO:0030141	secretory granule	7	0.485855	P08754, Q12846, O00186, P01033, Q9Y2H6, P49755, P09486	1.25793
GO:0005681	spliceosome	12	0.504392	P52756, Q15428, Q99459, P42285, O43290, Q8WWY3, Q9Y3F4, P26368, O43143, O75934, P38919, P62310	1.12315
GO:0000790	nuclear chromatin	4	0.507784	P52701, P45973, Q13185, Q92922	1.49754
GO:0005794	Golgi apparatus	35	0.519196	O15258, O00203, Q96M27, Q09328, Q9BXS5, Q9NP61, P61769, Q7Z417, Q9UIL1, Q9Y2H6, Q9H4G4, P42345, Q9H4A6, O43747, P08754, Q9P2W9, O60513, Q12846, Q99996, Q92974, O75976, P49755, Q9UI14, P21281, O15533, Q15436, Q8NEW0, P04156, O95197, P22059, P62330, Q15643, P16070, Q8N6T3, Q92572	1.03109
GO:0016023	cytoplasmic membrane-bounded vesicle	26	0.522268	Q9BTT0, P01033, Q99519, O14908, Q9NZN3, P40121, Q15758, P08195, Q9Y2H6, P09486, P10768, P11021, O43747, P08754, Q12846, O00186, O14773, P49755, Q9UI14, P54709, P21281, Q15436, Q8NEW0, P09543, O43759, Q92572	1.04293
GO:0016607	nuclear speck	7	0.525637	Q99459, Q14498, Q9UBU9, Q8WWY3, O75400, P49750, P38919	1.20955
GO:0005625	soluble fraction	15	0.542296	Q13123, P37837, O14773, P49588, P00390, O14908, Q8IZP0, Q04760, Q08209, P54577, Q9H4A4, Q13459, P08243, Q08257, P42345	1.06967
GO:0031988	membrane-bounded vesicle	26	0.551145	Q9BTT0, P01033, Q99519, O14908, Q9NZN3, P40121, Q15758, P08195, Q9Y2H6, P09486, P10768, P11021, O43747, P08754, Q12846, O00186, O14773, P49755, Q9UI14, P54709, P21281, Q15436, Q8NEW0, P09543, O43759, Q92572	1.02914
GO:0031968	organelle outer membrane	7	0.564129	P36873, Q9UBM7, Q9Y512, P50416, P78406, P42345, O60488	1.16475
GO:0005875	microtubule associated complex	5	0.578324	Q9NP97, O95793, O00399, O75935, Q07866	1.24795
GO:0019867	outer membrane	7	0.58281	P36873, Q9UBM7, Q9Y512, P50416, P78406, P42345, O60488	1.14357
GO:0045177	apical part of cell	6	0.59046	P49757, Q12846, O00186, P16070, P35222, P05026	1.17199
GO:0044451	nucleoplasm part	20	0.611079	P27694, O00151, P36873, Q8WWY3, Q8TAQ2, Q15291, P35222, Q8N7H5, P51610, P19388, Q14498, Q99459, Q9UBU9, Q9BWF3, P45973, O75400, P49750, P23497, P38919, P63279	1.00958
GO:0048471	perinuclear region of cytoplasm	13	0.61167	O94901, Q12846, Q15436, P02545, Q13459, P06396, P62879, P26583, P05783, O75935, P07942, P11021, O43747	1.0337
GO:0005829	cytosol	71	0.622089	P09936, O75962, P06733, Q08209, P07741, Q96EY1, O14908, P41240, Q9BXS5, P29401, O43290, Q9Y2H6, P55786, P55263, Q96B97, Q9H4A6, O43747, Q07866, Q16543, O00186, Q92974, Q06323, Q99471, O60701, Q8IZP0, P21281, Q13347, P55795, P53041, Q8TAT6, Q9UKV3, P10599, P11413, Q16881, P18206, P25786, P00441, P52565, O00273, Q13642, P62942, P67870, Q9NP61, P35222, O75436, Q14690, P62158, P08243, O75083, O75935,…	0.986014
GO:0000785	chromatin	8	0.626971	P05114, Q9UIG0, P52701, Q8TAQ2, P45973, Q13185, Q92922, Q92522	1.07286
GO:0000139	Golgi membrane	8	0.626971	O15258, P61769, Q15436, Q09328, Q9BXS5, Q8N6T3, O43747, O15533	1.07286
GO:0044456	synapse part	5	0.643404	Q15417, Q12929, Q9UI14, O14908, O43759	1.15195
GO:0048475	coated membrane	5	0.663573	Q15436, O00203, Q9BXS5, O43747, Q92572	1.12315
GO:0030117	membrane coat	5	0.663573	Q15436, O00203, Q9BXS5, O43747, Q92572	1.12315
GO:0015630	microtubule cytoskeleton	19	0.664813	Q9NP97, Q99996, Q92974, O95793, Q9Y6D9, P05783, O00399, Q13185, P60510, P35222, P62158, P30042, Q9UNN8, Q9UKK3, P11413, Q9BQE3, O00139, O75935, Q07866	0.981145
GO:0016324	apical plasma membrane	4	0.706456	Q12846, O00186, P16070, P05026	1.12315
GO:0016585	chromatin remodeling complex	4	0.706456	Q9UIG0, Q8TAQ2, P45973, Q92922	1.12315
GO:0044431	Golgi apparatus part	12	0.746572	O15258, Q12846, P61769, Q15436, O75976, P49755, Q09328, Q9BXS5, Q9H4A6, Q8N6T3, O43747, O15533	0.937588
GO:0042175	nuclear envelope-endoplasmic reticulum network	11	0.785803	Q9BUN8, P35610, Q8TAT6, Q9UBM7, P62942, P78406, P11021, Q15005, O15533, O76024, Q04941	0.906765
GO:0005741	mitochondrial outer membrane	5	0.796578	P36873, Q9Y512, P50416, P42345, O60488	0.935961
GO:0005819	spindle	6	0.800418	Q92974, Q9Y6D9, Q9UKK3, Q13185, O75935, P62158	0.913751
GO:0032991	macromolecular complex	137	0.80885	O00151, P55735, P52701, O00203, Q15654, Q96EY1, P35249, Q9NTJ3, Q8N7H5, Q9BT78, P61769, O43290, Q8N1F7, Q9BQE3, Q92922, Q9NP97, P68036, Q9Y3F4, Q9P015, O15511, Q15291, Q92522, P19388, Q13347, P09493, P55795, P02545, Q13459, Q15005, Q92879, Q16537, Q9NX20, P18206, Q8WWY3, Q12929, P35222, P31040, Q96F86, Q9UNS2, P07942, Q9UK45, P11021, P42345, Q6DKI1, P62834, P27694, Q12846, Q8NE71, P54289, Q9UIG0,…	0.952767
GO:0015934	large ribosomal subunit	5	0.822278	Q9NX20, Q9BYD1, Q9P015, Q8N983, Q6DKI1	0.898522
GO:0005730	nucleolus	34	0.823829	Q9Y3T9, P09936, P49959, Q9BVP2, P33240, Q02790, Q96KR1, Q13823, Q14690, Q99459, P42285, Q9BWF3, Q9Y221, O00264, P45973, Q9Y3C1, Q96B97, Q5JTH9, O75934, P23497, Q15050, Q9Y4C8, P04080, Q969X6, Q9UMY1, Q8TAQ2, Q9NZM5, Q9BVJ6, P52756, O43818, P55795, Q9UKV3, O95197, P26583	0.901173
GO:0005654	nucleoplasm	33	0.836864	O00151, P49959, P36873, Q8WWY3, Q9BVP2, O00273, P35249, P35222, P51610, Q8N7H5, P62158, Q99459, Q14498, O00442, Q9BWF3, P45973, P52292, Q92922, P49750, P23497, P38919, P63279, Q6NZI2, P27694, Q8TAQ2, Q15291, P52948, P19388, Q9UBU9, P55795, Q9UKX7, P26583, O75400	0.893109
GO:0005769	early endosome	4	0.849721	P49757, P61769, P62330, Q9Y6W5	0.876607
GO:0031981	nuclear lumen	60	0.852959	Q9Y3T9, O00151, P09936, P49959, Q9BVP2, Q13823, P35249, Q8N7H5, Q99459, Q9BWF3, O00442, Q9Y221, O43294, Q96B97, Q92922, Q5JTH9, P49750, P04080, Q9UMY1, Q15291, Q9BVJ6, P19388, P02545, P55795, Q9UKV3, O95197, Q8WWY3, P36873, P33240, Q02790, O00273, Q96KR1, P35222, P51610, Q14690, P62158, Q14498, P42285, O00264, P45973, P52292, Q9Y3C1, O75934, P23497, Q15050, P38919, P63279, Q9Y4C8, Q6NZI2, P27694,…	0.909129
GO:0005622	intracellular	361	0.88053	P55735, O60610, O75962, O00203, Q5JTV8, P62070, Q9NYL2, Q8WU90, P07741, P41240, Q9NTJ3, P61769, O43290, Q9UIL1, O43294, Q8N1F7, Q96T37, Q9BQE3, Q8N684, Q92922, Q9NP97, O60513, P49588, O60701, Q9P015, P54577, P22570, P19388, Q562R1, Q92522, Q13347, P09493, Q13459, Q9UKV3, O60216, Q8NC56, Q14914, Q14919, Q99439, A6NHR9, Q9NX20, P18206, Q8WWY3, Q9BRX2, P33240, P07951, P52565, Q13642, Q09328, Q13641,…	0.983525
GO:0005789	endoplasmic reticulum membrane	9	0.89403	Q9BUN8, P35610, Q9UBM7, P62942, P11021, Q15005, O15533, O76024, Q04941	0.792814
GO:0005938	cell cortex	6	0.902472	Q13459, Q9NV70, P62330, O14908, Q14847, P35222	0.770162
GO:0044422	organelle part	178	0.92249	O00151, P09936, P55735, P52701, Q9BVP2, P42126, O14908, Q96EY1, P35249, Q9NTJ3, Q9BT78, Q8N7H5, P61769, O43290, P15153, Q9Y221, O43294, Q8N1F7, Q9BQE3, Q92922, Q5JTH9, Q9H4A6, P04080, Q9NP97, Q9Y3F4, Q9P015, Q9BZQ6, O15511, O43837, Q15291, P22570, Q92522, P19388, P09493, P55795, P02545, Q13459, Q9UKV3, O60216, O95197, Q8NC56, Q15005, Q9H936, O60488, Q9NX20, Q8WWY3, P33240, P07951, Q12929, O00273,…	0.934757
GO:0043229	intracellular organelle	298	0.922528	P55735, O60610, O00203, Q5JTV8, P62070, Q9NYL2, Q8WU90, Q9NTJ3, P61769, O43290, Q9UIL1, O43294, Q8N1F7, Q96T37, Q8N684, Q9BQE3, Q92922, Q9NP97, O60513, Q9P015, P54577, P22570, Q562R1, P19388, Q92522, P09493, Q13459, Q9UKV3, O60216, Q8NC56, Q14919, Q99439, A6NHR9, Q9NX20, P18206, Q8WWY3, Q9BRX2, P33240, P07951, P52565, Q13642, Q09328, Q13641, Q9UDY2, Q9NP61, Q9NZN3, Q9UNS2, O75083, P09486, Q9UK45,…	0.964899
GO:0031090	organelle membrane	44	0.925541	Q16864, Q9BUN8, O15258, O43676, P36873, Q9BPW8, P42126, P62942, Q13185, Q09328, O14908, Q9BXS5, P31040, P61769, Q9Y2H6, Q9Y512, Q14739, P11021, P42345, O43747, O94901, P35610, Q9BU61, Q9UBM7, P49755, P78406, Q9UH99, Q9UI12, Q9Y5L4, P22570, O15533, Q04941, Q15436, P02545, Q92508, P50416, Q16718, O43759, Q8NC56, Q9H936, Q15005, Q8N6T3, O60488, O76024	0.852047
GO:0012506	vesicle membrane	5	0.925836	Q15436, Q9Y2H6, P49755, O14908, O43759	0.724615
GO:0043226	organelle	298	0.926499	P55735, O60610, O00203, Q5JTV8, P62070, Q9NYL2, Q8WU90, Q9NTJ3, P61769, O43290, Q9UIL1, O43294, Q8N1F7, Q96T37, Q8N684, Q9BQE3, Q92922, Q9NP97, O60513, Q9P015, P54577, P22570, Q562R1, P19388, Q92522, P09493, Q13459, Q9UKV3, O60216, Q8NC56, Q14919, Q99439, A6NHR9, Q9NX20, P18206, Q8WWY3, Q9BRX2, P33240, P07951, P52565, Q13642, Q09328, Q13641, Q9UDY2, Q9NP61, Q9NZN3, Q9UNS2, O75083, P09486, Q9UK45,…	0.964205
GO:0019866	organelle inner membrane	15	0.926565	O94901, O43676, Q9BU61, Q9BPW8, P42126, Q13185, P22570, Q9Y5L4, P31040, P02545, P50416, Q14739, Q16718, Q8NC56, Q9H936	0.779065
GO:0030136	clathrin-coated vesicle	4	0.928009	Q9UI14, O14908, O43759, O43747	0.718818
GO:0000502	proteasome complex	4	0.939306	Q9UL46, P25786, Q06323, Q9Y5K5	0.691171
GO:0044424	intracellular part	353	0.944021	P55735, O60610, O75962, O00203, Q5JTV8, P62070, Q9NYL2, Q8WU90, P07741, P41240, Q9NTJ3, P61769, O43290, Q9UIL1, O43294, Q8N1F7, Q96T37, Q9BQE3, Q8N684, Q92922, Q9NP97, O60513, P49588, O60701, Q9P015, P54577, P22570, P19388, Q562R1, Q92522, Q13347, P09493, Q13459, Q9UKV3, O60216, Q8NC56, Q14914, Q14919, Q99439, A6NHR9, Q9NX20, P18206, Q8WWY3, Q9BRX2, P33240, P07951, P52565, Q13642, Q09328, Q13641,…	0.975333
GO:0005788	endoplasmic reticulum lumen	4	0.944319	Q14554, Q5T4B2, Q9BZQ6, P11021	0.67813
GO:0005783	endoplasmic reticulum	34	0.950795	Q9BUN8, Q9H488, Q86SK9, P62070, P62942, Q13641, O00264, P11021, P42345, Q6NZI2, Q9P2W9, P35610, Q14554, O95793, P54289, Q9BT22, Q9UBM7, Q5NDL2, Q8IZP0, Q9BZQ6, Q96KC8, O15533, Q04941, Q15436, Q92508, Q8TAT6, P04156, Q96G23, Q5T4B2, O95197, Q9Y2G5, Q15005, O60488, O76024	0.810338
GO:0044446	intracellular organelle part	175	0.951354	O00151, P09936, P55735, P52701, Q9BVP2, P42126, Q96EY1, P35249, Q9NTJ3, Q9BT78, Q8N7H5, P61769, O43290, P15153, Q9Y221, O43294, Q8N1F7, Q9BQE3, Q92922, Q5JTH9, Q9H4A6, P04080, Q9NP97, Q9Y3F4, Q9P015, Q9BZQ6, O15511, O43837, Q15291, P22570, Q92522, P19388, P09493, P55795, P02545, Q13459, Q9UKV3, O60216, O95197, Q8NC56, Q15005, Q9H936, O60488, Q9NX20, Q8WWY3, P33240, P07951, Q12929, O00273, Q09328,…	0.922778
GO:0031974	membrane-enclosed lumen	82	0.956076	O00151, Q9Y3T9, P09936, P49959, P01033, P36551, Q99519, Q9BVP2, P42126, Q96EY1, Q13823, P35249, Q8N7H5, Q99459, Q9BWF3, O00442, Q9Y221, O43294, Q5JTH9, Q92922, Q96B97, P49750, Q9H4A6, P04080, Q9UMY1, O43837, Q9BZQ6, Q15291, Q9BVJ6, P22570, P19388, P55795, P02545, Q9UKV3, O95197, Q9NX20, Q8WWY3, P36873, P33240, P00441, Q02790, O00273, Q9BYD1, Q96KR1, P35222, P51610, Q14690, P05091, P62158, Q14498,…	0.86988
GO:0005768	endosome	10	0.956387	P49757, Q9NP79, P61769, O60831, Q9UH99, P62330, Q9Y6W5, Q9H4A6, O75436, Q9NZN3	0.70197
GO:0044432	endoplasmic reticulum part	12	0.960258	Q9BUN8, P35610, Q14554, Q5T4B2, Q9UBM7, P62942, Q9BZQ6, P11021, Q15005, O15533, O76024, Q04941	0.70936
GO:0005740	mitochondrial envelope	18	0.961794	O43676, Q9BYT8, P36551, Q9BU61, P36873, Q9BPW8, P42126, Q9Y5L4, P22570, Q9UG63, P31040, P50416, Q9Y512, Q16718, Q9H936, P42345, Q9H4A6, O60488	0.741899
GO:0005874	microtubule	6	0.964827	Q9NP97, Q92974, Q9BQE3, O00139, P62158, Q07866	0.641802
GO:0005737	cytoplasm	277	0.968082	O60610, P62070, O00203, O75962, Q9NYL2, Q8WU90, P07741, P41240, Q9NTJ3, P61769, O43290, Q9UIL1, O43294, Q9NP97, O60513, P49588, O60701, Q9P015, P54577, P22570, Q562R1, Q13347, P09493, Q13459, Q9UKV3, Q14914, Q9NX20, P18206, Q9BRX2, P07951, P52565, Q13642, Q09328, Q13641, Q9UDY2, Q9NP61, P16152, Q9NZN3, Q9UNS2, O75083, P09486, P07942, P11021, P62834, Q9NP79, Q9H299, P35610, Q99996, Q8NE71, P37837,…	0.948155
GO:0030529	ribonucleoprotein complex	31	0.971377	Q9NX20, P25786, Q8WWY3, Q9BYD1, Q15428, Q96F86, Q99459, P42285, Q7Z417, O43290, Q9BWF3, O75934, Q9UK45, P38919, Q8N983, Q6DKI1, Q8NE71, O95793, Q9Y3F4, P26368, Q9P015, Q9BVJ6, Q96A35, P52756, O43818, P55795, O43143, Q9UKK3, P18077, Q92879, P62310	0.773727
GO:0030135	coated vesicle	5	0.971651	Q15436, Q9UI14, O14908, O43759, O43747	0.60711
GO:0043233	organelle lumen	78	0.974666	O00151, Q9Y3T9, P09936, P49959, P01033, Q99519, Q9BVP2, P42126, Q96EY1, Q13823, P35249, Q8N7H5, Q99459, Q9BWF3, O00442, Q9Y221, O43294, Q5JTH9, Q92922, Q96B97, P49750, P04080, Q9UMY1, O43837, Q9BZQ6, Q15291, Q9BVJ6, P22570, P19388, P55795, P02545, Q9UKV3, O95197, Q9NX20, Q8WWY3, P36873, P33240, P00441, Q02790, O00273, Q9BYD1, Q96KR1, P35222, P51610, Q14690, P05091, P62158, Q14498, P42285, P45973,…	0.847457
GO:0044455	mitochondrial membrane part	5	0.976017	P31040, O43676, Q9Y512, Q16718, Q9Y5L4	0.591133
GO:0044433	cytoplasmic vesicle part	5	0.976017	Q15436, P01033, P49755, P09486, O43759	0.591133
GO:0070013	intracellular organelle lumen	76	0.977895	Q9Y3T9, O00151, P09936, P49959, Q99519, Q9BVP2, P42126, Q96EY1, Q13823, P35249, Q8N7H5, Q99459, Q9BWF3, O00442, Q9Y221, O43294, Q5JTH9, Q92922, Q96B97, P49750, P04080, Q9UMY1, O43837, Q9BZQ6, Q15291, Q9BVJ6, P22570, P19388, P02545, P55795, Q9UKV3, O95197, Q9NX20, Q8WWY3, P36873, P33240, P00441, Q02790, O00273, Q9BYD1, Q96KR1, P35222, P51610, Q14690, P05091, P62158, Q14498, P42285, P45973, O00264,…	0.840981
GO:0043227	membrane-bounded organelle	261	0.980212	P55735, Q5JTV8, P62070, O00203, Q9NYL2, Q8WU90, Q9NTJ3, P61769, O43290, Q9UIL1, O43294, Q8N1F7, Q8N684, Q96T37, Q92922, O60513, Q9P015, P54577, P22570, P19388, Q92522, Q9UKV3, O60216, Q8NC56, Q14919, Q9NX20, Q8WWY3, Q9BRX2, P33240, Q13642, Q09328, Q13641, Q9UDY2, Q9NP61, Q9NZN3, Q9UNS2, P09486, Q9UK45, P11021, Q9NP79, Q9H299, Q969X6, P35610, Q99996, O75976, Q8WX93, Q92785, P26368, Q8TAQ2, Q9NZM5,…	0.937307
GO:0005759	mitochondrial matrix	11	0.982632	Q9NX20, P00441, P42126, Q9BYD1, Q96EY1, Q7L2E3, P30038, O43837, Q8N983, P22570, P05091	0.641802
GO:0031980	mitochondrial lumen	11	0.982632	Q9NX20, P00441, P42126, Q9BYD1, Q96EY1, Q7L2E3, P30038, O43837, Q8N983, P22570, P05091	0.641802
GO:0043231	intracellular membrane-bounded organelle	260	0.982919	P55735, Q5JTV8, P62070, O00203, Q9NYL2, Q8WU90, Q9NTJ3, P61769, O43290, Q9UIL1, O43294, Q8N1F7, Q8N684, Q96T37, Q92922, O60513, Q9P015, P54577, P22570, P19388, Q92522, Q9UKV3, O60216, Q8NC56, Q14919, Q9NX20, Q8WWY3, Q9BRX2, P33240, Q13642, Q09328, Q13641, Q9UDY2, Q9NP61, Q9NZN3, Q9UNS2, P09486, Q9UK45, P11021, Q9NP79, Q9H299, Q969X6, P35610, Q99996, O75976, Q8WX93, Q92785, P26368, Q8TAQ2, Q9NZM5,…	0.935211
GO:0044429	mitochondrial part	27	0.985274	Q9NX20, O43676, P36551, Q9BPW8, P36873, P00441, P42126, Q9BYD1, Q96EY1, Q9UG63, P05091, P31040, Q9Y512, P42345, Q8N983, Q9H4A6, Q9BYT8, Q9BU61, Q7L2E3, O43837, P22570, Q9Y5L4, P50416, Q16718, P30038, Q9H936, O60488	0.728531
GO:0031966	mitochondrial membrane	14	0.99341	O43676, Q9BU61, Q9BPW8, P36873, P42126, P22570, Q9Y5L4, P31040, P50416, Q9Y512, Q16718, Q9H936, P42345, O60488	0.616633
GO:0044445	cytosolic part	6	0.9941	P06733, Q99471, O14908, P11021, P42345, P35222	0.508597
GO:0005840	ribosome	10	0.995389	P55795, Q9NX20, Q8NE71, Q7Z417, Q9BYD1, Q9P015, P18077, Q8N983, Q6DKI1, Q96A35	0.558088
GO:0005743	mitochondrial inner membrane	10	0.995389	P31040, O43676, Q9BU61, Q9BPW8, P50416, P42126, Q16718, Q9H936, Q9Y5L4, P22570	0.558088
GO:0033279	ribosomal subunit	5	0.99803	Q9NX20, Q9BYD1, Q9P015, Q8N983, Q6DKI1	0.431982
GO:0005739	mitochondrion	42	0.998376	O43676, Q9NX20, P36551, P36873, Q9BPW8, P00441, P42126, Q9BYD1, Q08209, Q96EY1, P05091, Q9UG63, P61221, P31040, P30042, Q9Y512, Q9NR28, P42345, Q9H4A6, Q8N983, Q6NZI2, Q9BYT8, O14773, Q9BU61, P00390, Q9P015, Q7L2E3, P54652, O43837, Q9Y5L4, P22570, Q96A35, Q6NVY1, P10599, P50416, Q96AB3, Q16718, P30038, Q96NE9, Q9H936, O60488, Q9NUJ1	0.704066
GO:0005773	vacuole	5	0.99943	Q16864, Q12846, O14773, Q99519, Q9UI12	0.383984
GO:0044444	cytoplasmic part	186	0.9998	P09936, P62070, O00203, O75962, P42126, P07741, O14908, Q96EY1, P41240, P61769, O43290, Q9UIL1, P55786, Q9H4A6, O60513, Q9P2W9, Q16543, Q8IZP0, O60701, Q9P015, Q9BZQ6, O43837, P22570, Q13347, P09493, P55795, P53041, P02545, Q13459, Q9UKV3, Q6NVY1, O95197, P10599, Q15005, Q9H936, O60488, Q9NX20, P18206, P07951, P52565, Q13642, O00273, Q09328, Q13641, Q9NP61, P35222, Q9NZN3, P61221, P31040, P30042,…	0.850943

## Sheet: 20-40
GOterm	GOname	Count	PValue	Genes	Fold Enrichment
GO:0022626	cytosolic ribosome	39	4.59908e-17	P46776, P46778, P35268, P46779, P62277, Q07020, P62753, P08865, P62280, P62249, P62424, P62269, P61247, P62266, P62241, P47914, P62244, P62263, P23396, P62851, P46782, P62701, P46781, P60866, P46783, P05387, P05386, P42766, P39019, P05388, P62081, P83731, P62913, P25398, P62861, P62888, Q02878, P26373, P39023	4.37431
GO:0044445	cytosolic part	43	2.2236e-13	Q01813, P46776, P46778, P35268, P46779, P62277, Q07020, P62753, O15212, P08865, P62280, P62249, P62424, P62269, P48643, P62266, P61247, P62241, P47914, P62244, P62263, P23396, P46782, P62851, P62701, P46781, P60866, P46783, P05387, P05386, P42766, P05388, P39019, P62081, P83731, P62913, P25398, Q9BZF9, P62861, P62888, Q02878, P39023, P00387	3.32147
GO:0005840	ribosome	53	3.67802e-12	Q71UM5, P62277, Q07020, P62753, P08865, P82673, P62280, P62424, P62269, P62266, P61247, P62829, P47914, P62263, P23396, P62851, P39019, P62913, P62861, Q9P2E9, P82930, Q02878, Q9NRX2, P49406, P39023, P46776, P35268, P46778, P46779, P30050, P62249, P62906, P62241, P62244, Q15637, P46782, P62701, P46781, P60866, P27695, P46783, P05387, P05386, P42766, P05388, P62081, P83731, P25398, Q9H9J2, P62888,…	2.69537
GO:0033279	ribosomal subunit	40	1.32928e-11	P46776, P46778, P35268, P46779, P62277, Q07020, P62753, P08865, P82673, P62280, P62249, P62424, P62269, P61247, P62266, P62241, P47914, P62244, P62263, P23396, P46782, P62851, P62701, P46781, P60866, P46783, P05387, P05386, P42766, P39019, P05388, P62081, P83731, P62913, P25398, P62861, P62888, Q02878, P40429, P39023	3.14916
GO:0022627	cytosolic small ribosomal subunit	22	2.94563e-10	P60866, P46783, P39019, P62277, P62081, P62753, P08865, P25398, P62280, P62249, P62861, P62269, P61247, P62266, P62241, P62244, P23396, P62263, P62851, P46782, P46781, P62701	4.61877
GO:0030529	ribonucleoprotein complex	81	8.00185e-09	Q12905, Q71UM5, Q13573, Q07020, P62277, P62753, Q9UQ35, P08865, P82673, P62280, Q15427, P49458, Q08211, P62424, P62269, P61247, P62266, Q8NI36, P62829, P47914, P23396, P62263, P62851, Q13310, Q9H6R4, Q9BZZ5, P39019, Q8IYB3, P49756, P62913, P22087, Q99729, Q07955, P62861, Q9P2E9, P82930, Q02878, Q9NRX2, P19338, P49406, P39023, P46776, Q9NX24, P35268, P46778, P46779, Q9Y333, P30050, P62249, P62906,…	1.84226
GO:0015935	small ribosomal subunit	23	1.79383e-07	P60866, P46783, P39019, P62277, P62081, P62753, P08865, P25398, P82673, P62280, P62249, P62861, P62269, P61247, P62266, P62241, P62244, P23396, P62263, P62851, P46782, P46781, P62701	3.36285
GO:0022625	cytosolic large ribosomal subunit	16	1.18446e-06	P46776, P05387, P05386, P42766, P35268, P46778, P46779, P05388, P83731, Q07020, P62913, P62888, P62424, Q02878, P47914, P39023	4.09391
GO:0048475	coated membrane	16	3.32296e-05	Q96KG9, P35606, O14617, P63010, O94979, Q13492, P53621, Q9Y678, O94973, O94855, P48444, Q10567, P09497, O95486, O14579, P53618	3.27513
GO:0030117	membrane coat	16	3.32296e-05	Q96KG9, P35606, O14617, P63010, O94979, Q13492, P53621, Q9Y678, O94973, O94855, P48444, Q10567, P09497, O95486, O14579, P53618	3.27513
GO:0005829	cytosol	111	3.32508e-05	Q12904, P49915, P62753, O15212, P08865, Q9NQW7, P53621, P61106, Q13283, P62269, P62266, P61247, Q15075, P47914, Q9UNF0, P23396, P62263, Q99497, P62851, P04183, Q13155, P39019, O75821, Q04637, P55010, P62861, O75131, Q15008, Q02878, P39023, Q01813, Q14974, P35606, P54136, P20962, P30050, P10644, P62249, P00491, Q9NT62, P22392, Q9Y678, O94973, P28482, P62906, P62241, P62244, P62701, Q8IWB7, P05387,…	1.40471
GO:0015934	large ribosomal subunit	17	0.000166911	P46776, P05387, P05386, P42766, P35268, P46778, P46779, P05388, P83731, Q07020, P62913, P62888, P62424, Q02878, P47914, P40429, P39023	2.78386
GO:0030120	vesicle coat	12	0.000340399	P53621, Q9Y678, O94973, Q96KG9, O94855, P48444, P35606, O94979, P09497, P53618, O95486, O14579	3.38806
GO:0030126	COPI vesicle coat	7	0.000430268	P53621, Q9Y678, Q96KG9, P48444, P35606, P53618, O14579	5.73147
GO:0030663	COPI coated vesicle membrane	7	0.000849935	P53621, Q9Y678, Q96KG9, P48444, P35606, P53618, O14579	5.21043
GO:0031090	organelle membrane	78	0.00150659	P24752, Q8IXI1, Q96KG9, P53597, Q99714, P82094, P63010, Q03135, P21796, P53621, P49458, Q9H3N1, O94855, P36542, P04844, Q86VS8, P19404, P40926, Q9UL25, Q9NX14, Q9NZJ7, P24539, P13073, P42704, Q9P2E9, P10809, Q9BVC6, Q14789, Q10567, Q9NRX2, P09497, P49406, P56537, Q10471, Q8IWA4, P13473, P49585, O96000, Q9Y6C9, P45880, Q9P2X0, O75534, P35606, P00505, O43678, O94979, O96008, Q08378, P05141, Q15738,…	1.3764
GO:0030137	COPI-coated vesicle	7	0.00152671	P53621, Q9Y678, Q96KG9, P48444, P35606, P53618, O14579	4.77623
GO:0031975	envelope	58	0.00196157	P24752, Q8IXI1, P52594, P53597, Q99714, P21796, O95831, Q92621, Q8NF91, O75694, P36542, P19404, P40926, Q9NX14, P11717, Q9NZJ7, P24539, P13073, P42704, P10809, Q9BVC6, Q9NRX2, P49406, P56537, O00410, Q8IWA4, Q14974, O96000, Q9Y6C9, P45880, O75534, P00505, O43678, O96008, P05141, O95373, P35232, P17301, P50995, O75380, O94826, O75489, P21912, P42765, P12236, P20674, Q9Y371, Q86UE4, P54886, P56556,…	1.45673
GO:0019866	organelle inner membrane	35	0.00253174	P24752, O96000, P53597, Q9Y6C9, Q99714, O75534, P00505, O43678, P21796, P05141, P35232, P36542, O75380, P19404, P40926, O75489, P21912, P42765, P12236, Q9NX14, P20674, P54886, P56556, Q13505, Q9NZJ7, P13073, P24539, P42704, P10809, P48047, P40939, O75947, Q9NRX2, P56537, P00387	1.65649
GO:0005743	mitochondrial inner membrane	33	0.00279974	P24752, O96000, P53597, Q9Y6C9, Q99714, O75534, P00505, O43678, P21796, P05141, P35232, P36542, O75380, P19404, P40926, O75489, P21912, P42765, P12236, Q9NX14, P20674, P54886, P56556, Q13505, Q9NZJ7, P13073, P24539, P10809, P48047, P40939, O75947, Q9NRX2, P00387	1.67825
GO:0031967	organelle envelope	57	0.0030443	P24752, Q8IXI1, P52594, P53597, Q99714, P21796, O95831, Q92621, Q8NF91, O75694, P36542, P19404, P40926, Q9NX14, P11717, Q9NZJ7, P24539, P13073, P42704, P10809, Q9BVC6, Q9NRX2, P49406, P56537, O00410, Q8IWA4, Q14974, O96000, Q9Y6C9, P45880, O75534, P00505, O43678, O96008, P05141, O95373, P35232, P50995, O75380, O94826, O75489, P21912, P42765, P12236, P20674, Q9Y371, P54886, Q86UE4, P56556, Q9BZF9,…	1.43602
GO:0031966	mitochondrial membrane	39	0.00387587	P24752, Q8IWA4, O96000, Q8IXI1, P53597, Q9Y6C9, P45880, Q99714, O75534, P00505, O43678, O96008, P21796, P05141, P35232, P36542, O75380, P19404, P40926, O94826, O75489, P21912, P42765, P12236, Q9NX14, P20674, Q9Y371, P54886, P56556, Q13505, Q9NZJ7, P13073, P24539, P10809, P48047, P40939, O75947, Q9NRX2, P00387	1.56532
GO:0005740	mitochondrial envelope	41	0.00405351	P24752, Q8IWA4, O96000, Q8IXI1, P53597, Q9Y6C9, P45880, Q99714, O75534, P00505, O43678, O96008, P21796, O95831, P05141, P35232, P36542, O75380, P19404, P40926, O94826, O75489, P21912, P42765, P12236, Q9NX14, P20674, Q9Y371, P54886, P56556, Q13505, Q9NZJ7, P13073, P24539, P10809, P48047, P40939, O75947, Q9NRX2, P00387	1.53991
GO:0030660	Golgi-associated vesicle membrane	8	0.00512903	P53621, Q9Y678, Q96KG9, P48444, P35606, P09497, P53618, O14579	3.4475
GO:0030662	coated vesicle membrane	12	0.00531434	P53621, Q9Y678, O94973, Q96KG9, O94855, P48444, P35606, O94979, P09497, P53618, O95486, O14579	2.51933
GO:0000139	Golgi membrane	17	0.00533929	Q9UL25, Q96KG9, P35606, P82094, Q03135, Q08378, P53621, Q9Y678, O94855, P48444, Q14789, Q10567, P09497, O95486, P53618, O14579, Q10471	2.07751
GO:0005798	Golgi-associated vesicle	10	0.00576294	P53621, P61106, Q9Y678, Q96KG9, P48444, P35606, P11717, P09497, P53618, O14579	2.82339
GO:0030135	coated vesicle	18	0.00629412	Q96KG9, Q969M3, P11717, P35606, O94979, Q13492, P53621, Q07954, P61106, Q9Y678, P10809, O94973, O94855, P48444, P09497, O95486, O14579, P53618	1.99163
GO:0005739	mitochondrion	84	0.00744893	P24752, Q9Y3E5, Q8IXI1, P53597, Q99714, P48735, Q9GZT3, P82673, Q8N183, P11586, Q03135, P21796, O95831, Q99747, Q16822, P17612, P36542, Q99497, P49419, P19404, P40926, P13995, P49411, P83111, Q9NX14, P10515, P04181, P38646, Q9NZJ7, P24539, P13073, Q04837, P42704, P10809, P82930, P60900, Q9NRX2, O00154, P49406, Q9H2U2, P23368, Q9UIJ7, Q16698, Q8IWA4, O96000, Q9Y6C9, P45880, O75534, P00505, O95571,…	1.28317
GO:0030659	cytoplasmic vesicle membrane	15	0.00808724	P13473, Q9UL25, Q96KG9, P35606, P63010, O94979, P53621, Q9Y678, O94973, O94855, P48444, P09497, O95486, P53618, O14579	2.11754
GO:0044429	mitochondrial part	56	0.00829328	P24752, Q8IXI1, P53597, Q99714, P82673, P21796, O95831, P36542, P19404, P40926, P49411, Q9NX14, P10515, P04181, P38646, Q9NZJ7, P24539, P13073, Q04837, P42704, P10809, Q9NRX2, P23368, Q8IWA4, Q9UIJ7, O96000, Q9Y6C9, P45880, O75534, P00505, O95571, P09622, O43678, O96008, P05141, P35232, Q5JRX3, O75380, P51553, O94826, O75489, P21912, P42765, P12236, P20674, Q9Y371, P54886, P56556, Q13505, Q15046,…	1.37693
GO:0044431	Golgi apparatus part	24	0.00988834	Q99700, Q86VS8, Q9UL25, Q96KG9, P11717, P82094, P35606, Q03135, O94979, Q08378, P53621, P61106, Q9Y678, Q13439, O94855, P48444, Q14789, Q10567, P09497, O95486, Q10471, O14579, Q9H8Y8, P53618	1.70876
GO:0012505	endomembrane system	53	0.0131631	Q96KG9, P52594, P82094, P63010, Q03135, P53621, P61106, P49458, Q92621, Q8NF91, Q9H3N1, O75694, O94855, P04844, Q9UL25, P11717, Q07954, P42704, Q9P2E9, P10809, Q9BVC6, Q10567, Q14789, P49406, P56537, P09497, O00410, Q10471, Q14974, P13473, P49585, Q9P2X0, P35606, O94979, Q13492, Q08378, O95373, Q15738, Q9Y678, O94973, P50995, Q92643, O14579, Q8TCJ2, Q9P0L0, Q86UE4, Q9BZF9, Q12797, P48444, Q14764,…	1.36036
GO:0012506	vesicle membrane	15	0.0147053	P13473, Q9UL25, Q96KG9, P35606, P63010, O94979, P53621, Q9Y678, O94973, O94855, P48444, P09497, O95486, P53618, O14579	1.98092
GO:0042645	mitochondrial nucleoid	8	0.0162066	P05141, Q04837, P42704, P49411, P40939, P45880, P38646, P21796	2.84794
GO:0009295	nucleoid	8	0.0162066	P05141, Q04837, P42704, P49411, P40939, P45880, P38646, P21796	2.84794
GO:0016023	cytoplasmic membrane-bounded vesicle	39	0.0182576	P13473, Q96KG9, Q12904, P52594, P35606, P09622, P63010, P61020, Q92820, O94979, Q13492, P53621, P61106, Q9Y678, O94973, P50995, O94855, Q15907, Q9UNF0, P50281, P07996, O14579, Q9UL25, Q03001, Q969M3, P11717, P11279, P30040, Q07954, P08238, P10809, P23284, Q86Y82, P07237, P07339, P48444, P09497, P53618, O95486	1.42556
GO:0044433	cytoplasmic vesicle part	17	0.018333	P13473, Q9UL25, Q96KG9, P35606, P09622, P63010, O94979, P53621, Q9Y678, O94973, O94855, P48444, P07996, P09497, O95486, O14579, P53618	1.83149
GO:0000502	proteasome complex	13	0.0195704	P54727, Q04323, P25788, Q16186, P28070, P25787, Q15008, P17980, P55036, P60900, Q14669, O00233, Q16401	2.04695
GO:0031988	membrane-bounded vesicle	39	0.0222914	P13473, Q96KG9, Q12904, P52594, P35606, P09622, P63010, P61020, Q92820, O94979, Q13492, P53621, P61106, Q9Y678, O94973, P50995, O94855, Q15907, Q9UNF0, P50281, P07996, O14579, Q9UL25, Q03001, Q969M3, P11717, P11279, P30040, Q07954, P08238, P10809, P23284, Q86Y82, P07237, P07339, P48444, P09497, P53618, O95486	1.40672
GO:0031982	vesicle	42	0.0278478	P13473, Q96KG9, Q12904, P52594, P35606, P09622, P63010, P61020, Q92820, O94979, Q03135, Q13492, P53621, P61106, Q9Y678, O94973, P50995, O94855, Q15907, Q9UNF0, P50281, P07996, O14579, Q9P0L0, Q9UL25, Q03001, Q969M3, P11717, P11279, P30040, Q07954, P08238, P23284, P10809, Q86Y82, P07237, P07339, P48444, Q10567, P09497, P53618, O95486	1.36464
GO:0031410	cytoplasmic vesicle	41	0.0281632	P13473, Q96KG9, Q12904, P52594, P35606, P09622, P63010, P61020, Q92820, O94979, Q03135, Q13492, P53621, P61106, Q9Y678, O94973, P50995, O94855, Q15907, Q9UNF0, P50281, P07996, O14579, Q9UL25, Q03001, Q969M3, P11717, P11279, P30040, Q07954, P08238, P23284, P10809, Q86Y82, P07237, P07339, P48444, Q10567, P09497, P53618, O95486	1.37021
GO:0005783	endoplasmic reticulum	58	0.0397684	Q12907, Q8IVL5, Q12904, Q99714, Q6PIU2, Q96S66, Q32P28, Q03135, O95831, P53621, P61106, P49458, Q9H3N1, O94855, Q99747, O15260, P04844, Q9UL25, Q8NBS9, Q969M3, Q6UW63, P14314, Q9P2E9, Q9BVC6, P07237, Q9Y3B3, P54920, Q8IV08, Q8TC12, P49585, Q9UM00, Q9NWM8, O95302, Q9P2X0, Q14165, O94979, O60568, Q15738, Q8NBJ7, Q9UBR2, Q92643, Q13217, Q9P0L0, Q969X5, Q8TCJ2, P27695, P48723, P22061, Q86UE4, P55268,…	1.25966
GO:0043232	intracellular non-membrane-bounded organelle	136	0.0708567	Q12905, Q9UPN3, Q71UM5, Q96KG9, Q13573, P62753, P08865, P82673, O43491, P62269, P61247, P62266, P47914, P62263, P23396, P62851, Q86VS8, Q86WX3, Q5RKV6, Q00577, P49411, Q9H6R4, P39019, P50570, P46939, O60282, O75369, Q04837, P62861, P42704, Q9P2E9, P28070, Q14683, Q02878, P82930, P56537, P49406, P39023, O00410, Q9NX24, P45880, P54136, P30050, P62249, P00491, P22392, P50995, P28482, P62906, Q9BQG0,…	1.11354
GO:0043228	non-membrane-bounded organelle	136	0.0708567	Q12905, Q9UPN3, Q71UM5, Q96KG9, Q13573, P62753, P08865, P82673, O43491, P62269, P61247, P62266, P47914, P62263, P23396, P62851, Q86VS8, Q86WX3, Q5RKV6, Q00577, P49411, Q9H6R4, P39019, P50570, P46939, O60282, O75369, Q04837, P62861, P42704, Q9P2E9, P28070, Q14683, Q02878, P82930, P56537, P49406, P39023, O00410, Q9NX24, P45880, P54136, P30050, P62249, P00491, P22392, P50995, P28482, P62906, Q9BQG0,…	1.11354
GO:0031980	mitochondrial lumen	26	0.07742	P24752, P23368, Q9UIJ7, P53597, P45880, P00505, O95571, P09622, P82673, P21796, P05141, Q5JRX3, P36542, P51553, P40926, P49411, P10515, P04181, P38646, P24539, Q04837, Q15046, P42704, P10809, P30084, P40939	1.38236
GO:0005759	mitochondrial matrix	26	0.07742	P24752, P23368, Q9UIJ7, P53597, P45880, P00505, O95571, P09622, P82673, P21796, P05141, Q5JRX3, P36542, P51553, P40926, P49411, P10515, P04181, P38646, P24539, Q04837, Q15046, P42704, P10809, P30084, P40939	1.38236
GO:0005793	ER-Golgi intermediate compartment	8	0.0856181	Q08378, Q969X5, Q12907, Q9NYU2, Q96KG9, P07237, O15260, Q14789	2.04695
GO:0030118	clathrin coat	6	0.0864517	Q13492, O94973, P48444, Q10567, P63010, P09497	2.45635
GO:0005852	eukaryotic translation initiation factor 3 complex	5	0.0996517	Q7L2H7, O15372, O75821, O00303, Q9Y262	2.72927
GO:0005794	Golgi apparatus	45	0.119755	Q12907, Q8IVL5, Q9UM00, Q96KG9, Q12904, P52594, P61026, P82094, P35606, Q96S66, O14617, O94979, Q03135, Q13492, Q08378, P53621, P61106, Q8NF91, Q9Y678, Q8TB61, O94855, Q99747, P20340, P17612, Q9H8Y8, O14579, Q99700, Q86VS8, Q969X5, Q9UL25, Q969M3, P11717, Q9Y371, Q14204, Q13439, Q86Y82, P48444, Q10567, Q14789, Q9Y3B3, P54920, P09497, P53618, Q10471, O95486	1.20804
GO:0019867	outer membrane	11	0.12447	Q8IWA4, O94826, P42704, P17301, Q8IXI1, P45880, Q9Y371, Q13505, O96008, P00387, P21796	1.63756
GO:0005625	soluble fraction	21	0.126033	Q9Y285, P17655, Q01813, P49585, Q9H2M9, P17174, P11766, P54136, Q9BZF9, Q03135, P20962, O95831, P53621, Q15046, O95373, P48637, O00754, P22392, P07814, P60891, P28482	1.36464
GO:0044455	mitochondrial membrane part	14	0.126867	P19404, P24539, O94826, O75489, Q8IXI1, P48047, O96000, P12236, O75947, P36542, P56556, O43678, O75380, O96008	1.50828
GO:0030133	transport vesicle	7	0.132557	P61106, O94855, Q969M3, P11717, O94979, P09497, O95486	1.97637
GO:0005844	polysome	4	0.141036	Q99700, P62424, P05198, P62701	2.97739
GO:0030134	ER to Golgi transport vesicle	4	0.141036	O94855, Q969M3, O94979, O95486	2.97739
GO:0045211	postsynaptic membrane	4	0.141036	Q8NF91, P50570, Q9NUP9, P46939	2.97739
GO:0044432	endoplasmic reticulum part	24	0.155658	Q8TCJ2, Q9P0L0, P49585, Q9NWM8, Q8NBS9, Q9P2X0, P30040, Q6UW63, O95831, P49458, Q12797, Q15738, Q8NBJ7, Q9NYU2, Q9P2E9, P23284, Q9H3N1, Q92643, P07237, O94855, P04844, P00387, O95486	1.29281
GO:0009898	internal side of plasma membrane	24	0.163489	P61026, P61006, P35606, O14617, P35221, Q9ULC3, P63010, P61020, P46939, O94979, P53621, P61106, Q8NF91, Q9Y678, O94973, O75694, P48444, Q10567, Q15907, O75381, P09497, P00387, O14579, P53618	1.28436
GO:0005788	endoplasmic reticulum lumen	10	0.189367	O95831, Q9NYU2, Q8NBJ7, P23284, Q8NBS9, Q9NWM8, P07237, P30040, Q6UW63	1.54487
GO:0005753	mitochondrial proton-transporting ATP synthase complex	4	0.204498	P24539, P48047, O75947, P36542	2.51933
GO:0000794	condensed nuclear chromosome	4	0.204498	P42704, Q9H6R4, Q14683, P18754	2.51933
GO:0031968	organelle outer membrane	10	0.204552	Q8IWA4, O94826, P42704, Q8IXI1, P45880, Q9Y371, Q13505, O96008, P00387, P21796	1.51626
GO:0048471	perinuclear region of cytoplasm	18	0.208014	Q99700, Q9P0L0, P27695, O43399, Q15019, Q86UE4, Q9BZF9, Q9BZE4, Q03135, O94979, Q15056, P61106, P22392, P42704, P17301, O94855, O95486, Q10471	1.30425
GO:0000267	cell fraction	46	0.221008	P17655, Q01813, P13473, P49585, P17174, Q6PIU2, Q01970, Q96S66, P54136, P11766, P61020, O96008, P20962, Q03135, O95831, P53621, P61106, O95373, O00754, P22392, Q9H3N1, P62424, P28482, Q99747, Q15075, P17612, Q9P0L0, Q9Y285, Q99848, P48723, Q9H2M9, P11717, Q15019, Q9Y371, P11279, P46939, Q9BZF9, P07099, Q07954, P48637, Q16186, Q15046, P07814, P60891, P07237, Q9NUP9	1.13788
GO:0005741	mitochondrial outer membrane	9	0.223447	Q8IWA4, O94826, Q8IXI1, P45880, Q9Y371, Q13505, O96008, P00387, P21796	1.53522
GO:0045259	proton-transporting ATP synthase complex	4	0.238319	P24539, P48047, O75947, P36542	2.33938
GO:0030131	clathrin adaptor complex	4	0.238319	O94973, P48444, Q10567, P63010	2.33938
GO:0005905	coated pit	6	0.249608	Q13492, Q07954, P10809, O94973, P63010, P09497	1.75453
GO:0030658	transport vesicle membrane	4	0.272986	O94855, O94979, P09497, O95486	2.18342
GO:0030119	AP-type membrane coat adaptor complex	4	0.272986	O94973, P48444, Q10567, P63010	2.18342
GO:0005730	nucleolus	46	0.274931	Q13045, P61201, Q12905, Q9NX24, Q13573, P62277, P62753, P54136, Q9BZE4, Q08211, P48643, P28482, P61247, Q9BQG0, P62829, Q13428, Q9Y3A5, Q15637, P62263, P51553, P62851, P46781, Q99848, Q86WX3, Q5RKV6, P52272, Q9H6R4, P42766, P39019, Q15019, P62081, P62913, Q86UE4, Q8WXF1, Q9NXV6, P22087, Q9Y262, P33991, P26447, Q9BVC6, O94776, O76021, P19338, P56537, P39023, O00410	1.11103
GO:0005839	proteasome core complex	4	0.308128	P25788, P28070, P25787, P60900	2.04695
GO:0005795	Golgi stack	4	0.308128	P61106, Q14789, Q10471, Q9H8Y8	2.04695
GO:0005747	mitochondrial respiratory chain complex I	6	0.324045	P19404, O75489, O96000, P56556, O43678, O75380	1.58474
GO:0045271	respiratory chain complex I	6	0.324045	P19404, O75489, O96000, P56556, O43678, O75380	1.58474
GO:0030964	NADH dehydrogenase complex	6	0.324045	P19404, O75489, O96000, P56556, O43678, O75380	1.58474
GO:0031301	integral to organelle membrane	7	0.336863	Q12797, Q9P2E9, Q8IXI1, Q92643, Q9P2X0, O96008, Q10471	1.46961
GO:0042175	nuclear envelope-endoplasmic reticulum network	16	0.346791	Q8TCJ2, Q9P0L0, P49585, Q9P2X0, Q12797, Q15738, P61106, P49458, P42704, Q9P2E9, Q9H3N1, Q92643, O94855, P04844, P00387, O95486	1.20188
GO:0005635	nuclear envelope	16	0.346791	Q14974, P52594, P11717, Q86UE4, Q9BZF9, O95373, Q92621, P42704, Q8NF91, P50995, O75694, Q9BVC6, Q14764, P56537, P49406, O00410	1.20188
GO:0030055	cell-substrate junction	8	0.366989	Q9UPN3, P50552, P17301, Q03001, Q9HBL0, Q03135, Q8N8S7, Q96AC1	1.36464
GO:0046930	pore complex	10	0.376502	O95373, Q14974, Q92621, P52594, O75694, P45880, Q14764, O96008, O00410, P21796	1.27935
GO:0005626	insoluble fraction	32	0.380304	P17655, P13473, Q6PIU2, Q01970, Q96S66, P61020, O96008, Q03135, O95831, P53621, P61106, P22392, Q9H3N1, P62424, P28482, Q99747, Q15075, P17612, Q9P0L0, Q99848, P48723, P11717, Q15019, Q9Y371, P11279, P46939, Q9BZF9, P07099, Q07954, Q16186, P07237, Q9NUP9	1.09628
GO:0031300	intrinsic to organelle membrane	7	0.405603	Q12797, Q9P2E9, Q8IXI1, Q92643, Q9P2X0, O96008, Q10471	1.36464
GO:0005624	membrane fraction	29	0.45234	P13473, Q6PIU2, Q96S66, P61020, O96008, Q03135, O95831, P53621, P61106, P22392, Q9H3N1, P62424, Q99747, Q15075, P17612, Q9P0L0, Q99848, P48723, P11717, Q15019, Q9Y371, P11279, P46939, Q9BZF9, P07099, Q07954, Q16186, P07237, Q9NUP9	1.06958
GO:0070013	intracellular organelle lumen	101	0.468256	P24752, Q12905, P53597, Q13573, P62753, Q9UQ35, P82673, P61247, P62263, P62851, Q86WX3, Q5RKV6, P49411, Q9H6R4, Q8IYB3, Q8NBS9, P39019, P10515, P04181, P19387, Q04837, P42704, P07237, P56537, P39023, O00410, P23368, Q14974, Q9NX24, P45880, P09622, P54136, P35232, P50995, P28482, Q9BQG0, Q99848, P27695, P42766, P30040, Q9NXV6, Q9Y262, Q13838, Q9BXP5, P23284, P40939, O94776, Q15369, P61201, Q13045,…	1.01844
GO:0005789	endoplasmic reticulum membrane	14	0.476303	Q8TCJ2, Q9P0L0, P49585, Q9P2X0, Q12797, Q15738, P49458, Q9P2E9, Q9H3N1, Q92643, O94855, P04844, P00387, O95486	1.12382
GO:0030176	integral to endoplasmic reticulum membrane	4	0.480592	Q12797, Q9P2E9, Q92643, Q9P2X0	1.55958
GO:0042470	melanosome	10	0.503939	P08238, P23284, P50995, P07237, P07339, P11279, P30040, P50281, P61020, Q92820	1.15321
GO:0048770	pigment granule	10	0.503939	P08238, P23284, P50995, P07237, P07339, P11279, P30040, P50281, P61020, Q92820	1.15321
GO:0043233	organelle lumen	102	0.509139	P24752, Q12905, P53597, Q13573, P62753, Q9UQ35, P82673, P61247, P62263, P62851, Q86WX3, Q5RKV6, P49411, Q9H6R4, Q8IYB3, Q8NBS9, P39019, P10515, P04181, P19387, Q04837, P42704, P07237, P56537, P39023, O00410, P23368, Q14974, Q9NX24, P45880, P09622, P54136, P35232, P50995, P28482, Q9BQG0, Q99848, P27695, P42766, P30040, Q9NXV6, Q9Y262, Q13838, Q9BXP5, P23284, P40939, O94776, Q15369, P61201, Q13045,…	1.00986
GO:0031227	intrinsic to endoplasmic reticulum membrane	4	0.51288	Q12797, Q9P2E9, Q92643, Q9P2X0	1.48869
GO:0030054	cell junction	15	0.545413	Q9P0L0, Q9UPN3, Q03001, P50570, P35221, Q86UE4, P46939, Q03135, P50552, P17301, Q9Y2J2, Q9HBL0, Q9NUP9, Q8N8S7, Q96AC1	1.06798
GO:0070469	respiratory chain	7	0.560736	P19404, O75489, O96000, Q9NX14, P56556, O43678, O75380	1.16969
GO:0005773	vacuole	15	0.57302	Q86VS8, Q01085, P06865, P13473, P17174, P04062, P11717, P11279, P09622, Q92820, P42785, P61106, O00754, Q9UBR2, P07339	1.04972
GO:0031974	membrane-enclosed lumen	103	0.578834	P24752, Q12905, P53597, Q13573, P62753, Q9UQ35, P82673, P61247, P62263, P62851, Q86WX3, Q5RKV6, P49411, Q9H6R4, Q8IYB3, Q8NBS9, P39019, P10515, P04181, P19387, Q04837, P42704, P07237, P56537, P39023, O00410, P23368, Q14974, Q9NX24, P45880, P09622, P54136, P35232, P50995, P28482, Q9BQG0, Q99848, P27695, P42766, P30040, Q9NXV6, Q9Y262, Q13838, Q9BXP5, P23284, P40939, O94776, Q15369, P61201, Q13045,…	0.995685
GO:0031965	nuclear membrane	5	0.584369	P42704, Q9BVC6, Q86UE4, P56537, P49406	1.24058
GO:0000228	nuclear chromosome	8	0.590632	Q15021, P05412, P42704, Q00577, Q9H6R4, Q14683, P18754, P52926	1.11021
GO:0005746	mitochondrial respiratory chain	6	0.593414	P19404, O75489, O96000, P56556, O43678, O75380	1.16969
GO:0005925	focal adhesion	6	0.615115	P50552, P17301, Q9HBL0, Q03135, Q8N8S7, Q96AC1	1.14249
GO:0016469	proton-transporting two-sector ATPase complex	4	0.630262	P24539, P48047, O75947, P36542	1.25966
GO:0000151	ubiquitin ligase complex	5	0.632499	Q15369, Q13620, Q9NT62, P62877, Q86VP6	1.16969
GO:0005938	cell cortex	9	0.632982	Q9UPN3, Q15019, P11171, P46939, P19338, O75369, Q03135, O43491, Q96AC1	1.05272
GO:0005681	spliceosome	12	0.635031	Q7RTV0, Q07955, Q15427, P52272, O75643, Q9BZZ5, Q13573, Q8IYB3, Q9UQ35, Q15637, Q9Y333, Q13838	1.02348
GO:0005924	cell-substrate adherens junction	6	0.636125	P50552, P17301, Q9HBL0, Q03135, Q8N8S7, Q96AC1	1.11652
GO:0000323	lytic vacuole	13	0.640732	Q01085, P06865, P61106, O00754, P13473, Q9UBR2, P17174, P04062, P11717, P07339, P11279, Q92820, P42785	1.01373
GO:0005764	lysosome	13	0.640732	Q01085, P06865, P61106, O00754, P13473, Q9UBR2, P17174, P04062, P11717, P07339, P11279, Q92820, P42785	1.01373
GO:0044459	plasma membrane part	52	0.65522	Q9UPN3, P61006, O14617, P35221, Q9ULC3, P63010, Q03135, P53621, P61106, Q8NF91, O75694, Q15075, P50281, P23396, P50570, P30825, P11717, P11279, P46939, Q07954, Q16186, P10809, Q10567, Q9HBL0, Q9NUP9, P09497, P61026, P35606, P17152, P61020, P48960, O94979, P05141, P35232, Q9Y678, P17301, O94973, Q9Y2J2, Q15907, P07996, O75381, O14579, Q96AC1, Q9P0L0, P52272, Q03001, Q86UE4, P50552, P48444, Q8N8S7,…	0.976529
GO:0034399	nuclear periphery	4	0.656364	Q7RTV0, Q8IYB3, P56537, Q8WXF1	1.21301
GO:0000793	condensed chromosome	6	0.656417	Q15021, P42704, Q12888, Q9H6R4, Q14683, P18754	1.09171
GO:0005643	nuclear pore	7	0.694047	O95373, Q14974, Q92621, P52594, O75694, Q14764, O00410	1.02348
GO:0044463	cell projection part	6	0.694778	P50552, P17301, P17174, P28482, O60282, P23396	1.04525
GO:0030139	endocytic vesicle	4	0.704524	O94973, Q86Y82, P63010, P61020	1.12935
GO:0005792	microsome	9	0.710534	O95831, P07099, P53621, P22392, P48723, P07237, Q6PIU2, Q96S66, Q9Y371	0.982538
GO:0030136	clathrin-coated vesicle	6	0.746627	Q13492, Q07954, P61106, O94973, P11717, P09497	0.982538
GO:0030141	secretory granule	6	0.746627	P61106, P13473, P10809, Q12904, P09622, P07996	0.982538
GO:0045111	intermediate filament cytoskeleton	4	0.747361	Q9UPN3, P22392, Q03001, P56537	1.05649
GO:0042598	vesicular fraction	9	0.751566	O95831, P07099, P53621, P22392, P48723, P07237, Q6PIU2, Q96S66, Q9Y371	0.944748
GO:0005769	early endosome	5	0.75412	P61106, Q8IWB7, Q9UL25, P10809, Q15075	0.998514
GO:0016323	basolateral plasma membrane	8	0.779823	Q9UPN3, P50552, P17301, Q03001, Q9HBL0, Q03135, Q8N8S7, Q96AC1	0.922571
GO:0005912	adherens junction	7	0.809868	P50552, P17301, Q9HBL0, P35221, Q03135, Q8N8S7, Q96AC1	0.895543
GO:0044448	cell cortex part	4	0.818053	Q15019, P11171, P46939, O43491	0.935751
GO:0031981	nuclear lumen	67	0.82524	Q13045, Q12905, Q15369, P61201, Q13573, P62277, P62753, Q9UQ35, Q9BZE4, Q08211, P61247, P62829, Q13428, Q9Y3A5, P62263, P62851, Q86WX3, Q5RKV6, Q9H6R4, P39019, Q8IYB3, P49756, Q15019, P62913, P19387, P22087, P54727, Q07955, P05412, P42704, P26447, Q9BXJ9, Q9BVC6, P19338, P56537, P39023, O00410, Q14974, Q9NX24, P54136, P35232, P50995, P48643, P28482, Q9BQG0, Q15637, P51553, P46781, P62805, P27695,…	0.925099
GO:0070161	anchoring junction	7	0.832737	P50552, P17301, Q9HBL0, P35221, Q03135, Q8N8S7, Q96AC1	0.868405
GO:0009986	cell surface	9	0.866558	Q07954, P17301, P10809, P07237, Q15019, P11279, P07996, Q03135, P38646	0.827982
GO:0015630	microtubule cytoskeleton	18	0.870345	Q86VS8, Q9P0L0, Q9UPN3, Q13045, P27695, Q96KG9, Q03001, P50570, Q15019, O60282, P22392, Q08211, P28070, Q14204, P50995, Q13885, Q9Y3A5, Q9BUF5	0.847016
GO:0044456	synapse part	4	0.871219	Q8NF91, P50570, Q9NUP9, P46939	0.839776
GO:0005813	centrosome	6	0.872434	P27695, Q13045, P22392, Q08211, P28070, Q96KG9	0.818782
GO:0045202	synapse	7	0.880343	Q8NF91, P50570, P17612, Q9NUP9, P46939, Q8N8S7, P10644	0.80725
GO:0030424	axon	4	0.882162	P17301, P17174, P28482, Q99497	0.818782
GO:0031225	anchored to membrane	4	0.882162	Q9UL25, P20340, P61020, Q9H8Y8	0.818782
GO:0016604	nuclear body	8	0.888225	Q07955, Q9NX24, P49756, Q8IYB3, P09234, Q9UQ35, Q8WXF1, Q13838	0.798811
GO:0016607	nuclear speck	5	0.893901	Q07955, P49756, Q8IYB3, Q9UQ35, Q13838	0.78729
GO:0005815	microtubule organizing center	6	0.897945	P27695, Q13045, P22392, Q08211, P28070, Q96KG9	0.779792
GO:0009897	external side of plasma membrane	4	0.910188	Q07954, P17301, P11279, P07996	0.761657
GO:0005887	integral to plasma membrane	13	0.912977	P52272, P30825, P11717, P17152, P11279, P48960, Q03135, P05141, Q07954, Q16186, P35232, P17301, P50281	0.788456
GO:0005886	plasma membrane	71	0.917325	P17655, Q9UPN3, Q99714, P61006, P35221, O14617, P11171, P08865, P63010, Q9ULC3, Q03135, P21796, O43491, P53621, P61106, Q8NF91, Q13283, O75694, Q15075, P17612, P50281, P23396, P50570, P11717, Q15019, P30825, P11279, Q86W92, P46939, Q07954, Q16186, P10809, P07237, Q9HBL0, Q10567, Q9Y3B3, Q9NUP9, P09497, P56192, P13473, P61026, P35606, Q8NCG7, P00505, P17152, P48960, P61020, O94979, P05141, P35232,…	0.887534
GO:0015629	actin cytoskeleton	11	0.93358	Q9UPN3, P50552, P60660, Q03001, P35221, P11171, P46939, O75369, Q9H2D6, O43491, Q96AC1	0.75055
GO:0031226	intrinsic to plasma membrane	13	0.93463	P52272, P30825, P11717, P17152, P11279, P48960, Q03135, P05141, Q07954, Q16186, P35232, P17301, P50281	0.760297
GO:0043005	neuron projection	8	0.935382	Q07954, P26447, P17301, P17174, P28482, O60282, P46939, Q99497	0.727806
GO:0005911	cell-cell junction	4	0.938161	Q9P0L0, Q9Y2J2, Q86UE4, Q9NUP9	0.696836
GO:0005874	microtubule	7	0.954017	Q86VS8, Q9P0L0, Q14204, P50570, Q13885, O60282, Q9BUF5	0.682318
GO:0019898	extrinsic to membrane	14	0.957218	Q08378, P49585, Q13439, Q9Y2J2, Q99747, P07237, Q15075, Q01970, Q9Y371, P11171, Q9NUP9, P54920, O94979, O43491	0.730124
GO:0031012	extracellular matrix	7	0.957472	Q03001, Q96CG8, Q32P28, P50281, P55268, P07996, P98160	0.674291
GO:0042995	cell projection	16	0.962539	P52594, P17174, Q15019, P61006, P46939, P09622, O60282, Q07954, P50552, P22392, P17301, P26447, P28482, P23396, Q8N8S7, Q99497	0.731872
GO:0005578	proteinaceous extracellular matrix	6	0.969626	Q03001, Q96CG8, Q32P28, P50281, P55268, P98160	0.629832
GO:0016021	integral to membrane	78	0.970539	Q12907, Q9NYL4, P52594, Q8IXI1, Q6PIU2, Q96S66, O15031, Q03135, P21796, Q92621, Q8NF91, Q9H3N1, Q8TB61, O75694, O15260, P50281, P04844, Q969M3, Q9NX14, P11717, P30825, Q96KA5, P11279, O75369, Q9NZJ7, Q07954, Q16186, Q9P2E9, P10809, Q86Y82, Q9BVC6, Q14789, Q7L311, Q9Y3B3, Q10471, O00410, Q8N0U8, Q8TC12, Q8IV08, Q8N766, Q99536, Q9UH62, Q8IWA4, Q14974, P13473, Q9UM00, Q9UBN6, Q9Y6C9, P45880, Q9P2X0,…	0.85381
GO:0031224	intrinsic to membrane	82	0.970724	Q12907, Q9NYL4, P52594, Q8IXI1, Q6PIU2, Q96S66, O15031, Q03135, P21796, Q92621, Q8NF91, Q9H3N1, Q8TB61, O75694, O15260, P50281, P04844, Q9UL25, Q969M3, Q9NX14, P11717, P30825, Q96KA5, P11279, O75369, Q9NZJ7, Q07954, Q16186, Q9P2E9, P10809, Q86Y82, Q9BVC6, Q14789, Q7L311, Q9Y3B3, Q10471, O00410, Q8N0U8, Q8TC12, Q8IV08, Q8N766, Q99536, Q9UH62, Q8IWA4, Q14974, P13473, Q9UM00, Q9UBN6, Q9Y6C9, P45880,…	0.857473
GO:0000785	chromatin	5	0.971209	P05412, P18754, P52926, Q8IUE6, P62805	0.611031
GO:0005768	endosome	10	0.981013	Q07954, P61106, Q8IWB7, P13473, Q9UL25, P10809, P11717, Q15075, P11279, P61020	0.639673
GO:0005856	cytoskeleton	41	0.982658	Q9UPN3, Q13045, P25788, Q96KG9, P35221, P11171, O43491, P22392, Q08211, P00491, Q8NF91, P50995, Q9Y2J2, P28482, Q9Y3A5, Q9BUF5, Q96AC1, Q9P0L0, Q86VS8, P27695, Q03001, P60660, P50570, Q15019, O60282, P46939, O75369, Q9BZF9, Q9H2D6, Q9Y613, P50552, Q32MZ4, P42704, P28070, Q14204, Q8N3F8, Q9HBL0, Q13885, P56537, Q8N8S7, Q6WCQ1	0.778887
GO:0031252	cell leading edge	4	0.984533	P50552, P22392, P23396, Q8N8S7	0.536906
GO:0005694	chromosome	12	0.989099	Q15021, P05412, P42704, Q00577, Q12888, Q9H6R4, Q14683, P18754, P52926, Q14103, Q8IUE6, P62805	0.62582
GO:0005654	nucleoplasm	29	0.991429	Q15369, Q14974, Q9NX24, Q9UQ35, P35232, P50995, P28482, P62805, P27695, Q86WX3, Q12888, P49756, Q8IYB3, P09234, O96019, Q8WXF1, Q9NXV6, Q13838, Q9Y262, P19387, P54727, Q07955, P05412, P33991, P42704, Q9BXP5, Q9BXJ9, O94776, P19338	0.715201
GO:0044427	chromosomal part	9	0.991939	Q15021, P05412, Q00577, Q12888, Q14683, P18754, P52926, Q8IUE6, P62805	0.575706
GO:0044421	extracellular region part	12	0.994416	P53621, P10809, Q12904, Q03001, Q96CG8, Q32P28, P50281, P48960, P55268, P07996, Q92820, P98160	0.59189
GO:0044451	nucleoplasm part	13	0.994867	Q07955, P05412, Q9NX24, P49756, Q8IYB3, Q9BXJ9, O94776, P09234, Q9UQ35, O96019, Q8WXF1, P19387, Q13838	0.597987
GO:0044430	cytoskeletal part	22	0.996095	Q9P0L0, Q86VS8, Q13045, P27695, P60660, Q96KG9, P50570, Q15019, P11171, P46939, O60282, O43491, P22392, Q08211, P28070, Q14204, P50995, Q13885, Q9Y3A5, Q9BUF5, P56537, Q96AC1	0.652652
GO:0005615	extracellular space	6	0.99661	P53621, P10809, Q12904, P48960, P07996, Q92820	0.481636
GO:0005576	extracellular region	17	0.999786	Q12904, Q03001, Q96CG8, Q32P28, Q92520, P48960, P55268, Q9BZF9, Q92820, P53621, P10809, P07237, P07339, P50281, P07996, P98160, Q10471	0.529251

## Sheet: 40-60
GOterm	GOname	Count	PValue	Genes	Fold Enrichment
GO:0005829	cytosol	117	1.35907e-07	P07437, P04350, P36578, P61513, P19623, P12268, P29692, P21964, Q9H444, P27635, P11142, Q9UHV9, P61970, P38606, P62857, P53396, P63220, P61313, P62854, Q9UJU6, Q02880, P18669, P49207, P17987, P46459, O75822, Q13561, P41250, P20042, P60842, O43776, Q15149, P11940, P36871, P62258, Q07812, P61254, Q9NSD9, O43324, P51116, O95782, P63241, Q13557, Q16851, P43686, P40227, P60953, Q14444, P04040, Q99832,…	1.54493
GO:0044445	cytosolic part	31	1.84688e-06	P36578, P18124, P40227, P46777, P27635, P62273, Q99832, P63173, Q9UHV9, P62899, P84098, P62857, P50991, P63220, P62854, Q02543, P78371, P17987, P49207, P62910, O60925, Q07812, P61254, P61758, P62917, P51116, P02792, P50914, Q9Y3U8, P62847	2.49852
GO:0022625	cytosolic large ribosomal subunit	15	4.58811e-06	P18124, P36578, Q02543, P46777, P49207, P62910, P27635, P63173, P62899, P61254, P84098, P62917, P51116, P50914, Q9Y3U8	4.00468
GO:0048770	pigment granule	22	3.27289e-05	P30101, P27824, P02786, Q8WUM4, Q15286, P31946, P51149, Q16563, P51148, P08133, P63000, P07900, Q7KZF4, P11142, Q14697, P14625, P62258, P55209, Q92542, Q00610, P50991, P57088	2.64723
GO:0042470	melanosome	22	3.27289e-05	P30101, P27824, P02786, Q8WUM4, Q15286, P31946, P51149, Q16563, P51148, P08133, P63000, P07900, Q7KZF4, P11142, Q14697, P14625, P62258, P55209, Q92542, Q00610, P50991, P57088	2.64723
GO:0022626	cytosolic ribosome	22	5.18167e-05	P36578, P18124, Q02543, P46777, P49207, P62910, P27635, P62273, P63173, P62899, P61254, P84098, P62917, P62857, P51116, P02792, P50914, P63220, P62854, Q9Y3U8, P62847	2.5747
GO:0030529	ribonucleoprotein complex	66	0.000113548	Q12906, Q15185, P36578, P61513, P27635, P61353, P62273, P11142, P62899, P62857, Q9H307, Q7Z2W9, Q9UQ80, P63220, P61313, Q00839, P09651, P62854, Q9BUJ2, O60506, P08579, Q02543, Q9NY12, P49207, P62910, O00567, P11940, P62316, P67809, P61254, Q9UKM9, P62318, P62917, P51116, P02792, Q96DV4, Q15393, Q15366, Q15459, P09661, Q92979, P18124, P46777, Q9UMS4, O75533, P63173, O95478, Q7KZF4, P55769, P84098,…	1.56628
GO:0015934	large ribosomal subunit	15	0.00124611	P18124, P36578, Q02543, P46777, P49207, P62910, P27635, P63173, P62899, P61254, P84098, P62917, P51116, P50914, Q9Y3U8	2.563
GO:0044422	organelle part	230	0.00153019	P46940, P04350, P07437, P23193, P00367, P36578, Q9H0A0, P01130, P27816, P27635, P26572, P49790, P62857, P57740, P59998, Q00839, P63220, P62854, P14649, P22695, O60506, Q08J23, Q969V3, Q13561, P46937, Q9UKF6, Q06265, P41250, Q07812, P55209, Q8TBA6, O95782, Q15459, Q13557, P09496, Q86WA8, O75477, Q8N163, P04040, P09874, P14625, P40616, P84098, Q13586, P30101, Q9HD26, P78559, P35611, Q14839, Q96EP5,…	1.14843
GO:0032991	macromolecular complex	180	0.00158535	P46940, Q12906, P04350, P07437, P36578, P61513, Q9UHD8, P01130, P27816, P29692, P27635, Q9UHV9, P11142, P61970, P38606, Q969N2, P49790, P62857, Q7Z2W9, P53396, P57740, P59998, Q00839, P61313, P63220, Q9BUJ2, P62854, P14649, P22695, O60506, P08579, Q9BRP8, Q92878, Q13561, O75822, P17987, P49207, P46937, Q06265, O00567, Q9Y2T2, P20042, P60842, P11940, Q07812, P16403, P55209, Q9UKM9, P67809, P61254,…	1.19025
GO:0044446	intracellular organelle part	228	0.00225633	P46940, P07437, P23193, P04350, P00367, P36578, Q9H0A0, P01130, P27816, P27635, P26572, P49790, P62857, P57740, P59998, Q00839, P63220, P62854, P14649, P22695, O60506, Q08J23, Q969V3, Q13561, P46937, Q9UKF6, Q06265, P41250, Q07812, P55209, Q8TBA6, O95782, Q15459, Q13557, P09496, Q86WA8, O75477, Q8N163, P04040, P09874, P14625, P40616, P84098, Q13586, P30101, Q9HD26, P78559, P35611, Q14839, Q96EP5,…	1.14312
GO:0043228	non-membrane-bounded organelle	143	0.00243816	P46940, Q12906, P07437, P04350, P36578, P61513, Q9H0A0, Q9UHD8, Q8WUP2, P27816, P27635, Q6NYC8, Q13671, Q96AE4, P62857, Q7Z2W9, P57740, P59998, P61313, P63220, P62854, P14649, Q9UJU6, Q08J23, Q02880, Q9BRP8, Q969V3, Q92878, Q13561, P17987, Q5T4S7, P49207, Q06265, Q8WYA6, Q16643, O00567, Q15149, Q08945, P16403, P61254, P51116, Q96DV4, Q15459, P12956, P43487, P09874, P63173, P12814, P48681, P52907,…	1.2217
GO:0043232	intracellular non-membrane-bounded organelle	143	0.00243816	P46940, Q12906, P07437, P04350, P36578, P61513, Q9H0A0, Q9UHD8, Q8WUP2, P27816, P27635, Q6NYC8, Q13671, Q96AE4, P62857, Q7Z2W9, P57740, P59998, P61313, P63220, P62854, P14649, Q9UJU6, Q08J23, Q02880, Q9BRP8, Q969V3, Q92878, Q13561, P17987, Q5T4S7, P49207, Q06265, Q8WYA6, Q16643, O00567, Q15149, Q08945, P16403, P61254, P51116, Q96DV4, Q15459, P12956, P43487, P09874, P63173, P12814, P48681, P52907,…	1.2217
GO:0005832	chaperonin-containing T-complex	5	0.00480772	P40227, P78371, P17987, P50991, Q99832	6.10238
GO:0005875	microtubule associated complex	11	0.00649569	P61163, P33176, Q13409, P78559, P49023, Q14203, Q13561, P42025, P27816, O43237, P46821	2.61046
GO:0033279	ribosomal subunit	22	0.00761957	P36578, P18124, Q02543, P46777, P49207, P62910, P27635, P62273, P63173, P62899, P61254, P84098, P62917, P62857, P51116, P02792, P50914, P63220, P62854, Q9Y3U8, P62847	1.80724
GO:0044444	cytoplasmic part	253	0.0108213	P04350, P07437, Q07065, P00367, P36578, P01130, P29692, P27635, P21964, P26572, P11142, P38606, P62857, Q7Z2W9, Q00839, P63220, P62854, P14649, P22695, O60506, Q9UJU6, P10619, Q969V3, Q13561, Q96FS4, P41250, P20042, O43776, P36871, P62258, Q07812, P55209, Q8TBA6, Q9NSD9, O95782, Q13557, Q8NC51, P09496, Q16851, P43686, P40227, Q14444, P39687, Q86WA8, O75477, Q8N163, P04040, Q9NZN4, P14625, P84098,…	1.10054
GO:0005737	cytoplasm	326	0.0185563	P46940, P04350, P07437, Q07065, P00367, P36578, P01130, P16989, P29692, P27635, P21964, Q15717, P26572, Q13671, P11142, P38606, P62857, Q7Z2W9, P59998, P63220, Q00839, P62854, P22695, P14649, Q9UJU6, O60506, P10619, Q08J23, Q969V3, Q5T4S7, Q13561, Q96FS4, P41250, Q06265, O75368, P20042, O43776, P36871, Q8TBA6, P62258, Q07812, P55209, Q9NSD9, O95782, Q13557, P09496, Q8NC51, Q16851, P43686, P40227,…	1.061
GO:0044424	intracellular part	393	0.0227744	P46940, P04350, P07437, Q07065, P01130, P27816, P27635, P21964, P26572, Q13671, P57740, P59998, P63220, Q00839, P22695, P14649, Q969V3, Q13561, Q96FS4, P46937, Q9UKF6, O75368, Q07812, Q9NSD9, O95782, Q13557, Q8NC51, Q16851, P40227, P39687, Q86WA8, O75477, Q8N163, P14625, P84098, P40616, P57721, Q13586, P26885, P27824, Q99442, Q13435, P07954, O75390, P60228, P31948, P61353, P31946, Q8IZL8, Q9H4M9,…	1.03245
GO:0042995	cell projection	31	0.0239302	P46940, P04350, P60953, Q9Y6M7, Q14444, Q15286, Q9NVA2, P12814, P33176, P31949, P59998, Q14980, Q14195, Q9UJU6, Q9HD26, O15144, P46459, P06703, Q13561, P26038, Q16643, P63000, P15531, P35241, Q9UHY1, P47756, P49023, Q13418, Q15691, P46821, Q14247	1.47957
GO:0005681	spliceosome	19	0.0267299	P08579, O75533, Q9UMS4, O43172, Q13435, P11940, P07910, P55769, P62316, Q9UKM9, P62318, Q9H307, P08621, Q15393, Q00839, Q15459, P09651, P09661, O60506	1.69087
GO:0005840	ribosome	28	0.0309908	P18124, P36578, P61513, P46777, P27635, P61353, P62273, P63173, P62899, P84098, P62857, Q7Z2W9, P61313, P63220, P62854, Q02543, P49207, Q92616, P62910, P61254, P62917, Q96DV4, P02792, P51116, P50914, Q9Y3U8, P62847	1.4858
GO:0005622	intracellular	397	0.0311896	P46940, P04350, P07437, Q07065, P01130, P27816, P27635, P21964, P26572, Q13671, P57740, P59998, P63220, Q00839, P22695, P14649, Q969V3, Q13561, Q96FS4, P46937, Q9UKF6, O75368, Q07812, Q9NSD9, O95782, Q13557, Q8NC51, Q16851, P40227, P39687, Q86WA8, O75477, Q8N163, P14625, P84098, P40616, P57721, Q13586, P26885, P27824, Q9NP72, Q99442, Q13435, P07954, Q5HYI8, O75390, P60228, P31948, P61353, P31946,…	1.02841
GO:0005869	dynactin complex	4	0.0386176	P61163, Q13409, Q13561, P42025	4.8819
GO:0044430	cytoskeletal part	43	0.0387303	P46940, P07437, P04350, Q9Y6M1, Q9UHD8, Q9NVA2, P27816, P43487, P61163, P48681, P33176, P52907, Q13409, Q9H307, P59998, Q14980, P14649, Q9HD26, O15144, P78559, Q01518, P35611, Q13561, P17987, O15143, Q96DB5, Q8WUM4, O43237, Q16643, P15531, Q13813, P13693, P37198, P24844, P49023, P16949, P47756, Q14203, Q13418, P42025, Q15691, P46821, Q16181	1.33103
GO:0016023	cytoplasmic membrane-bounded vesicle	36	0.0404016	P01130, Q15286, P31946, Q9H4M9, P08133, P12814, P07900, Q7KZF4, P11142, P14625, Q969N2, Q92542, P53992, P50991, Q00610, P57088, P53680, P30101, Q9HD26, P27824, P02786, Q8WUM4, P41250, P51149, Q16563, P51148, P63000, Q14697, P55209, Q8TBA6, P62258, Q15363, O95782, Q13557, O43493, P09496	1.37303
GO:0030140	trans-Golgi network transport vesicle	5	0.0422726	Q9HD26, O95782, Q00610, P09496, O43493	3.55972
GO:0030139	endocytic vesicle	8	0.0448701	P01130, Q15286, O95782, P51149, P53680, Q13557, Q9H4M9, P51148	2.35678
GO:0031988	membrane-bounded vesicle	36	0.0478037	P01130, Q15286, P31946, Q9H4M9, P08133, P12814, P07900, Q7KZF4, P11142, P14625, Q969N2, Q92542, P53992, P50991, Q00610, P57088, P53680, P30101, Q9HD26, P27824, P02786, Q8WUM4, P41250, P51149, Q16563, P51148, P63000, Q14697, P55209, Q8TBA6, P62258, Q15363, O95782, Q13557, O43493, P09496	1.35489
GO:0043229	intracellular organelle	339	0.0506057	P46940, P04350, P07437, Q07065, P23193, P00367, P36578, Q9H0A0, P01130, P16989, P27816, P27635, Q15717, P26572, Q13671, P11142, P38606, P49790, P62857, P57740, Q7Z2W9, P59998, P63220, Q00839, P62854, P22695, P14649, Q9UJU6, O60506, P10619, Q08J23, Q969V3, Q5T4S7, Q13561, Q96FS4, P41250, Q06265, Q9UKF6, P46937, O75368, Q8TBA6, P62258, Q07812, P55209, O95782, Q15459, Q13557, P09496, Q8NC51, P43686,…	1.04367
GO:0030027	lamellipodium	8	0.0528878	P35241, Q9UHY1, P49023, P47756, P15531, Q14247, Q9UJU6, P63000	2.27822
GO:0043226	organelle	339	0.0535558	P46940, P04350, P07437, Q07065, P23193, P00367, P36578, Q9H0A0, P01130, P16989, P27816, P27635, Q15717, P26572, Q13671, P11142, P38606, P49790, P62857, P57740, Q7Z2W9, P59998, P63220, Q00839, P62854, P22695, P14649, Q9UJU6, O60506, P10619, Q08J23, Q969V3, Q5T4S7, Q13561, Q96FS4, P41250, Q06265, Q9UKF6, P46937, O75368, Q8TBA6, P62258, Q07812, P55209, O95782, Q15459, Q13557, P09496, Q8NC51, P43686,…	1.04292
GO:0030132	clathrin coat of coated pit	4	0.0565467	O95782, Q00610, P53680, P09496	4.27166
GO:0005874	microtubule	16	0.0593774	P07437, P04350, P78559, Q9UHD8, Q13561, Q96DB5, P27816, O43237, P33176, Q13409, P16949, Q14203, Q15691, P59998, Q14980, P46821	1.6273
GO:0044464	cell part	422	0.060739	P46940, P04350, P07437, Q07065, P01130, P27816, P27635, P21964, P26572, Q13671, O75695, P57740, P59998, P63220, Q00839, P22695, P14649, Q969V3, Q13561, Q96FS4, P46937, Q9UKF6, O75368, Q07812, Q9NSD9, O95782, Q13557, Q8NC51, Q16851, P40227, P39687, Q86WA8, O75477, Q8N163, Q13445, P14625, P06756, P84098, P40616, P57721, Q13586, P26885, P27824, Q9NP72, Q99442, Q13435, P07954, Q5HYI8, O75390, P60228,…	1.01158
GO:0005623	cell	422	0.060739	P46940, P04350, P07437, Q07065, P01130, P27816, P27635, P21964, P26572, Q13671, O75695, P57740, P59998, P63220, Q00839, P22695, P14649, Q969V3, Q13561, Q96FS4, P46937, Q9UKF6, O75368, Q07812, Q9NSD9, O95782, Q13557, Q8NC51, Q16851, P40227, P39687, Q86WA8, O75477, Q8N163, Q13445, P14625, P06756, P84098, P40616, P57721, Q13586, P26885, P27824, Q9NP72, Q99442, Q13435, P07954, Q5HYI8, O75390, P60228,…	1.01158
GO:0015629	actin cytoskeleton	21	0.0613519	P46940, O15144, Q9UHD8, P35611, Q01518, Q13561, O15143, Q9NVA2, P21333, Q16643, Q13813, P61163, P52907, Q13409, P47756, P24844, Q13418, P42025, P59998, P14649, Q16181	1.49508
GO:0005856	cytoskeleton	61	0.0736331	P46940, P07437, P04350, Q9Y6M1, Q9UHD8, Q8WUP2, P27816, Q6NYC8, Q13671, Q9H307, P59998, Q14195, P14649, Q9UJU6, Q13561, Q5T4S7, P17987, P26038, Q8WUM4, P21333, O43237, Q16643, Q13813, P13693, Q15149, P49189, P16949, P47756, Q13418, P42025, P46821, Q16181, Q9Y295, Q9NVA2, P43487, P12814, P61163, P33176, P48681, P52907, Q13409, Q02952, Q14980, P49773, Q9HD26, O15144, P78559, Q01518, P35611, O15143,…	1.20915
GO:0044428	nuclear part	103	0.0759274	P46940, Q12906, P23193, Q9H0A0, O00571, Q96AE4, P61970, P49790, P57740, Q00839, Q9BUJ2, O60506, P08579, Q08J23, Q02880, Q9BRP8, Q969V3, Q92878, P17987, P06703, Q06265, Q9UKF6, P46937, Q8WYA6, O00567, P11940, P55209, Q08945, Q9UKM9, Q9NPA8, P28370, Q15459, P63241, P12956, Q7L014, Q9Y2W2, P09874, P12814, Q6P1J9, P53999, Q14980, Q14839, Q13501, Q96EP5, O95232, Q13435, Q969G3, Q9Y3U8, P60228, Q15185,…	1.13985
GO:0045334	clathrin-coated endocytic vesicle	4	0.0776742	P01130, Q15286, O95782, P53680	3.79703
GO:0030286	dynein complex	4	0.0776742	Q13409, Q14203, Q13561, O43237	3.79703
GO:0005792	microsome	14	0.0916082	O14880, O60763, P14625, P49257, Q96AG4, P39656, Q15363, O95573, Q9Y6A9, Q9UNL2, P21964, P48449, O60506, P15531	1.59475
GO:0031252	cell leading edge	12	0.0922611	P46940, P35241, Q9UHY1, O15144, P49023, P47756, P06703, P31949, P15531, Q14247, Q9UJU6, P63000	1.68065
GO:0000781	chromosome, telomeric region	4	0.101681	Q15185, Q92878, P12956, P13010	3.41733
GO:0044432	endoplasmic reticulum part	24	0.112481	P30101, P39656, P49257, Q15293, O75477, P46977, P14625, O95292, P60468, Q969N2, Q07812, Q15392, Q9UNW1, Q96DZ1, Q15041, Q9UBS4, P53992, Q9HCN8, O15270, Q9UNL2, Q9Y6A9, Q96AY3, Q13586, Q9Y4L1	1.34895
GO:0031410	cytoplasmic vesicle	36	0.114264	P01130, Q15286, P31946, Q9H4M9, P08133, P12814, P07900, Q7KZF4, P11142, P14625, Q969N2, Q92542, P53992, P50991, Q00610, P57088, P53680, P30101, Q9HD26, P27824, P02786, Q8WUM4, P41250, P51149, Q16563, P51148, P63000, Q14697, P55209, Q8TBA6, P62258, Q15363, O95782, Q13557, O43493, P09496	1.25535
GO:0042598	vesicular fraction	14	0.116147	O14880, O60763, P14625, P49257, Q96AG4, P39656, Q15363, O95573, Q9Y6A9, Q9UNL2, P21964, P48449, O60506, P15531	1.53342
GO:0009898	internal side of plasma membrane	24	0.118652	Q9H3P7, Q9NZB2, P60953, P35611, P26038, Q15286, P46060, Q9NP72, Q9NZN4, Q9H4M9, O14964, P63000, Q9UHA4, P51148, P35241, O75695, P40616, Q13418, O95782, Q00610, P53680, P63241, P09496, Q07157	1.34013
GO:0031981	nuclear lumen	79	0.12687	P60228, Q12906, P46940, P23193, Q9H0A0, Q9H0D6, O00571, P31946, Q96AE4, Q15424, Q15370, P49790, Q9H307, Q9UQ80, P09651, Q14566, O60506, Q13895, P18583, Q02880, Q08J23, Q9BRP8, Q10570, Q969V3, Q9NY12, Q9P0J0, P78371, P26038, Q06265, Q9UKF6, P46937, Q8WYA6, O00567, Q9Y5B9, P62316, Q08945, P35637, P62318, Q9NPA8, P62191, Q15459, Q15397, Q92979, Q86XP3, P46777, P12956, Q7L014, O75533, Q9Y2W2, Q9UMS4,…	1.13815
GO:0042641	actomyosin	5	0.127886	Q9UHD8, Q13418, Q9NVA2, Q16643, Q16181	2.51274
GO:0030530	heterogeneous nuclear ribonucleoprotein complex	5	0.127886	O14979, Q9UKM9, Q00839, Q9BUJ2, P09651	2.51274
GO:0030125	clathrin vesicle coat	4	0.128199	O95782, Q00610, P53680, P09496	3.10666
GO:0005783	endoplasmic reticulum	52	0.131398	Q07065, Q9BSR8, O00469, P39687, P39656, Q14696, O75477, O95573, P27635, P04040, Q6DD88, P14625, Q969N2, Q96DZ1, Q96AG4, Q92542, Q9BU23, P53992, O95433, Q9UNL2, P26885, Q13586, O60506, Q02809, P58335, P30101, P10619, P27824, Q9Y282, Q969V3, P49257, Q15293, Q99442, P46977, O14880, O95292, Q14697, P60468, Q07812, Q15392, Q9UNW1, Q15041, O15270, Q9UBS4, Q9HCN8, Q15006, Q96AY3, Q9Y6A9, Q8TCT9, Q9Y4L1,…	1.17839
GO:0070013	intracellular organelle lumen	105	0.141756	P46940, Q12906, P23193, P00367, Q9H0A0, O00571, Q96AE4, P49790, O60506, Q08J23, Q02880, Q9BRP8, Q969V3, Q15293, P41250, Q06265, Q9UKF6, P46937, Q8WYA6, O00567, Q08945, P22033, Q9NPA8, Q15459, P51659, P12956, Q86WA8, Q7L014, Q9Y2W2, Q8N163, P09874, P12814, Q6P1J9, P14625, P53999, Q96AG4, Q14980, Q16795, P30101, Q14839, Q13501, Q96EP5, O95232, Q969G3, P07954, Q96AY3, Q99798, O75390, Q9Y3U8, P60228,…	1.10474
GO:0031982	vesicle	36	0.151353	P01130, Q15286, P31946, Q9H4M9, P08133, P12814, P07900, Q7KZF4, P11142, P14625, Q969N2, Q92542, P53992, P50991, Q00610, P57088, P53680, P30101, Q9HD26, P27824, P02786, Q8WUM4, P41250, P51149, Q16563, P51148, P63000, Q14697, P55209, Q8TBA6, P62258, Q15363, O95782, Q13557, O43493, P09496	1.22048
GO:0030425	dendrite	8	0.178757	Q9HD26, Q14444, P46459, Q13418, Q9NVA2, Q16643, Q14980, P46821	1.70867
GO:0005634	nucleus	170	0.185462	Q12906, P46940, P23193, Q9H0A0, P16989, O14907, O00571, Q15717, Q96AE4, P61970, P49790, Q16527, P57740, Q00839, Q9BUJ2, P22695, O60506, P08579, Q02880, Q08J23, Q9BRP8, Q969V3, Q92878, Q5T4S7, P06703, P17987, Q96FS4, Q8WYA6, P46937, Q9UKF6, Q06265, O75368, O00567, Q93009, P11940, P16403, P55209, Q08945, Q9UKM9, P67809, O43324, Q15006, Q9NPA8, P28370, Q8IX12, Q15459, P63241, Q13557, Q8NC51, P43686,…	1.05935
GO:0005791	rough endoplasmic reticulum	4	0.187214	P60468, Q15041, Q9UNL2, Q99442	2.62872
GO:0005938	cell cortex	12	0.187668	Q9UHY1, Q01518, P47756, Q8WUP2, Q15691, Q9NVA2, P21333, Q02952, Q13813, Q16181, Q14247, Q9UJU6	1.46457
GO:0043233	organelle lumen	105	0.192166	P46940, Q12906, P23193, P00367, Q9H0A0, O00571, Q96AE4, P49790, O60506, Q08J23, Q02880, Q9BRP8, Q969V3, Q15293, P41250, Q06265, Q9UKF6, P46937, Q8WYA6, O00567, Q08945, P22033, Q9NPA8, Q15459, P51659, P12956, Q86WA8, Q7L014, Q9Y2W2, Q8N163, P09874, P12814, Q6P1J9, P14625, P53999, Q96AG4, Q14980, Q16795, P30101, Q14839, Q13501, Q96EP5, O95232, Q969G3, P07954, Q96AY3, Q99798, O75390, Q9Y3U8, P60228,…	1.0847
GO:0042175	nuclear envelope-endoplasmic reticulum network	17	0.197455	P39656, P49257, O75477, P46977, O95292, P14625, P60468, Q07812, Q15392, Q969N2, Q15041, P53992, O15270, Q9UNL2, Q9Y6A9, Q13586, P63241	1.33245
GO:0030665	clathrin coated vesicle membrane	5	0.198399	P01130, O95782, Q00610, P53680, P09496	2.13583
GO:0030118	clathrin coat	5	0.198399	O95782, Q00610, P53680, Q9Y2T2, P09496	2.13583
GO:0030532	small nuclear ribonucleoprotein complex	5	0.198399	P08579, P62316, P62318, Q15393, P09661	2.13583
GO:0005789	endoplasmic reticulum membrane	16	0.205182	P39656, P49257, O75477, P46977, O95292, P14625, P60468, Q07812, Q15392, Q969N2, Q15041, P53992, O15270, Q9UNL2, Q9Y6A9, Q13586	1.34013
GO:0031974	membrane-enclosed lumen	107	0.209651	P46940, Q12906, P23193, P00367, Q9H0A0, O00571, Q96AE4, P49790, O60506, Q08J23, Q02880, Q9BRP8, Q969V3, Q15293, P41250, Q06265, Q9UKF6, P46937, Q8WYA6, O00567, Q08945, P22033, Q9NPA8, Q15459, P51659, P12956, Q86WA8, Q7L014, Q9Y2W2, P04040, Q8N163, P09874, P12814, Q6P1J9, P14625, P53999, Q96AG4, Q14980, Q16795, P30101, Q14839, Q13501, Q96EP5, O95232, Q969G3, P07954, Q96AY3, Q99798, O75390, Q9Y3U8,…	1.07926
GO:0015630	microtubule cytoskeleton	25	0.217377	P07437, P04350, P78559, Q9UHD8, Q13561, P17987, Q8WUM4, Q96DB5, P27816, O43237, P43487, P15531, P61163, P33176, P37198, Q13409, P16949, P49023, Q14203, P42025, Q15691, P59998, Q14980, P46821, Q16181	1.22749
GO:0030666	endocytic vesicle membrane	4	0.218931	P01130, O95782, P53680, Q13557	2.44095
GO:0005905	coated pit	6	0.222566	P01130, Q15286, O95782, Q00610, P53680, P09496	1.83071
GO:0030136	clathrin-coated vesicle	9	0.222823	Q9HD26, P01130, Q15286, O95782, Q00610, P53680, Q16563, P09496, O43493	1.5378
GO:0005730	nucleolus	45	0.23359	P46940, Q12906, Q9H0A0, Q9H0D6, P46777, P09874, O95478, P12814, Q96AE4, P55769, Q15424, P53999, Q9H307, Q9UQ80, P09651, Q86U42, Q13895, Q08J23, Q02880, Q9NR30, Q9BRP8, Q969V3, Q8TDN6, Q9NY12, O43681, P78371, P26038, Q8WYA6, Q06265, Q96EP5, Q7Z6Z7, O00567, P37198, Q9H7B2, Q9H0S4, P35637, P62318, Q969G3, Q05519, Q15459, P62191, Q9Y3U8, Q15397, Q92979, O43493	1.13407
GO:0043234	protein complex	117	0.235448	P46940, P07437, P04350, Q9UHD8, P29692, P27816, Q9UHV9, P61970, Q969N2, P38606, P49790, P53396, P57740, P59998, Q00839, P22695, P14649, O60506, Q9BRP8, Q92878, P17987, O75822, Q13561, Q06265, P46937, Q9Y2T2, P20042, P60842, Q07812, P55209, P67809, Q9Y6A9, O95782, Q9NPA8, P28370, P63241, Q13557, P09496, P43686, P40227, P12956, P09874, Q99832, P20618, Q6P1J9, P52907, P48681, P06756, P53999, P53992,…	1.06678
GO:0048471	perinuclear region of cytoplasm	17	0.240503	Q9UHD8, P02786, P39687, Q96FS4, P46060, P31946, P08133, P15531, P33176, O60763, P14625, Q9UHY1, P53992, P84085, Q8IX12, P46821, Q8NC51	1.28528
GO:0030133	transport vesicle	6	0.245194	Q9HD26, P53992, O95782, Q00610, P09496, O43493	1.76758
GO:0005798	Golgi-associated vesicle	6	0.245194	Q9HD26, Q8TBA6, O95782, Q00610, P09496, O43493	1.76758
GO:0005852	eukaryotic translation initiation factor 3 complex	4	0.251628	P60228, O75822, Q14152, P55884	2.27822
GO:0030658	transport vesicle membrane	4	0.251628	P53992, O95782, Q00610, P09496	2.27822
GO:0016607	nuclear speck	9	0.256489	P18583, Q86XP3, Q7L014, Q9Y2W2, O75533, Q9H307, O00571, O95232, O43172	1.47865
GO:0005788	endoplasmic reticulum lumen	9	0.273887	P30101, P14625, Q9UNW1, Q96DZ1, Q9UBS4, Q9HCN8, Q15293, Q96AY3, Q9Y4L1	1.45075
GO:0001725	stress fiber	4	0.284962	Q9UHD8, Q13418, Q9NVA2, Q16181	2.13583
GO:0005654	nucleoplasm	43	0.298503	P60228, P23193, Q86XP3, P12956, Q7L014, Q9UMS4, O75533, Q9Y2W2, O00571, P31946, P09874, Q6P1J9, P53999, Q15370, P49790, Q9H307, Q14980, P12004, P09651, Q86U42, O60506, Q14566, P18583, Q02880, Q9BRP8, Q10570, Q9NY12, Q9P0J0, Q14839, P13010, Q13501, Q9UKF6, P46937, Q9Y5B9, O95232, O43172, P33993, P33992, Q08945, P62316, P62318, Q969G3, Q9NPA8	1.10652
GO:0022627	cytosolic small ribosomal subunit	7	0.300671	P62857, P02792, P63220, P62273, P62854, P62847	1.53342
GO:0030662	coated vesicle membrane	7	0.300671	P01130, Q8TBA6, P53992, O95782, Q00610, P53680, P09496	1.53342
GO:0044463	cell projection part	8	0.306117	P33176, P04350, P46459, Q13418, Q15286, Q15691, Q9NVA2, P59998	1.45418
GO:0001726	ruffle	6	0.316028	P35241, P06703, P31949, P15531, Q14247, Q9UJU6	1.60187
GO:0032432	actin filament bundle	4	0.318621	Q9UHD8, Q13418, Q9NVA2, Q16181	2.01019
GO:0043292	contractile fiber	7	0.322186	P12814, Q15149, P24844, P49257, Q13418, P14649, Q13813	1.49508
GO:0012505	endomembrane system	41	0.325344	P01130, Q15286, P39656, O75477, P09874, P26572, P61970, P14625, Q969N2, P49790, P42166, P57740, P53992, Q9UNL2, Q00610, Q13586, P53680, P12004, O00629, Q92973, P06703, P49257, P46060, P46977, P37198, O60763, O95292, Q9UHY1, Q15392, Q8TBA6, Q07812, P60468, Q15041, Q15363, O15270, O95782, Q9Y6A9, P43243, Q13557, P63241, P09496	1.09804
GO:0005732	small nucleolar ribonucleoprotein complex	4	0.352324	P55769, Q9NY12, O00567, Q92979	1.89852
GO:0043005	neuron projection	13	0.357617	P46940, Q9HD26, P04350, Q14444, Q13561, P46459, Q9NVA2, Q16643, P33176, Q13418, Q14195, P46821, Q14980	1.23404
GO:0030135	coated vesicle	11	0.361603	Q9HD26, P01130, Q8TBA6, Q15286, P53992, O95782, Q00610, P53680, Q16563, P09496, O43493	1.26995
GO:0030659	cytoplasmic vesicle membrane	9	0.364714	P01130, Q8TBA6, Q15363, P53992, O95782, Q00610, P53680, Q13557, P09496	1.32569
GO:0044438	microbody part	4	0.385822	P51659, O75521, Q86WA8, P04040	1.79859
GO:0030863	cortical cytoskeleton	4	0.385822	Q01518, P47756, Q15691, Q13813	1.79859
GO:0030660	Golgi-associated vesicle membrane	4	0.385822	Q8TBA6, O95782, Q00610, P09496	1.79859
GO:0044439	peroxisomal part	4	0.385822	P51659, O75521, Q86WA8, P04040	1.79859
GO:0044448	cell cortex part	6	0.389002	Q01518, P47756, Q15691, Q9NVA2, Q13813, Q16181	1.46457
GO:0005813	centrosome	9	0.40199	P61163, P37198, Q13561, P17987, Q8WUM4, Q15691, P42025, P43487, P15531	1.2815
GO:0044427	chromosomal part	17	0.4257	Q15185, P60228, Q02880, Q92878, P17987, P12956, Q13561, P46060, Q14839, P13010, P33993, P16403, Q14203, P42166, P57740, P12004, Q16181	1.13466
GO:0012506	vesicle membrane	9	0.439281	P01130, Q8TBA6, Q15363, P53992, O95782, Q00610, P53680, Q13557, P09496	1.24016
GO:0030120	vesicle coat	5	0.444103	P53992, O95782, Q00610, P53680, P09496	1.47299
GO:0030176	integral to endoplasmic reticulum membrane	4	0.451361	Q969N2, Q9Y6A9, Q9UNL2, Q13586	1.6273
GO:0005815	microtubule organizing center	9	0.45783	P61163, P37198, Q13561, P17987, Q8WUM4, Q15691, P42025, P43487, P15531	1.22048
GO:0005694	chromosome	20	0.471318	Q15185, P60228, Q02880, Q92878, P17987, P12956, Q13561, P46060, Q14839, P13010, Q9Y5B9, P33993, P16403, Q08945, Q14203, Q969G3, P42166, P57740, P12004, Q16181	1.08832
GO:0046930	pore complex	9	0.476266	O00629, P37198, Q92973, P61970, Q07812, P49790, P46060, P57740, P63241	1.20141
GO:0031227	intrinsic to endoplasmic reticulum membrane	4	0.483058	Q969N2, Q9Y6A9, Q9UNL2, Q13586	1.55333
GO:0044449	contractile fiber part	6	0.485102	P12814, P24844, P49257, Q13418, P14649, Q13813	1.31436
GO:0005643	nuclear pore	8	0.485459	O00629, P37198, Q92973, P61970, P49790, P46060, P57740, P63241	1.22048
GO:0016604	nuclear body	11	0.493318	P60228, P18583, Q86XP3, Q9NY12, Q7L014, Q9Y2W2, O75533, Q9H307, O00571, O95232, O43172	1.14606
GO:0048475	coated membrane	6	0.508376	P53992, O95782, Q00610, P53680, Q9Y2T2, P09496	1.2815
GO:0030117	membrane coat	6	0.508376	P53992, O95782, Q00610, P53680, Q9Y2T2, P09496	1.2815
GO:0070161	anchoring junction	9	0.512652	P12814, O15144, P49023, Q8N556, Q8WUP2, Q13418, Q9H307, Q13813, Q07157	1.165
GO:0044451	nucleoplasm part	22	0.516254	P60228, P18583, Q10570, Q86XP3, Q9NY12, P12956, Q7L014, Q9Y2W2, O75533, Q14839, O00571, P46937, P31946, P09874, O95232, O43172, Q6P1J9, P33993, P53999, Q969G3, Q9H307, Q9NPA8	1.05592
GO:0044433	cytoplasmic vesicle part	10	0.536204	P12814, P01130, Q8TBA6, Q15363, P53992, O95782, Q00610, P53680, Q13557, P09496	1.12412
GO:0005886	plasma membrane	77	0.548513	P46940, P07437, Q9NZB2, P01130, Q9UHD8, Q9Y6M7, Q15286, Q8WUP2, O00571, P21964, Q9H4M9, Q00341, P08133, Q13671, P18085, P38606, O75695, Q9H307, Q14195, P53680, P02786, P23634, P26038, P21333, Q9UHA4, Q13813, P63000, Q15149, O95292, Q13418, P04632, P63244, P84085, O95782, P46821, P63241, Q13557, P09496, Q8NC51, Q6IAA8, P60953, Q14444, Q13488, P04040, O96005, Q9NZN4, O14964, P04899, Q15165, P12814,…	1.00433
GO:0000776	kinetochore	5	0.573483	Q14203, Q13561, P46060, P57740, Q16181	1.25637
GO:0005925	focal adhesion	6	0.575402	P12814, O15144, P49023, Q8N556, Q8WUP2, Q13418	1.19209
GO:0000502	proteasome complex	7	0.577676	P20618, P43686, O43242, P61289, P62333, P51665, P62191	1.15006
GO:0005924	cell-substrate adherens junction	6	0.596656	P12814, O15144, P49023, Q8N556, Q8WUP2, Q13418	1.165
GO:0005912	adherens junction	8	0.632672	P12814, O15144, P49023, Q8N556, Q8WUP2, Q13418, Q13813, Q07157	1.06792
GO:0005635	nuclear envelope	13	0.632938	O00629, Q92973, P06703, P46060, P09874, P37198, P61970, P49790, P42166, P57740, P43243, P12004, P63241	1.01893
GO:0000267	cell fraction	38	0.644378	Q07065, P12956, P39656, O95573, P21964, Q9NZN4, P04899, P14625, Q9UJ70, Q92542, Q96AG4, Q9UNL2, O60506, P62745, Q9HD26, P40925, O43681, P49257, P46060, P41250, P07384, P07195, P15531, P63000, Q13813, P46977, O14880, Q15149, O43776, O60763, O95292, Q07812, Q9NSD9, Q15363, Q9Y6A9, P48449, P46821, Q14247	0.980805
GO:0015935	small ribosomal subunit	7	0.65221	P62857, P02792, P63220, P62273, P62854, P62847	1.06792
GO:0030055	cell-substrate junction	6	0.675364	P12814, O15144, P49023, Q8N556, Q8WUP2, Q13418	1.06792
GO:0000139	Golgi membrane	8	0.681311	P26572, O60763, Q8TBA6, P49257, P53992, O95782, Q00610, P09496	1.0201
GO:0005626	insoluble fraction	27	0.685928	Q07065, P12956, P39656, O95573, P21964, Q9NZN4, P04899, P14625, Q92542, Q96AG4, Q9UNL2, O60506, P62745, Q9HD26, P49257, P07384, P63000, Q13813, P46977, P15531, O14880, Q15149, O60763, O95292, Q15363, Q9Y6A9, P48449	0.965146
GO:0005624	membrane fraction	25	0.693149	P62745, Q9HD26, Q07065, P12956, P39656, P49257, O95573, P21964, Q9NZN4, P04899, P15531, P46977, Q13813, P63000, O14880, O60763, O95292, P14625, Q96AG4, Q92542, Q15363, Q9Y6A9, Q9UNL2, P48449, O60506	0.962086
GO:0005770	late endosome	4	0.698081	P13693, Q13501, P51149, Q9UHA4	1.13911
GO:0044459	plasma membrane part	49	0.702479	P07437, Q9NZB2, P60953, P01130, Q14444, Q8WUP2, Q15286, Q13488, P21964, O96005, Q9NZN4, O14964, Q9H4M9, P08133, P12814, P06756, P38606, O75695, Q92542, P40616, Q9H307, Q00610, Q13586, P53680, Q8NBJ4, Q07157, Q9HD26, Q9H3P7, O15144, P35611, P02786, P23634, P26038, P46060, Q9NP72, Q16563, P51148, P63000, Q13813, Q9UHA4, P35241, P49023, Q8N556, Q13418, Q15691, O95782, P63241, Q13557, P09496	0.960144
GO:0044431	Golgi apparatus part	13	0.706941	Q9HD26, P49257, P21333, P26572, O60763, Q9UNZ2, Q8TBA6, P40616, P53992, Q00610, O95782, O43493, P09496	0.965767
GO:0042579	microbody	5	0.722316	P51659, O75521, Q86WA8, O95573, P04040	1.04187
GO:0005777	peroxisome	5	0.722316	P51659, O75521, Q86WA8, O95573, P04040	1.04187
GO:0005625	soluble fraction	14	0.727031	P62745, P40925, O43681, P46060, P21964, P41250, P07195, P15531, O43776, Q07812, Q9UJ70, Q9NSD9, P46821, Q14247	0.949258
GO:0016323	basolateral plasma membrane	8	0.739506	P12814, O15144, P49023, Q8N556, Q8WUP2, Q13418, P26038, Q07157	0.962628
GO:0000775	chromosome, centromeric region	5	0.740078	Q14203, Q13561, P46060, P57740, Q16181	1.01706
GO:0044454	nuclear chromosome part	5	0.740078	P33993, Q92878, P12956, P17987, P13010	1.01706
GO:0031965	nuclear membrane	4	0.758914	P37198, P42166, P43243, P12004	1.03555
GO:0043025	cell soma	5	0.772999	P04350, Q13418, P63244, Q14980, P46821	0.970832
GO:0005794	Golgi apparatus	33	0.775934	P31948, P04040, P26572, P18085, Q7KZF4, Q9UNZ2, P40616, Q92542, P53992, Q00610, Q13618, Q8NBJ4, Q9UBV7, Q9HD26, Q9H3P7, O15144, Q9Y282, P49257, P21333, P51149, Q9Y2T2, O60763, O95292, Q14697, Q8TBA6, Q15392, Q15363, Q15691, O95782, P84085, Q8IX12, O43493, P09496	0.92436
GO:0005667	transcription factor complex	4	0.776859	P53999, P12956, P46937, P09874	1.0051
GO:0045177	apical part of cell	5	0.802558	P35241, P60953, P26038, Q13488, P08133	0.928622
GO:0030016	myofibril	4	0.809459	P12814, P49257, Q13418, Q13813	0.949258
GO:0000785	chromatin	7	0.811569	P33993, P60228, Q02880, P16403, P17987, Q14839, P42166	0.892586
GO:0000228	nuclear chromosome	6	0.835772	P33993, Q92878, P12956, P17987, Q969G3, P13010	0.868813
GO:0045121	membrane raft	4	0.850768	P07437, Q96C19, P01130, P04899	0.876239
GO:0031301	integral to organelle membrane	4	0.850768	Q969N2, Q9Y6A9, Q9UNL2, Q13586	0.876239
GO:0030424	axon	4	0.862694	P04350, Q13418, Q9NVA2, P46821	0.854333
GO:0031300	intrinsic to organelle membrane	4	0.884062	Q969N2, Q9Y6A9, Q9UNL2, Q13586	0.81365
GO:0005768	endosome	12	0.897871	P62745, P13693, P01130, P02786, Q13501, Q9H444, P51149, Q9NZN4, O14964, Q9H4M9, P51148, Q9UHA4	0.800937
GO:0005911	cell-cell junction	4	0.925066	Q13418, Q9H307, Q13813, Q07157	0.727092
GO:0005759	mitochondrial matrix	14	0.925352	P00367, P47897, P41250, Q8N163, P38117, Q96AG4, P22033, Q96I99, Q10713, P13804, P07954, Q99798, O75390, Q16795	0.776666
GO:0031980	mitochondrial lumen	14	0.925352	P00367, P47897, P41250, Q8N163, P38117, Q96AG4, P22033, Q96I99, Q10713, P13804, P07954, Q99798, O75390, Q16795	0.776666
GO:0005819	spindle	5	0.926721	Q14203, Q96DB5, Q15691, Q14980, Q16181	0.724011
GO:0005887	integral to plasma membrane	12	0.930698	P01130, P06756, P23634, P38606, P02786, Q14444, Q92542, Q13488, O96005, Q13586, Q16563, Q8NBJ4	0.759407
GO:0016020	membrane	158	0.933236	P46940, Q07065, P07437, Q9NZB2, Q9UHD8, P01130, Q8WUP2, Q15286, O00571, Q86VR2, P21964, Q9H444, Q13671, P26572, Q9BSJ8, P61970, P38606, Q969N2, O75695, P49790, P57740, P22695, P08574, Q969V3, P23634, Q13561, Q5T4S7, Q96FS4, Q9UBG0, Q9HC07, Q9H061, Q9Y2T2, O60888, Q92734, Q15149, Q07812, Q9BZH6, Q8TBA6, P63244, O95782, Q9Y6A9, P63241, Q13557, Q8NC51, P09496, P53007, P60953, Q14444, O00469, O75477,…	0.923287
GO:0030054	cell junction	10	0.933821	P12814, Q9HD26, O15144, P49023, Q8N556, Q8WUP2, Q13418, Q9H307, Q13813, Q07157	0.742898
GO:0043227	membrane-bounded organelle	280	0.93478	P46940, Q07065, P23193, P00367, Q9H0A0, P01130, P16989, P27635, Q15717, P26572, P11142, P38606, P49790, P57740, Q7Z2W9, P59998, Q00839, P22695, O60506, P10619, Q08J23, Q969V3, Q5T4S7, Q96FS4, P46937, Q9UKF6, Q06265, P41250, O75368, P62258, Q07812, P55209, Q8TBA6, O95782, Q15459, Q13557, P09496, Q8NC51, P43686, P39687, Q86WA8, O75477, P41223, Q8N163, P04040, Q9NZN4, P09874, P14625, P40616, P57721,…	0.956088
GO:0019898	extrinsic to membrane	14	0.936463	Q9HD26, O60763, P35241, Q01518, Q13561, P26038, Q96FS4, Q9H444, P26885, Q9NZN4, O14964, Q9H4M9, Q15165, P63000	0.761825
GO:0070469	respiratory chain	4	0.937378	P08574, Q9P0J0, Q16795, P22695	0.697414
GO:0043231	intracellular membrane-bounded organelle	279	0.941706	P46940, Q07065, P23193, P00367, Q9H0A0, P01130, P16989, P27635, Q15717, P26572, P11142, P38606, P49790, P57740, Q7Z2W9, P59998, Q00839, P22695, O60506, P10619, Q08J23, Q969V3, Q5T4S7, Q96FS4, P46937, Q9UKF6, Q06265, P41250, O75368, P62258, Q07812, P55209, Q8TBA6, O95782, Q15459, Q13557, P09496, Q8NC51, P43686, P39687, Q86WA8, O75477, P41223, Q8N163, P04040, Q9NZN4, P09874, P14625, P40616, P57721,…	0.954198
GO:0030141	secretory granule	4	0.942808	P12814, Q15363, P41250, Q16563	0.683466
GO:0031226	intrinsic to plasma membrane	12	0.948215	P01130, P06756, P23634, P38606, P02786, Q14444, Q92542, Q13488, O96005, Q13586, Q16563, Q8NBJ4	0.732285
GO:0031090	organelle membrane	45	0.953704	P53007, P01130, P39656, O75477, O95573, P04040, P26572, P14625, Q969N2, Q92542, P42166, P53992, Q00610, Q9UNL2, Q13586, P53680, P12004, Q16795, P22695, P62745, Q9Y4W6, Q9NVH1, P08574, P14854, Q9P0J0, P49257, Q9UII2, P46977, P37198, O60763, P10606, O95292, Q15392, Q8TBA6, Q07812, P60468, Q15041, Q15363, Q10713, O15270, O95782, Q9Y6A9, P43243, Q13557, P09496	0.828555
GO:0009986	cell surface	7	0.957945	P11142, P06756, Q9UII2, P21964, O96005, Q00839, Q9HDC9	0.671947
GO:0005615	extracellular space	8	0.962944	P13693, P01130, P09382, P14174, P06744, P02461, Q9Y4K0, Q00341	0.670065
GO:0016021	integral to membrane	75	0.963344	Q07065, Q9BSR8, P01130, Q9Y6M7, P39656, Q86VR2, P21964, Q9HDC9, Q6DD88, P26572, Q9BSJ8, P61970, Q969N2, P38606, P49790, P42166, P57740, P57088, O00629, Q9Y4W6, Q969V3, P08574, Q92973, Q9Y282, P02786, P23634, Q9P0J0, Q5T4S7, P49257, Q9UBG0, Q9HC07, Q9H061, P46977, Q92734, O95292, P16949, Q9BZH6, Q15392, Q07812, Q8TBA6, Q15363, O15270, Q9Y6A9, Q8TCT9, Q8TED1, P63241, P53007, Q14444, O75477, O95573,…	0.856617
GO:0044425	membrane part	126	0.965154	Q07065, P07437, Q9NZB2, P01130, Q8WUP2, Q15286, Q86VR2, P21964, Q9H444, P26572, Q9BSJ8, P61970, Q969N2, P38606, O75695, P49790, P57740, P22695, P08574, Q969V3, P23634, Q5T4S7, Q13561, Q96FS4, Q9UBG0, Q9HC07, Q9H061, Q9Y2T2, Q92734, Q07812, Q8TBA6, Q9BZH6, Q9Y6A9, O95782, P63241, Q13557, P09496, P53007, P60953, Q14444, O75477, Q9NZN4, Q15165, P12814, Q5BJD5, Q13445, P14625, P06756, Q96AG4, P40616,…	0.891847
GO:0031224	intrinsic to membrane	78	0.971338	Q07065, P31689, Q9BSR8, P01130, Q9Y6M7, P39656, Q86VR2, P21964, Q9HDC9, Q6DD88, P26572, Q9BSJ8, P61970, Q969N2, P38606, P49790, P42166, P57740, P57088, O00629, Q9Y4W6, Q969V3, P08574, Q92973, Q9Y282, P02786, P23634, Q9P0J0, Q5T4S7, P49257, Q9UBG0, Q9HC07, Q9H061, P46977, Q92734, O95292, Q8TBA6, P16949, Q9BZH6, Q15392, Q07812, Q15363, O15270, Q9Y6A9, Q8TCT9, Q8TED1, P63241, P53007, Q14444, O75477,…	0.851059
GO:0005578	proteinaceous extracellular matrix	5	0.985859	Q16610, P09382, Q99715, O75718, P02461	0.547649
GO:0019866	organelle inner membrane	13	0.98731	Q9Y4W6, P53007, Q9NVH1, P14854, P08574, Q9P0J0, Q9UII2, P10606, Q10713, P43243, Q16795, P12004, P22695	0.641984
GO:0005576	extracellular region	21	0.990406	P58335, P01130, P02786, Q15286, P21333, P14174, Q99715, P06744, P61916, P02461, O75718, Q15165, Q00341, P12814, Q16610, P62937, P13693, Q96HY6, P59826, P09382, Q9Y4K0	0.682167
GO:0044421	extracellular region part	12	0.990407	Q16610, P13693, P01130, Q15286, P09382, P14174, P06744, Q99715, O75718, P02461, Q9Y4K0, Q00341	0.61759
GO:0031967	organelle envelope	27	0.990526	P53007, O95573, P04040, P09874, P61970, P49790, P42166, P57740, P12004, Q16795, P22695, O00629, Q9Y4W6, Q9NVH1, P14854, P08574, Q92973, P06703, Q9P0J0, P46060, Q9UII2, P37198, P10606, Q07812, Q10713, P43243, P63241	0.709753
GO:0031975	envelope	27	0.991017	P53007, O95573, P04040, P09874, P61970, P49790, P42166, P57740, P12004, Q16795, P22695, O00629, Q9Y4W6, Q9NVH1, P14854, P08574, Q92973, P06703, Q9P0J0, P46060, Q9UII2, P37198, P10606, Q07812, Q10713, P43243, P63241	0.707576
GO:0045202	synapse	4	0.99244	Q9HD26, Q9NVA2, P46821, Q16563	0.481314
GO:0031012	extracellular matrix	5	0.992613	Q16610, P09382, Q99715, O75718, P02461	0.502549
GO:0005743	mitochondrial inner membrane	11	0.993944	Q9Y4W6, P10606, Q9NVH1, P53007, P14854, P08574, Q9P0J0, Q10713, Q9UII2, Q16795, P22695	0.583705
GO:0044455	mitochondrial membrane part	4	0.995453	Q9P0J0, Q9UII2, Q16795, P22695	0.449649
GO:0000323	lytic vacuole	6	0.996037	P10619, Q92542, P04040, P51149, P61916, Q9Y2T2	0.48819
GO:0005764	lysosome	6	0.996037	P10619, Q92542, P04040, P51149, P61916, Q9Y2T2	0.48819
GO:0044429	mitochondrial part	26	0.996579	Q9Y4W6, P00367, Q9NVH1, P53007, P08574, P14854, Q9P0J0, P47897, Q9UII2, O95573, P41250, P04040, Q8N163, P10606, P38117, Q07812, Q96AG4, P22033, Q96I99, P13804, Q10713, P07954, Q99798, O75390, Q16795, P22695	0.667046
GO:0031966	mitochondrial membrane	13	0.998622	Q9Y4W6, P53007, Q9NVH1, P14854, P08574, Q9P0J0, Q9UII2, O95573, P10606, Q07812, Q10713, Q16795, P22695	0.544428
GO:0005773	vacuole	6	0.998708	P10619, Q92542, P04040, P51149, P61916, Q9Y2T2	0.438119
GO:0005740	mitochondrial envelope	14	0.998842	Q9Y4W6, P53007, Q9NVH1, P14854, P08574, Q9P0J0, O95573, Q9UII2, P04040, P10606, Q07812, Q10713, Q16795, P22695	0.548654
GO:0005739	mitochondrion	43	0.999324	Q12906, P51659, P33316, P43686, P00367, P53007, P47897, O95573, P04040, Q8N163, P38606, Q96AG4, Q96I99, P13804, Q7Z2W9, Q00610, Q16795, P22695, Q86SX6, Q86U42, P10619, O75521, Q9Y4W6, Q9H3P7, Q9NVH1, P08574, P14854, P02786, Q9P0J0, Q9UII2, P41250, Q9H061, P10606, P38117, P62258, Q07812, P22033, Q10713, Q96DV4, P07954, Q99798, O75390, Q6YN16	0.685379

## Sheet: 60-80
GOterm	GOname	Count	PValue	Genes	Fold Enrichment
GO:0030530	heterogeneous nuclear ribonucleoprotein complex	10	3.60949e-05	P83881, Q13151, P52597, P26599, P22626, P14866, O43390, P31943, P61978, P31942	5.06104
GO:0000502	proteasome complex	17	0.000157824	P48556, P35998, Q5VYK3, Q13200, P25789, Q99460, P62195, O00487, Q99436, P28074, P28072, Q9UNM6, O14818, P49721, O00231, P04792, P28066	2.81277
GO:0001725	stress fiber	9	0.000169318	Q9UHB6, P35580, Q7Z406, P68133, Q9NR12, O43707, Q15942, P35749, P35579	4.83962
GO:0042641	actomyosin	9	0.000287739	Q9UHB6, P35580, Q7Z406, P68133, Q9NR12, O43707, Q15942, P35749, P35579	4.55494
GO:0032432	actin filament bundle	9	0.000287739	Q9UHB6, P35580, Q7Z406, P68133, Q9NR12, O43707, Q15942, P35749, P35579	4.55494
GO:0030017	sarcomere	12	0.0003126	Q14315, P30626, Q14192, Q01082, P06753, Q96HC4, P05787, P04075, P67936, P68133, P04792, P29992	3.44151
GO:0015629	actin cytoskeleton	28	0.000416645	Q9UHB6, Q92747, Q01082, Q9ULV4, P04075, P23528, P07737, Q9Y696, P53814, O43707, P35749, P29992, Q15942, P35579, P60981, P35580, P47755, Q05682, P06753, Q7Z406, Q16658, Q96HC4, Q9NR12, P67936, P68133, O00159, O43795, P61158	2.00755
GO:0005856	cytoskeleton	73	0.000472894	Q01082, Q5VYK3, Q9ULV4, P30153, Q9BR76, P43034, P31943, P23528, P68371, P07737, Q7Z794, Q14192, Q9Y696, Q9Y224, Q13425, O43707, Q9Y265, Q9Y266, Q9P0K7, P29992, Q0ZGT2, Q5SW79, Q9BPX5, P15924, Q9Y490, Q9Y281, Q99426, O00560, P35579, P60981, Q3KQU3, P83881, P09972, P35580, P47755, Q05682, P20700, P06753, Q7Z406, Q96HC4, P61586, Q9NR12, P67936, O00159, P61158, P04792, Q9UHB6, Q92747, Q9Y6G9, P80723,…	1.45725
GO:0044449	contractile fiber part	13	0.00104861	Q14315, P30626, Q14192, Q01082, P06753, Q96HC4, P05787, P04075, P67936, P68133, P04792, P35749, P29992	2.86792
GO:0032991	macromolecular complex	180	0.00106256	P48556, Q01082, Q13200, Q9Y2D4, P52597, Q13868, Q9Y2L1, P19022, Q3ZCQ8, P43034, Q9Y230, O00483, Q16630, O00487, P26006, P10412, P56545, P12270, Q7Z794, O95777, O15498, Q09028, Q9Y696, P05455, O43390, P18859, O43707, P61978, P28066, P29992, P47985, P26196, P52434, Q13151, O75367, P05556, Q8WWI1, P22626, Q99426, Q8TEX9, P17844, O00560, Q9BWJ5, P28074, Q14344, P28072, O00299, P56199, O00159, Q9NQP4,…	1.19867
GO:0043234	protein complex	136	0.00132503	P48556, Q01082, Q13200, Q9Y2D4, Q13868, Q9Y2L1, P19022, Q3ZCQ8, P43034, Q9Y230, O00483, Q16630, O00487, P26006, P56545, P12270, Q7Z794, O15498, Q09028, Q9Y696, P18859, O43707, P28066, P29992, P47985, P52434, P05556, Q8WWI1, Q99426, Q8TEX9, O00560, P28074, Q14344, P28072, O00299, P56199, O00159, Q9NQP4, P35998, Q9Y6G9, P11388, Q92905, Q7Z3U7, Q15121, Q99436, Q9Y2W1, P62195, Q9UBI6, P27348, P63208,…	1.24879
GO:0043292	contractile fiber	13	0.00134426	Q14315, P30626, Q14192, Q01082, P06753, Q96HC4, P05787, P04075, P67936, P68133, P04792, P35749, P29992	2.79623
GO:0030016	myofibril	12	0.00179992	Q14315, P30626, Q14192, Q01082, P06753, Q96HC4, P05787, P04075, P67936, P68133, P04792, P29992	2.86792
GO:0044428	nuclear part	113	0.00317465	Q15287, Q16531, P48556, Q01082, P52597, Q13868, Q9Y2L1, Q3ZCQ8, O75494, P37802, P43034, Q9Y230, P23246, P23528, Q16630, P56545, P12270, Q09028, P05455, O43390, Q9HB71, O43707, P61978, Q9NX58, Q13151, P52434, O75367, P22626, Q8TEX9, P17844, Q9BWJ5, O00299, Q15061, O00159, Q13148, P11388, Q14978, Q92905, Q92791, Q9BVI4, Q9Y2W1, P62195, Q12788, P63208, P49736, Q6P2Q9, Q9UHB9, P55072, Q96QR8, O43395,…	1.25936
GO:0016363	nuclear matrix	9	0.00417252	P20700, Q9Y281, Q5BKZ1, P27708, Q9Y230, Q13427, P23246, Q9Y265, P23528	3.22642
GO:0048770	pigment granule	17	0.00604826	P07355, P05556, P35613, P49327, P30086, O00560, P61019, P23526, P13667, Q15084, Q14344, P62826, P05023, O43852, Q06830, P35749, P63104	2.06006
GO:0042470	melanosome	17	0.00604826	P07355, P05556, P35613, P49327, P30086, O00560, P61019, P23526, P13667, Q15084, Q14344, P62826, P05023, O43852, Q06830, P35749, P63104	2.06006
GO:0044424	intracellular part	393	0.0063734	P16278, Q13200, Q7L1Q6, Q3ZCQ8, O75494, Q9BR76, Q7Z794, P07737, O95777, O15498, Q92538, P28066, Q6UVY6, P52434, O75367, Q8WWI1, Q10469, Q99426, P54578, P28074, P28072, O75569, P61586, P98082, Q16836, P13797, Q9Y6G9, Q13595, Q16850, Q92905, O75475, Q6UB35, Q99436, P13667, P27348, Q16706, P63208, P53814, Q6P2Q9, P55072, Q92900, Q96QR8, P63104, P51991, Q5BKZ1, Q9UKD2, Q13637, Q9Y6H1, P14618, O15460,…	1.03975
GO:0005839	proteasome core complex	7	0.00678483	P28074, P28072, P25789, O14818, P49721, Q99436, P28066	3.76415
GO:0042995	cell projection	33	0.00720217	P80723, P42224, P19022, Q9UQB8, P30086, P43034, P04216, Q9UBB4, P62136, P62873, Q9Y696, O60716, P08670, O43707, P78357, P05556, Q9Y490, Q07960, Q6UVK1, P35579, P09972, P35580, Q14344, O00299, P61421, Q05682, P56199, Q7Z406, Q16658, Q9NR12, O00159, Q9NQC3, P61158	1.58617
GO:0034399	nuclear periphery	9	0.00921473	P20700, Q9Y281, Q5BKZ1, P27708, Q9Y230, Q13427, P23246, Q9Y265, P23528	2.86792
GO:0031981	nuclear lumen	87	0.0108918	Q15287, Q16531, Q09161, Q16222, P48556, Q01082, P52597, P42224, Q13868, Q12874, Q9Y2L1, Q92769, Q9Y6E0, O75494, Q3ZCQ8, Q16576, Q9Y230, Q9H583, P31943, P23528, P23246, Q16630, P62136, P56545, P12270, Q09028, P05455, O43390, P62826, O43707, Q13427, P61978, Q9Y265, Q9NX58, P52434, Q9Y281, P22626, Q9Y2X3, Q9BYG3, P17844, P83881, O43148, P26599, Q15061, P20700, O00159, Q8TED0, Q13148, O43670, P11388,…	1.26227
GO:0005634	nucleus	182	0.0111356	Q16531, Q15287, P48556, Q01082, P52597, Q13868, Q8WW12, Q9Y2L1, Q3ZCQ8, O75494, P37802, P43034, Q9Y230, Q16630, P23246, P23528, P10412, P56545, P12270, P07737, Q9P0V3, O95777, Q09028, Q9Y696, P05455, Q9Y224, O60716, O43390, Q9HB71, O43707, P61978, P28066, O00161, Q9NX58, P52434, Q13151, O75367, Q8WWI1, P22626, Q8TEX9, P17844, Q01844, O00560, Q9BWJ5, P28074, P28072, O00299, Q15061, Q9Y2S7, Q96HC4,…	1.14215
GO:0016459	myosin complex	7	0.0128592	P35580, Q7Z406, O00159, O43795, P35749, P35579, P29992	3.34591
GO:0031674	I band	7	0.0128592	Q14315, P30626, Q14192, Q96HC4, P05787, P04075, P04792	3.34591
GO:0031982	vesicle	42	0.0132502	P07355, P02751, Q5VYK3, P04075, P30086, Q96CV9, P23526, O95208, O00461, P30041, P13667, Q9P0V3, O15498, P62993, Q9Y696, Q13425, P62826, O43707, P05023, P35749, Q06830, P63104, O00161, P30626, P05556, P35613, P30533, P49327, O00560, Q9NZM1, P61019, P20337, Q15084, Q14344, P61421, P56199, P61923, P98082, O43852, P00533, P20073, Q96CW1	1.43396
GO:0005788	endoplasmic reticulum lumen	13	0.0158526	P13667, Q15084, O15460, Q96D15, P27797, P30533, Q9NZ08, Q7Z4H8, P50454, O43852, Q8NBJ5, Q9Y680, Q9BS26	2.11036
GO:0030863	cortical cytoskeleton	7	0.0170008	Q01082, P47755, Q05682, O43707, P23528, P35579, P60981	3.16981
GO:0043228	non-membrane-bounded organelle	135	0.0219581	P48556, Q01082, P52597, Q13868, Q9Y2L1, Q9ULV4, Q9BR76, P43034, P23528, P10412, P12270, Q7Z794, P07737, Q09028, Q9Y696, P05455, Q9Y224, O43707, P61978, P29992, Q9NX58, P52434, O75367, Q9Y490, P22626, Q99426, P17844, O00560, Q15061, Q9Y2S7, Q96HC4, P61586, P67936, Q9NR12, O00159, Q13148, Q9UHB6, Q9Y6G9, P80723, P11388, Q92905, Q14978, Q92791, P04075, Q9BVI4, Q15121, P62195, Q9Y2W1, Q12788, P53814,…	1.16151
GO:0043232	intracellular non-membrane-bounded organelle	135	0.0219581	P48556, Q01082, P52597, Q13868, Q9Y2L1, Q9ULV4, Q9BR76, P43034, P23528, P10412, P12270, Q7Z794, P07737, Q09028, Q9Y696, P05455, Q9Y224, O43707, P61978, P29992, Q9NX58, P52434, O75367, Q9Y490, P22626, Q99426, P17844, O00560, Q15061, Q9Y2S7, Q96HC4, P61586, P67936, Q9NR12, O00159, Q13148, Q9UHB6, Q9Y6G9, P80723, P11388, Q92905, Q14978, Q92791, P04075, Q9BVI4, Q15121, P62195, Q9Y2W1, Q12788, P53814,…	1.16151
GO:0005622	intracellular	395	0.0224654	P16278, Q13200, Q7L1Q6, Q3ZCQ8, O75494, Q9BR76, Q7Z794, P07737, O95777, O15498, Q92538, P28066, Q6UVY6, P52434, O75367, Q8WWI1, Q10469, Q99426, P54578, P28074, P28072, O75569, P61586, P98082, Q16836, P13797, Q9Y6G9, Q13595, Q16850, Q92905, O75475, Q6UB35, Q99436, P13667, P27348, P84095, Q16706, P63208, P53814, Q6P2Q9, P55072, Q92900, Q96QR8, P63104, P51991, Q5BKZ1, Q9UKD2, Q13637, Q9Y6H1, P14618,…	1.03047
GO:0044430	cytoskeletal part	44	0.0230756	Q9UHB6, Q5VYK3, Q01082, Q9Y6G9, P11388, P43034, Q15121, P23528, P68371, Q7Z794, Q9Y224, P08670, Q13425, Q9P258, O43707, Q9Y265, Q9Y266, P35749, P63104, P29992, Q5SW79, Q99426, P05787, Q14008, Q15942, Q9NZM1, P35579, P60981, Q3KQU3, P25205, P35580, P63172, Q05682, P47755, P20700, Q7Z406, P06753, Q9NR12, P67936, P68133, O00159, O43795, P61158, P04792	1.37162
GO:0005793	ER-Golgi intermediate compartment	9	0.0260366	Q02818, Q15084, P02751, Q5VYK3, Q969H8, Q9BVK6, Q9Y3A6, P50454, Q9BS26	2.41981
GO:0005694	chromosome	27	0.0360541	Q92769, O75531, P11388, Q92791, P43034, Q9C0C2, P10412, P12270, Q09028, P32322, P49736, P62826, Q9P258, Q96QR8, Q92900, Q13263, P42167, O43684, O75367, Q9BYG3, P17096, O00541, Q8N3U4, P25205, O14980, P09429, Q5SSJ5	1.47963
GO:0044422	organelle part	217	0.0382739	Q13868, Q9Y2L1, O75494, Q3ZCQ8, P43034, P37802, P23246, P23528, Q7Z794, Q09028, Q92538, O43390, Q02978, P29992, Q9NX58, P52434, O75367, Q10469, Q99426, Q9BWJ5, Q15061, P98082, Q16836, Q9Y6G9, Q16850, Q92905, Q92791, Q7Z3U7, Q9BVI4, Q9Y680, P13667, Q16706, P63208, Q12788, Q6P2Q9, Q96QR8, Q92900, P55072, P63104, O43395, P51991, Q8WX92, Q5BKZ1, P35613, Q9BUQ8, Q8IY81, Q9NZM1, Q9UKD2, Q5SRE5, Q15084,…	1.09119
GO:0030018	Z disc	6	0.0388353	Q14315, P30626, Q14192, Q96HC4, P05787, P04792	3.03663
GO:0070013	intracellular organelle lumen	110	0.0388499	Q15287, Q16531, P48556, Q01082, P52597, Q13868, Q9Y2L1, Q3ZCQ8, O75494, Q9Y230, P23246, P23528, Q16630, P12270, P56545, Q09028, P05455, O43390, O43707, P61978, Q9NX58, P52434, P22626, P30533, P17844, Q15061, Q9Y2S7, O00159, Q13148, Q16836, Q9BS26, P11388, Q14978, Q92905, Q92791, Q9BVI4, Q9Y680, O00461, P62195, Q9Y2W1, P13667, Q12788, P63208, P49736, Q6P2Q9, Q9UHB9, P55072, O43395, P51991, Q96D15,…	1.16554
GO:0044446	intracellular organelle part	216	0.0398938	Q13868, Q9Y2L1, O75494, Q3ZCQ8, P43034, P37802, P23246, P23528, Q7Z794, Q09028, Q92538, O43390, Q02978, P29992, Q9NX58, P52434, O75367, Q10469, Q99426, Q9BWJ5, Q15061, P98082, Q16836, Q9Y6G9, Q16850, Q92905, Q92791, Q7Z3U7, Q9BVI4, Q9Y680, P13667, Q16706, P63208, Q12788, Q6P2Q9, Q96QR8, Q92900, P55072, P63104, O43395, P51991, Q8WX92, Q5BKZ1, P35613, Q9BUQ8, Q8IY81, Q9NZM1, Q9UKD2, Q5SRE5, Q15084,…	1.09062
GO:0000785	chromatin	14	0.0410303	O75367, Q92769, P17096, Q9C0C2, Q8N3U4, P10412, Q09028, P32322, P49736, P62826, Q5SSJ5, Q92900, Q13263, P42167	1.7978
GO:0031974	membrane-enclosed lumen	114	0.0414682	Q15287, Q16531, P48556, Q01082, P52597, Q13868, Q9Y2L1, Q3ZCQ8, O75494, Q9Y230, P23246, P23528, Q16630, P56545, P12270, Q09028, P05455, O43390, Q9HB71, O43707, P61978, Q9NX58, P52434, P22626, P30533, P17844, Q15061, Q9Y2S7, O00159, Q13148, Q16836, Q9BS26, P11388, Q14978, Q92905, Q92791, Q9BVI4, Q9Y680, O00461, P62195, Q9Y2W1, P13667, Q12788, P63208, P49736, Q6P2Q9, Q9UHB9, P55072, O43395, P51991,…	1.158
GO:0044454	nuclear chromosome part	10	0.0475252	O75367, Q09028, Q92769, Q92791, P32322, P49736, Q96QR8, Q9C0C2, Q13263, P25205	2.04852
GO:0043233	organelle lumen	111	0.0478622	Q15287, Q16531, P48556, Q01082, P52597, Q13868, Q9Y2L1, Q3ZCQ8, O75494, Q9Y230, P23246, P23528, Q16630, P12270, P56545, Q09028, P05455, O43390, O43707, P61978, Q9NX58, P52434, P22626, P30533, P17844, Q15061, Q9Y2S7, O00159, Q13148, Q16836, Q9BS26, P11388, Q14978, Q92905, Q92791, Q9BVI4, Q9Y680, O00461, P62195, Q9Y2W1, P13667, Q12788, P63208, P49736, Q6P2Q9, Q9UHB9, P55072, O43395, P51991, Q96D15,…	1.1548
GO:0005838	proteasome regulatory particle	4	0.0555398	P48556, Q13200, Q9UNM6, Q99460	4.30189
GO:0044427	chromosomal part	22	0.0607646	O75367, O43684, Q92769, Q92791, P43034, P17096, Q8N3U4, Q9C0C2, P25205, P10412, P12270, Q09028, O14980, P32322, P49736, P62826, Q9P258, Q96QR8, Q5SSJ5, Q92900, Q13263, P42167	1.47877
GO:0016323	basolateral plasma membrane	14	0.0614434	Q9UHB6, Q0ZGT2, P15924, Q9Y490, P05556, O00560, Q15942, Q96RT1, P22413, Q14192, O00159, P05023, P61158, P00533	1.69652
GO:0045202	synapse	14	0.0614434	O00161, P05556, P19022, P30086, P35579, Q9Y639, P20337, P56545, P35580, Q05682, P61421, Q13425, P61158, P63104	1.69652
GO:0031988	membrane-bounded vesicle	35	0.0656906	P07355, P02751, Q5VYK3, P04075, P30086, Q96CV9, P23526, O95208, O00461, P30041, P13667, Q9P0V3, P62993, P62826, O43707, P05023, P35749, Q06830, P63104, O00161, P05556, P35613, P49327, O00560, P61019, P20337, Q15084, Q14344, P61421, P56199, P61923, P98082, O43852, P00533, Q96CW1	1.32657
GO:0044432	endoplasmic reticulum part	25	0.0684608	O15460, Q16850, P27797, Q03518, P61009, P16615, Q9Y680, P13667, Q7Z4H8, P08240, Q8NBJ5, P51571, O15269, Q96D15, Q9NZ08, P30533, P50454, Q9H0U3, P61619, P61803, Q15084, Q8IY17, Q9NQC3, O43852, Q9BS26	1.41509
GO:0043235	receptor complex	6	0.0729311	P05556, P56199, O00560, P08240, P35579, P26006	2.58113
GO:0000228	nuclear chromosome	12	0.0731471	O75367, Q09028, Q92769, P11388, Q92791, P32322, Q9BYG3, P49736, Q96QR8, Q9C0C2, Q13263, P25205	1.74992
GO:0005730	nucleolus	49	0.0739832	P48556, Q16222, Q01082, P42224, P52597, Q13868, Q9Y2L1, Q9H583, P31943, P05455, O43707, P61978, Q9NX58, P52434, P22626, Q9Y2X3, Q9BYG3, P17844, P83881, P26599, Q15061, O00159, Q8TED0, Q13148, O43670, P11388, Q14978, Q92905, Q92791, Q9BVI4, P62195, Q9Y2W1, Q9UNX4, Q12788, P32322, Q9P258, Q9UHB9, P55072, O43684, P51991, Q8IY81, P55265, Q9NZI8, O00541, Q9UKD2, P25205, O14980, Q9BQ39, P09429	1.24361
GO:0031410	cytoplasmic vesicle	37	0.0745885	P07355, P02751, Q5VYK3, P30086, Q96CV9, P23526, O00461, O95208, P30041, P13667, Q9P0V3, O15498, Q9Y696, Q13425, P62826, O43707, P05023, P35749, Q06830, P63104, O00161, P05556, P35613, P49327, O00560, Q9NZM1, P61019, P20337, Q15084, Q14344, P61421, P56199, P61923, P98082, O43852, P00533, Q96CW1	1.29935
GO:0043226	organelle	335	0.0803514	P16278, Q13868, Q9Y2L1, Q3ZCQ8, O75494, Q9BR76, P43034, P37802, P04216, P23246, P23528, P23526, Q7Z794, P07737, O95777, O15498, Q09028, Q9Y696, Q92538, O60716, O43390, Q02978, P29992, P28066, Q6UVY6, Q9NX58, P52434, O75367, Q8WWI1, Q10469, Q99426, Q01844, Q9BWJ5, P28074, P28072, Q14344, Q15061, P56199, P61586, P98082, Q16836, Q02818, P35998, P62633, Q9Y6G9, Q16850, Q13595, P26358, Q92905, Q6Y1H2,…	1.03791
GO:0005681	spliceosome	17	0.0836781	O43395, P52597, O94906, Q12874, P51991, P22626, Q9BUQ8, Q15029, P17844, P31943, Q9BWJ5, Q92620, Q96DI7, Q8WXA9, O43390, Q6P2Q9, P61978	1.52358
GO:0043229	intracellular organelle	334	0.0957297	P16278, Q13868, Q9Y2L1, Q3ZCQ8, O75494, Q9BR76, P43034, P37802, P04216, P23246, P23528, P23526, Q7Z794, P07737, O95777, O15498, Q09028, Q9Y696, Q92538, O60716, O43390, Q02978, P29992, P28066, Q6UVY6, Q9NX58, P52434, O75367, Q8WWI1, Q10469, Q99426, Q01844, Q9BWJ5, P28074, P28072, Q14344, Q15061, P56199, P61586, P98082, Q16836, Q02818, P35998, P62633, Q9Y6G9, Q16850, Q13595, P26358, Q92905, Q6Y1H2,…	1.03555
GO:0008305	integrin complex	4	0.0999943	P05556, P56199, P35579, P26006	3.44151
GO:0044448	cell cortex part	8	0.102717	Q01082, Q9Y2D4, P47755, Q05682, O43707, P23528, P35579, P60981	1.96658
GO:0005654	nucleoplasm	47	0.104489	Q16531, Q15287, Q09161, P52597, Q12874, Q92769, P11388, P14866, Q3ZCQ8, Q9Y6E0, O75494, Q9Y230, Q16576, P31943, Q16630, P62136, Q9Y2W1, O00422, P56545, P12270, Q09028, P63208, O43390, P49736, P62826, Q13427, Q6P2Q9, Q9Y265, P61978, Q13263, P52434, O43395, P22626, Q8WX92, Q9BYG3, P17096, O00541, P63165, P25205, P83881, O43148, P26599, O14980, P62841, O00159, P09429	1.218
GO:0016023	cytoplasmic membrane-bounded vesicle	33	0.11857	P07355, P02751, Q5VYK3, P30086, Q96CV9, P23526, O00461, O95208, P30041, P13667, Q9P0V3, P62826, O43707, P05023, Q06830, P35749, P63104, O00161, P05556, P35613, P49327, O00560, P61019, P20337, Q15084, Q14344, P61421, P56199, P61923, P98082, O43852, P00533, Q96CW1	1.26752
GO:0005635	nuclear envelope	18	0.12246	P55060, Q8TEX9, P43034, P37802, Q9NZM1, O00505, P63165, Q5SRE5, P12270, O00299, P20700, O14980, Q9HB71, O00159, P62826, Q9NQC3, P20073, P42167	1.42081
GO:0005913	cell-cell adherens junction	5	0.125414	P15924, Q8WWI1, P19022, Q15942, P35579	2.53052
GO:0022624	proteasome accessory complex	4	0.12615	P48556, Q13200, Q9UNM6, Q99460	3.12864
GO:0044464	cell part	418	0.128741	Q8WUH6, P16278, Q13200, Q7L1Q6, Q3ZCQ8, O75494, Q9BR76, Q7Z794, P07737, O95777, O15498, Q92538, P28066, Q6UVY6, P52434, O75367, Q8WWI1, Q10469, Q99426, P54578, P22413, P28074, P28072, O75569, P61586, P98082, Q16836, P13797, Q9Y6G9, Q13595, Q16850, Q92905, O75475, Q6UB35, Q99436, P13667, P27348, P84095, Q16706, P63208, P53814, Q6P2Q9, P55072, Q92900, Q96QR8, P63104, P51991, Q5BKZ1, Q9UKD2, Q13637,…	1.00908
GO:0005623	cell	418	0.128741	Q8WUH6, P16278, Q13200, Q7L1Q6, Q3ZCQ8, O75494, Q9BR76, Q7Z794, P07737, O95777, O15498, Q92538, P28066, Q6UVY6, P52434, O75367, Q8WWI1, Q10469, Q99426, P54578, P22413, P28074, P28072, O75569, P61586, P98082, Q16836, P13797, Q9Y6G9, Q13595, Q16850, Q92905, O75475, Q6UB35, Q99436, P13667, P27348, P84095, Q16706, P63208, P53814, Q6P2Q9, P55072, Q92900, Q96QR8, P63104, P51991, Q5BKZ1, Q9UKD2, Q13637,…	1.00908
GO:0043025	cell soma	9	0.129876	P35580, P62820, Q05682, P56199, P43034, P30086, Q9NQC3, Q9UBB4, P62136	1.75986
GO:0000790	nuclear chromatin	6	0.1369	O75367, Q09028, Q92769, P32322, Q9C0C2, Q13263	2.15094
GO:0042383	sarcolemma	5	0.147297	P07355, P05556, P35613, P05787, P05023	2.38994
GO:0043005	neuron projection	15	0.153305	P80723, P42224, P30086, P43034, P04216, Q9UBB4, P62136, P09972, P35580, Q05682, P61421, Q7Z406, P56199, P08670, P78357	1.43396
GO:0005886	plasma membrane	85	0.153469	P07355, Q01082, P19022, Q07021, P37802, Q01650, P04216, P26006, P56545, P12270, O15498, Q14192, Q9Y696, Q9UMF0, O60716, Q13425, Q02978, P05023, P78357, P36543, P29992, O00161, P30626, Q0ZGT2, P15924, P08473, Q9Y490, P05556, Q8WWI1, Q9Y5X1, P30533, P04439, Q01844, Q07960, O00560, Q96RT1, Q6UVK1, P35579, P08123, P22413, P35580, Q14344, Q96RF0, O00299, Q05682, P56199, Q8IY17, P61586, P61923, O00159,…	1.11652
GO:0000159	protein phosphatase type 2A complex	4	0.154426	P99999, P63151, P30153, Q14738	2.86792
GO:0030864	cortical actin cytoskeleton	4	0.154426	Q01082, Q05682, P23528, P60981	2.86792
GO:0005783	endoplasmic reticulum	51	0.161158	P62820, O15460, Q5VYK3, Q9BVK6, Q8IVL6, P61009, P04216, P16435, O15498, Q9Y3A6, P51571, Q6UVY6, O15269, Q9NZ08, Q7L5N7, P30533, O00560, Q9H0U3, P61019, P61619, Q8IY17, Q9BS26, P62633, Q16850, Q53EP0, Q6Y1H2, P27797, Q70UQ0, P30086, Q03518, P16615, Q9Y680, P13667, O00429, Q7Z4H8, P08240, Q9UHB9, O75844, Q8NBJ5, P55072, Q9UGP8, Q9NR31, Q96D15, Q9BQB6, P50454, Q15084, P61803, Q9NQC3, O43852, Q53GQ0,…	1.16391
GO:0030424	axon	8	0.174251	P09972, P35580, P42224, P61421, Q7Z406, P08670, P30086, P78357	1.72075
GO:0005938	cell cortex	12	0.181616	P35580, Q01082, Q9Y2D4, P47755, Q05682, P43034, O76003, O43707, P23528, P35579, P60981, Q9P0K7	1.47493
GO:0005791	rough endoplasmic reticulum	4	0.184438	P30533, P30086, P08240, P51571	2.64731
GO:0030055	cell-substrate junction	9	0.185843	Q9UHB6, Q14192, Q0ZGT2, Q9Y490, P05556, O00560, Q15942, P61158, Q96RT1	1.61321
GO:0012505	endomembrane system	43	0.200204	Q16850, P55060, P37802, P43034, P61009, P16615, O95208, P12270, Q9P0V3, P62993, Q16706, Q92538, Q9HB71, P62826, P08240, P51571, P42167, P98194, O15269, Q92896, P35613, Q8TEX9, P04439, Q9H0U3, Q9NZM1, O00505, P63165, P61619, Q5SRE5, P61803, O00299, P20700, Q8IY17, P61923, O14980, O00159, P98082, Q9NQC3, P00533, P61158, P20073, Q96CW1, Q9BS26	1.15976
GO:0030529	ribonucleoprotein complex	48	0.200557	Q09161, P52597, Q12874, P14866, P27797, Q15029, Q9H583, Q9BVI4, P31943, Q16630, P31942, Q92620, Q9UNX4, O95777, P05455, Q9UHX1, Q12788, O43390, P10155, Q6P1L8, O43707, Q6P2Q9, P61978, Q9UHB9, Q92900, Q8IXM3, Q13151, P26196, O43395, O94906, Q92615, P51991, P22626, Q9Y2X3, Q9BUQ8, P17844, Q9NZI8, O00541, Q9BWJ5, P83881, Q96DI7, P26599, Q8WXA9, O14980, P62841, P42677, Q9Y3D9, Q15365	1.14717
GO:0005912	adherens junction	11	0.201516	Q9UHB6, Q14192, Q0ZGT2, P15924, Q9Y490, P05556, Q8WWI1, P19022, O00560, Q15942, P35579	1.47877
GO:0043227	membrane-bounded organelle	299	0.205883	P16278, Q13868, Q9Y2L1, O75494, Q3ZCQ8, P43034, P37802, P04216, P23246, P23528, P23526, P07737, O95777, O15498, Q09028, Q9Y696, Q92538, O60716, O43390, Q02978, P28066, Q6UVY6, Q9NX58, P52434, O75367, Q8WWI1, Q10469, Q01844, Q9BWJ5, P28074, P28072, Q14344, Q15061, P56199, P61586, P98082, Q16836, Q02818, P35998, P62633, Q16850, Q13595, P26358, Q92905, Q6Y1H2, Q92791, Q7Z3U7, Q70UQ0, Q9BVI4, O75475,…	1.02819
GO:0005626	insoluble fraction	33	0.211758	P62820, Q16850, P21589, P27797, P30086, P43034, Q03518, P61009, P16615, P16435, O60716, Q4KWH8, Q13425, P05023, O75844, P55072, P29992, O00161, P08473, P05556, Q10469, Q9Y5X1, P50148, Q9BQB6, P54578, O00299, Q05682, P61421, P56199, Q96HC4, P31150, P20073, P04792	1.18797
GO:0008287	protein serine/threonine phosphatase complex	5	0.220312	P99999, P63151, P30153, Q14738, O15355	2.04852
GO:0043231	intracellular membrane-bounded organelle	298	0.223679	P16278, Q13868, Q9Y2L1, O75494, Q3ZCQ8, P43034, P37802, P04216, P23246, P23528, P23526, P07737, O95777, O15498, Q09028, Q9Y696, Q92538, O60716, O43390, Q02978, P28066, Q6UVY6, Q9NX58, P52434, O75367, Q8WWI1, Q10469, Q01844, Q9BWJ5, P28074, P28072, Q14344, Q15061, P56199, P61586, P98082, Q16836, Q02818, P35998, P62633, Q16850, Q13595, P26358, Q92905, Q6Y1H2, Q92791, Q7Z3U7, Q70UQ0, Q9BVI4, O75475,…	1.02639
GO:0070161	anchoring junction	11	0.22952	Q9UHB6, Q14192, Q0ZGT2, P15924, Q9Y490, P05556, Q8WWI1, P19022, O00560, Q15942, P35579	1.43396
GO:0005737	cytoplasm	312	0.241557	P16278, Q13200, Q7L1Q6, Q13868, Q9Y2L1, O75494, Q3ZCQ8, Q9BR76, P43034, P04216, P23528, P23526, P07737, O15498, Q9Y696, Q92538, O60716, Q02978, P29992, P28066, Q6UVY6, P26196, Q8WWI1, Q10469, Q9Y5X1, Q99426, P41252, Q01844, P54578, P28074, P28072, Q14344, P00558, P56199, O75569, P61586, P98082, P13797, P49591, Q16836, Q02818, P35998, P62633, Q16850, Q92905, Q6Y1H2, Q7Z3U7, Q70UQ0, O75475, Q6UB35,…	1.02262
GO:0030426	growth cone	5	0.246511	P35580, P80723, Q7Z406, P43034, P04216	1.9554
GO:0005624	membrane fraction	30	0.270205	Q16850, P21589, P27797, P30086, P43034, Q03518, P61009, P16615, P16435, O60716, Q4KWH8, Q13425, P05023, O75844, P55072, P29992, O00161, P08473, P05556, Q10469, Q9Y5X1, P50148, Q9BQB6, P54578, O00299, Q05682, P61421, P56199, Q96HC4, P31150	1.16267
GO:0031252	cell leading edge	10	0.271355	Q9Y490, P05556, O60716, P19022, Q9UQB8, Q9NR12, P43034, Q07960, P61158, P35579	1.41045
GO:0030427	site of polarized growth	5	0.27334	P35580, P80723, Q7Z406, P43034, P04216	1.87039
GO:0044463	cell projection part	8	0.299703	P35580, Q14344, P61421, Q05682, P05556, O00159, P30086, P78357	1.46447
GO:0032993	protein-DNA complex	5	0.300628	P10412, O75367, Q96QR8, Q5SSJ5, P25205	1.79245
GO:0001726	ruffle	6	0.310627	Q9Y490, P05556, Q9UQB8, Q9NR12, Q07960, P35579	1.61321
GO:0005643	nuclear pore	9	0.320628	Q5SRE5, P12270, P55060, O14980, Q8TEX9, O00159, P62826, O00505, P63165	1.38275
GO:0019717	synaptosome	5	0.328209	O00161, P61421, P05556, P30086, P54578	1.72075
GO:0000118	histone deacetylase complex	4	0.348052	O00422, Q09028, Q92769, Q16576	1.91195
GO:0005884	actin filament	4	0.348052	Q05682, P68133, O00159, P61158	1.91195
GO:0030054	cell junction	16	0.353484	O00161, Q9UHB6, Q0ZGT2, P15924, Q9Y490, P05556, Q8WWI1, P19022, O00560, Q15942, Q96RT1, P35579, P56545, Q14192, Q13425, P61158	1.19705
GO:0005604	basement membrane	5	0.383634	P07355, P27658, Q01955, P02751, Q96RT1	1.59329
GO:0005625	soluble fraction	17	0.388413	P07355, P62820, P60174, Q9Y5X1, P41252, P30153, P30086, P43034, P54578, P16435, P27348, P00492, O00299, Q9Y696, P20073, P04792, P63104	1.16083
GO:0005813	centrosome	9	0.394108	Q5VYK3, Q5SW79, Q9Y224, P11388, P43034, Q14008, Q9Y265, Q9NZM1, P25205	1.29057
GO:0005887	integral to plasma membrane	18	0.396494	P08473, P05556, P04439, P30086, Q03518, O00560, P04216, Q15942, Q6UVK1, P16615, P35579, P26006, O15498, P56199, Q9UMF0, Q02978, P05023, P78357	1.14717
GO:0016607	nuclear speck	8	0.398444	Q15287, O43395, Q12874, Q3ZCQ8, O75494, Q6P2Q9, Q13427, P63165	1.32366
GO:0005924	cell-substrate adherens junction	7	0.402827	Q9UHB6, Q14192, Q0ZGT2, Q9Y490, P05556, O00560, Q15942	1.36878
GO:0000267	cell fraction	41	0.407299	P07355, P62820, Q16850, P21589, P27797, P30153, P30086, P43034, Q03518, P61009, P16615, P16435, P27348, P00492, Q9Y696, O60716, Q4KWH8, Q13425, P05023, O75844, P55072, P63104, P29992, O00161, P60174, P08473, P05556, Q10469, P41252, Q9Y5X1, P50148, P54578, Q9BQB6, O00299, P61421, Q05682, P56199, Q96HC4, P31150, P20073, P04792	1.06572
GO:0017053	transcriptional repressor complex	4	0.414235	P56545, Q09028, Q92769, Q16576	1.72075
GO:0042598	vesicular fraction	11	0.418535	O00161, Q16850, Q9Y5X1, P27797, P43034, Q9BQB6, P61009, P05023, P16615, P55072, P16435	1.21335
GO:0005815	microtubule organizing center	9	0.449596	Q5VYK3, Q5SW79, Q9Y224, P11388, P43034, Q14008, Q9Y265, Q9NZM1, P25205	1.22911
GO:0015630	microtubule cytoskeleton	22	0.457545	Q5VYK3, Q5SW79, Q9Y6G9, P11388, Q99426, P30153, Q14008, P43034, Q15121, Q9NZM1, P35579, P68371, Q3KQU3, P25205, P35580, P63172, Q9Y224, Q13425, Q9P258, Q9Y265, P04792, Q9Y266	1.08783
GO:0031226	intrinsic to plasma membrane	18	0.458778	P08473, P05556, P04439, P30086, Q03518, O00560, P04216, Q15942, Q6UVK1, P16615, P35579, P26006, O15498, P56199, Q9UMF0, Q02978, P05023, P78357	1.1062
GO:0046930	pore complex	9	0.467949	Q5SRE5, P12270, P55060, O14980, Q8TEX9, O00159, P62826, O00505, P63165	1.20991
GO:0000792	heterochromatin	4	0.478142	O75367, Q92769, Q9C0C2, Q13263	1.56432
GO:0044456	synapse part	6	0.478601	P20337, Q9Y639, P61421, Q05682, P30086, P63104	1.32366
GO:0044459	plasma membrane part	52	0.497885	Q01082, P19022, P04216, P26006, P12270, P56545, Q14192, O15498, Q9UMF0, Q13425, Q02978, P05023, P78357, P36543, O00161, Q0ZGT2, P08473, P15924, P05556, Q9Y490, Q8WWI1, P04439, O00560, Q96RT1, Q6UVK1, P35579, P22413, Q14344, Q96RF0, P56199, Q8IY17, P61923, P61586, O00159, P61158, Q96CW1, Q9UHB6, P02751, O43633, P27797, P30086, Q03518, P16615, Q15785, Q9UBI6, P62873, P84095, Q15942, P20337, P61421,…	1.02614
GO:0031225	anchored to membrane	6	0.50181	Q14344, P80723, P21589, O60884, P04216, P61019	1.29057
GO:0031970	organelle envelope lumen	4	0.508862	P99999, Q9Y5J7, Q9HB71, Q14061	1.49631
GO:0005792	microsome	10	0.510451	O00161, Q16850, Q9Y5X1, P27797, Q9BQB6, P61009, P05023, P16615, P55072, P16435	1.14717
GO:0016324	apical plasma membrane	5	0.517761	P02751, P61421, Q8WWI1, P00533, P36543	1.34434
GO:0016585	chromatin remodeling complex	5	0.517761	O00422, Q09028, Q92769, Q16576, P98175	1.34434
GO:0005829	cytosol	76	0.523732	P17812, Q9NR45, Q09161, P48556, Q01082, Q13200, Q9Y6E0, P30153, P43034, Q01650, Q15181, P04216, P54687, P68371, P62136, O00487, O15498, P62993, Q4KWH8, P62826, P36543, P28066, Q9Y490, P41252, Q9NZ08, Q04446, O00560, P35579, P28074, P83881, P28072, O00299, O14818, Q96HC4, Q9P2J5, P61923, O15371, Q9NQP4, P49591, Q96CW1, P62633, P25789, O43633, O75531, P27797, O75475, Q99436, P30041, P00492, P30044,…	1.01064
GO:0030136	clathrin-coated vesicle	7	0.530313	P20337, Q9P0V3, P61421, P98082, P30086, P00533, O95208	1.20453
GO:0031965	nuclear membrane	5	0.543021	P20700, P43034, P37802, P63165, P42167	1.3036
GO:0044420	extracellular matrix part	6	0.546949	P07355, P27658, Q01955, P02751, Q96RT1, P08123	1.22911
GO:0005925	focal adhesion	6	0.568776	Q9UHB6, Q14192, Q9Y490, P05556, O00560, Q15942	1.20053
GO:0031967	organelle envelope	38	0.577963	P55060, Q3ZCQ8, Q7Z3U7, P30086, P37802, O75439, P43034, O00483, Q15785, P12270, O00429, P18859, Q9HB71, P62826, Q02978, Q9Y6M9, P42167, P47985, P43304, Q8TEX9, P30536, Q9NZM1, O00505, P63165, Q6NUK1, P99999, Q5SRE5, O00299, Q9Y5J7, P20700, O14980, P07919, O00159, Q9NQC3, Q16836, P20073, Q14061, O75306	1.00598
GO:0031975	envelope	38	0.586134	P55060, Q3ZCQ8, Q7Z3U7, P30086, P37802, O75439, P43034, O00483, Q15785, P12270, O00429, P18859, Q9HB71, P62826, Q02978, Q9Y6M9, P42167, P47985, P43304, Q8TEX9, P30536, Q9NZM1, O00505, P63165, Q6NUK1, P99999, Q5SRE5, O00299, Q9Y5J7, P20700, O14980, P07919, O00159, Q9NQC3, Q16836, P20073, Q14061, O75306	1.00289
GO:0009986	cell surface	11	0.593228	P22413, P50395, P05556, P56199, Q96JY6, P27797, P30533, P30086, P04216, Q6UVK1, P04792	1.06339
GO:0016469	proton-transporting two-sector ATPase complex	4	0.594871	P61421, Q7Z3U7, P18859, P36543	1.32366
GO:0044451	nucleoplasm part	21	0.597709	Q15287, P52434, O43395, Q92769, Q12874, O75494, Q3ZCQ8, Q16576, P17096, Q9Y230, Q16630, P63165, P62136, Q9Y2W1, P56545, O00422, Q09028, O14980, Q6P2Q9, Q13427, Q9Y265	1.01505
GO:0042175	nuclear envelope-endoplasmic reticulum network	13	0.622755	O15269, Q16850, P61009, Q9H0U3, P16615, P61619, P61803, Q8IY17, O14980, Q9NQC3, P08240, P51571, Q9BS26	1.02614
GO:0016604	nuclear body	10	0.622805	Q15287, O43395, Q12874, O14980, Q3ZCQ8, O75494, Q6P2Q9, Q13427, Q16630, P63165	1.04924
GO:0045177	apical part of cell	6	0.630814	P02751, P61421, Q8WWI1, P30086, P00533, P36543	1.12223
GO:0044444	cytoplasmic part	226	0.631669	P16278, Q13200, Q3ZCQ8, P43034, P23528, P04216, P23526, O15498, Q9Y696, Q92538, Q02978, P28066, P29992, Q6UVY6, P26196, Q10469, P41252, P28074, Q14344, P28072, P56199, O75569, P98082, P49591, Q16836, Q02818, P62633, Q16850, Q92905, Q6Y1H2, Q7Z3U7, Q70UQ0, O75475, Q6UB35, Q9Y680, Q99436, P13667, P00492, Q16706, P63208, Q969H8, Q92900, P55072, P63104, P35613, Q9NZM1, Q13637, Q15084, Q9Y6H1, P62841,…	0.990047
GO:0030135	coated vesicle	9	0.639324	P20337, Q9P0V3, Q5VYK3, P61421, P61923, P98082, P30086, P00533, O95208	1.0464
GO:0005905	coated pit	4	0.646485	Q9P0V3, P98082, P00533, Q96CW1	1.22911
GO:0005615	extracellular space	12	0.649447	Q02818, Q9GZX9, P22413, P02751, Q9UHG3, P27797, Q99470, P30086, Q12841, P00533, Q15582, P08123	1.01221
GO:0005789	endoplasmic reticulum membrane	12	0.649447	P61803, O15269, Q16850, Q8IY17, Q9NQC3, P08240, Q9H0U3, P61009, P16615, P61619, P51571, Q9BS26	1.01221
GO:0005911	cell-cell junction	6	0.650247	P15924, Q9Y490, Q8WWI1, P19022, Q15942, P35579	1.09835
GO:0044421	extracellular region part	19	0.659001	Q01955, P07355, Q02818, P27658, P02751, Q9UHG3, P27797, P04075, Q99470, P30086, Q12841, Q96RT1, Q15582, P08123, P22413, Q9GZX9, P13489, P00533, Q53GQ0	0.984769
GO:0044455	mitochondrial membrane part	9	0.669713	P47985, Q9Y5J7, Q3ZCQ8, P07919, Q7Z3U7, P18859, Q9Y6M9, O00483, O75306	1.01887
GO:0030139	endocytic vesicle	4	0.670484	P00533, Q96CW1, O00461, O95208	1.18673
GO:0005882	intermediate filament	4	0.670484	Q7Z794, P20700, P08670, P05787	1.18673
GO:0000139	Golgi membrane	8	0.673845	P98194, Q16706, Q92896, Q92538, P61923, P35613, P04439, P61158	1.02732
GO:0070469	respiratory chain	6	0.687126	P99999, P47985, P07919, Q9Y6M9, O00483, O75306	1.05352
GO:0005819	spindle	7	0.695743	P35580, Q5SW79, P43034, Q9P258, P04792, P35579, Q3KQU3	1.02079
GO:0044431	Golgi apparatus part	13	0.697429	P98194, Q5VYK3, Q92896, P35613, Q10469, P04439, Q7L5N7, O00461, Q16706, Q92538, P61923, O00429, P61158	0.9726
GO:0030425	dendrite	5	0.698148	P35580, P42224, Q05682, P04216, Q9UBB4	1.07547
GO:0016020	membrane	166	0.701329	Q8WUH6, P04406, Q01082, P19022, Q3ZCQ8, P37802, P43034, Q9Y230, Q01650, O00483, P04216, Q9C0E8, P26006, P56545, P12270, Q9P0V3, O15498, Q9Y696, Q92538, O60716, Q9UMF0, Q5T9L3, P18859, Q02978, P29992, Q6UVY6, O00161, P47985, P84157, P05556, Q9Y490, Q8WWI1, Q10469, Q9Y5X1, Q8TEX9, P30533, O60884, P30536, Q01844, O00560, Q6UVK1, P22413, Q14344, O00299, Q8IY17, P56199, P61586, P98082, O00159, Q16836,…	0.976899
GO:0045111	intermediate filament cytoskeleton	4	0.714847	Q7Z794, P20700, P08670, P05787	1.11016
GO:0005746	mitochondrial respiratory chain	5	0.734799	P47985, P07919, Q9Y6M9, O00483, O75306	1.02426
GO:0000775	chromosome, centromeric region	5	0.734799	P12270, O43684, O14980, P43034, Q9P258	1.02426
GO:0000776	kinetochore	4	0.772541	P12270, O43684, O14980, P43034	1.01221
GO:0005874	microtubule	9	0.774886	Q9Y6G9, Q5SW79, P63172, Q99426, Q13425, P43034, Q9P258, Q9Y266, P68371	0.921833
GO:0000793	condensed chromosome	5	0.783348	O75367, Q92791, Q9BYG3, P09429, O00541	0.955975
GO:0031224	intrinsic to membrane	86	0.78495	Q8WUH6, P55060, P19022, Q9BVK6, Q3ZCQ8, Q01650, Q9C0E8, P04216, P61009, P26006, P12270, O15498, Q9Y696, Q9UMF0, Q5T9L3, Q02978, P62826, Q9Y3A6, P05023, P78357, P51571, P42167, P47985, Q6UVY6, Q9HD45, P84157, O15269, P08473, P05556, Q10469, Q8TEX9, P30533, Q7L5N7, P04439, Q9NZ08, O60884, P30536, O00560, Q9H0U3, Q68CQ7, P61019, Q6UVK1, P35579, P61619, O95562, P22413, Q6NUK1, Q14344, O00299, P56199,…	0.944987
GO:0031012	extracellular matrix	9	0.786135	P07355, P27658, Q01955, P02751, P27797, Q96RT1, Q15582, P08123, Q53GQ0	0.910988
GO:0009898	internal side of plasma membrane	16	0.795932	Q01082, Q9Y490, O43633, P30086, P20337, Q15785, P12270, Q9UBI6, O15498, Q96RF0, P84095, Q8IY17, P61586, P61923, O60664, Q96CW1	0.899741
GO:0005875	microtubule associated complex	4	0.80544	Q9Y6G9, P63172, P43034, Q15121	0.955975
GO:0005578	proteinaceous extracellular matrix	8	0.816794	P07355, P27658, Q01955, P02751, P27797, Q96RT1, Q15582, P08123	0.882438
GO:0016021	integral to membrane	81	0.822569	Q8WUH6, P55060, P19022, Q9BVK6, Q3ZCQ8, Q01650, Q9C0E8, P04216, P61009, P26006, P12270, O15498, Q9Y696, Q9UMF0, Q5T9L3, Q02978, P62826, Q9Y3A6, P05023, P78357, P51571, P42167, P47985, Q6UVY6, Q9HD45, P84157, O15269, P08473, P05556, Q10469, Q8TEX9, P30533, Q7L5N7, Q9NZ08, P04439, P30536, O00560, Q9H0U3, Q68CQ7, Q6UVK1, P35579, P61619, O95562, P22413, Q6NUK1, O00299, P56199, Q8IY17, O00159, Q16850,…	0.931692
GO:0031090	organelle membrane	49	0.835918	Q3ZCQ8, P43034, P37802, O00483, P61009, P62993, Q92538, P18859, Q02978, Q9Y6M9, P51571, P42167, P47985, O15269, P04439, P30536, Q9H0U3, P61619, Q6NUK1, Q9Y5J7, Q8IY17, P20700, P61923, P98082, Q16836, P61158, Q96CW1, Q9BS26, Q16850, Q7Z3U7, O75439, P30086, P16615, O95208, Q15785, Q16706, O00429, P08240, P98194, Q92896, P35613, P43304, P63165, P61803, P61421, P07919, Q9NQC3, P00533, O75306	0.908588
GO:0030662	coated vesicle membrane	4	0.847225	P61923, P98082, P00533, O95208	0.882438
GO:0045121	membrane raft	4	0.847225	P56199, P35613, P30086, P04216	0.882438
GO:0048475	coated membrane	4	0.859312	P61923, P00533, Q96CW1, O95208	0.860377
GO:0030117	membrane coat	4	0.859312	P61923, P00533, Q96CW1, O95208	0.860377
GO:0012506	vesicle membrane	6	0.861926	P62993, P61923, P98082, P00533, Q96CW1, O95208	0.832623
GO:0044433	cytoplasmic vesicle part	7	0.889998	P02751, P61923, P98082, O43707, P00533, Q96CW1, O95208	0.792453
GO:0009897	external side of plasma membrane	4	0.890685	P56199, P27797, P04216, Q6UVK1	0.800351
GO:0044425	membrane part	130	0.896542	Q8WUH6, Q01082, P19022, Q3ZCQ8, Q01650, O00483, P04216, Q9C0E8, P26006, P56545, P12270, Q9P0V3, O15498, Q9Y696, Q9UMF0, Q5T9L3, P18859, Q02978, P47985, O00161, Q6UVY6, P84157, Q9Y490, P05556, Q8WWI1, Q10469, Q8TEX9, P30533, P30536, O60884, O00560, Q6UVK1, P22413, Q14344, O00299, Q8IY17, P56199, P61586, P98082, O00159, Q9BS26, Q9UHB6, P80723, Q16850, O43633, Q96N66, Q6Y1H2, Q7Z3U7, Q70UQ0, Q9BVI4,…	0.92667
GO:0005794	Golgi apparatus	30	0.902789	Q02818, P62820, Q5VYK3, P30086, Q96CV9, O00461, O15498, P62993, Q16706, Q9NRW7, Q92538, Q08379, O00429, O75844, Q9Y266, Q9NR31, P98194, Q92896, Q10469, P35613, Q7L5N7, P04439, P49327, P61019, P50395, O60664, P61923, O43852, P61158, P21399	0.846273
GO:0030659	cytoplasmic vesicle membrane	5	0.917822	P61923, P98082, P00533, Q96CW1, O95208	0.741705
GO:0048471	perinuclear region of cytoplasm	10	0.92142	P07355, P16278, P04406, Q9Y224, O75569, P27797, P43034, O43707, Q9UBB4, Q96CV9	0.761396
GO:0005576	extracellular region	25	0.922662	P27658, Q01955, P07355, Q02818, P02751, Q9UHG3, Q9Y490, P04075, P27797, Q9NZ08, Q99470, P30086, Q12841, Q96RT1, Q15582, P08123, Q9GZX9, P22413, P55145, P13489, Q969H8, O43707, P00533, O43852, Q53GQ0	0.817849
GO:0005741	mitochondrial outer membrane	4	0.929289	Q15785, O00429, P30086, P30536	0.716981
GO:0019898	extrinsic to membrane	14	0.932486	O00161, Q9UQB8, O00560, P16435, Q14315, Q9UBI6, Q14344, P50395, P62873, Q9NRW7, Q08379, O00429, Q13425, P08240	0.767215
GO:0005740	mitochondrial envelope	20	0.934911	P47985, P43304, Q3ZCQ8, Q7Z3U7, P30086, O75439, P30536, O00483, P99999, Q15785, Q6NUK1, Q9Y5J7, O00429, P07919, P18859, Q02978, Q9Y6M9, Q16836, Q14061, O75306	0.789337
GO:0030141	secretory granule	4	0.940877	O00161, P02751, P56199, O43707	0.688302
GO:0005743	mitochondrial inner membrane	14	0.945678	P47985, Q3ZCQ8, P43304, Q7Z3U7, O75439, O00483, Q6NUK1, Q9Y5J7, P07919, P18859, Q02978, Q9Y6M9, Q16836, O75306	0.748154
GO:0019866	organelle inner membrane	15	0.95049	P47985, Q3ZCQ8, P43304, Q7Z3U7, O75439, O00483, Q6NUK1, Q9Y5J7, P20700, P07919, P18859, Q02978, Q9Y6M9, Q16836, O75306	0.745992
GO:0031966	mitochondrial membrane	18	0.95148	P47985, Q3ZCQ8, P43304, Q7Z3U7, P30086, O75439, P30536, O00483, Q15785, Q6NUK1, Q9Y5J7, O00429, P07919, P18859, Q02978, Q9Y6M9, Q16836, O75306	0.759156
GO:0031968	organelle outer membrane	4	0.958965	Q15785, O00429, P30086, P30536	0.637317
GO:0019867	outer membrane	4	0.962598	Q15785, O00429, P30086, P30536	0.625729
GO:0005768	endosome	10	0.96975	P07355, O15498, Q5VYK3, O43633, Q9NRW7, O60664, P04439, P00533, P36543, O00461	0.67217
GO:0005739	mitochondrion	48	0.99062	Q3ZCQ8, Q07021, Q7Z3U7, P30153, P30086, O75439, O00483, Q6UB35, Q15785, Q96EY7, P30044, Q9Y696, O00429, P32322, P18859, Q6P1L8, Q02978, Q9Y6M9, P36543, Q06830, Q8IXM3, Q9P0K7, P63104, P47985, P15924, O94925, P35613, Q9NPJ3, P43304, P30536, Q13637, Q68CQ7, P09972, Q6NUK1, P99999, Q9Y5Z4, Q9Y5J7, Q9Y2S7, Q9Y3B8, Q9Y6H1, P07919, P50213, Q9Y3D9, Q16836, Q14061, Q96CW1, O75306	0.770487
GO:0005773	vacuole	7	0.995361	Q8NHP8, P30041, O00161, P16278, Q9UHG3, P61421, P45974	0.514756
GO:0005764	lysosome	6	0.99575	Q8NHP8, P30041, O00161, P16278, Q9UHG3, P45974	0.491644
GO:0000323	lytic vacuole	6	0.99575	Q8NHP8, P30041, O00161, P16278, Q9UHG3, P45974	0.491644
GO:0044429	mitochondrial part	25	0.997896	Q07021, Q3ZCQ8, Q7Z3U7, P30086, O75439, O00483, Q15785, O00429, P18859, Q02978, Q9Y6M9, Q8IXM3, P47985, O94925, P43304, P30536, P99999, Q6NUK1, Q9Y5J7, Q9Y2S7, P07919, P50213, Q16836, Q14061, O75306	0.645929
GO:0044445	cytosolic part	5	0.998973	P49368, P30044, P62841, P42677, Q9NQP4	0.405838
GO:0031980	mitochondrial lumen	8	0.999438	P99999, Q9Y2S7, O94925, Q07021, P50213, O75439, Q16836, Q8IXM3	0.446949
GO:0005759	mitochondrial matrix	8	0.999438	P99999, Q9Y2S7, O94925, Q07021, P50213, O75439, Q16836, Q8IXM3	0.446949
GO:0005840	ribosome	7	0.999921	P83881, P62841, P42677, Q6P1L8, Q9Y3D9, Q9UHB9, Q8IXM3	0.374077

## Sheet: 80-100
GOterm	GOname	Count	PValue	Genes	Fold Enrichment
GO:0005886	plasma membrane	100	0.000302304	O15427, P13987, O60610, O00203, P62070, Q15654, P41240, P35052, O14786, P61769, Q9H4A4, O43294, Q9H4A6, P04083, O95980, Q8IZP0, P55287, P02545, P09493, O60488, Q99439, P18206, P52565, Q12929, Q2M2I8, Q13641, Q9UDY2, Q9NP61, P35222, Q9NZN3, P09619, P01008, P07942, P42345, P61225, P62834, P08754, Q12846, Q8NE71, P54289, P02452, Q5T4B2, Q9BXP2, Q96PD2, P10301, Q08722, P26232, P08648, Q99519, P17813,…	1.37179
GO:0044459	plasma membrane part	70	0.000873531	O15427, P13987, P08648, O60610, Q15654, P62070, O00203, P17813, P41240, Q9BXS5, P35052, Q53TN4, P08134, P61769, P11233, Q15758, O43294, Q96B97, Q9H0E2, O43747, P05026, P49757, O00186, P04083, Q92974, Q8IZP0, P09493, Q13308, P11413, Q96NE9, Q14847, Q92572, Q99439, P29317, P14209, P18206, Q12929, P52565, Q13641, Q9UDY2, Q9NP61, Q93052, P35222, Q9NZN3, P48509, P09619, P07942, P42345, P61225, Q5ZPR3,…	1.44258
GO:0044425	membrane part	161	0.00236078	O15427, P55735, P13987, O60610, O00203, Q5JTV8, Q15654, P62070, O14908, P41240, P35052, O14786, P61769, O43294, Q8N1F7, Q5JTH9, Q9H4A6, O60513, Q9P2W9, O95980, P04083, Q96S97, Q00765, Q8IZP0, P55287, P09493, O95197, Q8NC56, Q15005, Q9H936, O60488, Q99439, P18206, Q8NE86, Q6ZXV5, Q12929, P52565, Q09328, Q13641, Q2M2I8, Q9UDY2, Q9NP61, P35222, Q9NZN3, P31040, P09619, O00264, P07942, P11021, P42345,…	1.19853
GO:0044421	extracellular region part	30	0.00784153	Q16270, Q13123, P05997, P01033, P20908, P00441, P17813, O60565, P35052, Q6YHK3, P09038, Q9H4A4, P02458, P01008, P28300, P09486, P07942, Q9HCU0, P11047, Q12846, P08572, P02452, P54577, P35555, P06396, P09543, O95197, P16070, Q08431, Q8IX30	1.62384
GO:0005624	membrane fraction	37	0.0108788	Q16864, O15427, P08648, P13987, P17813, Q12929, P62942, Q08209, O14908, P35222, P48509, Q15758, Q9Y2H6, P15153, Q9Y512, O00264, Q96B97, P29536, Q6NZI2, P08754, Q12846, P37837, P35610, O95980, O75976, P49755, Q8IZP0, Q96KC8, Q92504, O15533, Q04941, P09543, P50416, P62330, O95721, Q15005, O60488	1.49754
GO:0005576	extracellular region	42	0.0131792	Q16270, Q13123, P05997, P13987, P01033, P18206, P20908, P00441, P17813, P67870, P35052, O60565, Q6YHK3, O14786, P62158, P09038, P61769, Q9H4A4, P02458, P01008, P28300, P09486, O75083, P07942, Q9H4G4, Q9HCU0, P11047, Q9BRR6, Q12846, P08572, Q5NDL2, P02452, P54577, Q03405, P35555, P06396, P09543, O95197, P26022, P16070, Q08431, Q8IX30	1.4349
GO:0044420	extracellular matrix part	11	0.0142519	P05997, P20908, P02458, P08572, P09486, P02452, P28300, P07942, P11047, P35555, Q8IX30	2.35327
GO:0005635	nuclear envelope	21	0.0151508	O94901, Q12769, P55735, Q9Y6D9, Q9BVL2, Q9UBM7, P78406, Q13185, Q9UH99, Q8NFH5, P52948, P02545, Q9UBU9, P15153, Q9UKX7, P45973, P52292, Q14739, Q8N1F7, Q8NC56, P35658	1.7311
GO:0009986	cell surface	18	0.0165961	Q12846, P08648, P13987, P00390, P17813, P54652, O60565, P35052, Q03405, P08195, O00264, Q96PD2, P11021, Q13740, P16070, Q8IX30, Q5ZPR3, Q08431	1.81724
GO:0005643	nuclear pore	13	0.0176058	Q12769, P55735, Q9Y6D9, Q9BVL2, P78406, Q8NFH5, P52948, Q9UBU9, Q9UKX7, P52292, Q14739, Q8N1F7, P35658	2.08586
GO:0016020	membrane	183	0.0198976	O15427, P55735, P13987, O60610, Q5JTV8, Q15654, P62070, O00203, P42126, O14908, P41240, P35052, O14786, P61769, Q9H4A4, O43294, Q8N1F7, Q5JTH9, Q9H4A6, O60513, Q9P2W9, O95980, P04083, Q96S97, Q00765, Q8IZP0, Q9BZQ6, P22570, P55287, P09493, P02545, O95197, Q8NC56, Q15005, Q9H936, O60488, Q99439, P18206, Q8NE86, Q6ZXV5, Q12929, P52565, Q09328, Q13641, Q2M2I8, Q9UDY2, Q9NP61, P35222, Q9NZN3, P31040,…	1.12469
GO:0005626	insoluble fraction	38	0.0200944	Q16864, O15427, P08648, P13987, P17813, Q12929, P62942, Q08209, O14908, P35222, P48509, Q15758, Q9Y2H6, P15153, Q9Y512, O00264, Q96B97, P29536, Q6NZI2, P08754, Q12846, P37837, P35610, O95980, O75976, P49755, Q8IZP0, Q96KC8, Q92504, O15533, Q04941, P02545, P09543, P50416, P62330, O95721, Q15005, O60488	1.42861
GO:0005856	cytoskeleton	62	0.021728	O00151, O60610, Q13185, P05783, Q96EY1, Q9Y6W5, O43294, Q9BQE3, Q96B97, P29536, O94851, Q07866, Q9NP97, P04083, Q92974, O00399, Q99471, Q8IZP0, O15511, Q9Y4F1, Q562R1, P09493, P02545, Q15417, P55795, Q13459, P08727, P11413, Q96NE9, Q14847, Q99439, P18206, P07951, Q12929, P52565, Q14019, P35222, P62158, P40121, P30042, Q14498, P61160, Q12965, O75083, O75935, P27694, Q99996, O95793, Q9Y6D9, P63313,…	1.29254
GO:0016323	basolateral plasma membrane	15	0.0218911	P49757, Q12846, O00186, P08648, P18206, P04083, Q15654, Q93052, P35222, O43294, Q96B97, Q14847, P16070, P05026, P26232	1.89829
GO:0031012	extracellular matrix	17	0.0225559	Q12846, P05997, P01033, P20908, P00441, P08572, P02452, P35052, P35555, P02458, P09486, P28300, P07942, Q9HCU0, P11047, P16070, Q8IX30	1.79704
GO:0000267	cell fraction	49	0.0272537	O15427, Q16864, P13987, P08648, P17813, O14908, Q08209, Q9H4A4, Q15758, P15153, Q9Y2H6, Q9Y512, Q08257, Q96B97, P29536, O95980, P49588, P49755, Q8IZP0, P54577, P02545, Q13459, Q15005, O60488, Q13123, Q12929, P62942, P35222, P48509, P08243, O00264, P42345, Q6NZI2, P08754, Q12846, P35610, P37837, O14773, O75976, P00390, Q04760, Q96KC8, O15533, Q92504, Q04941, P09543, P50416, P62330, O95721	1.33014
GO:0031226	intrinsic to plasma membrane	24	0.0330221	O15427, P49757, P08648, P14209, P13987, P29317, P60033, Q15654, P17813, Q12929, Q13641, P54709, P35052, P48509, Q13308, Q15758, P09619, Q9UNN8, Q96PD2, O43759, Q9H0E2, P16070, Q08722, P05026	1.54032
GO:0005637	nuclear inner membrane	5	0.035888	O94901, P02545, Q13185, Q14739, Q8NC56	3.74384
GO:0005887	integral to plasma membrane	23	0.0396056	O15427, P49757, P08648, P14209, P29317, P60033, Q15654, P17813, Q12929, Q13641, P54709, P35052, P48509, Q13308, Q15758, Q9UNN8, P09619, Q96PD2, O43759, Q9H0E2, P16070, Q08722, P05026	1.53082
GO:0030027	lamellipodium	8	0.0418531	Q13459, P06396, O15145, Q8IZP0, Q9Y6W5, P35222, Q9UH65, P26232	2.39606
GO:0046930	pore complex	13	0.0460154	Q12769, P55735, Q9Y6D9, Q9BVL2, P78406, Q8NFH5, P52948, Q9UBU9, Q9UKX7, P52292, Q14739, Q8N1F7, P35658	1.82512
GO:0005615	extracellular space	18	0.0547195	Q16270, Q13123, P00441, P17813, P54577, O60565, P35052, P35555, Q6YHK3, P09038, Q9H4A4, P06396, O95197, P02458, P09543, P01008, P28300, Q08431	1.58563
GO:0031224	intrinsic to membrane	101	0.0548298	O15427, P13987, P55735, Q15654, Q5JTV8, P35052, O14786, Q8N1F7, Q5JTH9, Q9P2W9, O60513, O95980, Q96S97, Q00765, P55287, O95197, Q8NC56, Q9H936, Q15005, O60488, Q8NE86, Q6ZXV5, Q12929, Q13641, Q09328, P09619, O00264, P11021, Q9BV81, P62834, Q12846, P35610, O75976, P54289, Q6ZMZ3, O15533, Q92504, Q92508, Q9UKX7, Q9BXP2, Q96PD2, Q08722, Q9BUN8, O15258, P08648, P17813, Q9Y6W5, Q53TN4, Q15758, Q9Y2H6,…	1.15901
GO:0000793	condensed chromosome	10	0.0552929	P27694, Q9Y6D9, Q9UIG0, P26583, Q13185, O75935, Q9UH99, Q15050, P63279, Q9NTJ3	1.99672
GO:0042995	cell projection	28	0.0572413	P08648, P09936, O60610, P00441, Q96N67, O14908, Q9Y6W5, Q53TN4, P35222, Q9UH65, O14786, P61160, P42345, Q07866, O95793, P04083, O15145, Q8IZP0, O15511, P53041, Q15417, P09493, Q13459, P06396, P62330, Q13740, O76024, P26232	1.40551
GO:0031965	nuclear membrane	8	0.0658847	O94901, P02545, Q9UBM7, Q13185, Q14739, P78406, Q9UH99, Q8NC56	2.17824
GO:0005583	fibrillar collagen	4	0.0685699	P05997, P20908, P02458, P02452	3.99343
GO:0031225	anchored to membrane	9	0.0686918	P13987, O95980, P04156, O75326, Q9H4G4, P35052, Q03405, Q6YHK3, P62834	2.02167
GO:0031252	cell leading edge	12	0.0693599	P09493, P08648, Q13459, P06396, O60610, O15145, Q8IZP0, P62330, Q9Y6W5, P35222, Q9UH65, P26232	1.76758
GO:0005604	basement membrane	7	0.0709473	P20908, P02458, P08572, P09486, P07942, P11047, P35555	2.3295
GO:0005581	collagen	6	0.0885252	P05997, P20908, P02458, P08572, P02452, P28300	2.45052
GO:0035097	histone methyltransferase complex	4	0.0901509	P36873, P45973, Q15291, P51610	3.59409
GO:0034708	methyltransferase complex	4	0.0901509	P36873, P45973, Q15291, P51610	3.59409
GO:0031253	cell projection membrane	5	0.0926758	P09493, P08648, O60610, Q53TN4, P35222	2.80788
GO:0012505	endomembrane system	44	0.0952285	O15258, Q9BUN8, P55735, P62942, Q13185, Q09328, O14908, Q2M2I8, Q9BXS5, Q8NFH5, O75436, P61769, Q9Y2H6, P15153, P45973, P52292, Q8N1F7, Q14739, P11021, P42345, O43747, O94901, Q12769, P35610, Q9Y6D9, Q9BVL2, Q9UBM7, P49755, P78406, Q9UH99, P52948, O15533, Q04941, Q15436, Q9UBU9, P02545, Q8TAT6, Q9UKX7, O43759, Q8NC56, Q15005, Q8N6T3, P35658, O76024	1.23934
GO:0009897	external side of plasma membrane	9	0.0969887	P08648, P13987, P00390, P17813, Q13740, P35052, P16070, Q5ZPR3, Q08431	1.88063
GO:0016605	PML body	4	0.114146	P27694, P45973, P23497, P63279	3.26735
GO:0043005	neuron projection	15	0.119111	P09936, O95793, P00441, Q96N67, O14908, Q8IZP0, P35222, O14786, P53041, Q15417, Q13740, P42345, O76024, P26232, Q07866	1.49754
GO:0005813	centrosome	11	0.122282	P30042, Q99996, Q9Y6D9, Q9UNN8, P11413, P05783, O75935, O00139, P60510, P35222, P62158	1.64729
GO:0030054	cell junction	18	0.131508	Q99439, P08648, Q92974, P18206, Q15654, Q9UI14, Q8IZP0, P41240, Q9UDY2, P35222, Q93052, O43294, Q96B97, O43759, O95721, Q14847, P16070, P26232	1.40638
GO:0016021	integral to membrane	93	0.134727	O15427, Q9BUN8, O15258, P08648, P55735, Q15654, Q5JTV8, P17813, P35052, Q9Y6W5, Q53TN4, O14786, Q15758, Q9Y2H6, Q9Y512, Q8N1F7, Q5JTH9, Q9HCU0, Q9H0E2, P05026, O94901, Q12769, P49757, Q9P2W9, O60513, Q9BT22, P49755, Q96S97, Q00765, Q9UH99, Q03405, Q8N2K0, P55287, P21281, Q13308, O95197, Q8NC56, Q15005, Q9H936, O60488, Q9NW15, O43676, P29317, P14209, Q8NE86, Q6ZXV5, Q86SK9, Q12929, Q09328, Q13641,…	1.11715
GO:0044463	cell projection part	9	0.143496	P09493, P08648, Q15417, O60610, P00441, O14908, Q53TN4, P35222, Q07866	1.72057
GO:0005694	chromosome	23	0.145689	P27694, Q12769, A6NHR9, P55735, Q9UIG0, P52701, Q9Y6D9, Q8TAQ2, Q13185, Q9UH99, P35249, Q9NTJ3, P52948, Q92522, P05114, O60216, P26583, P45973, Q92922, O75935, P23497, Q15050, P63279	1.31631
GO:0042598	vesicular fraction	13	0.150313	Q6NZI2, P37837, P35610, O75976, Q9Y2H6, P49755, P50416, O00264, Q08209, Q15005, O60488, Q96KC8, O15533	1.49754
GO:0005578	proteinaceous extracellular matrix	13	0.150313	P05997, P01033, P20908, P02458, P08572, P02452, P28300, P09486, P07942, Q9HCU0, P35052, P11047, P35555	1.49754
GO:0005815	microtubule organizing center	11	0.154768	P30042, Q99996, Q9Y6D9, Q9UNN8, P11413, P05783, O75935, O00139, P60510, P35222, P62158	1.56885
GO:0005912	adherens junction	11	0.166474	P08648, P18206, Q15654, O43294, Q96B97, Q9UDY2, P16070, Q14847, P35222, Q93052, P26232	1.54433
GO:0000794	condensed nuclear chromosome	4	0.168075	P27694, Q9UH99, Q15050, P63279	2.76468
GO:0015629	actin cytoskeleton	18	0.172438	P18206, O15145, Q8WX93, P07951, O00399, Q96EY1, O15511, Q9Y6W5, P40121, P09493, P61160, Q13459, P06396, Q12965, O75935, P35080, Q14847, P26232	1.34778
GO:0043235	receptor complex	5	0.174553	P08648, Q15654, Q12929, P17813, Q9H0E2	2.24631
GO:0000775	chromosome, centromeric region	8	0.178185	Q12769, P55735, Q9Y6D9, Q9UIG0, P45973, Q13185, O75935, P52948	1.71147
GO:0070161	anchoring junction	11	0.191111	P08648, P18206, Q15654, O43294, Q96B97, Q9UDY2, P16070, Q14847, P35222, Q93052, P26232	1.49754
GO:0005925	focal adhesion	8	0.193973	P08648, P18206, Q15654, O43294, Q96B97, P16070, Q14847, Q93052	1.67167
GO:0000228	nuclear chromosome	10	0.2022	P27694, P52701, O60216, P45973, P26583, Q13185, Q92922, Q9UH99, Q15050, P63279	1.52292
GO:0030016	myofibril	7	0.203794	P09493, P18206, P08727, P07951, P06733, Q08209, P35222	1.74713
GO:0005792	microsome	12	0.204854	Q6NZI2, P37837, P35610, O75976, P49755, P50416, O00264, Q08209, Q15005, O60488, Q96KC8, O15533	1.43764
GO:0005924	cell-substrate adherens junction	8	0.210296	P08648, P18206, Q15654, O43294, Q96B97, P16070, Q14847, Q93052	1.63368
GO:0005634	nucleus	161	0.213389	O00151, P55735, P09936, P52701, Q9BVP2, Q5JTV8, Q9NYL2, Q2TAY7, Q8WU90, Q96EY1, P35249, Q9NTJ3, Q9BT78, Q8N7H5, P09038, O43290, Q9UIL1, P15153, Q9Y221, P55786, O43294, Q8N1F7, Q8N684, Q96T37, O00148, Q92922, Q5JTH9, P04080, P04083, Q9Y3F4, Q9H1B7, Q8IZP0, P54577, Q15291, Q92522, P19388, P55795, P53041, P02545, Q9UKV3, O60216, O95197, Q8NC56, Q92879, Q14919, Q13123, Q8WWY3, Q9BRX2, P33240, Q13642,…	1.05516
GO:0030017	sarcomere	6	0.234706	P09493, P08727, P07951, P06733, Q08209, P35222	1.79704
GO:0044427	chromosomal part	18	0.249689	P27694, Q12769, P55735, Q9UIG0, Q9Y6D9, P52701, Q8TAQ2, Q13185, Q9UH99, P35249, Q9NTJ3, P52948, Q92522, P05114, P45973, Q92922, O75935, P63279	1.26355
GO:0043232	intracellular non-membrane-bounded organelle	118	0.257382	O00151, P55735, P09936, P52701, O60610, Q9BVP2, Q96EY1, P35249, Q9NTJ3, Q9Y221, O43294, Q9BQE3, Q5JTH9, Q92922, O94851, Q9NP97, P04080, P04083, Q9P015, Q8IZP0, O15511, Q92522, Q562R1, P09493, P55795, P02545, Q13459, Q9UKV3, O60216, O95197, Q99439, A6NHR9, Q9NX20, P18206, P33240, P07951, P52565, Q12929, P35222, P30042, O00264, O75083, P23497, P63279, Q6DKI1, P27694, Q969X6, Q99996, Q8NE71, Q9UIG0,…	1.06026
GO:0043228	non-membrane-bounded organelle	118	0.257382	O00151, P55735, P09936, P52701, O60610, Q9BVP2, Q96EY1, P35249, Q9NTJ3, Q9Y221, O43294, Q9BQE3, Q5JTH9, Q92922, O94851, Q9NP97, P04080, P04083, Q9P015, Q8IZP0, O15511, Q92522, Q562R1, P09493, P55795, P02545, Q13459, Q9UKV3, O60216, O95197, Q99439, A6NHR9, Q9NX20, P18206, P33240, P07951, P52565, Q12929, P35222, P30042, O00264, O75083, P23497, P63279, Q6DKI1, P27694, Q969X6, Q99996, Q8NE71, Q9UIG0,…	1.06026
GO:0031301	integral to organelle membrane	7	0.260566	O15258, Q9BUN8, O94901, Q14739, Q8NC56, P11021, O76024	1.61273
GO:0044449	contractile fiber part	7	0.260566	P09493, P18206, P08727, P07951, P06733, Q08209, P35222	1.61273
GO:0005911	cell-cell junction	8	0.262018	Q99439, P08648, Q92974, P18206, P41240, Q9UDY2, P35222, P26232	1.5294
GO:0001726	ruffle	6	0.278634	P09493, P08648, Q13459, O60610, P62330, Q9Y6W5	1.68473
GO:0030055	cell-substrate junction	8	0.280016	P08648, P18206, Q15654, O43294, Q96B97, P16070, Q14847, Q93052	1.49754
GO:0043292	contractile fiber	7	0.280364	P09493, P18206, P08727, P07951, P06733, Q08209, P35222	1.57241
GO:0019898	extrinsic to membrane	21	0.287996	Q9NP79, P49757, Q2M2I8, O14908, Q03405, Q9Y4F1, P35222, O75436, P21281, Q86SQ0, Q9NZN3, Q15436, P04156, P22059, P62330, Q96B97, O95721, Q15643, Q9H4A6, Q08431, Q9UBV8	1.20184
GO:0019717	synaptosome	5	0.299044	P08648, Q12929, Q8IZP0, Q96B97, O95721	1.79704
GO:0031410	cytoplasmic vesicle	31	0.307749	Q9BTT0, P01033, Q99519, P00441, O00203, O14908, Q9BXS5, Q9NZN3, P40121, Q15758, Q9Y2H6, P08195, P09486, Q96B97, P11021, P10768, O43747, Q07866, P08754, O00186, Q12846, O14773, P49755, Q9UI14, P54709, P21281, Q15436, Q8NEW0, P09543, O43759, Q92572	1.13691
GO:0031300	intrinsic to organelle membrane	7	0.320872	O15258, Q9BUN8, O94901, Q14739, Q8NC56, P11021, O76024	1.49754
GO:0044454	nuclear chromosome part	7	0.320872	P27694, P52701, P45973, Q13185, Q92922, Q9UH99, P63279	1.49754
GO:0005901	caveola	4	0.322458	Q6NZI2, Q8NE71, P54709, P05026	1.99672
GO:0042383	sarcolemma	4	0.322458	Q12846, P04083, P54289, P08727	1.99672
GO:0005884	actin filament	4	0.322458	P09493, Q13459, Q8WX93, Q96EY1	1.99672
GO:0000776	kinetochore	6	0.324023	Q12769, P55735, Q9Y6D9, P45973, O75935, P52948	1.58563
GO:0043234	protein complex	109	0.3353	O00151, P55735, P52701, O00203, Q15654, Q96EY1, P35249, Q9NTJ3, Q8N7H5, Q9BT78, P61769, Q8N1F7, Q9BQE3, Q92922, Q9NP97, P68036, O15511, Q15291, P19388, Q13347, P09493, P02545, Q13459, Q15005, Q16537, P18206, Q12929, P35222, P31040, Q9UNS2, P07942, P11021, P42345, P62834, P27694, Q12846, Q8NE71, P54289, Q9UIG0, O15145, Q8WX93, Q8TAQ2, O15533, P06396, Q9UKX7, Q16718, Q16864, P08648, P17813, P06733,…	1.04524
GO:0044430	cytoskeletal part	34	0.348578	P07951, Q12929, P05783, Q13185, Q96EY1, P35222, P62158, P30042, P40121, P61160, Q12965, Q9BQE3, O75935, Q07866, Q9NP97, Q99996, Q92974, O95793, Q9Y6D9, O15145, Q8WX93, O00399, O15511, P60510, Q15417, P02545, P09493, Q13459, Q9UNN8, P08727, Q9UKK3, P11413, O00139, Q14847	1.10688
GO:0043025	cell soma	7	0.362159	P53041, P09936, Q15417, O95793, P00441, Q13740, P42345	1.42947
GO:0031982	vesicle	31	0.367953	Q9BTT0, P01033, Q99519, P00441, O00203, O14908, Q9BXS5, Q9NZN3, P40121, Q15758, Q9Y2H6, P08195, P09486, Q96B97, P11021, P10768, O43747, Q07866, P08754, O00186, Q12846, O14773, P49755, Q9UI14, P54709, P21281, Q15436, Q8NEW0, P09543, O43759, Q92572	1.10532
GO:0045202	synapse	10	0.389547	Q15417, P36873, Q12929, Q9UI14, Q8IZP0, O14908, Q96B97, O43759, O95721, P35222	1.26552
GO:0042470	melanosome	10	0.389547	P40121, O14773, Q15758, P09543, P08195, P49755, P54709, O43759, P11021, P21281	1.26552
GO:0048770	pigment granule	10	0.389547	P40121, O14773, Q15758, P09543, P08195, P49755, P54709, O43759, P11021, P21281	1.26552
GO:0031967	organelle envelope	39	0.389769	O43676, P55735, P36551, P36873, Q9BPW8, P42126, Q13185, Q8NFH5, Q9UG63, P31040, P15153, Q9Y512, P45973, P52292, Q14739, Q8N1F7, P42345, Q9H4A6, O94901, Q12769, Q9BYT8, Q9BU61, Q9Y6D9, Q9BVL2, Q9UBM7, P78406, Q9UH99, Q9Y5L4, P52948, P22570, Q9UBU9, P02545, Q9UKX7, P50416, Q16718, Q8NC56, Q9H936, O60488, P35658	1.07823
GO:0031975	envelope	39	0.393694	O43676, P55735, P36551, P36873, Q9BPW8, P42126, Q13185, Q8NFH5, Q9UG63, P31040, P15153, Q9Y512, P45973, P52292, Q14739, Q8N1F7, P42345, Q9H4A6, O94901, Q12769, Q9BYT8, Q9BU61, Q9Y6D9, Q9BVL2, Q9UBM7, P78406, Q9UH99, Q9Y5L4, P52948, P22570, Q9UBU9, P02545, Q9UKX7, P50416, Q16718, Q8NC56, Q9H936, O60488, P35658	1.07492
GO:0044464	cell part	398	0.401727	P13987, P55735, O75962, Q5JTV8, P07741, Q9NTJ3, Q92922, Q9NP97, O95980, P54577, P22570, Q562R1, Q92522, P19388, Q13347, Q13459, Q8NC56, Q99439, A6NHR9, Q9BRX2, Q8NE86, Q6ZXV5, P33240, P07951, P52565, Q13642, Q2M2I8, Q13641, Q9NP61, P16152, P01008, O75083, P07942, Q9BV81, Q9NP79, Q969X6, Q8NE71, O75976, P63313, Q8TAQ2, P51784, Q92504, P52756, Q92508, Q5T4B2, P26583, Q16718, Q08722, O15258, P08648,…	1.0034
GO:0005623	cell	398	0.401727	P13987, P55735, O75962, Q5JTV8, P07741, Q9NTJ3, Q92922, Q9NP97, O95980, P54577, P22570, Q562R1, Q92522, P19388, Q13347, Q13459, Q8NC56, Q99439, A6NHR9, Q9BRX2, Q8NE86, Q6ZXV5, P33240, P07951, P52565, Q13642, Q2M2I8, Q13641, Q9NP61, P16152, P01008, O75083, P07942, Q9BV81, Q9NP79, Q969X6, Q8NE71, O75976, P63313, Q8TAQ2, P51784, Q92504, P52756, Q92508, Q5T4B2, P26583, Q16718, Q08722, O15258, P08648,…	1.0034
GO:0044428	nuclear part	89	0.405051	O00151, Q9Y3T9, P09936, P55735, P49959, P52701, Q9BVP2, Q13185, Q13823, P35249, Q8N7H5, Q9BT78, Q15428, Q99459, Q9BWF3, O43290, O00442, Q9Y221, P15153, O43294, Q8N1F7, Q5JTH9, Q92922, Q96B97, P49750, P04080, O94901, Q12769, Q7L5N1, Q9UMY1, Q9Y3F4, Q9UH99, Q15291, Q9BVJ6, P19388, P55795, P02545, Q9UKV3, O60216, Q99733, O95197, O43143, Q8NC56, P62310, Q8WWY3, P36873, P33240, Q02790, O00273, Q96KR1,…	1.03586
GO:0005758	mitochondrial intermembrane space	4	0.417483	Q9BYT8, P36551, Q9H4A6, Q9Y5L4	1.71147
GO:0016604	nuclear body	11	0.426902	P27694, Q99459, Q14498, Q9UBU9, Q8WWY3, P45973, O75400, P49750, P23497, P38919, P63279	1.20533
GO:0009898	internal side of plasma membrane	19	0.43415	P18206, Q9BVL2, P62070, O00203, Q9UDY2, Q9BXS5, Q9NP61, P08134, Q9NZN3, P11233, Q9Y3L5, P11413, P10301, Q96NE9, P42345, P61225, O43747, Q92572, P26232	1.11581
GO:0045121	membrane raft	6	0.439194	Q6NZI2, P08754, Q8NE71, P04156, P54709, P05026	1.38234
GO:0000792	heterochromatin	4	0.448297	Q9UIG0, P45973, Q13185, Q92922	1.63368
GO:0030425	dendrite	6	0.461884	Q15417, P00441, O14908, P42345, P35222, O76024	1.34778
GO:0030424	axon	6	0.461884	P09936, Q96N67, Q13740, O14786, Q07866, P26232	1.34778
GO:0031970	organelle envelope lumen	4	0.478436	Q9BYT8, P36551, Q9H4A6, Q9Y5L4	1.56265
GO:0030141	secretory granule	7	0.485855	P08754, Q12846, O00186, P01033, Q9Y2H6, P49755, P09486	1.25793
GO:0005681	spliceosome	12	0.504392	P52756, Q15428, Q99459, P42285, O43290, Q8WWY3, Q9Y3F4, P26368, O43143, O75934, P38919, P62310	1.12315
GO:0000790	nuclear chromatin	4	0.507784	P52701, P45973, Q13185, Q92922	1.49754
GO:0005794	Golgi apparatus	35	0.519196	O15258, O00203, Q96M27, Q09328, Q9BXS5, Q9NP61, P61769, Q7Z417, Q9UIL1, Q9Y2H6, Q9H4G4, P42345, Q9H4A6, O43747, P08754, Q9P2W9, O60513, Q12846, Q99996, Q92974, O75976, P49755, Q9UI14, P21281, O15533, Q15436, Q8NEW0, P04156, O95197, P22059, P62330, Q15643, P16070, Q8N6T3, Q92572	1.03109
GO:0016023	cytoplasmic membrane-bounded vesicle	26	0.522268	Q9BTT0, P01033, Q99519, O14908, Q9NZN3, P40121, Q15758, P08195, Q9Y2H6, P09486, P10768, P11021, O43747, P08754, Q12846, O00186, O14773, P49755, Q9UI14, P54709, P21281, Q15436, Q8NEW0, P09543, O43759, Q92572	1.04293
GO:0016607	nuclear speck	7	0.525637	Q99459, Q14498, Q9UBU9, Q8WWY3, O75400, P49750, P38919	1.20955
GO:0005625	soluble fraction	15	0.542296	Q13123, P37837, O14773, P49588, P00390, O14908, Q8IZP0, Q04760, Q08209, P54577, Q9H4A4, Q13459, P08243, Q08257, P42345	1.06967
GO:0031988	membrane-bounded vesicle	26	0.551145	Q9BTT0, P01033, Q99519, O14908, Q9NZN3, P40121, Q15758, P08195, Q9Y2H6, P09486, P10768, P11021, O43747, P08754, Q12846, O00186, O14773, P49755, Q9UI14, P54709, P21281, Q15436, Q8NEW0, P09543, O43759, Q92572	1.02914
GO:0031968	organelle outer membrane	7	0.564129	P36873, Q9UBM7, Q9Y512, P50416, P78406, P42345, O60488	1.16475
GO:0005875	microtubule associated complex	5	0.578324	Q9NP97, O95793, O00399, O75935, Q07866	1.24795
GO:0019867	outer membrane	7	0.58281	P36873, Q9UBM7, Q9Y512, P50416, P78406, P42345, O60488	1.14357
GO:0045177	apical part of cell	6	0.59046	P49757, Q12846, O00186, P16070, P35222, P05026	1.17199
GO:0044451	nucleoplasm part	20	0.611079	P27694, O00151, P36873, Q8WWY3, Q8TAQ2, Q15291, P35222, Q8N7H5, P51610, P19388, Q14498, Q99459, Q9UBU9, Q9BWF3, P45973, O75400, P49750, P23497, P38919, P63279	1.00958
GO:0048471	perinuclear region of cytoplasm	13	0.61167	O94901, Q12846, Q15436, P02545, Q13459, P06396, P62879, P26583, P05783, O75935, P07942, P11021, O43747	1.0337
GO:0005829	cytosol	71	0.622089	P09936, O75962, P06733, Q08209, P07741, Q96EY1, O14908, P41240, Q9BXS5, P29401, O43290, Q9Y2H6, P55786, P55263, Q96B97, Q9H4A6, O43747, Q07866, Q16543, O00186, Q92974, Q06323, Q99471, O60701, Q8IZP0, P21281, Q13347, P55795, P53041, Q8TAT6, Q9UKV3, P10599, P11413, Q16881, P18206, P25786, P00441, P52565, O00273, Q13642, P62942, P67870, Q9NP61, P35222, O75436, Q14690, P62158, P08243, O75083, O75935,…	0.986014
GO:0000785	chromatin	8	0.626971	P05114, Q9UIG0, P52701, Q8TAQ2, P45973, Q13185, Q92922, Q92522	1.07286
GO:0000139	Golgi membrane	8	0.626971	O15258, P61769, Q15436, Q09328, Q9BXS5, Q8N6T3, O43747, O15533	1.07286
GO:0044456	synapse part	5	0.643404	Q15417, Q12929, Q9UI14, O14908, O43759	1.15195
GO:0048475	coated membrane	5	0.663573	Q15436, O00203, Q9BXS5, O43747, Q92572	1.12315
GO:0030117	membrane coat	5	0.663573	Q15436, O00203, Q9BXS5, O43747, Q92572	1.12315
GO:0015630	microtubule cytoskeleton	19	0.664813	Q9NP97, Q99996, Q92974, O95793, Q9Y6D9, P05783, O00399, Q13185, P60510, P35222, P62158, P30042, Q9UNN8, Q9UKK3, P11413, Q9BQE3, O00139, O75935, Q07866	0.981145
GO:0016324	apical plasma membrane	4	0.706456	Q12846, O00186, P16070, P05026	1.12315
GO:0016585	chromatin remodeling complex	4	0.706456	Q9UIG0, Q8TAQ2, P45973, Q92922	1.12315
GO:0044431	Golgi apparatus part	12	0.746572	O15258, Q12846, P61769, Q15436, O75976, P49755, Q09328, Q9BXS5, Q9H4A6, Q8N6T3, O43747, O15533	0.937588
GO:0042175	nuclear envelope-endoplasmic reticulum network	11	0.785803	Q9BUN8, P35610, Q8TAT6, Q9UBM7, P62942, P78406, P11021, Q15005, O15533, O76024, Q04941	0.906765
GO:0005741	mitochondrial outer membrane	5	0.796578	P36873, Q9Y512, P50416, P42345, O60488	0.935961
GO:0005819	spindle	6	0.800418	Q92974, Q9Y6D9, Q9UKK3, Q13185, O75935, P62158	0.913751
GO:0032991	macromolecular complex	137	0.80885	O00151, P55735, P52701, O00203, Q15654, Q96EY1, P35249, Q9NTJ3, Q8N7H5, Q9BT78, P61769, O43290, Q8N1F7, Q9BQE3, Q92922, Q9NP97, P68036, Q9Y3F4, Q9P015, O15511, Q15291, Q92522, P19388, Q13347, P09493, P55795, P02545, Q13459, Q15005, Q92879, Q16537, Q9NX20, P18206, Q8WWY3, Q12929, P35222, P31040, Q96F86, Q9UNS2, P07942, Q9UK45, P11021, P42345, Q6DKI1, P62834, P27694, Q12846, Q8NE71, P54289, Q9UIG0,…	0.952767
GO:0015934	large ribosomal subunit	5	0.822278	Q9NX20, Q9BYD1, Q9P015, Q8N983, Q6DKI1	0.898522
GO:0005730	nucleolus	34	0.823829	Q9Y3T9, P09936, P49959, Q9BVP2, P33240, Q02790, Q96KR1, Q13823, Q14690, Q99459, P42285, Q9BWF3, Q9Y221, O00264, P45973, Q9Y3C1, Q96B97, Q5JTH9, O75934, P23497, Q15050, Q9Y4C8, P04080, Q969X6, Q9UMY1, Q8TAQ2, Q9NZM5, Q9BVJ6, P52756, O43818, P55795, Q9UKV3, O95197, P26583	0.901173
GO:0005654	nucleoplasm	33	0.836864	O00151, P49959, P36873, Q8WWY3, Q9BVP2, O00273, P35249, P35222, P51610, Q8N7H5, P62158, Q99459, Q14498, O00442, Q9BWF3, P45973, P52292, Q92922, P49750, P23497, P38919, P63279, Q6NZI2, P27694, Q8TAQ2, Q15291, P52948, P19388, Q9UBU9, P55795, Q9UKX7, P26583, O75400	0.893109
GO:0005769	early endosome	4	0.849721	P49757, P61769, P62330, Q9Y6W5	0.876607
GO:0031981	nuclear lumen	60	0.852959	Q9Y3T9, O00151, P09936, P49959, Q9BVP2, Q13823, P35249, Q8N7H5, Q99459, Q9BWF3, O00442, Q9Y221, O43294, Q96B97, Q92922, Q5JTH9, P49750, P04080, Q9UMY1, Q15291, Q9BVJ6, P19388, P02545, P55795, Q9UKV3, O95197, Q8WWY3, P36873, P33240, Q02790, O00273, Q96KR1, P35222, P51610, Q14690, P62158, Q14498, P42285, O00264, P45973, P52292, Q9Y3C1, O75934, P23497, Q15050, P38919, P63279, Q9Y4C8, Q6NZI2, P27694,…	0.909129
GO:0005622	intracellular	361	0.88053	P55735, O60610, O75962, O00203, Q5JTV8, P62070, Q9NYL2, Q8WU90, P07741, P41240, Q9NTJ3, P61769, O43290, Q9UIL1, O43294, Q8N1F7, Q96T37, Q9BQE3, Q8N684, Q92922, Q9NP97, O60513, P49588, O60701, Q9P015, P54577, P22570, P19388, Q562R1, Q92522, Q13347, P09493, Q13459, Q9UKV3, O60216, Q8NC56, Q14914, Q14919, Q99439, A6NHR9, Q9NX20, P18206, Q8WWY3, Q9BRX2, P33240, P07951, P52565, Q13642, Q09328, Q13641,…	0.983525
GO:0005789	endoplasmic reticulum membrane	9	0.89403	Q9BUN8, P35610, Q9UBM7, P62942, P11021, Q15005, O15533, O76024, Q04941	0.792814
GO:0005938	cell cortex	6	0.902472	Q13459, Q9NV70, P62330, O14908, Q14847, P35222	0.770162
GO:0044422	organelle part	178	0.92249	O00151, P09936, P55735, P52701, Q9BVP2, P42126, O14908, Q96EY1, P35249, Q9NTJ3, Q9BT78, Q8N7H5, P61769, O43290, P15153, Q9Y221, O43294, Q8N1F7, Q9BQE3, Q92922, Q5JTH9, Q9H4A6, P04080, Q9NP97, Q9Y3F4, Q9P015, Q9BZQ6, O15511, O43837, Q15291, P22570, Q92522, P19388, P09493, P55795, P02545, Q13459, Q9UKV3, O60216, O95197, Q8NC56, Q15005, Q9H936, O60488, Q9NX20, Q8WWY3, P33240, P07951, Q12929, O00273,…	0.934757
GO:0043229	intracellular organelle	298	0.922528	P55735, O60610, O00203, Q5JTV8, P62070, Q9NYL2, Q8WU90, Q9NTJ3, P61769, O43290, Q9UIL1, O43294, Q8N1F7, Q96T37, Q8N684, Q9BQE3, Q92922, Q9NP97, O60513, Q9P015, P54577, P22570, Q562R1, P19388, Q92522, P09493, Q13459, Q9UKV3, O60216, Q8NC56, Q14919, Q99439, A6NHR9, Q9NX20, P18206, Q8WWY3, Q9BRX2, P33240, P07951, P52565, Q13642, Q09328, Q13641, Q9UDY2, Q9NP61, Q9NZN3, Q9UNS2, O75083, P09486, Q9UK45,…	0.964899
GO:0031090	organelle membrane	44	0.925541	Q16864, Q9BUN8, O15258, O43676, P36873, Q9BPW8, P42126, P62942, Q13185, Q09328, O14908, Q9BXS5, P31040, P61769, Q9Y2H6, Q9Y512, Q14739, P11021, P42345, O43747, O94901, P35610, Q9BU61, Q9UBM7, P49755, P78406, Q9UH99, Q9UI12, Q9Y5L4, P22570, O15533, Q04941, Q15436, P02545, Q92508, P50416, Q16718, O43759, Q8NC56, Q9H936, Q15005, Q8N6T3, O60488, O76024	0.852047
GO:0012506	vesicle membrane	5	0.925836	Q15436, Q9Y2H6, P49755, O14908, O43759	0.724615
GO:0043226	organelle	298	0.926499	P55735, O60610, O00203, Q5JTV8, P62070, Q9NYL2, Q8WU90, Q9NTJ3, P61769, O43290, Q9UIL1, O43294, Q8N1F7, Q96T37, Q8N684, Q9BQE3, Q92922, Q9NP97, O60513, Q9P015, P54577, P22570, Q562R1, P19388, Q92522, P09493, Q13459, Q9UKV3, O60216, Q8NC56, Q14919, Q99439, A6NHR9, Q9NX20, P18206, Q8WWY3, Q9BRX2, P33240, P07951, P52565, Q13642, Q09328, Q13641, Q9UDY2, Q9NP61, Q9NZN3, Q9UNS2, O75083, P09486, Q9UK45,…	0.964205
GO:0019866	organelle inner membrane	15	0.926565	O94901, O43676, Q9BU61, Q9BPW8, P42126, Q13185, P22570, Q9Y5L4, P31040, P02545, P50416, Q14739, Q16718, Q8NC56, Q9H936	0.779065
GO:0030136	clathrin-coated vesicle	4	0.928009	Q9UI14, O14908, O43759, O43747	0.718818
GO:0000502	proteasome complex	4	0.939306	Q9UL46, P25786, Q06323, Q9Y5K5	0.691171
GO:0044424	intracellular part	353	0.944021	P55735, O60610, O75962, O00203, Q5JTV8, P62070, Q9NYL2, Q8WU90, P07741, P41240, Q9NTJ3, P61769, O43290, Q9UIL1, O43294, Q8N1F7, Q96T37, Q9BQE3, Q8N684, Q92922, Q9NP97, O60513, P49588, O60701, Q9P015, P54577, P22570, P19388, Q562R1, Q92522, Q13347, P09493, Q13459, Q9UKV3, O60216, Q8NC56, Q14914, Q14919, Q99439, A6NHR9, Q9NX20, P18206, Q8WWY3, Q9BRX2, P33240, P07951, P52565, Q13642, Q09328, Q13641,…	0.975333
GO:0005788	endoplasmic reticulum lumen	4	0.944319	Q14554, Q5T4B2, Q9BZQ6, P11021	0.67813
GO:0005783	endoplasmic reticulum	34	0.950795	Q9BUN8, Q9H488, Q86SK9, P62070, P62942, Q13641, O00264, P11021, P42345, Q6NZI2, Q9P2W9, P35610, Q14554, O95793, P54289, Q9BT22, Q9UBM7, Q5NDL2, Q8IZP0, Q9BZQ6, Q96KC8, O15533, Q04941, Q15436, Q92508, Q8TAT6, P04156, Q96G23, Q5T4B2, O95197, Q9Y2G5, Q15005, O60488, O76024	0.810338
GO:0044446	intracellular organelle part	175	0.951354	O00151, P09936, P55735, P52701, Q9BVP2, P42126, Q96EY1, P35249, Q9NTJ3, Q9BT78, Q8N7H5, P61769, O43290, P15153, Q9Y221, O43294, Q8N1F7, Q9BQE3, Q92922, Q5JTH9, Q9H4A6, P04080, Q9NP97, Q9Y3F4, Q9P015, Q9BZQ6, O15511, O43837, Q15291, P22570, Q92522, P19388, P09493, P55795, P02545, Q13459, Q9UKV3, O60216, O95197, Q8NC56, Q15005, Q9H936, O60488, Q9NX20, Q8WWY3, P33240, P07951, Q12929, O00273, Q09328,…	0.922778
GO:0031974	membrane-enclosed lumen	82	0.956076	O00151, Q9Y3T9, P09936, P49959, P01033, P36551, Q99519, Q9BVP2, P42126, Q96EY1, Q13823, P35249, Q8N7H5, Q99459, Q9BWF3, O00442, Q9Y221, O43294, Q5JTH9, Q92922, Q96B97, P49750, Q9H4A6, P04080, Q9UMY1, O43837, Q9BZQ6, Q15291, Q9BVJ6, P22570, P19388, P55795, P02545, Q9UKV3, O95197, Q9NX20, Q8WWY3, P36873, P33240, P00441, Q02790, O00273, Q9BYD1, Q96KR1, P35222, P51610, Q14690, P05091, P62158, Q14498,…	0.86988
GO:0005768	endosome	10	0.956387	P49757, Q9NP79, P61769, O60831, Q9UH99, P62330, Q9Y6W5, Q9H4A6, O75436, Q9NZN3	0.70197
GO:0044432	endoplasmic reticulum part	12	0.960258	Q9BUN8, P35610, Q14554, Q5T4B2, Q9UBM7, P62942, Q9BZQ6, P11021, Q15005, O15533, O76024, Q04941	0.70936
GO:0005740	mitochondrial envelope	18	0.961794	O43676, Q9BYT8, P36551, Q9BU61, P36873, Q9BPW8, P42126, Q9Y5L4, P22570, Q9UG63, P31040, P50416, Q9Y512, Q16718, Q9H936, P42345, Q9H4A6, O60488	0.741899
GO:0005874	microtubule	6	0.964827	Q9NP97, Q92974, Q9BQE3, O00139, P62158, Q07866	0.641802
GO:0005737	cytoplasm	277	0.968082	O60610, P62070, O00203, O75962, Q9NYL2, Q8WU90, P07741, P41240, Q9NTJ3, P61769, O43290, Q9UIL1, O43294, Q9NP97, O60513, P49588, O60701, Q9P015, P54577, P22570, Q562R1, Q13347, P09493, Q13459, Q9UKV3, Q14914, Q9NX20, P18206, Q9BRX2, P07951, P52565, Q13642, Q09328, Q13641, Q9UDY2, Q9NP61, P16152, Q9NZN3, Q9UNS2, O75083, P09486, P07942, P11021, P62834, Q9NP79, Q9H299, P35610, Q99996, Q8NE71, P37837,…	0.948155
GO:0030529	ribonucleoprotein complex	31	0.971377	Q9NX20, P25786, Q8WWY3, Q9BYD1, Q15428, Q96F86, Q99459, P42285, Q7Z417, O43290, Q9BWF3, O75934, Q9UK45, P38919, Q8N983, Q6DKI1, Q8NE71, O95793, Q9Y3F4, P26368, Q9P015, Q9BVJ6, Q96A35, P52756, O43818, P55795, O43143, Q9UKK3, P18077, Q92879, P62310	0.773727
GO:0030135	coated vesicle	5	0.971651	Q15436, Q9UI14, O14908, O43759, O43747	0.60711
GO:0043233	organelle lumen	78	0.974666	O00151, Q9Y3T9, P09936, P49959, P01033, Q99519, Q9BVP2, P42126, Q96EY1, Q13823, P35249, Q8N7H5, Q99459, Q9BWF3, O00442, Q9Y221, O43294, Q5JTH9, Q92922, Q96B97, P49750, P04080, Q9UMY1, O43837, Q9BZQ6, Q15291, Q9BVJ6, P22570, P19388, P55795, P02545, Q9UKV3, O95197, Q9NX20, Q8WWY3, P36873, P33240, P00441, Q02790, O00273, Q9BYD1, Q96KR1, P35222, P51610, Q14690, P05091, P62158, Q14498, P42285, P45973,…	0.847457
GO:0044455	mitochondrial membrane part	5	0.976017	P31040, O43676, Q9Y512, Q16718, Q9Y5L4	0.591133
GO:0044433	cytoplasmic vesicle part	5	0.976017	Q15436, P01033, P49755, P09486, O43759	0.591133
GO:0070013	intracellular organelle lumen	76	0.977895	Q9Y3T9, O00151, P09936, P49959, Q99519, Q9BVP2, P42126, Q96EY1, Q13823, P35249, Q8N7H5, Q99459, Q9BWF3, O00442, Q9Y221, O43294, Q5JTH9, Q92922, Q96B97, P49750, P04080, Q9UMY1, O43837, Q9BZQ6, Q15291, Q9BVJ6, P22570, P19388, P02545, P55795, Q9UKV3, O95197, Q9NX20, Q8WWY3, P36873, P33240, P00441, Q02790, O00273, Q9BYD1, Q96KR1, P35222, P51610, Q14690, P05091, P62158, Q14498, P42285, P45973, O00264,…	0.840981
GO:0043227	membrane-bounded organelle	261	0.980212	P55735, Q5JTV8, P62070, O00203, Q9NYL2, Q8WU90, Q9NTJ3, P61769, O43290, Q9UIL1, O43294, Q8N1F7, Q8N684, Q96T37, Q92922, O60513, Q9P015, P54577, P22570, P19388, Q92522, Q9UKV3, O60216, Q8NC56, Q14919, Q9NX20, Q8WWY3, Q9BRX2, P33240, Q13642, Q09328, Q13641, Q9UDY2, Q9NP61, Q9NZN3, Q9UNS2, P09486, Q9UK45, P11021, Q9NP79, Q9H299, Q969X6, P35610, Q99996, O75976, Q8WX93, Q92785, P26368, Q8TAQ2, Q9NZM5,…	0.937307
GO:0005759	mitochondrial matrix	11	0.982632	Q9NX20, P00441, P42126, Q9BYD1, Q96EY1, Q7L2E3, P30038, O43837, Q8N983, P22570, P05091	0.641802
GO:0031980	mitochondrial lumen	11	0.982632	Q9NX20, P00441, P42126, Q9BYD1, Q96EY1, Q7L2E3, P30038, O43837, Q8N983, P22570, P05091	0.641802
GO:0043231	intracellular membrane-bounded organelle	260	0.982919	P55735, Q5JTV8, P62070, O00203, Q9NYL2, Q8WU90, Q9NTJ3, P61769, O43290, Q9UIL1, O43294, Q8N1F7, Q8N684, Q96T37, Q92922, O60513, Q9P015, P54577, P22570, P19388, Q92522, Q9UKV3, O60216, Q8NC56, Q14919, Q9NX20, Q8WWY3, Q9BRX2, P33240, Q13642, Q09328, Q13641, Q9UDY2, Q9NP61, Q9NZN3, Q9UNS2, P09486, Q9UK45, P11021, Q9NP79, Q9H299, Q969X6, P35610, Q99996, O75976, Q8WX93, Q92785, P26368, Q8TAQ2, Q9NZM5,…	0.935211
GO:0044429	mitochondrial part	27	0.985274	Q9NX20, O43676, P36551, Q9BPW8, P36873, P00441, P42126, Q9BYD1, Q96EY1, Q9UG63, P05091, P31040, Q9Y512, P42345, Q8N983, Q9H4A6, Q9BYT8, Q9BU61, Q7L2E3, O43837, P22570, Q9Y5L4, P50416, Q16718, P30038, Q9H936, O60488	0.728531
GO:0031966	mitochondrial membrane	14	0.99341	O43676, Q9BU61, Q9BPW8, P36873, P42126, P22570, Q9Y5L4, P31040, P50416, Q9Y512, Q16718, Q9H936, P42345, O60488	0.616633
GO:0044445	cytosolic part	6	0.9941	P06733, Q99471, O14908, P11021, P42345, P35222	0.508597
GO:0005840	ribosome	10	0.995389	P55795, Q9NX20, Q8NE71, Q7Z417, Q9BYD1, Q9P015, P18077, Q8N983, Q6DKI1, Q96A35	0.558088
GO:0005743	mitochondrial inner membrane	10	0.995389	P31040, O43676, Q9BU61, Q9BPW8, P50416, P42126, Q16718, Q9H936, Q9Y5L4, P22570	0.558088
GO:0033279	ribosomal subunit	5	0.99803	Q9NX20, Q9BYD1, Q9P015, Q8N983, Q6DKI1	0.431982
GO:0005739	mitochondrion	42	0.998376	O43676, Q9NX20, P36551, P36873, Q9BPW8, P00441, P42126, Q9BYD1, Q08209, Q96EY1, P05091, Q9UG63, P61221, P31040, P30042, Q9Y512, Q9NR28, P42345, Q9H4A6, Q8N983, Q6NZI2, Q9BYT8, O14773, Q9BU61, P00390, Q9P015, Q7L2E3, P54652, O43837, Q9Y5L4, P22570, Q96A35, Q6NVY1, P10599, P50416, Q96AB3, Q16718, P30038, Q96NE9, Q9H936, O60488, Q9NUJ1	0.704066
GO:0005773	vacuole	5	0.99943	Q16864, Q12846, O14773, Q99519, Q9UI12	0.383984
GO:0044444	cytoplasmic part	186	0.9998	P09936, P62070, O00203, O75962, P42126, P07741, O14908, Q96EY1, P41240, P61769, O43290, Q9UIL1, P55786, Q9H4A6, O60513, Q9P2W9, Q16543, Q8IZP0, O60701, Q9P015, Q9BZQ6, O43837, P22570, Q13347, P09493, P55795, P53041, P02545, Q13459, Q9UKV3, Q6NVY1, O95197, P10599, Q15005, Q9H936, O60488, Q9NX20, P18206, P07951, P52565, Q13642, O00273, Q09328, Q13641, Q9NP61, P35222, Q9NZN3, P61221, P31040, P30042,…	0.850943
